# Supplementary material for: Ionizing Radiation-induced Proteomic Oxidation in Escherichia coli
Source: Mol Cell Proteomics. 2020 Nov 23;19(8):1375–95. doi: 10.1074/mcp.RA120.002092 (PMC8015010; doi:10.1074/mcp.RA120.002092)
Supplement: Supplementary file 1 [file mmc1.zip]

Archive with 6 entries (6 files):
- 160164_2_supp_545934_qbpwsk.xlsx
- 160164_2_supp_545935_qbpwsk.xlsx
- 160164_2_supp_545936_qbpwsk.xlsx
- 160164_2_supp_545937_qbpwsk.txt
- 160164_2_supp_545938_qbpwsl.xlsx
- 160164_2_supp_545970_qbpy2f.pdf
