# Supplementary material for: Ionizing Radiation-induced Proteomic Oxidation in Escherichia coli
Source: Mol Cell Proteomics. 2020 Nov 23;19(8):1375–95. doi: 10.1074/mcp.RA120.002092 (PMC8015010; doi:10.1074/mcp.RA120.002092)
Supplement: Supplementary file 1 [file mmc1.zip › 160164_2_supp_545934_qbpwsk.xlsx]

## Sheet: E coli table summary
	Escherichia coli MS data	Total detected	Total quantified	No fold change (irradiated/control)	Fold increase >1 (irradiated/control)	Fold increase >2 (irradiated/control)	Fold decrease <1 (irradiated/control)	Fold decrease <0.5 (irradiated/control)
	Total peptides	15108	13262	11703	764	48	795	2
	Carbonylated peptides (+14 Da)	117	80	72	5	0	3	0
	Hydroxylated peptides (+16 Da)	1861	1664	1437	175	19	52	0
	Dioxidized peptides (+32 Da)	351	285	247	24	2	14	0
	Trioxidized peptides (+48 Da)	55	41	28	11	2	2	0
	Percent carbonylated	0.00774424	0.00603227	0.00615227	0.0065445	0	0.00377358	0
	Percent hydroxylated	0.12318	0.125471	0.122789	0.229058	0.395833	0.0654088	0
	Percent dioxidized	0.0232327	0.02149	0.0211057	0.0314136	0.0416667	0.0176101	0
	Percent trioxidized	0.00364046	0.00309154	0.00239255	0.0143979	0.0416667	0.00251572	0

## Sheet: D rad table summary
	Deinococcus radiodurans MS data	Total detected	Total quantified	No fold change (irradiated/control)	Fold increase >1 (irradiated/control)	Fold increase >2 (irradiated/control)	Fold decrease <1 (irradiated/control)	Fold decrease <0.5 (irradiated/control)
	Total peptides	13777	11526	11525	1	1	0	0
	Carbonylated peptides (+14 Da)	189	134	134	0	0	0	0
	Oxidized peptides (+16 Da)	2198	1779	1778	1	1	0	0
	Dioxidized peptides (+32 Da)	498	399	399	0	0	0	0
	Trioxidized peptides (+48 Da)	43	26	26	0	0	0	0
	Percent carbonylated	0.0137185	0.0116259	0.0116269	0	0	N/A	N/A
	Percent hydroxylated	0.159541	0.154347	0.154273	1	1	N/A	N/A
	Percent dioxidized	0.0361472	0.0346174	0.0346204	0	0	N/A	N/A
	Percent trioxidized	0.00312114	0.00225577	0.00225597	0	0	N/A	N/A

## Sheet: E coli TMT MS
Peptide sequence	Modifications	Master Protein Accessions	Master Protein Descriptions	Fold change (irradiated/control)	adj. p value
[K].TLDYQSPLTTTR.[Y]	1xTMT6plex [N-Term]	P0A8I3	Peroxide stress resistance protein YaaA OS=Escherichia coli (strain K12) OX=83333 GN=yaaA PE=1 SV=1	0.324679	8.37703e-06
[R].HTPFFK.[G]	1xOxidation [H1]; 1xTMT6plex [K6]; 1xTMT6plex [N-Term]	P0CE47	Elongation factor Tu 1 OS=Escherichia coli (strain K12) OX=83333 GN=tufA PE=1 SV=1	3.6006	0.0013304
[K].DWTIEQITR.[E]	1xDioxidation [W2]; 1xTMT6plex [N-Term]	P0A853	Tryptophanase OS=Escherichia coli (strain K12) OX=83333 GN=tnaA PE=1 SV=1	1.75754	0.00149571
[R].MGEIIIDAK.[C]	1xOxidation [M1]; 1xTMT6plex [K9]; 1xTMT6plex [N-Term]	P35340	Alkyl hydroperoxide reductase subunit F OS=Escherichia coli (strain K12) OX=83333 GN=ahpF PE=1 SV=2	1.99486	0.00170079
[R].GITVNVVAPGFIETDMTR.[A]	1xOxidation [M16]; 1xTMT6plex [N-Term]	P0AEK2	3-oxoacyl-[acyl-carrier-protein] reductase FabG OS=Escherichia coli (strain K12) OX=83333 GN=fabG PE=1 SV=1	1.32616	0.00219026
[K].VLNTEAATLTSQFNQR.[L]	1xTMT6plex [N-Term]	P24171	Dipeptidyl carboxypeptidase OS=Escherichia coli (strain K12) OX=83333 GN=dcp PE=1 SV=4	2.5978	0.00238002
[K].STCGCGSSFSI.[-]	2xCarbamidomethyl [C3; C5]; 1xTMT6plex [N-Term]	P0ACC3	Iron-sulfur cluster insertion protein ErpA OS=Escherichia coli (strain K12) OX=83333 GN=erpA PE=1 SV=1	1.41708	0.00246363
[R].SFFDNPQMALAK.[D]	1xOxidation [M8]; 1xTMT6plex [K12]; 1xTMT6plex [N-Term]	P0ADC1	LPS-assembly lipoprotein LptE OS=Escherichia coli (strain K12) OX=83333 GN=lptE PE=1 SV=1	2.97586	0.00333575
[R].VTVVATGIGMDK.[R]	1xOxidation [M10]; 1xTMT6plex [K12]; 1xTMT6plex [N-Term]	P0A9A6	Cell division protein FtsZ OS=Escherichia coli (strain K12) OX=83333 GN=ftsZ PE=1 SV=1	1.33493	0.00374974
[R].VYDGESLK.[D]	1xTMT6plex [K8]; 1xTMT6plex [N-Term]	P0ACY3	Uncharacterized protein YeaG OS=Escherichia coli (strain K12) OX=83333 GN=yeaG PE=3 SV=1	0.829161	0.00385033
[K].LTGMAFR.[V]	1xTMT6plex [N-Term]	P0A9B2	Glyceraldehyde-3-phosphate dehydrogenase A OS=Escherichia coli (strain K12) OX=83333 GN=gapA PE=1 SV=2	1.89792	0.00389859
[K].STCTGVEMFR.[K]	1xCarbamidomethyl [C3]; 1xDioxidation [E7]; 1xTMT6plex [N-Term]; 2xOxidation [M8; F9]	P0CE47	Elongation factor Tu 1 OS=Escherichia coli (strain K12) OX=83333 GN=tufA PE=1 SV=1	3.82389	0.00402576
[K].LTGMAFR.[V]	1xOxidation [M4]; 1xTMT6plex [N-Term]	P0A9B2	Glyceraldehyde-3-phosphate dehydrogenase A OS=Escherichia coli (strain K12) OX=83333 GN=gapA PE=1 SV=2	1.96855	0.00411511
[R].AGENVGVLLR.[G]	1xOxidation [L8]; 1xTMT6plex [N-Term]	P0CE47	Elongation factor Tu 1 OS=Escherichia coli (strain K12) OX=83333 GN=tufA PE=1 SV=1	4.17265	0.00427446
[K].IISFYAK.[K]	1xTMT6plex [K7]; 1xTMT6plex [N-Term]	P0A8I3	Peroxide stress resistance protein YaaA OS=Escherichia coli (strain K12) OX=83333 GN=yaaA PE=1 SV=1	0.855941	0.00453533
[K].AGGWEGTR.[D]	1xTMT6plex [N-Term]	P24232	Flavohemoprotein OS=Escherichia coli (strain K12) OX=83333 GN=hmp PE=1 SV=1	0.712969	0.00464419
[K].IATDPFVGNLTFFR.[V]	1xOxidation [F6]; 1xTMT6plex [N-Term]	P0A6M8	Elongation factor G OS=Escherichia coli (strain K12) OX=83333 GN=fusA PE=1 SV=2	3.32505	0.00471994
[K].AGIALNDNFVK.[L]	1xTMT6plex [K11]; 1xTMT6plex [N-Term]	P0A9B2	Glyceraldehyde-3-phosphate dehydrogenase A OS=Escherichia coli (strain K12) OX=83333 GN=gapA PE=1 SV=2	2.02392	0.00473515
[R].AFDQIDNAPEEK.[A]	1xOxidation [F2]; 1xTMT6plex [K12]; 1xTMT6plex [N-Term]	P0CE47	Elongation factor Tu 1 OS=Escherichia coli (strain K12) OX=83333 GN=tufA PE=1 SV=1	6.30015	0.00476643
[-].MLDPNLLR.[N]	1xOxidation [M1]; 1xTMT6plex [N-Term]	P0A8L1	Serine--tRNA ligase OS=Escherichia coli (strain K12) OX=83333 GN=serS PE=1 SV=1	1.49752	0.00488944
[K].DTPINWTTK.[V]	1xDioxidation [W6]; 1xTMT6plex [K9]; 1xTMT6plex [N-Term]	P0AAX8	Probable L,D-transpeptidase YbiS OS=Escherichia coli (strain K12) OX=83333 GN=ybiS PE=1 SV=1	1.5493	0.00499111
[K].YAGQDIVSNASCTTNCLAPLAK.[V]	1xCarbamidomethyl [C16]; 1xTrioxidation [C12]; 1xTMT6plex [K22]; 1xTMT6plex [N-Term]	P0A9B2	Glyceraldehyde-3-phosphate dehydrogenase A OS=Escherichia coli (strain K12) OX=83333 GN=gapA PE=1 SV=2	20.1153	0.00508823
[K].LSGAQVMATDLR.[A]	1xOxidation [M7]; 1xTMT6plex [N-Term]	P0A749	UDP-N-acetylglucosamine 1-carboxyvinyltransferase OS=Escherichia coli (strain K12) OX=83333 GN=murA PE=1 SV=1	1.6443	0.0051321
[R].VGDGTQDNLSGCEK.[A]	1xCarbamidomethyl [C12]; 1xTMT6plex [K14]; 1xTMT6plex [N-Term]	P00963	Aspartate--ammonia ligase OS=Escherichia coli (strain K12) OX=83333 GN=asnA PE=1 SV=1	0.757847	0.00538123
[R].ESIIADNNIQTLR.[R]	1xTMT6plex [N-Term]	P06710	DNA polymerase III subunit tau OS=Escherichia coli (strain K12) OX=83333 GN=dnaX PE=1 SV=1	1.5049	0.00564366
[R].GYLDYDAK.[K]	1xTMT6plex [K8]; 1xTMT6plex [N-Term]	P07012	Peptide chain release factor RF2 OS=Escherichia coli (strain K12) OX=83333 GN=prfB PE=1 SV=3	0.792764	0.00565494
[R].VPTPNVSVVDLTVR.[L]	1xTMT6plex [N-Term]	P0A9B2	Glyceraldehyde-3-phosphate dehydrogenase A OS=Escherichia coli (strain K12) OX=83333 GN=gapA PE=1 SV=2	1.5233	0.00566609
[R].LYPVTMAVSK.[Q]	1xOxidation [M6]; 1xTMT6plex [K10]; 1xTMT6plex [N-Term]	P37744	Glucose-1-phosphate thymidylyltransferase 1 OS=Escherichia coli (strain K12) OX=83333 GN=rfbA PE=1 SV=2	1.1875	0.00570089
[R].LLASAAQENEPFWR.[L]	1xTMT6plex [N-Term]	P37095	Peptidase B OS=Escherichia coli (strain K12) OX=83333 GN=pepB PE=1 SV=2	1.15197	0.00575266
[K].ELGIEVR.[E]	1xTMT6plex [N-Term]	P0AB80	Branched-chain-amino-acid aminotransferase OS=Escherichia coli (strain K12) OX=83333 GN=ilvE PE=1 SV=2	1.8192	0.00577168
[R].SIDFYTK.[V]	1xTMT6plex [K7]; 1xTMT6plex [N-Term]	P0AC81	Lactoylglutathione lyase OS=Escherichia coli (strain K12) OX=83333 GN=gloA PE=1 SV=1	1.3711	0.00582025
[K].DNTPMFVK.[G]	1xOxidation [M5]; 1xTMT6plex [K8]; 1xTMT6plex [N-Term]	P0A9B2	Glyceraldehyde-3-phosphate dehydrogenase A OS=Escherichia coli (strain K12) OX=83333 GN=gapA PE=1 SV=2	1.87916	0.00582347
[R].DIIEPR.[G]	1xTMT6plex [N-Term]	P61949	Flavodoxin 1 OS=Escherichia coli (strain K12) OX=83333 GN=fldA PE=1 SV=2	1.84934	0.00615154
[K].LLDEGR.[A]	1xOxidation [L1]; 1xTMT6plex [N-Term]	P0CE47	Elongation factor Tu 1 OS=Escherichia coli (strain K12) OX=83333 GN=tufA PE=1 SV=1	3.33876	0.00619036
[R].VNLIASQIQR.[G]	1xTMT6plex [N-Term]	P0AD42	Phosphatidylglycerophosphatase C OS=Escherichia coli (strain K12) OX=83333 GN=pgpC PE=1 SV=1	1.4564	0.00622573
[R].FTMDEGLSNAVK.[E]	1xOxidation [M3]; 1xTMT6plex [K12]; 1xTMT6plex [N-Term]	P07118	Valine--tRNA ligase OS=Escherichia coli (strain K12) OX=83333 GN=valS PE=1 SV=2	1.35847	0.00633578
[R].AFEVGGEVR.[E]	1xTMT6plex [N-Term]	P33644	Polyphenol oxidase OS=Escherichia coli (strain K12) OX=83333 GN=yfiH PE=1 SV=1	1.36811	0.00636638
[R].GDAELAQSISMTR.[A]	1xOxidation [M11]; 1xTMT6plex [N-Term]	P24182	Biotin carboxylase OS=Escherichia coli (strain K12) OX=83333 GN=accC PE=1 SV=2	1.47141	0.0064363
[K].FTLVSAQQLSMAK.[Q]	1xOxidation [M11]; 1xTMT6plex [K13]; 1xTMT6plex [N-Term]	P0AB38	Penicillin-binding protein activator LpoB OS=Escherichia coli (strain K12) OX=83333 GN=lpoB PE=1 SV=1	1.88945	0.00654205
[K].VLPELNGK.[L]	1xTMT6plex [K8]; 1xTMT6plex [N-Term]	P0A9B2	Glyceraldehyde-3-phosphate dehydrogenase A OS=Escherichia coli (strain K12) OX=83333 GN=gapA PE=1 SV=2	1.71324	0.00655224
[K].LVSWYDNETGYSNK.[V]	1xTMT6plex [K14]; 1xTMT6plex [N-Term]	P0A9B2	Glyceraldehyde-3-phosphate dehydrogenase A OS=Escherichia coli (strain K12) OX=83333 GN=gapA PE=1 SV=2	1.83197	0.00656282
[R].IYVGNVPIGDGAPIAVQSMTNTR.[T]	1xOxidation [M19]; 1xTMT6plex [N-Term]	P62620	4-hydroxy-3-methylbut-2-en-1-yl diphosphate synthase (flavodoxin) OS=Escherichia coli (strain K12) OX=83333 GN=ispG PE=1 SV=1	1.75697	0.00656632
[R].GIGPAYEDK.[V]	1xTMT6plex [K9]; 1xTMT6plex [N-Term]	P0A7D4	Adenylosuccinate synthetase OS=Escherichia coli (strain K12) OX=83333 GN=purA PE=1 SV=2	0.773545	0.00660848
[R].EAAMRGEIPGLK.[K]	1xOxidation [M4]; 1xTMT6plex [K12]; 1xTMT6plex [N-Term]	P0AG59	30S ribosomal protein S14 OS=Escherichia coli (strain K12) OX=83333 GN=rpsN PE=1 SV=2	2.84597	0.00723797
[K].DNTPMFVK.[G]	1xTMT6plex [K8]; 1xTMT6plex [N-Term]	P0A9B2	Glyceraldehyde-3-phosphate dehydrogenase A OS=Escherichia coli (strain K12) OX=83333 GN=gapA PE=1 SV=2	1.91824	0.00731438
[K].ALLSMAIR.[A]	1xOxidation [M5]; 1xTMT6plex [N-Term]	P23538	Phosphoenolpyruvate synthase OS=Escherichia coli (strain K12) OX=83333 GN=ppsA PE=1 SV=5	1.44791	0.00735761
[K].GEQQAMQVATR.[A]	1xTMT6plex [N-Term]	P0A7A2	Probable phosphoglycerate mutase GpmB OS=Escherichia coli (strain K12) OX=83333 GN=gpmB PE=3 SV=1	0.672269	0.0075814
[K].VGEEVEIVGIK.[E]	1xOxidation [I10]; 1xTMT6plex [K11]; 1xTMT6plex [N-Term]	P0CE47	Elongation factor Tu 1 OS=Escherichia coli (strain K12) OX=83333 GN=tufA PE=1 SV=1	5.46408	0.00769844
[R].LTIAPALLK.[E]	1xOxidation [L8]; 1xTMT6plex [K9]; 1xTMT6plex [N-Term]	P0A870	Transaldolase B OS=Escherichia coli (strain K12) OX=83333 GN=talB PE=1 SV=2	3.1617	0.0077089
[K].AQFEEER.[V]	1xTMT6plex [N-Term]	P0A6P1	Elongation factor Ts OS=Escherichia coli (strain K12) OX=83333 GN=tsf PE=1 SV=2	0.654522	0.00777944
[R].YVEDNYATK.[E]	1xTMT6plex [K9]; 1xTMT6plex [N-Term]	P0A6A3	Acetate kinase OS=Escherichia coli (strain K12) OX=83333 GN=ackA PE=1 SV=1	0.707678	0.00853907
[R].VVDGVGILR.[G]	1xTMT6plex [N-Term]	P75914	Probable phosphatase YcdX OS=Escherichia coli (strain K12) OX=83333 GN=ycdX PE=1 SV=1	1.42737	0.00859797
[R].FAGDLGQLVAGQIMQSPAGQTQQGQALAATANGIDSNTK.[I]	1xOxidation [Q22]; 1xTMT6plex [K39]; 1xTMT6plex [N-Term]	P10384	Long-chain fatty acid transport protein OS=Escherichia coli (strain K12) OX=83333 GN=fadL PE=1 SV=5	0.814896	0.00864931
[K].DPSLSLYAIPDGDVK.[G]	1xTMT6plex [K15]; 1xTMT6plex [N-Term]	P21179	Catalase HPII OS=Escherichia coli (strain K12) OX=83333 GN=katE PE=1 SV=1	1.62618	0.00890361
[R].VALYGIDYLMK.[D]	1xOxidation [M10]; 1xTMT6plex [K11]; 1xTMT6plex [N-Term]	P09373	Formate acetyltransferase 1 OS=Escherichia coli (strain K12) OX=83333 GN=pflB PE=1 SV=2	1.15888	0.00896532
[K].VGINGFGR.[I]	1xTMT6plex [N-Term]	P0A9B2	Glyceraldehyde-3-phosphate dehydrogenase A OS=Escherichia coli (strain K12) OX=83333 GN=gapA PE=1 SV=2	1.79044	0.00911182
[R].LTDTPAIVSTDADEMSTQMAK.[L]	2xOxidation [M15; M19]; 1xTMT6plex [K21]; 1xTMT6plex [N-Term]	P0A6Z3	Chaperone protein HtpG OS=Escherichia coli (strain K12) OX=83333 GN=htpG PE=1 SV=1	2.09881	0.0091123
[R].SLATAAGAVAGGVAGQGVQSAMNK.[T]	1xOxidation [M22]; 1xTMT6plex [K24]; 1xTMT6plex [N-Term]	P0A905	Outer membrane lipoprotein SlyB OS=Escherichia coli (strain K12) OX=83333 GN=slyB PE=2 SV=1	1.50465	0.00913271
[K].MVAPVDGTIGK.[I]	1xOxidation [M1]; 1xTMT6plex [K11]; 1xTMT6plex [N-Term]	P69783	PTS system glucose-specific EIIA component OS=Escherichia coli (strain K12) OX=83333 GN=crr PE=1 SV=2	1.39914	0.00930328
[K].HPVTPWGVQTK.[G]	1xTMT6plex [K11]; 1xTMT6plex [N-Term]; 1xCarbonyl [V8]	P60422	50S ribosomal protein L2 OS=Escherichia coli (strain K12) OX=83333 GN=rplB PE=1 SV=2	1.43067	0.00940363
[K].AQLLSQIQQQR.[L]	1xTMT6plex [N-Term]	Q47710	Uncharacterized protein YqjK OS=Escherichia coli (strain K12) OX=83333 GN=yqjK PE=4 SV=1	1.37865	0.0094264
[K].IGFIGCGNMGK.[A]	1xCarbamidomethyl [C6]; 1xOxidation [M9]; 1xTMT6plex [K11]; 1xTMT6plex [N-Term]	P0A9L8	Pyrroline-5-carboxylate reductase OS=Escherichia coli (strain K12) OX=83333 GN=proC PE=1 SV=1	1.19635	0.00942816
[R].GASQNIIPSSTGAAK.[A]	1xTMT6plex [K15]; 1xTMT6plex [N-Term]	P0A9B2	Glyceraldehyde-3-phosphate dehydrogenase A OS=Escherichia coli (strain K12) OX=83333 GN=gapA PE=1 SV=2	1.8628	0.00950079
[K].VLLAWR.[D]	1xDioxidation [W5]; 1xTMT6plex [N-Term]	P76268	Transcriptional regulator KdgR OS=Escherichia coli (strain K12) OX=83333 GN=kdgR PE=1 SV=1	1.54686	0.00982011
[K].TLFEPGEMVR.[V]	1xOxidation [M8]; 1xTMT6plex [N-Term]	P0AFG0	Transcription termination/antitermination protein NusG OS=Escherichia coli (strain K12) OX=83333 GN=nusG PE=1 SV=2	1.26828	0.0101615
[R].YTCPQYK.[E]	1xCarbamidomethyl [C3]; 1xTMT6plex [K7]; 1xTMT6plex [N-Term]	P07813	Leucine--tRNA ligase OS=Escherichia coli (strain K12) OX=83333 GN=leuS PE=1 SV=2	0.716879	0.010341
[K].ILVIAADER.[Y]	1xTMT6plex [N-Term]	P31658	Protein/nucleic acid deglycase 1 OS=Escherichia coli (strain K12) OX=83333 GN=hchA PE=1 SV=3	1.43341	0.0104203
[K].LTGMVQDAQQNK.[L]	1xOxidation [M4]; 1xTMT6plex [K12]; 1xTMT6plex [N-Term]	P09394	Glycerophosphodiester phosphodiesterase, periplasmic OS=Escherichia coli (strain K12) OX=83333 GN=glpQ PE=1 SV=2	1.42761	0.0104807
[K].LGGGDPDANPR.[L]	1xTMT6plex [N-Term]	P0A8A0	Probable transcriptional regulatory protein YebC OS=Escherichia coli (strain K12) OX=83333 GN=yebC PE=1 SV=1	0.771622	0.0105672
[R].GMVLTGGGALLR.[N]	1xOxidation [M2]; 1xTMT6plex [N-Term]	P0A9X4	Cell shape-determining protein MreB OS=Escherichia coli (strain K12) OX=83333 GN=mreB PE=1 SV=1	1.26716	0.0109761
[K].DAADYVR.[D]	1xTMT6plex [N-Term]	P05020	Dihydroorotase OS=Escherichia coli (strain K12) OX=83333 GN=pyrC PE=1 SV=2	0.907335	0.0110092
[R].YEVNNMLLK.[Q]	1xOxidation [M6]; 1xTMT6plex [K9]; 1xTMT6plex [N-Term]	P0A7E5	CTP synthase OS=Escherichia coli (strain K12) OX=83333 GN=pyrG PE=1 SV=2	1.40646	0.0110468
[-].MELSSLTAVSPVDGR.[Y]	1xOxidation [M1]; 1xTMT6plex [N-Term]	P0AB89	Adenylosuccinate lyase OS=Escherichia coli (strain K12) OX=83333 GN=purB PE=1 SV=1	1.43252	0.0110691
[K].TIPLQDQDTR.[Y]	1xTMT6plex [N-Term]	P77395	Chaperedoxin OS=Escherichia coli (strain K12) OX=83333 GN=cnoX PE=1 SV=2	1.43841	0.0110871
[R].GCGITVDQAER.[L]	1xCarbamidomethyl [C2]; 1xTMT6plex [N-Term]	P00961	Glycine--tRNA ligase beta subunit OS=Escherichia coli (strain K12) OX=83333 GN=glyS PE=1 SV=4	0.756415	0.0119352
[R].IDDEVTVK.[R]	1xTMT6plex [K8]; 1xTMT6plex [N-Term]	P0A7C2	LexA repressor OS=Escherichia coli (strain K12) OX=83333 GN=lexA PE=1 SV=1	0.782748	0.0132463
[R].VNCINPGGTR.[T]	1xCarbamidomethyl [C3]; 1xTMT6plex [N-Term]	P31808	Uncharacterized oxidoreductase YciK OS=Escherichia coli (strain K12) OX=83333 GN=yciK PE=1 SV=3	0.733804	0.0133028
[R].YLCNTSSR.[T]	1xCarbamidomethyl [C3]; 1xTMT6plex [N-Term]	P0AEW6	Inosine-guanosine kinase OS=Escherichia coli (strain K12) OX=83333 GN=gsk PE=1 SV=1	0.687362	0.0133427
[K].LIAAAPTAVAPEESGFYAR.[M]	1xTMT6plex [N-Term]	P06610	Thioredoxin/glutathione peroxidase BtuE OS=Escherichia coli (strain K12) OX=83333 GN=btuE PE=1 SV=1	1.55021	0.0133974
[K].AGAWYSYK.[G]	1xTMT6plex [K8]; 1xTMT6plex [N-Term]	P0A7G6	Protein RecA OS=Escherichia coli (strain K12) OX=83333 GN=recA PE=1 SV=2	0.670211	0.0134186
[K].IGCAPITWPIGCGK.[L]	2xCarbamidomethyl [C3; C12]; 1xDioxidation [W8]; 1xTMT6plex [K14]; 1xTMT6plex [N-Term]; 2xOxidation [T7; W8]	P0A7I4	Peptide chain release factor RF3 OS=Escherichia coli (strain K12) OX=83333 GN=prfC PE=1 SV=2	1.46753	0.0134634
[K].TIVNGNEVVTQ.[-]	1xTMT6plex [N-Term]	P0AF18	N-acetylglucosamine-6-phosphate deacetylase OS=Escherichia coli (strain K12) OX=83333 GN=nagA PE=1 SV=1	1.30092	0.013612
[K].LNLLVTDK.[H]	1xTMT6plex [K8]; 1xTMT6plex [N-Term]	P00962	Glutamine--tRNA ligase OS=Escherichia coli (strain K12) OX=83333 GN=glnS PE=1 SV=3	0.911184	0.0136266
[R].LLNFLESR.[G]	1xTMT6plex [N-Term]	P75914	Probable phosphatase YcdX OS=Escherichia coli (strain K12) OX=83333 GN=ycdX PE=1 SV=1	1.41911	0.013777
[R].QIAENPILLYMK.[G]	1xTMT6plex [K12]; 1xTMT6plex [N-Term]	P0AC69	Glutaredoxin 4 OS=Escherichia coli (strain K12) OX=83333 GN=grxD PE=1 SV=1	1.85189	0.0142307
[K].AAILGAESFGFGTGPMVALGCK.[Y]	1xCarbamidomethyl [C21]; 1xOxidation [M/P]; 1xTMT6plex [K22]; 1xTMT6plex [N-Term]	P09831	Glutamate synthase [NADPH] large chain OS=Escherichia coli (strain K12) OX=83333 GN=gltB PE=1 SV=3	1.21178	0.0144735
[K].IIGGGMPVGAFGGR.[R]	1xOxidation [M6]; 1xTMT6plex [N-Term]	P23893	Glutamate-1-semialdehyde 2,1-aminomutase OS=Escherichia coli (strain K12) OX=83333 GN=hemL PE=1 SV=2	1.33603	0.0150495
[R].EQYGDDQVK.[V]	1xTMT6plex [K9]; 1xTMT6plex [N-Term]	P06715	Glutathione reductase OS=Escherichia coli (strain K12) OX=83333 GN=gor PE=1 SV=1	0.648652	0.0151159
[K].GMASGAVIESFLDK.[G]	1xOxidation [M2]; 1xTMT6plex [K14]; 1xTMT6plex [N-Term]	P0A705	Translation initiation factor IF-2 OS=Escherichia coli (strain K12) OX=83333 GN=infB PE=1 SV=1	1.58527	0.0155155
[R].GVTQEQAQR.[A]	1xTMT6plex [N-Term]	P76558	NADP-dependent malic enzyme OS=Escherichia coli (strain K12) OX=83333 GN=maeB PE=1 SV=1	0.627416	0.015535
[K].ANATAWLK.[D]	1xTMT6plex [K8]; 1xTMT6plex [N-Term]	P0A7G6	Protein RecA OS=Escherichia coli (strain K12) OX=83333 GN=recA PE=1 SV=2	0.810966	0.0157191
[R].QVGVPYIIVFLNK.[C]	1xOxidation [L11]; 1xTMT6plex [K13]; 1xTMT6plex [N-Term]	P0CE47	Elongation factor Tu 1 OS=Escherichia coli (strain K12) OX=83333 GN=tufA PE=1 SV=1	2.77855	0.0158293
[K].SLIADEDNPNLK.[L]	1xTMT6plex [K12]; 1xTMT6plex [N-Term]	P0ACC3	Iron-sulfur cluster insertion protein ErpA OS=Escherichia coli (strain K12) OX=83333 GN=erpA PE=1 SV=1	1.2657	0.0158528
[R].GGIQYDTR.[L]	1xTMT6plex [N-Term]	P31554	LPS-assembly protein LptD OS=Escherichia coli (strain K12) OX=83333 GN=lptD PE=1 SV=2	0.72181	0.0158735
[R].GEQCFR.[D]	1xCarbamidomethyl [C4]; 1xTMT6plex [N-Term]	P0ACL2	Exu regulon transcriptional regulator OS=Escherichia coli (strain K12) OX=83333 GN=exuR PE=4 SV=1	0.706055	0.0158836
[R].QALEDSVK.[S]	1xTMT6plex [K8]; 1xTMT6plex [N-Term]	P22106	Asparagine synthetase B [glutamine-hydrolyzing] OS=Escherichia coli (strain K12) OX=83333 GN=asnB PE=1 SV=3	0.74169	0.0158958
[K].LCVEQCK.[M]	2xCarbamidomethyl [C2; C6]; 1xTMT6plex [K7]; 1xTMT6plex [N-Term]	P00579	RNA polymerase sigma factor RpoD OS=Escherichia coli (strain K12) OX=83333 GN=rpoD PE=1 SV=2	0.721426	0.0159678
[K].EAMEPEFK.[T]	1xTMT6plex [K8]; 1xTMT6plex [N-Term]	P0A825	Serine hydroxymethyltransferase OS=Escherichia coli (strain K12) OX=83333 GN=glyA PE=1 SV=1	0.804699	0.0164248
[R].ADYAAAAAR.[V]	1xTMT6plex [N-Term]	P39315	Quinone oxidoreductase 2 OS=Escherichia coli (strain K12) OX=83333 GN=qorB PE=1 SV=1	0.725829	0.0167003
[R].SFQNEDLQR.[L]	1xTMT6plex [N-Term]	P0ADP0	5-amino-6-(5-phospho-D-ribitylamino)uracil phosphatase YigB OS=Escherichia coli (strain K12) OX=83333 GN=yigB PE=1 SV=1	0.785384	0.0167655
[K].QIEALQQK.[G]	1xTMT6plex [K8]; 1xTMT6plex [N-Term]	P36683	Aconitate hydratase B OS=Escherichia coli (strain K12) OX=83333 GN=acnB PE=1 SV=3	0.735094	0.0167861
[K].EKPAVLGHDEAAYSK.[N]	2xTMT6plex [K2; K15]; 1xTMT6plex [N-Term]	P0A912	Peptidoglycan-associated lipoprotein OS=Escherichia coli (strain K12) OX=83333 GN=pal PE=1 SV=1	3.38117	0.0168909
[K].EVFGPVLHVVR.[Y]	1xTMT6plex [N-Term]	P09546	Bifunctional protein PutA OS=Escherichia coli (strain K12) OX=83333 GN=putA PE=1 SV=3	1.24463	0.0170312
[K].LVLVLNCGSSSLK.[F]	1xTrioxidation [C7]; 1xTMT6plex [K13]; 1xTMT6plex [N-Term]	P0A6A3	Acetate kinase OS=Escherichia coli (strain K12) OX=83333 GN=ackA PE=1 SV=1	1.92029	0.0171243
[R].EMLLDAMENPEK.[Y]	2xOxidation [M2; M7]; 1xTMT6plex [K12]; 1xTMT6plex [N-Term]	P09373	Formate acetyltransferase 1 OS=Escherichia coli (strain K12) OX=83333 GN=pflB PE=1 SV=2	1.27701	0.0171366
[K].DIMDAGK.[L]	1xTMT6plex [K7]; 1xTMT6plex [N-Term]	P69441	Adenylate kinase OS=Escherichia coli (strain K12) OX=83333 GN=adk PE=1 SV=1	0.677377	0.0175376
[R].GMINAVSFMVK.[V]	2xOxidation [M2; M9]; 1xTMT6plex [K11]; 1xTMT6plex [N-Term]	P0AG51	50S ribosomal protein L30 OS=Escherichia coli (strain K12) OX=83333 GN=rpmD PE=1 SV=2	1.49448	0.0178323
[R].ALLPLVEEK.[A]	1xTMT6plex [K9]; 1xTMT6plex [N-Term]	P07003	Pyruvate dehydrogenase [ubiquinone] OS=Escherichia coli (strain K12) OX=83333 GN=poxB PE=1 SV=1	1.17279	0.0185809
[R].VTLNAPGR.[H]	1xTMT6plex [N-Term]	P17952	UDP-N-acetylmuramate--L-alanine ligase OS=Escherichia coli (strain K12) OX=83333 GN=murC PE=1 SV=2	0.820215	0.0187345
[K].EYYPQAK.[K]	1xTMT6plex [K7]; 1xTMT6plex [N-Term]	P33940	Malate:quinone oxidoreductase OS=Escherichia coli (strain K12) OX=83333 GN=mqo PE=1 SV=2	0.738716	0.0187587
[K].LQSGDEYFR.[E]	1xTMT6plex [N-Term]	P11875	Arginine--tRNA ligase OS=Escherichia coli (strain K12) OX=83333 GN=argS PE=1 SV=1	0.82101	0.0187658
[K].GEAIGVIAAQSIGEPGTQLTMR.[T]	1xOxidation [M21]; 1xTMT6plex [N-Term]	P0A8T7	DNA-directed RNA polymerase subunit beta' OS=Escherichia coli (strain K12) OX=83333 GN=rpoC PE=1 SV=1	1.10633	0.0187956
[K].YVLAGEGNK.[A]	1xTMT6plex [K9]; 1xTMT6plex [N-Term]	P0A6P9	Enolase OS=Escherichia coli (strain K12) OX=83333 GN=eno PE=1 SV=2	0.71273	0.01881
[R].QIAENPILLYMK.[G]	1xOxidation [M11]; 1xTMT6plex [K12]; 1xTMT6plex [N-Term]	P0AC69	Glutaredoxin 4 OS=Escherichia coli (strain K12) OX=83333 GN=grxD PE=1 SV=1	1.72387	0.0188337
[R].FAYVDILQNPDIR.[A]	1xTMT6plex [N-Term]	P0AC69	Glutaredoxin 4 OS=Escherichia coli (strain K12) OX=83333 GN=grxD PE=1 SV=1	1.83844	0.018854
[R].GELQQLIK.[E]	1xTMT6plex [K8]; 1xTMT6plex [N-Term]	P0AC69	Glutaredoxin 4 OS=Escherichia coli (strain K12) OX=83333 GN=grxD PE=1 SV=1	1.82494	0.018867
[K].VADAMLAQGVI.[-]	1xTMT6plex [N-Term]	P00370	NADP-specific glutamate dehydrogenase OS=Escherichia coli (strain K12) OX=83333 GN=gdhA PE=1 SV=1	1.40677	0.0188742
[R].ESAQVFDTK.[G]	1xTMT6plex [K9]; 1xTMT6plex [N-Term]	P07118	Valine--tRNA ligase OS=Escherichia coli (strain K12) OX=83333 GN=valS PE=1 SV=2	0.880737	0.0188844
[R].FDGTVEVK.[D]	1xTMT6plex [K8]; 1xTMT6plex [N-Term]	P0A9B2	Glyceraldehyde-3-phosphate dehydrogenase A OS=Escherichia coli (strain K12) OX=83333 GN=gapA PE=1 SV=2	1.85992	0.0188867
[R].AEAEQTLAALTEK.[A]	1xTMT6plex [K13]; 1xTMT6plex [N-Term]	P0AD33	UPF0381 protein YfcZ OS=Escherichia coli (strain K12) OX=83333 GN=yfcZ PE=3 SV=1	1.32328	0.0189178
[K].EPDLNLLQFLQK.[L]	1xTMT6plex [K12]; 1xTMT6plex [N-Term]	P0ADP9	Protein YihD OS=Escherichia coli (strain K12) OX=83333 GN=yihD PE=1 SV=1	2.10676	0.0189651
[R].VMDSNDLEK.[E]	1xTMT6plex [K9]; 1xTMT6plex [N-Term]	P32132	GTP-binding protein TypA/BipA OS=Escherichia coli (strain K12) OX=83333 GN=typA PE=1 SV=2	0.816114	0.0189744
[R].MAFAEQGITELSK.[H]	1xOxidation [M1]; 1xTMT6plex [K13]; 1xTMT6plex [N-Term]	P0A9A6	Cell division protein FtsZ OS=Escherichia coli (strain K12) OX=83333 GN=ftsZ PE=1 SV=1	1.25319	0.0189787
[R].QTDIPCTVK.[A]	1xCarbamidomethyl [C6]; 1xTMT6plex [K9]; 1xTMT6plex [N-Term]	P25745	tRNA-specific 2-thiouridylase MnmA OS=Escherichia coli (strain K12) OX=83333 GN=mnmA PE=1 SV=4	0.77827	0.0189805
[R].SIGLVIPDLENTSYTR.[I]	1xTMT6plex [N-Term]	P0ACP1	Catabolite repressor/activator OS=Escherichia coli (strain K12) OX=83333 GN=cra PE=1 SV=1	1.31087	0.0189817
[K].LVCVGSEEK.[I]	1xCarbamidomethyl [C3]; 1xTMT6plex [K9]; 1xTMT6plex [N-Term]	P06715	Glutathione reductase OS=Escherichia coli (strain K12) OX=83333 GN=gor PE=1 SV=1	0.77916	0.0190329
[K].EIEIYK.[Q]	1xTMT6plex [K6]; 1xTMT6plex [N-Term]	P08839	Phosphoenolpyruvate-protein phosphotransferase OS=Escherichia coli (strain K12) OX=83333 GN=ptsI PE=1 SV=1	0.755917	0.0190339
[K].TTLTAAITTVLAK.[T]	1xOxidation [I/L]; 1xTMT6plex [K13]; 1xTMT6plex [N-Term]	P0CE47	Elongation factor Tu 1 OS=Escherichia coli (strain K12) OX=83333 GN=tufA PE=1 SV=1	2.05437	0.0190385
[K].ADMDAETAPK.[L]	1xOxidation [M3]; 1xTMT6plex [K10]; 1xTMT6plex [N-Term]	P0A8A0	Probable transcriptional regulatory protein YebC OS=Escherichia coli (strain K12) OX=83333 GN=yebC PE=1 SV=1	0.763101	0.0190411
[R].FCQELGK.[Q]	1xCarbamidomethyl [C2]; 1xTMT6plex [K7]; 1xTMT6plex [N-Term]	P00547	Homoserine kinase OS=Escherichia coli (strain K12) OX=83333 GN=thrB PE=1 SV=2	0.730384	0.0190531
[K].ISAGGYGDK.[R]	1xTMT6plex [K9]; 1xTMT6plex [N-Term]	P0DMC7	Transcriptional regulatory protein RcsB OS=Escherichia coli (strain K12) OX=83333 GN=rcsB PE=1 SV=1	0.743358	0.0190696
[K].SDEVLSDR.[V]	1xTMT6plex [N-Term]	P00961	Glycine--tRNA ligase beta subunit OS=Escherichia coli (strain K12) OX=83333 GN=glyS PE=1 SV=4	0.751834	0.0190851
[R].NIFLVGPMGAGK.[S]	1xOxidation [M8]; 1xTMT6plex [K12]; 1xTMT6plex [N-Term]	P0A6D7	Shikimate kinase 1 OS=Escherichia coli (strain K12) OX=83333 GN=aroK PE=1 SV=2	1.89345	0.0191065
[R].EVSFAGQK.[D]	1xTMT6plex [K8]; 1xTMT6plex [N-Term]	Q57261	tRNA pseudouridine synthase D OS=Escherichia coli (strain K12) OX=83333 GN=truD PE=1 SV=1	0.728562	0.0191833
[K].FQDEVGGK.[L]	1xTMT6plex [K8]; 1xTMT6plex [N-Term]	P33602	NADH-quinone oxidoreductase subunit G OS=Escherichia coli (strain K12) OX=83333 GN=nuoG PE=1 SV=4	0.769973	0.0191977
[K].AGETFGEEK.[E]	1xTMT6plex [K9]; 1xTMT6plex [N-Term]	P08839	Phosphoenolpyruvate-protein phosphotransferase OS=Escherichia coli (strain K12) OX=83333 GN=ptsI PE=1 SV=1	0.682499	0.0193518
[R].NDPEGRPTVFDR.[L]	1xTMT6plex [N-Term]	P37765	Ribosomal large subunit pseudouridine synthase B OS=Escherichia coli (strain K12) OX=83333 GN=rluB PE=1 SV=2	1.64432	0.019443
[K].GSVNGVYEGQPVISDK.[G]	1xTMT6plex [K16]; 1xTMT6plex [N-Term]	P16926	Cell shape-determining protein MreC OS=Escherichia coli (strain K12) OX=83333 GN=mreC PE=1 SV=1	1.28571	0.0196606
[-].MDLSQLTPR.[R]	1xTMT6plex [N-Term]	P0AFZ3	Stringent starvation protein B OS=Escherichia coli (strain K12) OX=83333 GN=sspB PE=1 SV=1	1.44047	0.0197467
[K].QGNEFGATTGR.[R]	1xTMT6plex [N-Term]	P0A7D4	Adenylosuccinate synthetase OS=Escherichia coli (strain K12) OX=83333 GN=purA PE=1 SV=2	0.719597	0.0197989
[K].LCVAYR.[M]	1xCarbamidomethyl [C2]; 1xTMT6plex [N-Term]	P0A7D4	Adenylosuccinate synthetase OS=Escherichia coli (strain K12) OX=83333 GN=purA PE=1 SV=2	0.745621	0.0198278
[R].LDLENAILIHDPQLELAPQR.[E]	1xTMT6plex [N-Term]	P23830	CDP-diacylglycerol--serine O-phosphatidyltransferase OS=Escherichia coli (strain K12) OX=83333 GN=pssA PE=1 SV=2	1.26637	0.019937
[K].ALFTYVK.[E]	1xTMT6plex [K7]; 1xTMT6plex [N-Term]	P52095	Constitutive lysine decarboxylase OS=Escherichia coli (strain K12) OX=83333 GN=ldcC PE=1 SV=2	1.56783	0.0200374
[R].EQGFNNVK.[V]	1xTMT6plex [K8]; 1xTMT6plex [N-Term]	P77718	tRNA sulfurtransferase OS=Escherichia coli (strain K12) OX=83333 GN=thiI PE=1 SV=1	0.729458	0.0207288
[K].IGQVVEGYR.[N]	1xTMT6plex [N-Term]	P0A6S7	Glycerol-3-phosphate dehydrogenase [NAD(P)+] OS=Escherichia coli (strain K12) OX=83333 GN=gpsA PE=3 SV=1	0.89706	0.0207418
[R].AQLETVDSAPVQALR.[E]	1xTMT6plex [N-Term]	P23909	DNA mismatch repair protein MutS OS=Escherichia coli (strain K12) OX=83333 GN=mutS PE=1 SV=1	1.17819	0.0207469
[K].AWTTLGCK.[G]	1xCarbamidomethyl [C7]; 1xTMT6plex [K8]; 1xTMT6plex [N-Term]	P07862	D-alanine--D-alanine ligase B OS=Escherichia coli (strain K12) OX=83333 GN=ddlB PE=1 SV=3	0.753339	0.0207472
[K].GGSEELYK.[K]	1xTMT6plex [K8]; 1xTMT6plex [N-Term]	P0A825	Serine hydroxymethyltransferase OS=Escherichia coli (strain K12) OX=83333 GN=glyA PE=1 SV=1	0.62392	0.0207504
[K].LQQIEEETGLTIEQVK.[D]	1xTMT6plex [K16]; 1xTMT6plex [N-Term]	P00579	RNA polymerase sigma factor RpoD OS=Escherichia coli (strain K12) OX=83333 GN=rpoD PE=1 SV=2	1.14604	0.020759
[K].GAANFYQK.[K]	1xTMT6plex [K8]; 1xTMT6plex [N-Term]	P0A6B7	Cysteine desulfurase IscS OS=Escherichia coli (strain K12) OX=83333 GN=iscS PE=1 SV=1	0.7993	0.0207601
[R].FTLGPEAVVDK.[V]	1xTMT6plex [K11]; 1xTMT6plex [N-Term]	P0AFP4	Uncharacterized oxidoreductase YbbO OS=Escherichia coli (strain K12) OX=83333 GN=ybbO PE=3 SV=1	1.21247	0.0207928
[K].LAQTIADMALR.[Y]	1xOxidation [M8]; 1xTMT6plex [N-Term]	P60716	Lipoyl synthase OS=Escherichia coli (strain K12) OX=83333 GN=lipA PE=1 SV=1	1.20378	0.0207995
[R].LGEPVFDVQECQIR.[G]	1xCarbamidomethyl [C11]; 1xOxidation [Q/E]; 1xTMT6plex [N-Term]	P0A8V2	DNA-directed RNA polymerase subunit beta OS=Escherichia coli (strain K12) OX=83333 GN=rpoB PE=1 SV=1	1.39169	0.0208089
[R].AITMVDELK.[-]	1xOxidation [M4]; 1xTMT6plex [K9]; 1xTMT6plex [N-Term]	P0AB89	Adenylosuccinate lyase OS=Escherichia coli (strain K12) OX=83333 GN=purB PE=1 SV=1	1.62645	0.0208528
[K].GMEGAINAK.[T]	1xTMT6plex [K9]; 1xTMT6plex [N-Term]	P08200	Isocitrate dehydrogenase [NADP] OS=Escherichia coli (strain K12) OX=83333 GN=icd PE=1 SV=1	0.709132	0.0208604
[R].QALNATDFLK.[R]	1xTMT6plex [K10]; 1xTMT6plex [N-Term]	P0AFL6	Exopolyphosphatase OS=Escherichia coli (strain K12) OX=83333 GN=ppx PE=1 SV=2	1.28669	0.0208684
[K].VLSEITSSLNK.[D]	1xTMT6plex [K11]; 1xTMT6plex [N-Term]	P0A9L8	Pyrroline-5-carboxylate reductase OS=Escherichia coli (strain K12) OX=83333 GN=proC PE=1 SV=1	1.11909	0.0208983
[K].DFCATCNR.[L]	2xCarbamidomethyl [C3; C6]; 1xTMT6plex [N-Term]	P30745	GTP 3',8-cyclase OS=Escherichia coli (strain K12) OX=83333 GN=moaA PE=1 SV=1	0.804764	0.0209015
[K].KGPFIDLHLLK.[K]	2xTMT6plex [K1; K11]; 1xTMT6plex [N-Term]	P0A7U3	30S ribosomal protein S19 OS=Escherichia coli (strain K12) OX=83333 GN=rpsS PE=1 SV=2	1.68387	0.0209109
[R].YAIDAEK.[I]	1xTMT6plex [K7]; 1xTMT6plex [N-Term]	P37759	dTDP-glucose 4,6-dehydratase 1 OS=Escherichia coli (strain K12) OX=83333 GN=rfbB PE=3 SV=2	0.706123	0.0209293
[K].LEGGNDVSLK.[A]	1xTMT6plex [K10]; 1xTMT6plex [N-Term]	P0AD61	Pyruvate kinase I OS=Escherichia coli (strain K12) OX=83333 GN=pykF PE=1 SV=1	0.901039	0.0209312
[K].LMTEFNYNSVMQVPR.[V]	2xOxidation [M2; M11]; 1xTMT6plex [N-Term]	P62399	50S ribosomal protein L5 OS=Escherichia coli (strain K12) OX=83333 GN=rplE PE=1 SV=2	1.18689	0.0209573
[K].YAEGYPGK.[R]	1xTMT6plex [K8]; 1xTMT6plex [N-Term]	P0A825	Serine hydroxymethyltransferase OS=Escherichia coli (strain K12) OX=83333 GN=glyA PE=1 SV=1	0.670086	0.0209721
[K].IASIAVPLR.[S]	1xTMT6plex [N-Term]	P77569	DNA-binding transcriptional activator MhpR OS=Escherichia coli (strain K12) OX=83333 GN=mhpR PE=4 SV=2	1.23258	0.0210115
[K].QISDDVVALTAK.[Y]	1xTMT6plex [K12]; 1xTMT6plex [N-Term]	P77748	Uncharacterized protein YdiJ OS=Escherichia coli (strain K12) OX=83333 GN=ydiJ PE=4 SV=1	1.17113	0.0210387
[R].TAYWELVR.[D]	1xDioxidation [W4]; 1xTMT6plex [N-Term]	P0C8J8	D-tagatose-1,6-bisphosphate aldolase subunit GatZ OS=Escherichia coli (strain K12) OX=83333 GN=gatZ PE=1 SV=1	1.44532	0.0210666
[K].EFDNSYTR.[G]	1xTMT6plex [N-Term]	P45523	FKBP-type peptidyl-prolyl cis-trans isomerase FkpA OS=Escherichia coli (strain K12) OX=83333 GN=fkpA PE=1 SV=1	0.827441	0.021108
[R].FDDTNPVK.[E]	1xTMT6plex [K8]; 1xTMT6plex [N-Term]	P00962	Glutamine--tRNA ligase OS=Escherichia coli (strain K12) OX=83333 GN=glnS PE=1 SV=3	0.849993	0.0211618
[K].FAIDQEK.[L]	1xTMT6plex [K7]; 1xTMT6plex [N-Term]	P0A870	Transaldolase B OS=Escherichia coli (strain K12) OX=83333 GN=talB PE=1 SV=2	0.789823	0.0212113
[K].WTDQSGQDR.[Y]	1xDioxidation [W1]; 1xTMT6plex [N-Term]	P0AGE0	Single-stranded DNA-binding protein OS=Escherichia coli (strain K12) OX=83333 GN=ssb PE=1 SV=2	0.62579	0.0212193
[K].LLTGDSPFAANALGK.[L]	1xTMT6plex [K15]; 1xTMT6plex [N-Term]	P31658	Protein/nucleic acid deglycase 1 OS=Escherichia coli (strain K12) OX=83333 GN=hchA PE=1 SV=3	1.29458	0.0212551
[K].VATLEDATEMVNLYR.[D]	1xOxidation [M10]; 1xTMT6plex [N-Term]	P0AFG3	2-oxoglutarate dehydrogenase E1 component OS=Escherichia coli (strain K12) OX=83333 GN=sucA PE=1 SV=1	1.34123	0.021278
[R].QSAFLQAEAR.[E]	1xTMT6plex [N-Term]	P0AA53	Protein QmcA OS=Escherichia coli (strain K12) OX=83333 GN=qmcA PE=1 SV=1	1.21635	0.0212896
[R].FNIPGSK.[-]	1xTMT6plex [K7]; 1xTMT6plex [N-Term]	P0A7M9	50S ribosomal protein L31 OS=Escherichia coli (strain K12) OX=83333 GN=rpmE PE=1 SV=1	1.50146	0.0213912
[R].GTAMNPVDHPHGGGEGR.[N]	1xOxidation [M/N]; 1xTMT6plex [N-Term]	P60422	50S ribosomal protein L2 OS=Escherichia coli (strain K12) OX=83333 GN=rplB PE=1 SV=2	1.6325	0.0214001
[K].DPQQIISGNEK.[V]	1xTMT6plex [K11]; 1xTMT6plex [N-Term]	P00961	Glycine--tRNA ligase beta subunit OS=Escherichia coli (strain K12) OX=83333 GN=glyS PE=1 SV=4	0.912271	0.0215408
[R].EGDFLLLQK.[A]	1xTMT6plex [K9]; 1xTMT6plex [N-Term]	P0AG40	Bifunctional riboflavin kinase/FMN adenylyltransferase OS=Escherichia coli (strain K12) OX=83333 GN=ribF PE=1 SV=1	1.1602	0.0217945
[R].GQDSEEVIAK.[R]	1xTMT6plex [K10]; 1xTMT6plex [N-Term]	P60546	Guanylate kinase OS=Escherichia coli (strain K12) OX=83333 GN=gmk PE=1 SV=1	0.755678	0.0218746
[K].VNDEGIIEDAR.[F]	1xTMT6plex [N-Term]	P0ACD4	Iron-sulfur cluster assembly scaffold protein IscU OS=Escherichia coli (strain K12) OX=83333 GN=iscU PE=1 SV=1	1.36596	0.0218915
[K].ESAWNEK.[F]	1xDioxidation [W4]; 1xTMT6plex [K7]; 1xTMT6plex [N-Term]	P27302	Transketolase 1 OS=Escherichia coli (strain K12) OX=83333 GN=tktA PE=1 SV=5	0.686108	0.0218985
[R].LYTDYSLLTADAR.[I]	1xTMT6plex [N-Term]	P0A7B1	Polyphosphate kinase OS=Escherichia coli (strain K12) OX=83333 GN=ppk PE=1 SV=2	1.18245	0.021922
[K].AATYEQIK.[A]	1xTMT6plex [K8]; 1xTMT6plex [N-Term]	P0A9B2	Glyceraldehyde-3-phosphate dehydrogenase A OS=Escherichia coli (strain K12) OX=83333 GN=gapA PE=1 SV=2	1.51927	0.0219458
[R].EALEVQR.[E]	1xTMT6plex [N-Term]	P27248	Aminomethyltransferase OS=Escherichia coli (strain K12) OX=83333 GN=gcvT PE=1 SV=3	0.710963	0.0219916
[R].EVTTTPLAADDWK.[G]	1xDioxidation [W12]; 1xTMT6plex [K13]; 1xTMT6plex [N-Term]	P0A7D4	Adenylosuccinate synthetase OS=Escherichia coli (strain K12) OX=83333 GN=purA PE=1 SV=2	1.2106	0.0220096
[K].ADPEWAK.[T]	1xTMT6plex [K7]; 1xTMT6plex [N-Term]	P07813	Leucine--tRNA ligase OS=Escherichia coli (strain K12) OX=83333 GN=leuS PE=1 SV=2	0.712303	0.0220119
[R].ASYTMEFLK.[Y]	1xTMT6plex [K9]; 1xTMT6plex [N-Term]	P0A6M8	Elongation factor G OS=Escherichia coli (strain K12) OX=83333 GN=fusA PE=1 SV=2	0.885833	0.0220753
[R].QPNFTEK.[L]	1xTMT6plex [K7]; 1xTMT6plex [N-Term]	P0AFG8	Pyruvate dehydrogenase E1 component OS=Escherichia coli (strain K12) OX=83333 GN=aceE PE=1 SV=2	0.675314	0.0221078
[R].LDYSDR.[V]	1xTMT6plex [N-Term]	P22188	UDP-N-acetylmuramoyl-L-alanyl-D-glutamate--2,6-diaminopimelate ligase OS=Escherichia coli (strain K12) OX=83333 GN=murE PE=1 SV=2	0.791457	0.0221479
[K].TPSEEYAK.[I]	1xTMT6plex [K8]; 1xTMT6plex [N-Term]	P0A6W9	Glutamate--cysteine ligase OS=Escherichia coli (strain K12) OX=83333 GN=gshA PE=1 SV=1	0.59813	0.0221517
[K].APQILVLAPTR.[E]	1xTMT6plex [N-Term]	P0A9P6	ATP-dependent RNA helicase DeaD OS=Escherichia coli (strain K12) OX=83333 GN=deaD PE=1 SV=2	1.21376	0.0221611
[K].YFPVYANDGK.[L]	1xTMT6plex [K10]; 1xTMT6plex [N-Term]	P00961	Glycine--tRNA ligase beta subunit OS=Escherichia coli (strain K12) OX=83333 GN=glyS PE=1 SV=4	0.867621	0.0221662
[R].TETMILRDPFDA.[-]	1xOxidation [M4]; 1xTMT6plex [N-Term]	P0A7D4	Adenylosuccinate synthetase OS=Escherichia coli (strain K12) OX=83333 GN=purA PE=1 SV=2	1.48777	0.022209
[R].GMGESNPVTGNTCDNVK.[Q]	1xCarbamidomethyl [C13]; 2xOxidation [E4; D14]; 1xTMT6plex [K17]; 1xTMT6plex [N-Term]	P0A910	Outer membrane protein A OS=Escherichia coli (strain K12) OX=83333 GN=ompA PE=1 SV=1	1.20714	0.0222135
[R].IIVVTSGK.[G]	1xTMT6plex [K8]; 1xTMT6plex [N-Term]	P0AEZ3	Septum site-determining protein MinD OS=Escherichia coli (strain K12) OX=83333 GN=minD PE=1 SV=2	0.809824	0.0222314
[R].YQNTGQVCAAAK.[R]	1xCarbamidomethyl [C8]; 1xTMT6plex [K12]; 1xTMT6plex [N-Term]	P76149	Succinate semialdehyde dehydrogenase [NAD(P)+] Sad OS=Escherichia coli (strain K12) OX=83333 GN=sad PE=1 SV=2	0.707057	0.0222349
[R].AEWLSVLK.[N]	1xTMT6plex [K8]; 1xTMT6plex [N-Term]	P0A8U2	UPF0294 protein YafD OS=Escherichia coli (strain K12) OX=83333 GN=yafD PE=3 SV=1	1.41845	0.0222362
[K].VTIAPDDER.[V]	1xTMT6plex [N-Term]	P0ADE8	tRNA-modifying protein YgfZ OS=Escherichia coli (strain K12) OX=83333 GN=ygfZ PE=1 SV=2	0.859478	0.0222365
[R].IDVLDSDIPADTGVK.[I]	1xTMT6plex [K15]; 1xTMT6plex [N-Term]	P76537	Uncharacterized protein YfeY OS=Escherichia coli (strain K12) OX=83333 GN=yfeY PE=1 SV=1	1.35066	0.0222439
[K].DGSVVVLGYTDR.[I]	1xDioxidation [Y9]; 1xTMT6plex [N-Term]	P0A910	Outer membrane protein A OS=Escherichia coli (strain K12) OX=83333 GN=ompA PE=1 SV=1	1.34945	0.0222538
[R].ELLQQPGYIQAGYSLLNAPVAAR.[W]	1xTMT6plex [N-Term]	P14081	Selenocysteine-specific elongation factor OS=Escherichia coli (strain K12) OX=83333 GN=selB PE=1 SV=3	1.20419	0.0222962
[K].MLVEEDPGFFEK.[L]	1xOxidation [M1]; 1xTMT6plex [K12]; 1xTMT6plex [N-Term]	P61517	Carbonic anhydrase 2 OS=Escherichia coli (strain K12) OX=83333 GN=can PE=1 SV=1	1.58634	0.0223159
[K].SDIGWGSQIR.[S]	1xTMT6plex [N-Term]	P07012	Peptide chain release factor RF2 OS=Escherichia coli (strain K12) OX=83333 GN=prfB PE=1 SV=3	0.791793	0.022318
[K].GVFDQK.[V]	1xTMT6plex [K6]; 1xTMT6plex [N-Term]	Q46857	2,5-diketo-D-gluconic acid reductase A OS=Escherichia coli (strain K12) OX=83333 GN=dkgA PE=1 SV=3	0.632282	0.0223317
[R].IGDLCWAAGDQQAR.[G]	1xTrioxidation [C5]; 1xTMT6plex [N-Term]	P0AFG8	Pyruvate dehydrogenase E1 component OS=Escherichia coli (strain K12) OX=83333 GN=aceE PE=1 SV=2	1.36299	0.0223358
[R].SLADIQQR.[Y]	1xTMT6plex [N-Term]	P0A6Z1	Chaperone protein HscA OS=Escherichia coli (strain K12) OX=83333 GN=hscA PE=1 SV=1	0.830363	0.0223411
[R].LEGNNAELGAK.[K]	1xTMT6plex [K11]; 1xTMT6plex [N-Term]	P0A836	Succinate--CoA ligase [ADP-forming] subunit beta OS=Escherichia coli (strain K12) OX=83333 GN=sucC PE=1 SV=1	0.715067	0.0223442
[R].EVCDLLLLAQGK.[L]	1xCarbamidomethyl [C3]; 1xTMT6plex [K12]; 1xTMT6plex [N-Term]	P0ABZ4	3-deoxy-D-manno-octulosonate 8-phosphate phosphatase KdsC OS=Escherichia coli (strain K12) OX=83333 GN=kdsC PE=3 SV=1	1.26585	0.0223644
[K].HPVTPWGVQTK.[G]	1xOxidation [P/W]; 1xTMT6plex [K11]; 1xTMT6plex [N-Term]	P60422	50S ribosomal protein L2 OS=Escherichia coli (strain K12) OX=83333 GN=rplB PE=1 SV=2	2.76837	0.022404
[R].FQDEEVQR.[D]	1xTMT6plex [N-Term]	P0A6Y8	Chaperone protein DnaK OS=Escherichia coli (strain K12) OX=83333 GN=dnaK PE=1 SV=2	0.784139	0.0224444
[K].YYSTAEQYK.[N]	1xTMT6plex [K9]; 1xTMT6plex [N-Term]	P31554	LPS-assembly protein LptD OS=Escherichia coli (strain K12) OX=83333 GN=lptD PE=1 SV=2	0.713943	0.022476
[K].IAAPFK.[Q]	1xTMT6plex [K6]; 1xTMT6plex [N-Term]	P0A7G6	Protein RecA OS=Escherichia coli (strain K12) OX=83333 GN=recA PE=1 SV=2	0.793346	0.0225062
[R].RYILAPK.[G]	1xTMT6plex [K7]; 1xTMT6plex [N-Term]	P60422	50S ribosomal protein L2 OS=Escherichia coli (strain K12) OX=83333 GN=rplB PE=1 SV=2	2.6644	0.0225373
[R].IGVVGLGGIAQK.[A]	1xTMT6plex [K12]; 1xTMT6plex [N-Term]	P75931	Putative oxidoreductase YceM OS=Escherichia coli (strain K12) OX=83333 GN=yceM PE=1 SV=1	1.28516	0.0225832
[K].FGAIAGCMVTEGVVK.[R]	1xCarbamidomethyl [C7]; 1xOxidation [M8]; 1xTMT6plex [K15]; 1xTMT6plex [N-Term]	P0A705	Translation initiation factor IF-2 OS=Escherichia coli (strain K12) OX=83333 GN=infB PE=1 SV=1	1.23951	0.0226077
[K].AAFWAK.[-]	1xTMT6plex [K6]; 1xTMT6plex [N-Term]	P75838	Ribosomal protein S12 methylthiotransferase accessory factor YcaO OS=Escherichia coli (strain K12) OX=83333 GN=ycaO PE=1 SV=2	0.714811	0.0226234
[R].ALAANPK.[F]	1xOxidation [L2]; 1xTMT6plex [K7]; 1xTMT6plex [N-Term]	P0A9V1	Lipopolysaccharide export system ATP-binding protein LptB OS=Escherichia coli (strain K12) OX=83333 GN=lptB PE=1 SV=2	1.85994	0.0226329
[K].DFDVTTNATPEQVRK.[L]	1xTMT6plex [K15]; 1xTMT6plex [N-Term]	P0ABF1	Poly(A) polymerase I OS=Escherichia coli (strain K12) OX=83333 GN=pcnB PE=1 SV=2	1.27002	0.0226362
[R].QLSELIYSR.[L]	1xTMT6plex [N-Term]	P00959	Methionine--tRNA ligase OS=Escherichia coli (strain K12) OX=83333 GN=metG PE=1 SV=2	1.1644	0.0226561
[R].DIDALVEQAR.[E]	1xTMT6plex [N-Term]	P0AAT9	Uncharacterized protein YbeL OS=Escherichia coli (strain K12) OX=83333 GN=ybeL PE=4 SV=1	1.40335	0.0226641
[K].QINLPTEVSEAIYNR.[M]	1xTMT6plex [N-Term]	P0ABC3	Modulator of FtsH protease HflC OS=Escherichia coli (strain K12) OX=83333 GN=hflC PE=1 SV=1	1.17664	0.0226721
[R].SQDYSAIK.[D]	1xTMT6plex [K8]; 1xTMT6plex [N-Term]	P12008	Chorismate synthase OS=Escherichia coli (strain K12) OX=83333 GN=aroC PE=1 SV=4	0.748088	0.0226828
[K].LVNAGDYK.[F]	1xDioxidation [L1]; 1xTMT6plex [K8]; 1xTMT6plex [N-Term]; 1xCarbonyl [V2]; 2xOxidation [L1; N3]	P38038	Sulfite reductase [NADPH] flavoprotein alpha-component OS=Escherichia coli (strain K12) OX=83333 GN=cysJ PE=1 SV=4	0.615769	0.0226938
[K].DEAGGNWK.[Q]	1xTMT6plex [K8]; 1xTMT6plex [N-Term]	P68206	UPF0337 protein YjbJ OS=Escherichia coli (strain K12) OX=83333 GN=yjbJ PE=1 SV=1	0.509484	0.0227432
[R].YILAPK.[G]	1xOxidation [Y1]; 1xTMT6plex [K6]; 1xTMT6plex [N-Term]	P60422	50S ribosomal protein L2 OS=Escherichia coli (strain K12) OX=83333 GN=rplB PE=1 SV=2	1.6538	0.0227477
[R].TVGAGVVAK.[V]	1xOxidation [V7]; 1xTMT6plex [K9]; 1xTMT6plex [N-Term]	P0CE47	Elongation factor Tu 1 OS=Escherichia coli (strain K12) OX=83333 GN=tufA PE=1 SV=1	2.09885	0.022771
[-].MNYQNDDLR.[I]	1xOxidation [M1]; 1xTMT6plex [N-Term]	P0AB91	Phospho-2-dehydro-3-deoxyheptonate aldolase, Phe-sensitive OS=Escherichia coli (strain K12) OX=83333 GN=aroG PE=1 SV=1	0.723272	0.0227893
[R].FATLSFDVQK.[T]	1xTMT6plex [K10]; 1xTMT6plex [N-Term]	P22523	Chromosome partition protein MukB OS=Escherichia coli (strain K12) OX=83333 GN=mukB PE=1 SV=2	1.22996	0.0228307
[R].MWEFFER.[L]	1xOxidation [M1]; 1xDioxidation [W2]; 1xTMT6plex [N-Term]	P62399	50S ribosomal protein L5 OS=Escherichia coli (strain K12) OX=83333 GN=rplE PE=1 SV=2	1.1776	0.0228322
[K].DGWTVK.[T]	1xTMT6plex [K6]; 1xTMT6plex [N-Term]	P0AE18	Methionine aminopeptidase OS=Escherichia coli (strain K12) OX=83333 GN=map PE=1 SV=1	0.689187	0.022856
[R].EFWLQTDYYK.[Q]	1xTMT6plex [K10]; 1xTMT6plex [N-Term]	P0AG00	ECA polysaccharide chain length modulation protein OS=Escherichia coli (strain K12) OX=83333 GN=wzzE PE=1 SV=2	1.19792	0.0228675
[K].SPSGVALECK.[D]	1xCarbamidomethyl [C9]; 1xTMT6plex [K10]; 1xTMT6plex [N-Term]	P0ABF6	Cytidine deaminase OS=Escherichia coli (strain K12) OX=83333 GN=cdd PE=1 SV=1	0.758651	0.022896
[K].AEAVDYQK.[V]	1xTMT6plex [K8]; 1xTMT6plex [N-Term]	P0A7D4	Adenylosuccinate synthetase OS=Escherichia coli (strain K12) OX=83333 GN=purA PE=1 SV=2	0.59044	0.0229141
[K].GQESEVTGVK.[I]	1xTMT6plex [K10]; 1xTMT6plex [N-Term]	P0A6M8	Elongation factor G OS=Escherichia coli (strain K12) OX=83333 GN=fusA PE=1 SV=2	0.723318	0.0229278
[K].ALSNNMTR.[D]	1xTMT6plex [N-Term]	P0A8A0	Probable transcriptional regulatory protein YebC OS=Escherichia coli (strain K12) OX=83333 GN=yebC PE=1 SV=1	0.753597	0.022931
[K].LEEGYVK.[A]	1xTMT6plex [K7]; 1xTMT6plex [N-Term]	P0A749	UDP-N-acetylglucosamine 1-carboxyvinyltransferase OS=Escherichia coli (strain K12) OX=83333 GN=murA PE=1 SV=1	0.703402	0.0229441
[K].DIMDAGK.[L]	1xOxidation [M3]; 1xTMT6plex [K7]; 1xTMT6plex [N-Term]	P69441	Adenylate kinase OS=Escherichia coli (strain K12) OX=83333 GN=adk PE=1 SV=1	0.706133	0.0229809
[K].LIPEELVPVQR.[V]	1xTMT6plex [N-Term]	P21179	Catalase HPII OS=Escherichia coli (strain K12) OX=83333 GN=katE PE=1 SV=1	1.26197	0.0229924
[K].GNIQFDR.[L]	1xTMT6plex [N-Term]	P24203	P-loop guanosine triphosphatase YjiA OS=Escherichia coli (strain K12) OX=83333 GN=yjiA PE=1 SV=3	0.768934	0.022994
[R].IAQTLLNLAK.[Q]	1xTMT6plex [K10]; 1xTMT6plex [N-Term]	P0ACJ8	cAMP-activated global transcriptional regulator CRP OS=Escherichia coli (strain K12) OX=83333 GN=crp PE=1 SV=1	1.43639	0.0230847
[R].LLYECNPMAFLAEQAGGK.[A]	1xCarbamidomethyl [C5]; 1xTMT6plex [K18]; 1xTMT6plex [N-Term]	P0A993	Fructose-1,6-bisphosphatase class 1 OS=Escherichia coli (strain K12) OX=83333 GN=fbp PE=1 SV=1	0.906204	0.0233742
[K].QVQQPVMDR.[Y]	1xTMT6plex [N-Term]	P0A9A6	Cell division protein FtsZ OS=Escherichia coli (strain K12) OX=83333 GN=ftsZ PE=1 SV=1	0.705941	0.0234493
[R].GLSFGAPTEMEVK.[M]	1xOxidation [M10]; 1xTMT6plex [K13]; 1xTMT6plex [N-Term]	P23893	Glutamate-1-semialdehyde 2,1-aminomutase OS=Escherichia coli (strain K12) OX=83333 GN=hemL PE=1 SV=2	1.18288	0.023455
[K].SQGLDDYICK.[R]	1xCarbamidomethyl [C9]; 1xTMT6plex [K10]; 1xTMT6plex [N-Term]	P0A7E5	CTP synthase OS=Escherichia coli (strain K12) OX=83333 GN=pyrG PE=1 SV=2	0.88351	0.0234566
[K].GYGMGDAAEGK.[N]	1xOxidation [M4]; 1xTMT6plex [K11]; 1xTMT6plex [N-Term]	P0AFG8	Pyruvate dehydrogenase E1 component OS=Escherichia coli (strain K12) OX=83333 GN=aceE PE=1 SV=2	0.858821	0.0234674
[R].YVDNFGK.[V]	1xTMT6plex [K7]; 1xTMT6plex [N-Term]	P15254	Phosphoribosylformylglycinamidine synthase OS=Escherichia coli (strain K12) OX=83333 GN=purL PE=1 SV=3	0.758062	0.0234946
[R].TAISQFEGYIK.[L]	1xTMT6plex [K11]; 1xTMT6plex [N-Term]	P0A9M0	Lon protease OS=Escherichia coli (strain K12) OX=83333 GN=lon PE=1 SV=1	1.25814	0.0235033
[K].LAPSLTLGCGSWGGNSISENVGPK.[H]	1xCarbamidomethyl [C9]; 1xTMT6plex [K24]; 1xTMT6plex [N-Term]	P0A9Q7	Aldehyde-alcohol dehydrogenase OS=Escherichia coli (strain K12) OX=83333 GN=adhE PE=1 SV=2	1.17619	0.0235198
[R].TEVDELTR.[A]	1xTMT6plex [N-Term]	P0AAT9	Uncharacterized protein YbeL OS=Escherichia coli (strain K12) OX=83333 GN=ybeL PE=4 SV=1	1.42486	0.0235365
[R].IVDEQPGAECQLIGTATGK.[Q]	1xCarbamidomethyl [C10]; 1xTMT6plex [K19]; 1xTMT6plex [N-Term]	P0AF70	Uncharacterized protein YjeI OS=Escherichia coli (strain K12) OX=83333 GN=yjeI PE=3 SV=1	1.62361	0.0235383
[R].LAALVDPGGDAEK.[I]	1xTMT6plex [K13]; 1xTMT6plex [N-Term]	P75849	Hydroxyacylglutathione hydrolase GloC OS=Escherichia coli (strain K12) OX=83333 GN=gloC PE=1 SV=1	1.59459	0.0235859
[R].SVGVMGDGR.[K]	1xTMT6plex [N-Term]	P04079	GMP synthase [glutamine-hydrolyzing] OS=Escherichia coli (strain K12) OX=83333 GN=guaA PE=1 SV=1	0.746784	0.0236056
[K].EVLIFGGQEVETK.[R]	1xTMT6plex [K13]; 1xTMT6plex [N-Term]	P60752	Lipid A export ATP-binding/permease protein MsbA OS=Escherichia coli (strain K12) OX=83333 GN=msbA PE=1 SV=1	1.19703	0.0236112
[K].GDEAQPNEEGLK.[F]	1xTMT6plex [K12]; 1xTMT6plex [N-Term]	Q46829	6-phospho-beta-glucosidase BglA OS=Escherichia coli (strain K12) OX=83333 GN=bglA PE=1 SV=2	0.822704	0.0236171
[R].QDLNTLEK.[L]	1xTMT6plex [K8]; 1xTMT6plex [N-Term]	P76034	Uncharacterized HTH-type transcriptional regulator YciT OS=Escherichia coli (strain K12) OX=83333 GN=yciT PE=4 SV=1	0.789726	0.023622
[K].QQIGVVGMAVMGR.[N]	1xOxidation [V/M]; 1xTMT6plex [N-Term]	P00350	6-phosphogluconate dehydrogenase, decarboxylating OS=Escherichia coli (strain K12) OX=83333 GN=gnd PE=1 SV=2	1.6454	0.0236437
[K].ILTGDSELVAAK.[V]	1xTMT6plex [K12]; 1xTMT6plex [N-Term]	P0ABB8	Magnesium-transporting ATPase, P-type 1 OS=Escherichia coli (strain K12) OX=83333 GN=mgtA PE=1 SV=1	1.41967	0.0236539
[R].ENEPFDVALRR.[F]	1xTMT6plex [N-Term]	P68679	30S ribosomal protein S21 OS=Escherichia coli (strain K12) OX=83333 GN=rpsU PE=1 SV=2	2.44709	0.0236783
[K].SDVPDNVIGDPLR.[L]	1xTMT6plex [N-Term]	P0AEC5	Signal transduction histidine-protein kinase BarA OS=Escherichia coli (strain K12) OX=83333 GN=barA PE=1 SV=1	1.25985	0.023777
[K].DKPVIVVDGSGMQCQEPANALTK.[A]	1xCarbamidomethyl [C14]; 1xOxidation [M12]; 2xTMT6plex [K2; K23]; 1xTMT6plex [N-Term]	P0AG27	Uncharacterized protein YibN OS=Escherichia coli (strain K12) OX=83333 GN=yibN PE=1 SV=1	1.24107	0.0238601
[R].ELMEGNAK.[I]	1xTMT6plex [K8]; 1xTMT6plex [N-Term]	P69924	Ribonucleoside-diphosphate reductase 1 subunit beta OS=Escherichia coli (strain K12) OX=83333 GN=nrdB PE=1 SV=2	0.794643	0.0238742
[K].GKPFAPLLEK.[N]	2xTMT6plex [K2; K10]; 1xTMT6plex [N-Term]	P60422	50S ribosomal protein L2 OS=Escherichia coli (strain K12) OX=83333 GN=rplB PE=1 SV=2	3.08302	0.0239434
[K].FVVEGDLRR.[E]	1xTMT6plex [N-Term]	P0A7S9	30S ribosomal protein S13 OS=Escherichia coli (strain K12) OX=83333 GN=rpsM PE=1 SV=2	1.81378	0.0239477
[R].EQQGFCEGR.[I]	1xCarbamidomethyl [C6]; 1xTMT6plex [N-Term]	P0A6W5	Transcription elongation factor GreA OS=Escherichia coli (strain K12) OX=83333 GN=greA PE=1 SV=1	0.630939	0.0239877
[K].EQYNLNK.[L]	1xTMT6plex [K7]; 1xTMT6plex [N-Term]	P76055	tRNA-cytidine(32) 2-sulfurtransferase OS=Escherichia coli (strain K12) OX=83333 GN=ttcA PE=1 SV=1	0.647217	0.0240068
[R].SYVLDDSR.[I]	1xTMT6plex [N-Term]	P07012	Peptide chain release factor RF2 OS=Escherichia coli (strain K12) OX=83333 GN=prfB PE=1 SV=3	0.820649	0.0240355
[K].IVPQGYQWTVER.[F]	1xTMT6plex [N-Term]	P0AA53	Protein QmcA OS=Escherichia coli (strain K12) OX=83333 GN=qmcA PE=1 SV=1	1.15037	0.0243116
[R].QLWIAR.[I]	1xOxidation [W3]; 1xTMT6plex [N-Term]	P0A7L3	50S ribosomal protein L20 OS=Escherichia coli (strain K12) OX=83333 GN=rplT PE=1 SV=2	1.48191	0.0243544
[R].QYEFSR.[L]	1xTMT6plex [N-Term]	P00962	Glutamine--tRNA ligase OS=Escherichia coli (strain K12) OX=83333 GN=glnS PE=1 SV=3	0.779517	0.0243578
[K].GVWNVTK.[A]	1xTMT6plex [K7]; 1xTMT6plex [N-Term]	P37440	Oxidoreductase UcpA OS=Escherichia coli (strain K12) OX=83333 GN=ucpA PE=1 SV=3	0.830378	0.0244919
[R].EGLSEEAAR.[Q]	1xTMT6plex [N-Term]	P26616	NAD-dependent malic enzyme OS=Escherichia coli (strain K12) OX=83333 GN=maeA PE=1 SV=4	0.8188	0.0252005
[K].VVMTGPSK.[D]	1xOxidation [M3]; 1xTMT6plex [K8]; 1xTMT6plex [N-Term]	P0A9B2	Glyceraldehyde-3-phosphate dehydrogenase A OS=Escherichia coli (strain K12) OX=83333 GN=gapA PE=1 SV=2	1.38594	0.0252406
[K].QYQADDLK.[L]	1xTMT6plex [K8]; 1xTMT6plex [N-Term]	P39321	Translocation and assembly module subunit TamB OS=Escherichia coli (strain K12) OX=83333 GN=tamB PE=1 SV=2	0.857974	0.0253056
[K].YTFSDPQVQK.[A]	1xTMT6plex [K10]; 1xTMT6plex [N-Term]	P36655	Thiol:disulfide interchange protein DsbD OS=Escherichia coli (strain K12) OX=83333 GN=dsbD PE=1 SV=4	1.23844	0.0253216
[K].ASAQLETIK.[T]	1xTMT6plex [K9]; 1xTMT6plex [N-Term]	P08839	Phosphoenolpyruvate-protein phosphotransferase OS=Escherichia coli (strain K12) OX=83333 GN=ptsI PE=1 SV=1	0.756748	0.0253266
[K].VLDICAR.[Y]	1xCarbamidomethyl [C5]; 1xTMT6plex [N-Term]	P0A825	Serine hydroxymethyltransferase OS=Escherichia coli (strain K12) OX=83333 GN=glyA PE=1 SV=1	0.809081	0.0253482
[K].FDDIAQK.[V]	1xTMT6plex [K7]; 1xTMT6plex [N-Term]	P0C8J6	D-tagatose-1,6-bisphosphate aldolase subunit GatY OS=Escherichia coli (strain K12) OX=83333 GN=gatY PE=1 SV=1	0.765332	0.0253496
[R].AFGEPSR.[I]	1xTMT6plex [N-Term]	P75867	Putative Lon protease homolog OS=Escherichia coli (strain K12) OX=83333 GN=ycbZ PE=3 SV=1	0.741134	0.0253564
[R].SEDAEAVLK.[T]	1xTMT6plex [K9]; 1xTMT6plex [N-Term]	P77395	Chaperedoxin OS=Escherichia coli (strain K12) OX=83333 GN=cnoX PE=1 SV=2	1.38052	0.0253652
[K].ASLSGTQTIK.[A]	1xTMT6plex [K10]; 1xTMT6plex [N-Term]	P63284	Chaperone protein ClpB OS=Escherichia coli (strain K12) OX=83333 GN=clpB PE=1 SV=1	0.756082	0.0253754
[R].EMGTVELLTR.[E]	1xOxidation [M2]; 1xTMT6plex [N-Term]	P00579	RNA polymerase sigma factor RpoD OS=Escherichia coli (strain K12) OX=83333 GN=rpoD PE=1 SV=2	1.17753	0.0253842
[R].VDADTLK.[H]	1xTMT6plex [K7]; 1xTMT6plex [N-Term]	P00963	Aspartate--ammonia ligase OS=Escherichia coli (strain K12) OX=83333 GN=asnA PE=1 SV=1	0.706343	0.02539
[K].ESAWNEK.[F]	1xTMT6plex [K7]; 1xTMT6plex [N-Term]	P27302	Transketolase 1 OS=Escherichia coli (strain K12) OX=83333 GN=tktA PE=1 SV=5	0.56966	0.025415
[K].EAILYDALR.[Y]	1xTMT6plex [N-Term]	P0ACU7	HTH-type transcriptional regulator YjdC OS=Escherichia coli (strain K12) OX=83333 GN=yjdC PE=4 SV=1	1.26555	0.0254367
[R].FAPALNVSEEEVTTGLDR.[F]	1xTMT6plex [N-Term]	P77581	Succinylornithine transaminase OS=Escherichia coli (strain K12) OX=83333 GN=astC PE=1 SV=1	1.4843	0.025439
[R].SAYPDPQALIGR.[H]	1xTMT6plex [N-Term]	P00959	Methionine--tRNA ligase OS=Escherichia coli (strain K12) OX=83333 GN=metG PE=1 SV=2	1.18734	0.0254637
[K].ALQEYCAK.[H]	1xCarbamidomethyl [C6]; 1xTMT6plex [K8]; 1xTMT6plex [N-Term]	P37760	dTDP-4-dehydrorhamnose reductase OS=Escherichia coli (strain K12) OX=83333 GN=rfbD PE=3 SV=2	0.701798	0.0254761
[K].GGGAALTR.[E]	1xTMT6plex [N-Term]	P0A7Z0	Ribose-5-phosphate isomerase A OS=Escherichia coli (strain K12) OX=83333 GN=rpiA PE=1 SV=1	0.614202	0.0254897
[R].AVQEQVASEK.[A]	1xTMT6plex [K10]; 1xTMT6plex [N-Term]	P08839	Phosphoenolpyruvate-protein phosphotransferase OS=Escherichia coli (strain K12) OX=83333 GN=ptsI PE=1 SV=1	0.677486	0.0255117
[K].YETIDAPQIDDLMAR.[R]	1xOxidation [L/M]; 1xTMT6plex [N-Term]	P0AAI3	ATP-dependent zinc metalloprotease FtsH OS=Escherichia coli (strain K12) OX=83333 GN=ftsH PE=1 SV=1	1.55583	0.0255332
[K].LSPTLAMYR.[A]	1xOxidation [M7]; 1xTMT6plex [N-Term]	P0A9Q7	Aldehyde-alcohol dehydrogenase OS=Escherichia coli (strain K12) OX=83333 GN=adhE PE=1 SV=2	1.24668	0.0255359
[K].IAIEQAR.[R]	1xTMT6plex [N-Term]	P63284	Chaperone protein ClpB OS=Escherichia coli (strain K12) OX=83333 GN=clpB PE=1 SV=1	0.777134	0.0255419
[K].LPSCGFSAQAVQALAACGER.[F]	2xCarbamidomethyl [C4; C17]; 1xTMT6plex [N-Term]	P0AC69	Glutaredoxin 4 OS=Escherichia coli (strain K12) OX=83333 GN=grxD PE=1 SV=1	1.43842	0.0255639
[K].VRENEPFDVALRR.[F]	1xTMT6plex [N-Term]	P68679	30S ribosomal protein S21 OS=Escherichia coli (strain K12) OX=83333 GN=rpsU PE=1 SV=2	1.72828	0.0255683
[K].MQELAQVSQK.[L]	1xTMT6plex [K10]; 1xTMT6plex [N-Term]	P0A6Y8	Chaperone protein DnaK OS=Escherichia coli (strain K12) OX=83333 GN=dnaK PE=1 SV=2	0.813404	0.0255942
[K].VVNDNAPQTAK.[E]	1xTMT6plex [K11]; 1xTMT6plex [N-Term]	P0A9A6	Cell division protein FtsZ OS=Escherichia coli (strain K12) OX=83333 GN=ftsZ PE=1 SV=1	0.602759	0.0256186
[K].HPVTPWGVQTK.[G]	1xDioxidation [W6]; 1xTMT6plex [K11]; 1xTMT6plex [N-Term]	P60422	50S ribosomal protein L2 OS=Escherichia coli (strain K12) OX=83333 GN=rplB PE=1 SV=2	1.93001	0.0256335
[R].GQNEDQNVGIK.[V]	1xTMT6plex [K11]; 1xTMT6plex [N-Term]	P0A6F5	60 kDa chaperonin OS=Escherichia coli (strain K12) OX=83333 GN=groL PE=1 SV=2	0.70564	0.0256421
[R].YSGEDATDQK.[N]	1xTMT6plex [K10]; 1xTMT6plex [N-Term]	P52061	dITP/XTP pyrophosphatase OS=Escherichia coli (strain K12) OX=83333 GN=rdgB PE=1 SV=1	0.657314	0.0256479
[K].DGVSVAR.[E]	1xTMT6plex [N-Term]	P0A6F5	60 kDa chaperonin OS=Escherichia coli (strain K12) OX=83333 GN=groL PE=1 SV=2	0.697512	0.0256527
[R].GALYMFPK.[I]	1xOxidation [M5]; 1xTMT6plex [K8]; 1xTMT6plex [N-Term]	P0A959	Glutamate-pyruvate aminotransferase AlaA OS=Escherichia coli (strain K12) OX=83333 GN=alaA PE=1 SV=1	1.21891	0.0256726
[R].SACTYVGASR.[L]	1xCarbamidomethyl [C3]; 1xTMT6plex [N-Term]	P60560	GMP reductase OS=Escherichia coli (strain K12) OX=83333 GN=guaC PE=1 SV=1	0.796236	0.0256995
[K].MADAIDAYQPDYVVLAK.[Y]	1xTMT6plex [K17]; 1xTMT6plex [N-Term]	P37051	Formyltetrahydrofolate deformylase OS=Escherichia coli (strain K12) OX=83333 GN=purU PE=1 SV=1	1.12521	0.0257242
[K].GVLMVGPPGTGK.[T]	1xTMT6plex [K12]; 1xTMT6plex [N-Term]	P0AAI3	ATP-dependent zinc metalloprotease FtsH OS=Escherichia coli (strain K12) OX=83333 GN=ftsH PE=1 SV=1	1.19979	0.0257404
[K].NLDVPVAR.[K]	1xTMT6plex [N-Term]	P15038	DNA helicase IV OS=Escherichia coli (strain K12) OX=83333 GN=helD PE=1 SV=2	1.39312	0.0258588
[R].GFVTGNGFK.[R]	1xTMT6plex [K9]; 1xTMT6plex [N-Term]	P43329	ATP-dependent RNA helicase HrpA OS=Escherichia coli (strain K12) OX=83333 GN=hrpA PE=3 SV=3	1.42006	0.0259844
[R].LGEFTR.[D]	1xTMT6plex [N-Term]	P0A9N4	Pyruvate formate-lyase 1-activating enzyme OS=Escherichia coli (strain K12) OX=83333 GN=pflA PE=1 SV=2	0.831895	0.0260264
[K].FCSTAQQGFNR.[N]	1xCarbamidomethyl [C2]; 1xTMT6plex [N-Term]	P36979	Dual-specificity RNA methyltransferase RlmN OS=Escherichia coli (strain K12) OX=83333 GN=rlmN PE=1 SV=1	0.848375	0.0260666
[R].GWQVTGSK.[T]	1xTMT6plex [K8]; 1xTMT6plex [N-Term]	P0AD12	Protein YeeZ OS=Escherichia coli (strain K12) OX=83333 GN=yeeZ PE=1 SV=1	0.660547	0.026079
[K].GAMALFGEK.[Y]	1xOxidation [M3]; 1xTMT6plex [K9]; 1xTMT6plex [N-Term]	P00957	Alanine--tRNA ligase OS=Escherichia coli (strain K12) OX=83333 GN=alaS PE=1 SV=2	1.21607	0.0261544
[K].GIQEQLK.[A]	1xTMT6plex [K7]; 1xTMT6plex [N-Term]	P0A6M8	Elongation factor G OS=Escherichia coli (strain K12) OX=83333 GN=fusA PE=1 SV=2	0.808578	0.0261765
[K].AAGYELGK.[D]	1xTMT6plex [K8]; 1xTMT6plex [N-Term]	P0A6P9	Enolase OS=Escherichia coli (strain K12) OX=83333 GN=eno PE=1 SV=2	0.689523	0.0263897
[K].ESGLVLR.[D]	1xTMT6plex [N-Term]	P76256	tRNA threonylcarbamoyladenosine biosynthesis protein TsaB OS=Escherichia coli (strain K12) OX=83333 GN=tsaB PE=1 SV=1	0.81474	0.0264453
[K].IPELEK.[Q]	1xTMT6plex [K6]; 1xTMT6plex [N-Term]	P63284	Chaperone protein ClpB OS=Escherichia coli (strain K12) OX=83333 GN=clpB PE=1 SV=1	0.800033	0.0264483
[R].VPQTEEELER.[Y]	1xTMT6plex [N-Term]	P0ADQ2	Uncharacterized protein YiiD OS=Escherichia coli (strain K12) OX=83333 GN=yiiD PE=4 SV=1	0.79919	0.0264548
[R].QYLDEK.[S]	1xTMT6plex [K6]; 1xTMT6plex [N-Term]	P63177	23S rRNA (guanosine-2'-O-)-methyltransferase RlmB OS=Escherichia coli (strain K12) OX=83333 GN=rlmB PE=1 SV=1	0.677282	0.0264841
[K].YSIGQPFVYPR.[N]	1xTMT6plex [N-Term]	P0ABH7	Citrate synthase OS=Escherichia coli (strain K12) OX=83333 GN=gltA PE=1 SV=1	1.19532	0.0264918
[R].AIYSQR.[N]	1xTMT6plex [N-Term]	P10408	Protein translocase subunit SecA OS=Escherichia coli (strain K12) OX=83333 GN=secA PE=1 SV=2	0.671552	0.0265097
[R].AAAVEQLQVWGQR.[N]	1xTMT6plex [N-Term]	P10121	Signal recognition particle receptor FtsY OS=Escherichia coli (strain K12) OX=83333 GN=ftsY PE=1 SV=1	0.834466	0.0265211
[R].ITLPLR.[L]	1xTMT6plex [N-Term]	P0A6A0	Probable protein kinase UbiB OS=Escherichia coli (strain K12) OX=83333 GN=ubiB PE=1 SV=1	1.37431	0.0265339
[K].VLAITGFTPNALQQR.[A]	1xTMT6plex [N-Term]	P37767	Uncharacterized HTH-type transcriptional regulator YfhH OS=Escherichia coli (strain K12) OX=83333 GN=yfhH PE=4 SV=2	1.25068	0.0265537
[R].FTSPVTCK.[A]	1xCarbamidomethyl [C7]; 1xTMT6plex [K8]; 1xTMT6plex [N-Term]	P29680	Uroporphyrinogen decarboxylase OS=Escherichia coli (strain K12) OX=83333 GN=hemE PE=3 SV=3	0.851894	0.026555
[K].TEEEIVER.[G]	1xTMT6plex [N-Term]	P76658	Bifunctional protein HldE OS=Escherichia coli (strain K12) OX=83333 GN=hldE PE=1 SV=1	0.810471	0.0265556
[K].LQQWQK.[I]	1xTMT6plex [K6]; 1xTMT6plex [N-Term]	P0AGL7	Ribosomal RNA small subunit methyltransferase E OS=Escherichia coli (strain K12) OX=83333 GN=rsmE PE=1 SV=1	0.667874	0.0265595
[R].IEEALGEK.[A]	1xTMT6plex [K8]; 1xTMT6plex [N-Term]	P0A6P9	Enolase OS=Escherichia coli (strain K12) OX=83333 GN=eno PE=1 SV=2	0.752336	0.0265737
[R].IDAVNEYNQK.[V]	1xTMT6plex [K10]; 1xTMT6plex [N-Term]	P77804	Protein YdgA OS=Escherichia coli (strain K12) OX=83333 GN=ydgA PE=1 SV=1	0.870736	0.0265751
[R].LGQFSSAETQR.[I]	1xTMT6plex [N-Term]	P07639	3-dehydroquinate synthase OS=Escherichia coli (strain K12) OX=83333 GN=aroB PE=1 SV=1	0.840267	0.0265758
[K].SLADMIK.[G]	1xOxidation [M5]; 1xTMT6plex [K7]; 1xTMT6plex [N-Term]	P0A8T7	DNA-directed RNA polymerase subunit beta' OS=Escherichia coli (strain K12) OX=83333 GN=rpoC PE=1 SV=1	1.30754	0.0266094
[K].LSYTGEVK.[A]	1xTMT6plex [K8]; 1xTMT6plex [N-Term]	P0A870	Transaldolase B OS=Escherichia coli (strain K12) OX=83333 GN=talB PE=1 SV=2	0.739231	0.0266162
[R].ASGQPVFLVR.[V]	1xTMT6plex [N-Term]	P0ADI7	Isochorismatase family protein YecD OS=Escherichia coli (strain K12) OX=83333 GN=yecD PE=1 SV=2	1.31365	0.0266175
[K].WQVTQAK.[A]	1xTMT6plex [K7]; 1xTMT6plex [N-Term]	P08331	2',3'-cyclic-nucleotide 2'-phosphodiesterase/3'-nucleotidase OS=Escherichia coli (strain K12) OX=83333 GN=cpdB PE=1 SV=2	0.700437	0.0266228
[R].EALGFPMCNK.[D]	1xCarbamidomethyl [C8]; 1xTMT6plex [K10]; 1xTMT6plex [N-Term]	P00960	Glycine--tRNA ligase alpha subunit OS=Escherichia coli (strain K12) OX=83333 GN=glyQ PE=1 SV=2	0.858283	0.0266272
[K].SPLLTPEK.[A]	1xTMT6plex [K8]; 1xTMT6plex [N-Term]	P36683	Aconitate hydratase B OS=Escherichia coli (strain K12) OX=83333 GN=acnB PE=1 SV=3	0.867086	0.026637
[R].LTGGSAEDAAK.[R]	1xTMT6plex [K11]; 1xTMT6plex [N-Term]	P37647	2-dehydro-3-deoxygluconokinase OS=Escherichia coli (strain K12) OX=83333 GN=kdgK PE=1 SV=1	0.645653	0.0266408
[K].TVPMFNEALAELNK.[I]	1xOxidation [P/M]; 1xTMT6plex [K14]; 1xTMT6plex [N-Term]	P0A7V0	30S ribosomal protein S2 OS=Escherichia coli (strain K12) OX=83333 GN=rpsB PE=1 SV=2	1.22495	0.0266422
[K].DSVSYGVVK.[M]	1xTMT6plex [K9]; 1xTMT6plex [N-Term]	P0AB71	Fructose-bisphosphate aldolase class 2 OS=Escherichia coli (strain K12) OX=83333 GN=fbaA PE=1 SV=2	0.864756	0.0266636
[R].ITLVQGLNR.[Q]	1xTMT6plex [N-Term]	P32684	23S rRNA pseudouridine(2604) synthase OS=Escherichia coli (strain K12) OX=83333 GN=rluF PE=1 SV=1	1.21658	0.0266693
[K].VVMTGPSK.[D]	1xTMT6plex [K8]; 1xTMT6plex [N-Term]	P0A9B2	Glyceraldehyde-3-phosphate dehydrogenase A OS=Escherichia coli (strain K12) OX=83333 GN=gapA PE=1 SV=2	1.49467	0.0266735
[R].YFQSDNAADK.[L]	1xTMT6plex [K10]; 1xTMT6plex [N-Term]	P0ADG7	Inosine-5'-monophosphate dehydrogenase OS=Escherichia coli (strain K12) OX=83333 GN=guaB PE=1 SV=1	0.716165	0.0266796
[R].VDSASEFK.[G]	1xTMT6plex [K8]; 1xTMT6plex [N-Term]	P00957	Alanine--tRNA ligase OS=Escherichia coli (strain K12) OX=83333 GN=alaS PE=1 SV=2	0.753176	0.0266876
[K].AEFIEK.[V]	1xTMT6plex [K6]; 1xTMT6plex [N-Term]	P00350	6-phosphogluconate dehydrogenase, decarboxylating OS=Escherichia coli (strain K12) OX=83333 GN=gnd PE=1 SV=2	0.665268	0.0266928
[R].VALLNIGEEEVK.[G]	1xTMT6plex [K12]; 1xTMT6plex [N-Term]	P27247	Phosphate acyltransferase OS=Escherichia coli (strain K12) OX=83333 GN=plsX PE=1 SV=2	1.37882	0.026694
[K].SVLGIGQR.[I]	1xTMT6plex [N-Term]	P64585	Inner membrane protein YqjE OS=Escherichia coli (strain K12) OX=83333 GN=yqjE PE=1 SV=1	1.20222	0.0266967
[K].AAEGWAR.[G]	1xTMT6plex [N-Term]	P00961	Glycine--tRNA ligase beta subunit OS=Escherichia coli (strain K12) OX=83333 GN=glyS PE=1 SV=4	0.626411	0.0266975
[K].TPEDIEK.[M]	1xTMT6plex [K7]; 1xTMT6plex [N-Term]	P0AE18	Methionine aminopeptidase OS=Escherichia coli (strain K12) OX=83333 GN=map PE=1 SV=1	0.656781	0.0266996
[K].QVFGQEFK.[L]	1xTMT6plex [K8]; 1xTMT6plex [N-Term]	P08244	Orotidine 5'-phosphate decarboxylase OS=Escherichia coli (strain K12) OX=83333 GN=pyrF PE=1 SV=1	0.822936	0.0267075
[K].MLEEISSVK.[H]	1xOxidation [M1]; 1xTMT6plex [K9]; 1xTMT6plex [N-Term]	P0ABH7	Citrate synthase OS=Escherichia coli (strain K12) OX=83333 GN=gltA PE=1 SV=1	1.19834	0.0267081
[K].GMTETVAR.[E]	1xOxidation [M2]; 1xTMT6plex [N-Term]	P0A9M8	Phosphate acetyltransferase OS=Escherichia coli (strain K12) OX=83333 GN=pta PE=1 SV=2	0.795878	0.0267106
[R].VTLSTSGVVPALDK.[L]	1xTMT6plex [K14]; 1xTMT6plex [N-Term]	P36979	Dual-specificity RNA methyltransferase RlmN OS=Escherichia coli (strain K12) OX=83333 GN=rlmN PE=1 SV=1	1.06271	0.026715
[K].LAFEPGVIPELLK.[L]	1xTMT6plex [K13]; 1xTMT6plex [N-Term]	P06987	Histidine biosynthesis bifunctional protein HisB OS=Escherichia coli (strain K12) OX=83333 GN=hisB PE=1 SV=1	1.14573	0.0267217
[K].ESDELIAK.[K]	1xTMT6plex [K8]; 1xTMT6plex [N-Term]	P0A858	Triosephosphate isomerase OS=Escherichia coli (strain K12) OX=83333 GN=tpiA PE=1 SV=1	0.735841	0.0267217
[K].DAVIPGLQK.[D]	1xTMT6plex [K9]; 1xTMT6plex [N-Term]	P0ADP9	Protein YihD OS=Escherichia coli (strain K12) OX=83333 GN=yihD PE=1 SV=1	1.96606	0.0267239
[K].HAVIALTSIYGVGK.[T]	1xTMT6plex [K14]; 1xTMT6plex [N-Term]	P0A7S9	30S ribosomal protein S13 OS=Escherichia coli (strain K12) OX=83333 GN=rpsM PE=1 SV=2	1.64715	0.026732
[R].AIVDQAR.[N]	1xTMT6plex [N-Term]	P0ABZ6	Chaperone SurA OS=Escherichia coli (strain K12) OX=83333 GN=surA PE=1 SV=1	0.668954	0.0267462
[R].GFQSEVK.[Q]	1xTMT6plex [K7]; 1xTMT6plex [N-Term]	P0A6Z3	Chaperone protein HtpG OS=Escherichia coli (strain K12) OX=83333 GN=htpG PE=1 SV=1	0.637254	0.0267523
[R].SSEVYGQTNIGGK.[G]	1xTMT6plex [K13]; 1xTMT6plex [N-Term]	P0A6F3	Glycerol kinase OS=Escherichia coli (strain K12) OX=83333 GN=glpK PE=1 SV=2	0.805808	0.0267534
[R].FGIEPR.[V]	1xTMT6plex [N-Term]	P76558	NADP-dependent malic enzyme OS=Escherichia coli (strain K12) OX=83333 GN=maeB PE=1 SV=1	0.93215	0.0267658
[R].GLVNATGPWVK.[Q]	1xDioxidation [W9]; 1xTMT6plex [K11]; 1xTMT6plex [N-Term]	P13035	Aerobic glycerol-3-phosphate dehydrogenase OS=Escherichia coli (strain K12) OX=83333 GN=glpD PE=1 SV=3	1.10954	0.0267697
[R].VLNQFDDAGIVTR.[H]	1xTMT6plex [N-Term]	P0A9A9	Ferric uptake regulation protein OS=Escherichia coli (strain K12) OX=83333 GN=fur PE=1 SV=1	1.29685	0.0267751
[R].AQQIVDATDK.[L]	1xTMT6plex [K10]; 1xTMT6plex [N-Term]	P0A870	Transaldolase B OS=Escherichia coli (strain K12) OX=83333 GN=talB PE=1 SV=2	0.749459	0.0268332
[K].YDLLDSPPLAPPDAK.[G]	1xTMT6plex [K15]; 1xTMT6plex [N-Term]	P43671	Intermembrane transport protein PqiB OS=Escherichia coli (strain K12) OX=83333 GN=pqiB PE=1 SV=2	1.23023	0.027202
[R].WVNALVSELNDK.[E]	1xTMT6plex [K12]; 1xTMT6plex [N-Term]	P0AES6	DNA gyrase subunit B OS=Escherichia coli (strain K12) OX=83333 GN=gyrB PE=1 SV=2	1.32206	0.0272445
[R].EVEWQEK.[A]	1xTMT6plex [K7]; 1xTMT6plex [N-Term]	P0AFM6	Phage shock protein A OS=Escherichia coli (strain K12) OX=83333 GN=pspA PE=1 SV=2	0.733389	0.0272523
[R].FTLLPTCCLGNCDK.[G]	3xCarbamidomethyl [C7; C8; C12]; 1xTMT6plex [K14]; 1xTMT6plex [N-Term]	P0AFD1	NADH-quinone oxidoreductase subunit E OS=Escherichia coli (strain K12) OX=83333 GN=nuoE PE=1 SV=1	1.29787	0.0272771
[R].VSGYAVR.[F]	1xTMT6plex [N-Term]	P09373; P68066	Formate acetyltransferase 1 OS=Escherichia coli (strain K12) OX=83333 GN=pflB PE=1 SV=2;Autonomous glycyl radical cofactor OS=Escherichia coli (strain K12) OX=83333 GN=grcA PE=1 SV=1	0.687373	0.0273058
[K].SVTFCAR.[S]	1xCarbamidomethyl [C5]; 1xTMT6plex [N-Term]	P0A9M8	Phosphate acetyltransferase OS=Escherichia coli (strain K12) OX=83333 GN=pta PE=1 SV=2	0.773908	0.0273096
[K].VTGQALTVNEK.[G]	1xTMT6plex [K11]; 1xTMT6plex [N-Term]	P0AC41	Succinate dehydrogenase flavoprotein subunit OS=Escherichia coli (strain K12) OX=83333 GN=sdhA PE=1 SV=1	0.841821	0.0273174
[R].AAVEAETLK.[M]	1xTMT6plex [K9]; 1xTMT6plex [N-Term]	P76187	Oxidoreductase YdhF OS=Escherichia coli (strain K12) OX=83333 GN=ydhF PE=1 SV=2	0.849485	0.0273393
[R].VACETYVK.[T]	1xCarbamidomethyl [C3]; 1xTMT6plex [K8]; 1xTMT6plex [N-Term]	P0A817	S-adenosylmethionine synthase OS=Escherichia coli (strain K12) OX=83333 GN=metK PE=1 SV=2	0.757069	0.0273412
[R].DVSLQGSTLALPGSSAEGLPGEIK.[Q]	1xTMT6plex [K24]; 1xTMT6plex [N-Term]	P31473	ATPase RavA OS=Escherichia coli (strain K12) OX=83333 GN=ravA PE=1 SV=2	1.31074	0.0273914
[R].VAAGAIAK.[K]	1xTMT6plex [K8]; 1xTMT6plex [N-Term]; 2xCarbonyl [A2; A3]	P12008	Chorismate synthase OS=Escherichia coli (strain K12) OX=83333 GN=aroC PE=1 SV=4	0.692058	0.0273937
[K].TVTYDFER.[L]	1xTMT6plex [N-Term]	P08200	Isocitrate dehydrogenase [NADP] OS=Escherichia coli (strain K12) OX=83333 GN=icd PE=1 SV=1	0.846468	0.0274105
[R].YLVIQGIK.[S]	1xTMT6plex [K8]; 1xTMT6plex [N-Term]	P76594	Protein lysine acetyltransferase Pka OS=Escherichia coli (strain K12) OX=83333 GN=pka PE=1 SV=1	1.3745	0.0274482
[K].SLGFGVK.[L]	2xOxidation [L2; F4]; 1xTMT6plex [K7]; 1xTMT6plex [N-Term]	Q46811	Putative oxidoreductase YgfK OS=Escherichia coli (strain K12) OX=83333 GN=ygfK PE=1 SV=1	2.3397	0.0274503
[K].EGENPYANK.[R]	1xTMT6plex [K9]; 1xTMT6plex [N-Term]	P0A6P5	GTPase Der OS=Escherichia coli (strain K12) OX=83333 GN=der PE=1 SV=1	0.661687	0.02748
[R].MTIGEIIAEPLR.[T]	1xOxidation [M1]; 1xTMT6plex [N-Term]	P77737	Oligopeptide transport ATP-binding protein OppF OS=Escherichia coli (strain K12) OX=83333 GN=oppF PE=3 SV=1	1.19172	0.0274902
[R].EAFIDK.[I]	1xTMT6plex [K6]; 1xTMT6plex [N-Term]	P07118	Valine--tRNA ligase OS=Escherichia coli (strain K12) OX=83333 GN=valS PE=1 SV=2	0.775657	0.0275167
[R].YYAMDR.[D]	1xOxidation [M4]; 1xTMT6plex [N-Term]	P37689	2,3-bisphosphoglycerate-independent phosphoglycerate mutase OS=Escherichia coli (strain K12) OX=83333 GN=gpmI PE=1 SV=1	0.787365	0.0275898
[K].CDYDVQK.[A]	1xCarbamidomethyl [C1]; 1xTMT6plex [K7]; 1xTMT6plex [N-Term]	P0A6H1	ATP-dependent Clp protease ATP-binding subunit ClpX OS=Escherichia coli (strain K12) OX=83333 GN=clpX PE=1 SV=2	0.693095	0.0276053
[K].LGDIITYR.[N]	1xTMT6plex [N-Term]	P37095	Peptidase B OS=Escherichia coli (strain K12) OX=83333 GN=pepB PE=1 SV=2	1.15321	0.0276299
[R].IDGIGLYR.[T]	1xTMT6plex [N-Term]	P37177	Phosphoenolpyruvate-dependent phosphotransferase system OS=Escherichia coli (strain K12) OX=83333 GN=ptsP PE=1 SV=2	1.2373	0.0276843
[R].LQPVCGR.[M]	1xCarbamidomethyl [C5]; 1xTMT6plex [N-Term]	P22188	UDP-N-acetylmuramoyl-L-alanyl-D-glutamate--2,6-diaminopimelate ligase OS=Escherichia coli (strain K12) OX=83333 GN=murE PE=1 SV=2	0.702989	0.0277268
[K].TEEVIAENPGK.[K]	1xTMT6plex [K11]; 1xTMT6plex [N-Term]	P00350	6-phosphogluconate dehydrogenase, decarboxylating OS=Escherichia coli (strain K12) OX=83333 GN=gnd PE=1 SV=2	0.823362	0.0277849
[K].FLAVPAEALVYTMK.[G]	1xOxidation [M13]; 1xTMT6plex [K14]; 1xTMT6plex [N-Term]	P00961	Glycine--tRNA ligase beta subunit OS=Escherichia coli (strain K12) OX=83333 GN=glyS PE=1 SV=4	1.09793	0.0277877
[R].LMGESSGQTYR.[L]	1xOxidation [M2]; 1xTMT6plex [N-Term]	P21499	Ribonuclease R OS=Escherichia coli (strain K12) OX=83333 GN=rnr PE=1 SV=2	1.16989	0.0277953
[R].SFEDIK.[E]	1xTMT6plex [K6]; 1xTMT6plex [N-Term]	P0A8D0	Transcriptional repressor NrdR OS=Escherichia coli (strain K12) OX=83333 GN=nrdR PE=1 SV=1	0.764694	0.0278161
[K].HPVTPWGVQTK.[G]	1xTMT6plex [K11]; 1xTMT6plex [N-Term]	P60422	50S ribosomal protein L2 OS=Escherichia coli (strain K12) OX=83333 GN=rplB PE=1 SV=2	3.62842	0.0278178
[R].EADLSLK.[R]	1xTMT6plex [K7]; 1xTMT6plex [N-Term]	P07395	Phenylalanine--tRNA ligase beta subunit OS=Escherichia coli (strain K12) OX=83333 GN=pheT PE=1 SV=2	0.795911	0.0278806
[R].ITNICYK.[H]	1xCarbamidomethyl [C5]; 1xTMT6plex [K7]; 1xTMT6plex [N-Term]	P37051	Formyltetrahydrofolate deformylase OS=Escherichia coli (strain K12) OX=83333 GN=purU PE=1 SV=1	0.838963	0.0279348
[R].LWQAGQR.[V]	1xTMT6plex [N-Term]	P33940	Malate:quinone oxidoreductase OS=Escherichia coli (strain K12) OX=83333 GN=mqo PE=1 SV=2	0.765608	0.027952
[K].DEAGGNWK.[Q]	1xOxidation [W7]; 1xTMT6plex [K8]; 1xTMT6plex [N-Term]	P68206	UPF0337 protein YjbJ OS=Escherichia coli (strain K12) OX=83333 GN=yjbJ PE=1 SV=1	0.569713	0.0279626
[K].WFNESK.[G]	1xDioxidation [W1]; 1xTMT6plex [K6]; 1xTMT6plex [N-Term]	P0A972; P0A9Y6	Cold shock-like protein CspE OS=Escherichia coli (strain K12) OX=83333 GN=cspE PE=1 SV=2;Cold shock-like protein CspC OS=Escherichia coli (strain K12) OX=83333 GN=cspC PE=1 SV=2	0.70805	0.0280086
[R].SATPEQELGK.[L]	1xTMT6plex [K10]; 1xTMT6plex [N-Term]	P00864	Phosphoenolpyruvate carboxylase OS=Escherichia coli (strain K12) OX=83333 GN=ppc PE=1 SV=1	0.878305	0.0280346
[K].DDDTADILTAASR.[D]	1xTMT6plex [N-Term]	P0ABT2	DNA protection during starvation protein OS=Escherichia coli (strain K12) OX=83333 GN=dps PE=1 SV=2	1.50266	0.0280625
[K].FTGEVSLTGQPFVMEPSK.[T]	1xTMT6plex [K18]; 1xTMT6plex [N-Term]	P0A6P1	Elongation factor Ts OS=Escherichia coli (strain K12) OX=83333 GN=tsf PE=1 SV=2	0.851086	0.0280708
[R].EVTTTPLAADDWK.[G]	1xTMT6plex [K13]; 1xTMT6plex [N-Term]	P0A7D4	Adenylosuccinate synthetase OS=Escherichia coli (strain K12) OX=83333 GN=purA PE=1 SV=2	0.917051	0.0280756
[K].VDESLEK.[L]	1xTMT6plex [K7]; 1xTMT6plex [N-Term]	P0A6Z3	Chaperone protein HtpG OS=Escherichia coli (strain K12) OX=83333 GN=htpG PE=1 SV=1	0.667552	0.0280801
[K].IIGEQLGVK.[Q]	1xTMT6plex [K9]; 1xTMT6plex [N-Term]	P0A6A8	Acyl carrier protein OS=Escherichia coli (strain K12) OX=83333 GN=acpP PE=1 SV=2	1.5007	0.0281923
[K].ASSGLNEDEIQK.[M]	1xTMT6plex [K12]; 1xTMT6plex [N-Term]	P0A6Y8	Chaperone protein DnaK OS=Escherichia coli (strain K12) OX=83333 GN=dnaK PE=1 SV=2	0.782208	0.0282229
[R].LSDAYR.[I]	1xTMT6plex [N-Term]	P05055	Polyribonucleotide nucleotidyltransferase OS=Escherichia coli (strain K12) OX=83333 GN=pnp PE=1 SV=3	0.664537	0.0282442
[R].TEYCGQLR.[L]	1xCarbamidomethyl [C4]; 1xTMT6plex [N-Term]	P21889	Aspartate--tRNA ligase OS=Escherichia coli (strain K12) OX=83333 GN=aspS PE=1 SV=1	0.765731	0.0282501
[K].LSNPVR.[L]	1xTMT6plex [N-Term]	P0A799	Phosphoglycerate kinase OS=Escherichia coli (strain K12) OX=83333 GN=pgk PE=1 SV=2	0.686603	0.0282763
[K].EWTQPR.[W]	1xDioxidation [W2]; 1xTMT6plex [N-Term]	P0A9G6	Isocitrate lyase OS=Escherichia coli (strain K12) OX=83333 GN=aceA PE=1 SV=1	0.800704	0.0282898
[R].FEPCGLTQLYGLK.[Y]	1xCarbamidomethyl [C4]; 1xTMT6plex [K13]; 1xTMT6plex [N-Term]	P0A6U8	Glycogen synthase OS=Escherichia coli (strain K12) OX=83333 GN=glgA PE=1 SV=1	1.2136	0.0282941
[R].YPDLDAK.[G]	1xTMT6plex [K7]; 1xTMT6plex [N-Term]	P00963	Aspartate--ammonia ligase OS=Escherichia coli (strain K12) OX=83333 GN=asnA PE=1 SV=1	0.792485	0.0283006
[K].WFNESK.[G]	1xOxidation [W1]; 1xTMT6plex [K6]; 1xTMT6plex [N-Term]	P0A972; P0A9Y6	Cold shock-like protein CspE OS=Escherichia coli (strain K12) OX=83333 GN=cspE PE=1 SV=2;Cold shock-like protein CspC OS=Escherichia coli (strain K12) OX=83333 GN=cspC PE=1 SV=2	0.746087	0.0283096
[K].YSSEQFR.[M]	1xTMT6plex [N-Term]	P60240	RNA polymerase-associated protein RapA OS=Escherichia coli (strain K12) OX=83333 GN=rapA PE=1 SV=2	0.783921	0.0283127
[K].IEQLEDK.[D]	1xTMT6plex [K7]; 1xTMT6plex [N-Term]	P0A8T1	Ribosomal protein L11 methyltransferase OS=Escherichia coli (strain K12) OX=83333 GN=prmA PE=1 SV=1	0.725354	0.0283308
[R].GAATLYK.[M]	1xTMT6plex [K7]; 1xTMT6plex [N-Term]	P0A6N8	Elongation factor P-like protein OS=Escherichia coli (strain K12) OX=83333 GN=yeiP PE=1 SV=1	0.589712	0.0287269
[R].GYTAASIR.[E]	1xTMT6plex [N-Term]	P00962	Glutamine--tRNA ligase OS=Escherichia coli (strain K12) OX=83333 GN=glnS PE=1 SV=3	0.817228	0.0287692
[R].TQFTGDTASLLVENGR.[G]	1xTMT6plex [N-Term]	P0A903	Outer membrane protein assembly factor BamC OS=Escherichia coli (strain K12) OX=83333 GN=bamC PE=1 SV=1	1.20054	0.0287765
[K].TTLSEEDQALFR.[Q]	1xTMT6plex [N-Term]	P0A8B2	UPF0115 protein YfcN OS=Escherichia coli (strain K12) OX=83333 GN=yfcN PE=3 SV=1	1.31879	0.0287998
[R].SNPQAELIK.[D]	1xTMT6plex [K9]; 1xTMT6plex [N-Term]	P0A7B5	Glutamate 5-kinase OS=Escherichia coli (strain K12) OX=83333 GN=proB PE=1 SV=1	0.888195	0.028823
[K].TTLFNQLTGSR.[Q]	1xTMT6plex [N-Term]	P33650	Fe(2+) transporter FeoB OS=Escherichia coli (strain K12) OX=83333 GN=feoB PE=1 SV=1	1.41249	0.02892
[R].TDAPVAVSPVR.[S]	1xTMT6plex [N-Term]	P27300	Tetraacyldisaccharide 4'-kinase OS=Escherichia coli (strain K12) OX=83333 GN=lpxK PE=1 SV=2	1.24151	0.0290603
[R].ILEQCLNNMPEGPFK.[A]	1xCarbamidomethyl [C5]; 1xOxidation [M9]; 1xTMT6plex [K15]; 1xTMT6plex [N-Term]	P33599	NADH-quinone oxidoreductase subunit C/D OS=Escherichia coli (strain K12) OX=83333 GN=nuoC PE=1 SV=3	1.21937	0.0290786
[K].LGIAQGDTVK.[V]	1xTMT6plex [K10]; 1xTMT6plex [N-Term]	P32176	Formate dehydrogenase-O major subunit OS=Escherichia coli (strain K12) OX=83333 GN=fdoG PE=1 SV=5	1.4227	0.0292381
[K].DEAGGNWK.[Q]	1xDioxidation [W7]; 1xTMT6plex [K8]; 1xTMT6plex [N-Term]	P68206	UPF0337 protein YjbJ OS=Escherichia coli (strain K12) OX=83333 GN=yjbJ PE=1 SV=1	0.616454	0.0292646
[R].IVDEATNPWGIK.[V]	1xTMT6plex [K12]; 1xTMT6plex [N-Term]	P0AA53	Protein QmcA OS=Escherichia coli (strain K12) OX=83333 GN=qmcA PE=1 SV=1	1.2164	0.0292683
[R].GGTPYGATTIAGGDGSR.[Q]	1xTMT6plex [N-Term]	P0A8G6	NAD(P)H dehydrogenase (quinone) OS=Escherichia coli (strain K12) OX=83333 GN=wrbA PE=1 SV=2	0.723869	0.0292887
[K].ALTGLSPDEIVNQVK.[D]	1xTMT6plex [K15]; 1xTMT6plex [N-Term]	P31979	NADH-quinone oxidoreductase subunit F OS=Escherichia coli (strain K12) OX=83333 GN=nuoF PE=1 SV=3	1.351	0.0293163
[K].YSEALK.[A]	1xTMT6plex [K6]; 1xTMT6plex [N-Term]	P16659	Proline--tRNA ligase OS=Escherichia coli (strain K12) OX=83333 GN=proS PE=1 SV=4	0.60369	0.0293371
[R].SPNILLIPGTSSVAHLR.[E]	1xTMT6plex [N-Term]	P25906	Pyridoxine 4-dehydrogenase OS=Escherichia coli (strain K12) OX=83333 GN=pdxI PE=1 SV=1	1.51429	0.0294016
[K].GEWLLYR.[A]	1xTMT6plex [N-Term]	P00961	Glycine--tRNA ligase beta subunit OS=Escherichia coli (strain K12) OX=83333 GN=glyS PE=1 SV=4	0.809698	0.0294379
[K].GFDSPR.[E]	1xTMT6plex [N-Term]	P23538	Phosphoenolpyruvate synthase OS=Escherichia coli (strain K12) OX=83333 GN=ppsA PE=1 SV=5	0.692373	0.0294497
[R].AQYVVTR.[D]	1xTMT6plex [N-Term]	P00579	RNA polymerase sigma factor RpoD OS=Escherichia coli (strain K12) OX=83333 GN=rpoD PE=1 SV=2	0.800308	0.0295855
[R].VDLQPFN.[-]	1xTMT6plex [N-Term]	P0AEW9	1-phosphofructokinase OS=Escherichia coli (strain K12) OX=83333 GN=fruK PE=3 SV=1	1.26232	0.0296087
[K].LTYAGNR.[E]	1xTMT6plex [N-Term]	P37759	dTDP-glucose 4,6-dehydratase 1 OS=Escherichia coli (strain K12) OX=83333 GN=rfbB PE=3 SV=2	0.682538	0.0296188
[K].DYEEDFK.[T]	1xTMT6plex [K7]; 1xTMT6plex [N-Term]	P0ADP9	Protein YihD OS=Escherichia coli (strain K12) OX=83333 GN=yihD PE=1 SV=1	1.98095	0.0296239
[K].YLVQNR.[V]	1xTMT6plex [N-Term]	P00452	Ribonucleoside-diphosphate reductase 1 subunit alpha OS=Escherichia coli (strain K12) OX=83333 GN=nrdA PE=1 SV=2	0.766872	0.0296239
[R].AGLNEINLPELQAGSSIMPAK.[V]	1xOxidation [M18]; 1xTMT6plex [K21]; 1xTMT6plex [N-Term]	P0AC38	Aspartate ammonia-lyase OS=Escherichia coli (strain K12) OX=83333 GN=aspA PE=1 SV=1	1.19104	0.029633
[R].IEIPGCSLCMGNQAR.[V]	2xCarbamidomethyl [C6; C9]; 1xOxidation [M10]; 1xTMT6plex [N-Term]	P36683	Aconitate hydratase B OS=Escherichia coli (strain K12) OX=83333 GN=acnB PE=1 SV=3	1.2301	0.029641
[R].ALMSAVPIPDPDLEK.[N]	1xOxidation [M3]; 1xTMT6plex [K15]; 1xTMT6plex [N-Term]	P77737	Oligopeptide transport ATP-binding protein OppF OS=Escherichia coli (strain K12) OX=83333 GN=oppF PE=3 SV=1	1.26841	0.0296479
[R].AVDLISNVAGDR.[V]	1xTMT6plex [N-Term]	P37095	Peptidase B OS=Escherichia coli (strain K12) OX=83333 GN=pepB PE=1 SV=2	1.1773	0.0296596
[R].ATLGEVGNAEHMLR.[V]	1xTMT6plex [N-Term]	P60422	50S ribosomal protein L2 OS=Escherichia coli (strain K12) OX=83333 GN=rplB PE=1 SV=2	2.21887	0.0296683
[K].IGFVSLGCPK.[N]	1xCarbamidomethyl [C8]; 1xTMT6plex [K10]; 1xTMT6plex [N-Term]	P0AEI4	Ribosomal protein S12 methylthiotransferase RimO OS=Escherichia coli (strain K12) OX=83333 GN=rimO PE=1 SV=1	0.917776	0.0298617
[R].TMDIGGDK.[SE]	1xOxidation [M2]; 1xTMT6plex [K8]; 1xTMT6plex [N-Term]	P08839	Phosphoenolpyruvate-protein phosphotransferase OS=Escherichia coli (strain K12) OX=83333 GN=ptsI PE=1 SV=1	0.663547	0.0299483
[K].ELMVQHEER.[I]	1xTMT6plex [N-Term]	P0ABJ9	Cytochrome bd-I ubiquinol oxidase subunit 1 OS=Escherichia coli (strain K12) OX=83333 GN=cydA PE=1 SV=1	1.53279	0.029969
[R].IQDLTER.[S]	1xTMT6plex [N-Term]	P07012	Peptide chain release factor RF2 OS=Escherichia coli (strain K12) OX=83333 GN=prfB PE=1 SV=3	0.787088	0.0299875
[K].LTPGCLFVALK.[G]	1xCarbamidomethyl [C5]; 1xTMT6plex [K11]; 1xTMT6plex [N-Term]	P11880	UDP-N-acetylmuramoyl-tripeptide--D-alanyl-D-alanine ligase OS=Escherichia coli (strain K12) OX=83333 GN=murF PE=1 SV=2	0.829277	0.0300058
[R].TLQEDCEK.[L]	1xCarbamidomethyl [C6]; 1xTMT6plex [K8]; 1xTMT6plex [N-Term]	P31663	Pantothenate synthetase OS=Escherichia coli (strain K12) OX=83333 GN=panC PE=1 SV=1	0.648154	0.0300176
[K].VTGETGEAIDDLR.[N]	1xTMT6plex [N-Term]	P0A8C4	UPF0149 protein YgfB OS=Escherichia coli (strain K12) OX=83333 GN=ygfB PE=3 SV=1	1.33102	0.030033
[K].ESDENDAQIAER.[L]	1xTMT6plex [N-Term]	P77735	1-deoxyxylulose-5-phosphate synthase YajO OS=Escherichia coli (strain K12) OX=83333 GN=yajO PE=1 SV=2	0.779438	0.0300347
[K].SVVSGATPVMR.[D]	1xOxidation [V/M]; 1xTMT6plex [N-Term]	P00959	Methionine--tRNA ligase OS=Escherichia coli (strain K12) OX=83333 GN=metG PE=1 SV=2	1.2541	0.0300492
[R].QINILK.[A]	1xTMT6plex [K6]; 1xTMT6plex [N-Term]	P04805	Glutamate--tRNA ligase OS=Escherichia coli (strain K12) OX=83333 GN=gltX PE=1 SV=1	0.806855	0.0300576
[R].VGDLFDK.[E]	1xTMT6plex [K7]; 1xTMT6plex [N-Term]	P0A7D4	Adenylosuccinate synthetase OS=Escherichia coli (strain K12) OX=83333 GN=purA PE=1 SV=2	0.884525	0.030078
[R].FSGDIAK.[A]	1xTMT6plex [K7]; 1xTMT6plex [N-Term]	P0ADG7	Inosine-5'-monophosphate dehydrogenase OS=Escherichia coli (strain K12) OX=83333 GN=guaB PE=1 SV=1	0.708638	0.0300881
[R].AADEIYFVPEGTPLSTQLVK.[F]	1xTMT6plex [K20]; 1xTMT6plex [N-Term]	P37908	UPF0053 inner membrane protein YfjD OS=Escherichia coli (strain K12) OX=83333 GN=yfjD PE=1 SV=5	1.35196	0.0301077
[R].GFCAGVDR.[A]	1xCarbamidomethyl [C3]; 1xTMT6plex [N-Term]	P62623	4-hydroxy-3-methylbut-2-enyl diphosphate reductase OS=Escherichia coli (strain K12) OX=83333 GN=ispH PE=1 SV=1	0.747575	0.0301364
[K].HPVTPWGVQTK.[G]	1xOxidation [W6]; 1xTMT6plex [K11]; 1xTMT6plex [N-Term]; 1xCarbonyl [V8]	P60422	50S ribosomal protein L2 OS=Escherichia coli (strain K12) OX=83333 GN=rplB PE=1 SV=2	1.59248	0.0301429
[K].LIAFSDLLEK.[L]	1xTMT6plex [K10]; 1xTMT6plex [N-Term]	P0ABZ4	3-deoxy-D-manno-octulosonate 8-phosphate phosphatase KdsC OS=Escherichia coli (strain K12) OX=83333 GN=kdsC PE=3 SV=1	1.31407	0.0301598
[K].AILDSEDDAELAHH.[-]	1xTMT6plex [N-Term]	P77529	L-cystine transporter YdjN OS=Escherichia coli (strain K12) OX=83333 GN=ydjN PE=3 SV=1	1.25647	0.0301868
[K].AGNVAADGVIK.[T]	1xTMT6plex [K11]; 1xTMT6plex [N-Term]	P0A6P1	Elongation factor Ts OS=Escherichia coli (strain K12) OX=83333 GN=tsf PE=1 SV=2	0.80153	0.0301884
[R].SLEGDAECR.[A]	1xCarbamidomethyl [C8]; 1xTMT6plex [N-Term]	P0AAP3	Transcriptional repressor FrmR OS=Escherichia coli (strain K12) OX=83333 GN=frmR PE=1 SV=1	0.792984	0.0301893
[K].GLEAETGR.[L]	1xTMT6plex [N-Term]	P0A6S7	Glycerol-3-phosphate dehydrogenase [NAD(P)+] OS=Escherichia coli (strain K12) OX=83333 GN=gpsA PE=3 SV=1	0.729969	0.0301935
[K].DLLDGLSQAK.[G]	1xTMT6plex [K10]; 1xTMT6plex [N-Term]	P27127	Lipopolysaccharide 1,6-galactosyltransferase OS=Escherichia coli (strain K12) OX=83333 GN=rfaB PE=3 SV=2	1.19429	0.0302099
[R].EPNMAETK.[A]	1xOxidation [M4]; 1xTMT6plex [K8]; 1xTMT6plex [N-Term]	P76558	NADP-dependent malic enzyme OS=Escherichia coli (strain K12) OX=83333 GN=maeB PE=1 SV=1	0.628881	0.0302221
[R].ILINTPASQGGIGDLYNFK.[L]	1xTMT6plex [K19]; 1xTMT6plex [N-Term]	P0A9Q7	Aldehyde-alcohol dehydrogenase OS=Escherichia coli (strain K12) OX=83333 GN=adhE PE=1 SV=2	1.27377	0.0302246
[K].GIILAGGSGTR.[L]	1xTMT6plex [N-Term]	P37744; P61887	Glucose-1-phosphate thymidylyltransferase 1 OS=Escherichia coli (strain K12) OX=83333 GN=rfbA PE=1 SV=2;Glucose-1-phosphate thymidylyltransferase 2 OS=Escherichia coli (strain K12) OX=83333 GN=rffH PE=1 SV=1	0.911739	0.0302259
[K].LIDELNIDCR.[I]	1xCarbamidomethyl [C9]; 1xTMT6plex [N-Term]	P75821	Uncharacterized protein YbjS OS=Escherichia coli (strain K12) OX=83333 GN=ybjS PE=3 SV=2	1.45444	0.0302287
[K].IGAGPWVVK.[C]	1xTMT6plex [K9]; 1xTMT6plex [N-Term]	P0A836	Succinate--CoA ligase [ADP-forming] subunit beta OS=Escherichia coli (strain K12) OX=83333 GN=sucC PE=1 SV=1	0.867991	0.0302364
[R].VQELAEK.[L]	1xTMT6plex [K7]; 1xTMT6plex [N-Term]	P16659	Proline--tRNA ligase OS=Escherichia coli (strain K12) OX=83333 GN=proS PE=1 SV=4	0.674027	0.0302367
[R].DAILDEK.[I]	1xTMT6plex [K7]; 1xTMT6plex [N-Term]	P09424	Mannitol-1-phosphate 5-dehydrogenase OS=Escherichia coli (strain K12) OX=83333 GN=mtlD PE=1 SV=3	0.847882	0.030239
[K].EVVTYR.[H]	1xTMT6plex [N-Term]	P0A9N4	Pyruvate formate-lyase 1-activating enzyme OS=Escherichia coli (strain K12) OX=83333 GN=pflA PE=1 SV=2	0.70546	0.0302458
[K].VIGTATSENGAQAISDYLGANGK.[G]	1xDioxidation [Y17]; 1xTMT6plex [K23]; 1xTMT6plex [N-Term]; 1xCarbonyl [L18]	P0AEK2	3-oxoacyl-[acyl-carrier-protein] reductase FabG OS=Escherichia coli (strain K12) OX=83333 GN=fabG PE=1 SV=1	1.30515	0.030247
[R].SVVQTVR.[S]	1xTMT6plex [N-Term]	P02930	Outer membrane protein TolC OS=Escherichia coli (strain K12) OX=83333 GN=tolC PE=1 SV=3	0.679213	0.0302494
[K].IEGEISR.[I]	1xTMT6plex [N-Term]	P07118	Valine--tRNA ligase OS=Escherichia coli (strain K12) OX=83333 GN=valS PE=1 SV=2	0.784188	0.0302592
[R].YGLLNDVR.[V]	1xTMT6plex [N-Term]	P37692	ADP-heptose--LPS heptosyltransferase 2 OS=Escherichia coli (strain K12) OX=83333 GN=rfaF PE=1 SV=1	1.14819	0.0302646
[R].YQGLVAQIELLK.[Q]	1xTMT6plex [K12]; 1xTMT6plex [N-Term]	P77395	Chaperedoxin OS=Escherichia coli (strain K12) OX=83333 GN=cnoX PE=1 SV=2	1.39874	0.0302667
[R].FVIADYFINK.[A]	1xTMT6plex [K10]; 1xTMT6plex [N-Term]	P27128	Lipopolysaccharide 1,3-galactosyltransferase OS=Escherichia coli (strain K12) OX=83333 GN=rfaI PE=3 SV=1	1.13622	0.0302801
[R].VMSLLEPTK.[K]	1xOxidation [M2]; 1xTMT6plex [K9]; 1xTMT6plex [N-Term]	P00954	Tryptophan--tRNA ligase OS=Escherichia coli (strain K12) OX=83333 GN=trpS PE=1 SV=3	1.17941	0.0302852
[R].QWFTDVK.[I]	1xTrioxidation [W2]; 1xTMT6plex [K7]; 1xTMT6plex [N-Term]	P0AG48	50S ribosomal protein L21 OS=Escherichia coli (strain K12) OX=83333 GN=rplU PE=1 SV=1	1.15901	0.0302904
[K].AMTPANYIGR.[A]	1xOxidation [M2]; 1xTMT6plex [N-Term]	P0AB89	Adenylosuccinate lyase OS=Escherichia coli (strain K12) OX=83333 GN=purB PE=1 SV=1	1.20278	0.0302956
[K].LYELEMQK.[K]	1xTMT6plex [K8]; 1xTMT6plex [N-Term]	P07012	Peptide chain release factor RF2 OS=Escherichia coli (strain K12) OX=83333 GN=prfB PE=1 SV=3	0.834444	0.0302991
[R].SPVVDISFPEIEK.[F]	1xTMT6plex [K13]; 1xTMT6plex [N-Term]	P0AEI1	tRNA-2-methylthio-N(6)-dimethylallyladenosine synthase OS=Escherichia coli (strain K12) OX=83333 GN=miaB PE=1 SV=1	0.904434	0.0303082
[K].YAVFSK.[V]	1xTMT6plex [K6]; 1xTMT6plex [N-Term]	P0ADE8	tRNA-modifying protein YgfZ OS=Escherichia coli (strain K12) OX=83333 GN=ygfZ PE=1 SV=2	0.766348	0.0303116
[K].ELQTIPK.[S]	1xTMT6plex [K7]; 1xTMT6plex [N-Term]	P0AC38	Aspartate ammonia-lyase OS=Escherichia coli (strain K12) OX=83333 GN=aspA PE=1 SV=1	0.844371	0.030322
[R].LSQDLAR.[E]	1xTMT6plex [N-Term]	P02930	Outer membrane protein TolC OS=Escherichia coli (strain K12) OX=83333 GN=tolC PE=1 SV=3	0.71641	0.030327
[K].TTCSLCSR.[L]	2xCarbamidomethyl [C3; C6]; 1xTMT6plex [N-Term]	P76055	tRNA-cytidine(32) 2-sulfurtransferase OS=Escherichia coli (strain K12) OX=83333 GN=ttcA PE=1 SV=1	0.719289	0.0303298
[R].GFSLAQK.[M]	1xTMT6plex [K7]; 1xTMT6plex [N-Term]	P36683	Aconitate hydratase B OS=Escherichia coli (strain K12) OX=83333 GN=acnB PE=1 SV=3	0.714903	0.030335
[R].IGVLVAAK.[G]	1xTMT6plex [K8]; 1xTMT6plex [N-Term]	P0A6P1	Elongation factor Ts OS=Escherichia coli (strain K12) OX=83333 GN=tsf PE=1 SV=2	0.85903	0.0303366
[R].YLLCNADEMEPGTYK.[D]	1xCarbamidomethyl [C4]; 1xOxidation [M9]; 1xTMT6plex [K15]; 1xTMT6plex [N-Term]	P31979	NADH-quinone oxidoreductase subunit F OS=Escherichia coli (strain K12) OX=83333 GN=nuoF PE=1 SV=3	1.33661	0.0303469
[R].QVADNLAQR.[Q]	1xTMT6plex [N-Term]	P04951	3-deoxy-manno-octulosonate cytidylyltransferase OS=Escherichia coli (strain K12) OX=83333 GN=kdsB PE=1 SV=2	0.78754	0.0303483
[R].LSALPSFVQGDAWR.[N]	1xTMT6plex [N-Term]	P75958	Lipoprotein-releasing system transmembrane protein LolE OS=Escherichia coli (strain K12) OX=83333 GN=lolE PE=1 SV=3	1.4048	0.0303558
[R].LQNQLQR.[Q]	1xTMT6plex [N-Term]	P13033	Anaerobic glycerol-3-phosphate dehydrogenase subunit B OS=Escherichia coli (strain K12) OX=83333 GN=glpB PE=1 SV=1	0.704279	0.0303575
[K].ADFLSDPNK.[I]	1xTMT6plex [K9]; 1xTMT6plex [N-Term]	P21179	Catalase HPII OS=Escherichia coli (strain K12) OX=83333 GN=katE PE=1 SV=1	1.27236	0.0303613
[K].ISGDGVYGR.[L]	1xTMT6plex [N-Term]	P0A7I0	Peptide chain release factor RF1 OS=Escherichia coli (strain K12) OX=83333 GN=prfA PE=1 SV=1	0.822338	0.030367
[K].VLSGPQAQPAGDK.[A]	1xTMT6plex [K13]; 1xTMT6plex [N-Term]	P00350	6-phosphogluconate dehydrogenase, decarboxylating OS=Escherichia coli (strain K12) OX=83333 GN=gnd PE=1 SV=2	0.795227	0.0303676
[R].DYLQSAK.[S]	1xTMT6plex [K7]; 1xTMT6plex [N-Term]	P0C8J6	D-tagatose-1,6-bisphosphate aldolase subunit GatY OS=Escherichia coli (strain K12) OX=83333 GN=gatY PE=1 SV=1	0.712813	0.0303773
[K].GCYTGQEMVAR.[A]	1xCarbamidomethyl [C2]; 1xTMT6plex [N-Term]	P0ADE8	tRNA-modifying protein YgfZ OS=Escherichia coli (strain K12) OX=83333 GN=ygfZ PE=1 SV=2	0.687084	0.0303896
[K].EQQQDVITR.[T]	1xTMT6plex [N-Term]	P09373	Formate acetyltransferase 1 OS=Escherichia coli (strain K12) OX=83333 GN=pflB PE=1 SV=2	0.822729	0.0303931
[R].DTWDTHGGK.[E]	1xTMT6plex [K9]; 1xTMT6plex [N-Term]	P0A9N4	Pyruvate formate-lyase 1-activating enzyme OS=Escherichia coli (strain K12) OX=83333 GN=pflA PE=1 SV=2	0.525712	0.0303944
[K].APGFGDR.[R]	1xTMT6plex [N-Term]	P0A6F5	60 kDa chaperonin OS=Escherichia coli (strain K12) OX=83333 GN=groL PE=1 SV=2	0.723642	0.0303963
[R].IGVNAGSLEK.[D]	1xTMT6plex [K10]; 1xTMT6plex [N-Term]	P62620	4-hydroxy-3-methylbut-2-en-1-yl diphosphate synthase (flavodoxin) OS=Escherichia coli (strain K12) OX=83333 GN=ispG PE=1 SV=1	0.915356	0.0304097
[K].IAEQEGIAEDGYR.[L]	1xTMT6plex [N-Term]	P0ACE7	Purine nucleoside phosphoramidase OS=Escherichia coli (strain K12) OX=83333 GN=hinT PE=1 SV=1	2.32875	0.0304163
[K].SIQIVSPTYTVK.[D]	1xTMT6plex [K12]; 1xTMT6plex [N-Term]	P27242	Lipopolysaccharide 1,2-N-acetylglucosaminetransferase OS=Escherichia coli (strain K12) OX=83333 GN=waaU PE=4 SV=2	1.17546	0.0304349
[R].QGYPIGCK.[V]	1xCarbamidomethyl [C7]; 1xTMT6plex [K8]; 1xTMT6plex [N-Term]	P62399	50S ribosomal protein L5 OS=Escherichia coli (strain K12) OX=83333 GN=rplE PE=1 SV=2	0.806711	0.0304503
[K].ALSVPCSDSK.[A]	1xCarbamidomethyl [C6]; 1xTMT6plex [K10]; 1xTMT6plex [N-Term]	P0A6F5	60 kDa chaperonin OS=Escherichia coli (strain K12) OX=83333 GN=groL PE=1 SV=2	0.820493	0.0304632
[K].LICYGENR.[D]	1xCarbamidomethyl [C3]; 1xTMT6plex [N-Term]	P24182	Biotin carboxylase OS=Escherichia coli (strain K12) OX=83333 GN=accC PE=1 SV=2	0.864326	0.0304678
[R].QIGPTLK.[E]	1xTMT6plex [K7]; 1xTMT6plex [N-Term]	P04425	Glutathione synthetase OS=Escherichia coli (strain K12) OX=83333 GN=gshB PE=1 SV=1	0.78574	0.0304703
[K].VADVINNDPLVGDK.[L]	1xTMT6plex [K14]; 1xTMT6plex [N-Term]	P00490	Maltodextrin phosphorylase OS=Escherichia coli (strain K12) OX=83333 GN=malP PE=1 SV=7	1.37256	0.0304968
[K].DYSSYPYQTVK.[M]	1xTMT6plex [K11]; 1xTMT6plex [N-Term]	P06129	Vitamin B12 transporter BtuB OS=Escherichia coli (strain K12) OX=83333 GN=btuB PE=1 SV=2	0.747076	0.0305116
[K].QSPNTMSDMAAFEK.[L]	2xOxidation [M6; M9]; 1xTMT6plex [K14]; 1xTMT6plex [N-Term]	P0ABJ1	Cytochrome bo(3) ubiquinol oxidase subunit 2 OS=Escherichia coli (strain K12) OX=83333 GN=cyoA PE=1 SV=1	1.48231	0.030566
[R].FAPESR.[M]	1xTMT6plex [N-Term]	P0A8S1	HTH-type transcriptional regulator ArgP OS=Escherichia coli (strain K12) OX=83333 GN=argP PE=1 SV=1	0.713442	0.0305718
[R].AITIDFVR.[E]	1xTMT6plex [N-Term]	P03004	Chromosomal replication initiator protein DnaA OS=Escherichia coli (strain K12) OX=83333 GN=dnaA PE=1 SV=2	1.20933	0.0306226
[R].QNTFFVTNSGVQNR.[L]	1xTMT6plex [N-Term]	P46130	Putative acyl-CoA thioester hydrolase YbhC OS=Escherichia coli (strain K12) OX=83333 GN=ybhC PE=1 SV=2	1.52802	0.0306336
[K].ALPNQPIK.[L]	1xTMT6plex [K8]; 1xTMT6plex [N-Term]	P76578	Alpha-2-macroglobulin OS=Escherichia coli (strain K12) OX=83333 GN=yfhM PE=1 SV=1	1.28991	0.0306637
[K].FNIDADK.[V]	1xTMT6plex [K7]; 1xTMT6plex [N-Term]	P0AFG8	Pyruvate dehydrogenase E1 component OS=Escherichia coli (strain K12) OX=83333 GN=aceE PE=1 SV=2	0.850587	0.0306739
[R].VATEFSETAPATLK.[S]	1xTMT6plex [K14]; 1xTMT6plex [N-Term]	P0A799	Phosphoglycerate kinase OS=Escherichia coli (strain K12) OX=83333 GN=pgk PE=1 SV=2	0.843921	0.0306792
[R].LYDADLPEYNVAVDR.[Y]	1xTMT6plex [N-Term]	P75864	Ribosomal RNA large subunit methyltransferase K/L OS=Escherichia coli (strain K12) OX=83333 GN=rlmL PE=1 SV=1	1.47395	0.0306963
[K].ENPSPFVEILK.[N]	1xTMT6plex [K11]; 1xTMT6plex [N-Term]	P15038	DNA helicase IV OS=Escherichia coli (strain K12) OX=83333 GN=helD PE=1 SV=2	1.32184	0.0307463
[R].DLSPLWEMYK.[Q]	1xOxidation [M8]; 1xTMT6plex [K10]; 1xTMT6plex [N-Term]	P0A6B7	Cysteine desulfurase IscS OS=Escherichia coli (strain K12) OX=83333 GN=iscS PE=1 SV=1	1.56098	0.0307742
[R].VVALTGSSGK.[T]	1xTMT6plex [K10]; 1xTMT6plex [N-Term]	P11880	UDP-N-acetylmuramoyl-tripeptide--D-alanyl-D-alanine ligase OS=Escherichia coli (strain K12) OX=83333 GN=murF PE=1 SV=2	0.747381	0.0308307
[R].IEQMLSQDK.[R]	1xTMT6plex [K9]; 1xTMT6plex [N-Term]	P17169	Glutamine--fructose-6-phosphate aminotransferase [isomerizing] OS=Escherichia coli (strain K12) OX=83333 GN=glmS PE=1 SV=4	0.867328	0.0309256
[R].LNVVPR.[L]	1xTMT6plex [N-Term]	P21170	Biosynthetic arginine decarboxylase OS=Escherichia coli (strain K12) OX=83333 GN=speA PE=1 SV=2	0.816721	0.0309858
[K].AMYSIAK.[K]	1xOxidation [M2]; 1xTMT6plex [K7]; 1xTMT6plex [N-Term]	P0A853	Tryptophanase OS=Escherichia coli (strain K12) OX=83333 GN=tnaA PE=1 SV=1	0.816185	0.0309957
[R].LAELLALEEK.[L]	1xTMT6plex [K10]; 1xTMT6plex [N-Term]	P0A8J2	Primosomal protein 1 OS=Escherichia coli (strain K12) OX=83333 GN=dnaT PE=1 SV=2	1.59232	0.0310677
[R].AMDVYCHR.[L]	1xCarbamidomethyl [C6]; 1xTMT6plex [N-Term]	P0A6A3	Acetate kinase OS=Escherichia coli (strain K12) OX=83333 GN=ackA PE=1 SV=1	0.654822	0.0311033
[K].TLGLYPDEVVLR.[G]	1xTMT6plex [N-Term]	P15977	4-alpha-glucanotransferase OS=Escherichia coli (strain K12) OX=83333 GN=malQ PE=1 SV=2	1.25102	0.0311416
[R].APEVVEEQR.[S]	1xTMT6plex [N-Term]	P36979	Dual-specificity RNA methyltransferase RlmN OS=Escherichia coli (strain K12) OX=83333 GN=rlmN PE=1 SV=1	0.871582	0.0312863
[K].YGSSTDGYATQK.[F]	1xTMT6plex [K12]; 1xTMT6plex [N-Term]	P31554	LPS-assembly protein LptD OS=Escherichia coli (strain K12) OX=83333 GN=lptD PE=1 SV=2	0.731659	0.0312936
[K].LDEAMAR.[F]	1xOxidation [M5]; 1xTMT6plex [N-Term]	P0AFM6	Phage shock protein A OS=Escherichia coli (strain K12) OX=83333 GN=pspA PE=1 SV=2	0.762605	0.031325
[R].LTALASVLK.[L]	1xTMT6plex [K9]; 1xTMT6plex [N-Term]	P0A8G0	UvrABC system protein C OS=Escherichia coli (strain K12) OX=83333 GN=uvrC PE=1 SV=1	1.5461	0.0313436
[R].LEVNEDR.[I]	1xTMT6plex [N-Term]	P63284	Chaperone protein ClpB OS=Escherichia coli (strain K12) OX=83333 GN=clpB PE=1 SV=1	0.714254	0.0313502
[R].GYGNLIIIK.[H]	1xTMT6plex [K9]; 1xTMT6plex [N-Term]	P0ADA3	Murein hydrolase activator NlpD OS=Escherichia coli (strain K12) OX=83333 GN=nlpD PE=1 SV=1	1.1701	0.0313663
[R].GNYSMGVR.[E]	1xTMT6plex [N-Term]	P62399	50S ribosomal protein L5 OS=Escherichia coli (strain K12) OX=83333 GN=rplE PE=1 SV=2	0.823593	0.0313689
[R].ATFNSEEK.[K]	1xTMT6plex [K8]; 1xTMT6plex [N-Term]	P0AFG3	2-oxoglutarate dehydrogenase E1 component OS=Escherichia coli (strain K12) OX=83333 GN=sucA PE=1 SV=1	0.730763	0.0313932
[R].ALTLQEK.[A]	1xTMT6plex [K7]; 1xTMT6plex [N-Term]	P02930	Outer membrane protein TolC OS=Escherichia coli (strain K12) OX=83333 GN=tolC PE=1 SV=3	0.702491	0.0314001
[R].EIGAAIQK.[F]	1xTMT6plex [K8]; 1xTMT6plex [N-Term]	P0AE18	Methionine aminopeptidase OS=Escherichia coli (strain K12) OX=83333 GN=map PE=1 SV=1	0.710133	0.0314035
[K].YGDGITLIK.[Y]	1xTMT6plex [K9]; 1xTMT6plex [N-Term]	P0DMC7	Transcriptional regulatory protein RcsB OS=Escherichia coli (strain K12) OX=83333 GN=rcsB PE=1 SV=1	1.09059	0.0314088
[R].SGEYVSR.[V]	1xTMT6plex [N-Term]	P0A6N4	Elongation factor P OS=Escherichia coli (strain K12) OX=83333 GN=efp PE=1 SV=2	0.608864	0.0314194
[R].IYAPCK.[A]	1xCarbamidomethyl [C5]; 1xTMT6plex [K6]; 1xTMT6plex [N-Term]	P36999	23S rRNA (guanine(745)-N(1))-methyltransferase OS=Escherichia coli (strain K12) OX=83333 GN=rlmA PE=1 SV=1	0.704349	0.0314203
[K].EQAAAQESANLSSK.[A]	1xTMT6plex [K14]; 1xTMT6plex [N-Term]	P00957	Alanine--tRNA ligase OS=Escherichia coli (strain K12) OX=83333 GN=alaS PE=1 SV=2	0.92999	0.0314422
[R].ALYESGR.[R]	1xTMT6plex [N-Term]	P0A9B6	D-erythrose-4-phosphate dehydrogenase OS=Escherichia coli (strain K12) OX=83333 GN=epd PE=1 SV=2	0.725299	0.031452
[R].GEHSYY.[-]	1xTMT6plex [N-Term]	P63020	Fe/S biogenesis protein NfuA OS=Escherichia coli (strain K12) OX=83333 GN=nfuA PE=1 SV=1	0.704135	0.0314739
[R].GEFNVPFGR.[Y]	1xTMT6plex [N-Term]	P0AEE8	DNA adenine methylase OS=Escherichia coli (strain K12) OX=83333 GN=dam PE=1 SV=1	1.27541	0.0314802
[R].QMGSEEQEAK.[L]	1xOxidation [M2]; 1xTMT6plex [K10]; 1xTMT6plex [N-Term]	P30178	Hydroxycarboxylate dehydrogenase B OS=Escherichia coli (strain K12) OX=83333 GN=hcxB PE=1 SV=2	0.62261	0.0315015
[R].LAEVVEK.[C]	1xTMT6plex [K7]; 1xTMT6plex [N-Term]	P04951	3-deoxy-manno-octulosonate cytidylyltransferase OS=Escherichia coli (strain K12) OX=83333 GN=kdsB PE=1 SV=2	0.721703	0.0316434
[K].EQTQILAEVAEGK.[I]	1xTMT6plex [K13]; 1xTMT6plex [N-Term]	P30958	Transcription-repair-coupling factor OS=Escherichia coli (strain K12) OX=83333 GN=mfd PE=1 SV=2	1.25361	0.031667
[K].MQELAQVSQK.[L]	1xOxidation [M1]; 1xTMT6plex [K10]; 1xTMT6plex [N-Term]	P0A6Y8	Chaperone protein DnaK OS=Escherichia coli (strain K12) OX=83333 GN=dnaK PE=1 SV=2	0.829955	0.0316928
[K].MGLVEPLK.[E]	1xOxidation [M1]; 1xTMT6plex [K8]; 1xTMT6plex [N-Term]	P04079	GMP synthase [glutamine-hydrolyzing] OS=Escherichia coli (strain K12) OX=83333 GN=guaA PE=1 SV=1	1.18726	0.0317019
[R].VETGSGIGFGATVK.[A]	1xTMT6plex [K14]; 1xTMT6plex [N-Term]	P0A6H1	ATP-dependent Clp protease ATP-binding subunit ClpX OS=Escherichia coli (strain K12) OX=83333 GN=clpX PE=1 SV=2	0.84342	0.0317128
[K].AVQVIVR.[I]	1xTMT6plex [N-Term]	P29745	Peptidase T OS=Escherichia coli (strain K12) OX=83333 GN=pepT PE=1 SV=2	0.807142	0.031746
[R].VQPLFSTDFYR.[E]	1xTMT6plex [N-Term]	P30871	Inorganic triphosphatase OS=Escherichia coli (strain K12) OX=83333 GN=ygiF PE=1 SV=1	1.29409	0.0317503
[R].LENLQAVGPAFDLDYDQNR.[A]	1xTMT6plex [N-Term]	P0AG00	ECA polysaccharide chain length modulation protein OS=Escherichia coli (strain K12) OX=83333 GN=wzzE PE=1 SV=2	1.25802	0.0317539
[K].SWDYLYEPDPK.[A]	1xOxidation [W2]; 1xTMT6plex [K11]; 1xTMT6plex [N-Term]	P0ABA6	ATP synthase gamma chain OS=Escherichia coli (strain K12) OX=83333 GN=atpG PE=1 SV=1	1.51682	0.0317752
[K].IWSPETDLLLASR.[Y]	1xTMT6plex [N-Term]	P0A6U8	Glycogen synthase OS=Escherichia coli (strain K12) OX=83333 GN=glgA PE=1 SV=1	1.3685	0.0317776
[R].MPPAEGETGGQVLGSQVLK.[V]	1xTMT6plex [K19]; 1xTMT6plex [N-Term]	P0AG93	Protein translocase subunit SecF OS=Escherichia coli (strain K12) OX=83333 GN=secF PE=1 SV=1	1.35865	0.0317852
[R].LTISEGR.[Y]	1xTMT6plex [N-Term]	P0AA43	Ribosomal small subunit pseudouridine synthase A OS=Escherichia coli (strain K12) OX=83333 GN=rsuA PE=1 SV=1	0.758699	0.031794
[K].VQLSDGR.[K]	1xTMT6plex [N-Term]	P0C0V0	Periplasmic serine endoprotease DegP OS=Escherichia coli (strain K12) OX=83333 GN=degP PE=1 SV=1	0.753471	0.0318075
[R].LAQQQAMYESQQER.[V]	1xOxidation [M7]; 1xTMT6plex [N-Term]	P63389	Uncharacterized ABC transporter ATP-binding protein YheS OS=Escherichia coli (strain K12) OX=83333 GN=yheS PE=1 SV=1	1.23621	0.0318097
[R].GMGESNPVTGNTCDNVK.[Q]	1xOxidation [M2]; 1xTrioxidation [C13]; 1xTMT6plex [K17]; 1xTMT6plex [N-Term]	P0A910	Outer membrane protein A OS=Escherichia coli (strain K12) OX=83333 GN=ompA PE=1 SV=1	1.33139	0.0318136
[R].WAPLVVGR.[N]	1xTMT6plex [N-Term]	P25534	2-octaprenyl-6-methoxyphenol hydroxylase OS=Escherichia coli (strain K12) OX=83333 GN=ubiH PE=1 SV=2	1.1849	0.0318232
[K].QAELYR.[G]	1xTMT6plex [N-Term]	P0A7D7	Phosphoribosylaminoimidazole-succinocarboxamide synthase OS=Escherichia coli (strain K12) OX=83333 GN=purC PE=1 SV=1	0.684959	0.0318376
[K].VGDWVNVER.[A]	1xTMT6plex [N-Term]	P0AFU8	Riboflavin synthase OS=Escherichia coli (strain K12) OX=83333 GN=ribC PE=1 SV=1	0.826781	0.0318475
[K].VIADCGCEGR.[A]	2xCarbamidomethyl [C5; C7]; 1xTMT6plex [N-Term]	P0C8J6	D-tagatose-1,6-bisphosphate aldolase subunit GatY OS=Escherichia coli (strain K12) OX=83333 GN=gatY PE=1 SV=1	0.719631	0.0318487
[R].ATLGEVGNAEHMLR.[V]	1xOxidation [H/M/V]; 1xTMT6plex [N-Term]	P60422	50S ribosomal protein L2 OS=Escherichia coli (strain K12) OX=83333 GN=rplB PE=1 SV=2	1.51636	0.031857
[R].FATPEAK.[A]	1xTMT6plex [K7]; 1xTMT6plex [N-Term]	P38489	Oxygen-insensitive NAD(P)H nitroreductase OS=Escherichia coli (strain K12) OX=83333 GN=nfsB PE=1 SV=1	0.691021	0.0318589
[R].APVEDQAR.[L]	1xTMT6plex [N-Term]	P33602	NADH-quinone oxidoreductase subunit G OS=Escherichia coli (strain K12) OX=83333 GN=nuoG PE=1 SV=4	0.773419	0.0318598
[K].LANQLVSQTGLR.[Q]	1xTMT6plex [N-Term]	P30871	Inorganic triphosphatase OS=Escherichia coli (strain K12) OX=83333 GN=ygiF PE=1 SV=1	1.24316	0.0318614
[K].QCAALAPADK.[G]	1xCarbamidomethyl [C2]; 1xTMT6plex [K10]; 1xTMT6plex [N-Term]	P06971	Ferrichrome outer membrane transporter/phage receptor OS=Escherichia coli (strain K12) OX=83333 GN=fhuA PE=1 SV=2	0.789508	0.0318707
[R].QGELLNR.[V]	1xTMT6plex [N-Term]	P23886	ATP-binding/permease protein CydC OS=Escherichia coli (strain K12) OX=83333 GN=cydC PE=3 SV=2	1.16878	0.0318728
[K].VTVEGHADER.[G]	1xTMT6plex [N-Term]	P0A912	Peptidoglycan-associated lipoprotein OS=Escherichia coli (strain K12) OX=83333 GN=pal PE=1 SV=1	2.82401	0.0318911
[K].AVYQQVISK.[Y]	1xTMT6plex [K9]; 1xTMT6plex [N-Term]	P45955	Cell division coordinator CpoB OS=Escherichia coli (strain K12) OX=83333 GN=cpoB PE=1 SV=2	0.855349	0.031894
[R].FLIVTDEATANMLTDK.[L]	1xOxidation [M12]; 1xTMT6plex [K16]; 1xTMT6plex [N-Term]	P0ADE8	tRNA-modifying protein YgfZ OS=Escherichia coli (strain K12) OX=83333 GN=ygfZ PE=1 SV=2	1.17168	0.031905
[R].AGCIIR.[A]	1xCarbamidomethyl [C3]; 1xTMT6plex [N-Term]	P00350	6-phosphogluconate dehydrogenase, decarboxylating OS=Escherichia coli (strain K12) OX=83333 GN=gnd PE=1 SV=2	0.612844	0.0319101
[K].VTSNSVMNSFFIPR.[L]	1xOxidation [F/M]; 1xTMT6plex [N-Term]	P0ABJ1	Cytochrome bo(3) ubiquinol oxidase subunit 2 OS=Escherichia coli (strain K12) OX=83333 GN=cyoA PE=1 SV=1	1.20497	0.0319207
[K].ADQVLQDK.[L]	1xTMT6plex [K8]; 1xTMT6plex [N-Term]	P35340	Alkyl hydroperoxide reductase subunit F OS=Escherichia coli (strain K12) OX=83333 GN=ahpF PE=1 SV=2	0.647059	0.0319374
[K].ALGGASGGYTAAR.[K]	1xTMT6plex [N-Term]	P0AB77	2-amino-3-ketobutyrate coenzyme A ligase OS=Escherichia coli (strain K12) OX=83333 GN=kbl PE=1 SV=1	0.852617	0.0319503
[K].AGVNGLFTDFPDK.[A]	1xTMT6plex [K13]; 1xTMT6plex [N-Term]	P09394	Glycerophosphodiester phosphodiesterase, periplasmic OS=Escherichia coli (strain K12) OX=83333 GN=glpQ PE=1 SV=2	1.24668	0.0320492
[K].YGDEQVK.[Q]	1xTMT6plex [K7]; 1xTMT6plex [N-Term]	P62707	2,3-bisphosphoglycerate-dependent phosphoglycerate mutase OS=Escherichia coli (strain K12) OX=83333 GN=gpmA PE=1 SV=2	0.611048	0.0320546
[K].IMTSYVVGQALK.[A]	1xOxidation [M2]; 1xTMT6plex [K12]; 1xTMT6plex [N-Term]	P08506	D-alanyl-D-alanine carboxypeptidase DacC OS=Escherichia coli (strain K12) OX=83333 GN=dacC PE=1 SV=2	1.39133	0.0320608
[R].SYGVGNAPQNK.[A]	1xTMT6plex [K11]; 1xTMT6plex [N-Term]	P0A962	L-asparaginase 1 OS=Escherichia coli (strain K12) OX=83333 GN=ansA PE=1 SV=1	0.808415	0.0321506
[R].VSNILAK.[S]	1xTMT6plex [K7]; 1xTMT6plex [N-Term]	P00961	Glycine--tRNA ligase beta subunit OS=Escherichia coli (strain K12) OX=83333 GN=glyS PE=1 SV=4	0.743398	0.032314
[K].LGFVNQGEITTPTTTPIR.[H]	1xTMT6plex [N-Term]	P0ADQ2	Uncharacterized protein YiiD OS=Escherichia coli (strain K12) OX=83333 GN=yiiD PE=4 SV=1	1.33193	0.0323832
[R].AWPTPDGR.[H]	1xDioxidation [W2]; 1xTMT6plex [N-Term]	P0A884	Thymidylate synthase OS=Escherichia coli (strain K12) OX=83333 GN=thyA PE=1 SV=1	1.1822	0.0324852
[R].SMSPAVEK.[A]	1xTMT6plex [K8]; 1xTMT6plex [N-Term]	P0A805	Ribosome-recycling factor OS=Escherichia coli (strain K12) OX=83333 GN=frr PE=1 SV=1	0.654989	0.0325306
[R].AALIDCLAPDR.[R]	1xTrioxidation [C6]; 1xTMT6plex [N-Term]	P0A910	Outer membrane protein A OS=Escherichia coli (strain K12) OX=83333 GN=ompA PE=1 SV=1	1.26702	0.0327262
[R].WAVGCAK.[A]	1xCarbamidomethyl [C5]; 1xOxidation [W1]; 1xTMT6plex [K7]; 1xTMT6plex [N-Term]	P00956	Isoleucine--tRNA ligase OS=Escherichia coli (strain K12) OX=83333 GN=ileS PE=1 SV=5	0.830832	0.0327543
[K].TEQFCPNAK.[I]	1xCarbamidomethyl [C5]; 1xTMT6plex [K9]; 1xTMT6plex [N-Term]	P08142	Acetolactate synthase isozyme 1 large subunit OS=Escherichia coli (strain K12) OX=83333 GN=ilvB PE=1 SV=1	0.723623	0.0328066
[K].AADIVLQAAIAAGAPK.[D]	1xTMT6plex [K16]; 1xTMT6plex [N-Term]	P0A9Q7	Aldehyde-alcohol dehydrogenase OS=Escherichia coli (strain K12) OX=83333 GN=adhE PE=1 SV=2	1.17596	0.0328122
[K].QLEAATQLEGK.[T]	1xTMT6plex [K11]; 1xTMT6plex [N-Term]	P63284	Chaperone protein ClpB OS=Escherichia coli (strain K12) OX=83333 GN=clpB PE=1 SV=1	0.903329	0.0328151
[K].GLYSAR.[K]	1xTMT6plex [N-Term]	P0A959	Glutamate-pyruvate aminotransferase AlaA OS=Escherichia coli (strain K12) OX=83333 GN=alaA PE=1 SV=1	0.748728	0.0329655
[R].AEQAALQADK.[R]	1xTMT6plex [K10]; 1xTMT6plex [N-Term]	P0AFK0	Metalloprotease PmbA OS=Escherichia coli (strain K12) OX=83333 GN=pmbA PE=1 SV=1	0.826973	0.0330184
[K].ASLVWDEAQK.[L]	1xTMT6plex [K10]; 1xTMT6plex [N-Term]	P21179	Catalase HPII OS=Escherichia coli (strain K12) OX=83333 GN=katE PE=1 SV=1	1.28555	0.0330299
[R].DLSTCAQGK.[I]	1xCarbamidomethyl [C5]; 1xTMT6plex [K9]; 1xTMT6plex [N-Term]	Q46920	NADPH-dependent 7-cyano-7-deazaguanine reductase OS=Escherichia coli (strain K12) OX=83333 GN=queF PE=1 SV=1	0.711861	0.0330302
[K].ASLEANVR.[Y]	1xTMT6plex [N-Term]	P0AEK4	Enoyl-[acyl-carrier-protein] reductase [NADH] FabI OS=Escherichia coli (strain K12) OX=83333 GN=fabI PE=1 SV=2	0.814991	0.0330317
[R].SDFAQMLDAHANFLR.[S]	1xTMT6plex [N-Term]	P0A912	Peptidoglycan-associated lipoprotein OS=Escherichia coli (strain K12) OX=83333 GN=pal PE=1 SV=1	2.58279	0.0330532
[R].GYVPASTR.[I]	1xTMT6plex [N-Term]	P0A7Z4	DNA-directed RNA polymerase subunit alpha OS=Escherichia coli (strain K12) OX=83333 GN=rpoA PE=1 SV=1	0.731429	0.0330569
[R].ELLTNDPFSSR.[T]	1xTMT6plex [N-Term]	P75818	Uncharacterized lipoprotein YbjP OS=Escherichia coli (strain K12) OX=83333 GN=ybjP PE=1 SV=1	1.20359	0.0330596
[R].YIGVGER.[I]	1xTMT6plex [N-Term]	P10121	Signal recognition particle receptor FtsY OS=Escherichia coli (strain K12) OX=83333 GN=ftsY PE=1 SV=1	0.778165	0.0330698
[K].LVNAGDYK.[F]	1xTMT6plex [K8]; 1xTMT6plex [N-Term]	P38038	Sulfite reductase [NADPH] flavoprotein alpha-component OS=Escherichia coli (strain K12) OX=83333 GN=cysJ PE=1 SV=4	0.841461	0.0330703
[K].DTTVGR.[A]	1xTMT6plex [N-Term]	P0A8T7	DNA-directed RNA polymerase subunit beta' OS=Escherichia coli (strain K12) OX=83333 GN=rpoC PE=1 SV=1	0.491565	0.0330732
[R].LIDTPVR.[S]	1xTMT6plex [N-Term]	P18196	Septum site-determining protein MinC OS=Escherichia coli (strain K12) OX=83333 GN=minC PE=1 SV=1	0.890598	0.0330818
[K].GYGMGDAAEGK.[N]	1xTMT6plex [K11]; 1xTMT6plex [N-Term]	P0AFG8	Pyruvate dehydrogenase E1 component OS=Escherichia coli (strain K12) OX=83333 GN=aceE PE=1 SV=2	0.847805	0.0330894
[K].EPENSSIYSK.[M]	1xTMT6plex [K10]; 1xTMT6plex [N-Term]	P0ACY3	Uncharacterized protein YeaG OS=Escherichia coli (strain K12) OX=83333 GN=yeaG PE=3 SV=1	0.781642	0.0330902
[K].VETDFAAEVAAMSK.[Q]	1xOxidation [M12]; 1xTMT6plex [K14]; 1xTMT6plex [N-Term]	P0A6P1	Elongation factor Ts OS=Escherichia coli (strain K12) OX=83333 GN=tsf PE=1 SV=2	0.842113	0.0330999
[K].ETVEAYHMK.[G]	1xTMT6plex [K9]; 1xTMT6plex [N-Term]	P0AEP3	UTP--glucose-1-phosphate uridylyltransferase OS=Escherichia coli (strain K12) OX=83333 GN=galU PE=1 SV=2	0.698316	0.0331074
[R].AANVGVIIER.[G]	1xTMT6plex [N-Term]	P0AC16	Dihydroneopterin aldolase OS=Escherichia coli (strain K12) OX=83333 GN=folB PE=1 SV=1	0.735078	0.0331109
[-].MTQDELK.[K]	1xOxidation [M1]; 1xTMT6plex [K7]; 1xTMT6plex [N-Term]	P0A7Z0	Ribose-5-phosphate isomerase A OS=Escherichia coli (strain K12) OX=83333 GN=rpiA PE=1 SV=1	0.668194	0.033112
[R].TITSTEALLPVLDQVR.[E]	1xTMT6plex [N-Term]	P76268	Transcriptional regulator KdgR OS=Escherichia coli (strain K12) OX=83333 GN=kdgR PE=1 SV=1	1.34466	0.0331151
[R].GLEPSELGELVYR.[Y]	1xTMT6plex [N-Term]	P0A9G2	Transcriptional activator protein NhaR OS=Escherichia coli (strain K12) OX=83333 GN=nhaR PE=1 SV=1	1.21359	0.0331208
[-].MNFEGK.[I]	1xOxidation [M1]; 1xTMT6plex [K6]; 1xTMT6plex [N-Term]	P0AEK2	3-oxoacyl-[acyl-carrier-protein] reductase FabG OS=Escherichia coli (strain K12) OX=83333 GN=fabG PE=1 SV=1	0.767947	0.0331222
[K].LTENSFR.[D]	1xTMT6plex [N-Term]	P27829	UDP-N-acetyl-D-mannosamine dehydrogenase OS=Escherichia coli (strain K12) OX=83333 GN=wecC PE=1 SV=4	0.83427	0.033139
[R].SIPTIMIFK.[N]	1xOxidation [M6]; 1xTMT6plex [K9]; 1xTMT6plex [N-Term]	P0AGG4	Thioredoxin 2 OS=Escherichia coli (strain K12) OX=83333 GN=trxC PE=1 SV=1	1.40057	0.0331502
[R].TTQAFSQDCR.[W]	1xCarbamidomethyl [C9]; 1xTMT6plex [N-Term]	P05791	Dihydroxy-acid dehydratase OS=Escherichia coli (strain K12) OX=83333 GN=ilvD PE=1 SV=5	0.72705	0.0331618
[K].WANIVAK.[K]	1xTMT6plex [K7]; 1xTMT6plex [N-Term]	P0A8A2	Probable transcriptional regulatory protein YeeN OS=Escherichia coli (strain K12) OX=83333 GN=yeeN PE=1 SV=1	0.820855	0.0331792
[R].QVADNPGGAYNPLFLYGGTGLGK.[T]	1xTMT6plex [K23]; 1xTMT6plex [N-Term]	P03004	Chromosomal replication initiator protein DnaA OS=Escherichia coli (strain K12) OX=83333 GN=dnaA PE=1 SV=2	1.35077	0.0331963
[R].LVITPVDGSDPYEEMIPK.[W]	1xOxidation [M15]; 1xTMT6plex [K18]; 1xTMT6plex [N-Term]	P0A8T7	DNA-directed RNA polymerase subunit beta' OS=Escherichia coli (strain K12) OX=83333 GN=rpoC PE=1 SV=1	1.23054	0.0332063
[K].IMTSYVVGQALK.[A]	1xTMT6plex [K12]; 1xTMT6plex [N-Term]	P08506	D-alanyl-D-alanine carboxypeptidase DacC OS=Escherichia coli (strain K12) OX=83333 GN=dacC PE=1 SV=2	1.50077	0.0332511
[K].VTLGPK.[G]	1xTMT6plex [K6]; 1xTMT6plex [N-Term]	P0A6F5	60 kDa chaperonin OS=Escherichia coli (strain K12) OX=83333 GN=groL PE=1 SV=2	0.72909	0.0333955
[K].GPSIMPGGQK.[E]	1xTMT6plex [K10]; 1xTMT6plex [N-Term]	P00350	6-phosphogluconate dehydrogenase, decarboxylating OS=Escherichia coli (strain K12) OX=83333 GN=gnd PE=1 SV=2	0.78011	0.0334439
[K].IVCTIGPK.[T]	1xCarbamidomethyl [C3]; 1xTMT6plex [K8]; 1xTMT6plex [N-Term]	P0AD61	Pyruvate kinase I OS=Escherichia coli (strain K12) OX=83333 GN=pykF PE=1 SV=1	0.870263	0.0334666
[R].YLPAQPGK.[I]	1xTMT6plex [K8]; 1xTMT6plex [N-Term]	P25745	tRNA-specific 2-thiouridylase MnmA OS=Escherichia coli (strain K12) OX=83333 GN=mnmA PE=1 SV=4	0.784906	0.0335167
[K].SLPNVR.[T]	1xTMT6plex [N-Term]	P0A717	Ribose-phosphate pyrophosphokinase OS=Escherichia coli (strain K12) OX=83333 GN=prs PE=1 SV=2	0.821116	0.0335259
[K].FAINLK.[K]	1xTMT6plex [K6]; 1xTMT6plex [N-Term]	P0A850	Trigger factor OS=Escherichia coli (strain K12) OX=83333 GN=tig PE=1 SV=1	0.898087	0.0335445
[R].VIANANFTGR.[A]	1xTMT6plex [N-Term]	P03004	Chromosomal replication initiator protein DnaA OS=Escherichia coli (strain K12) OX=83333 GN=dnaA PE=1 SV=2	1.24236	0.0335546
[K].ITEYNPAK.[S]	1xTMT6plex [K8]; 1xTMT6plex [N-Term]	Q47622	Probable ABC transporter periplasmic-binding protein SapA OS=Escherichia coli (strain K12) OX=83333 GN=sapA PE=3 SV=1	0.832093	0.0335622
[K].GSVENGAYK.[A]	1xDioxidation [Y8]; 1xTMT6plex [K9]; 1xTMT6plex [N-Term]; 1xCarbonyl [A7]	P0A910	Outer membrane protein A OS=Escherichia coli (strain K12) OX=83333 GN=ompA PE=1 SV=1	0.657912	0.0335624
[K].GGGDETFVQGR.[Y]	1xTMT6plex [N-Term]	P0A8A2	Probable transcriptional regulatory protein YeeN OS=Escherichia coli (strain K12) OX=83333 GN=yeeN PE=1 SV=1	0.838237	0.0335727
[R].EALETFMK.[E]	1xOxidation [M7]; 1xTMT6plex [K8]; 1xTMT6plex [N-Term]	P0AC53	Glucose-6-phosphate 1-dehydrogenase OS=Escherichia coli (strain K12) OX=83333 GN=zwf PE=1 SV=1	1.22853	0.0335932
[R].VVYAPSR.[Y]	1xTMT6plex [N-Term]	P05458	Protease 3 OS=Escherichia coli (strain K12) OX=83333 GN=ptrA PE=1 SV=1	0.808713	0.0335939
[K].DVENNILVVAQGHEHPR.[L]	1xTMT6plex [N-Term]	P25745	tRNA-specific 2-thiouridylase MnmA OS=Escherichia coli (strain K12) OX=83333 GN=mnmA PE=1 SV=4	1.34857	0.0335947
[R].SMNTGYAGVQNPLFFK.[E]	1xOxidation [M2]; 1xTMT6plex [K16]; 1xTMT6plex [N-Term]	P0AB67	NAD(P) transhydrogenase subunit beta OS=Escherichia coli (strain K12) OX=83333 GN=pntB PE=1 SV=1	1.34544	0.0336033
[R].AGGLFGK.[K]	1xTMT6plex [K7]; 1xTMT6plex [N-Term]	P17993	Ubiquinone biosynthesis O-methyltransferase OS=Escherichia coli (strain K12) OX=83333 GN=ubiG PE=1 SV=1	0.700434	0.0336152
[R].APTPSAAAEVVSR.[N]	1xTMT6plex [N-Term]	P04994	Exodeoxyribonuclease 7 large subunit OS=Escherichia coli (strain K12) OX=83333 GN=xseA PE=1 SV=2	1.69764	0.0336162
[K].LADEVDESAK.[E]	1xTMT6plex [K10]; 1xTMT6plex [N-Term]	P0A6Z3	Chaperone protein HtpG OS=Escherichia coli (strain K12) OX=83333 GN=htpG PE=1 SV=1	0.845617	0.0336165
[R].FSTVQGGAGSADTVR.[D]	1xTMT6plex [N-Term]	P21179	Catalase HPII OS=Escherichia coli (strain K12) OX=83333 GN=katE PE=1 SV=1	1.37743	0.0336245
[K].AAAICAER.[G]	1xCarbamidomethyl [C5]; 1xTMT6plex [N-Term]	P0A9M8	Phosphate acetyltransferase OS=Escherichia coli (strain K12) OX=83333 GN=pta PE=1 SV=2	0.721849	0.0336327
[K].DIAGEPVVADLAK.[M]	1xTMT6plex [K13]; 1xTMT6plex [N-Term]	P46889	DNA translocase FtsK OS=Escherichia coli (strain K12) OX=83333 GN=ftsK PE=1 SV=2	1.54247	0.0336359
[R].IIWPTVK.[G]	1xTMT6plex [K7]; 1xTMT6plex [N-Term]	P15640	Phosphoribosylamine--glycine ligase OS=Escherichia coli (strain K12) OX=83333 GN=purD PE=1 SV=2	0.838374	0.033647
[K].GWANLNTK.[D]	1xDioxidation [W2]; 1xTMT6plex [K8]; 1xTMT6plex [N-Term]	P31554	LPS-assembly protein LptD OS=Escherichia coli (strain K12) OX=83333 GN=lptD PE=1 SV=2	0.75791	0.0336476
[K].IVTGVTASQALLDEAVR.[L]	1xTMT6plex [N-Term]	P0AFP6	GTP cyclohydrolase 1 type 2 homolog OS=Escherichia coli (strain K12) OX=83333 GN=ybgI PE=1 SV=1	1.20702	0.0336494
[-].MEQNPQSQLK.[L]	1xTMT6plex [K10]; 1xTMT6plex [N-Term]	P00579	RNA polymerase sigma factor RpoD OS=Escherichia coli (strain K12) OX=83333 GN=rpoD PE=1 SV=2	0.848019	0.0336742
[R].DALFCWK.[V]	1xCarbamidomethyl [C5]; 1xTMT6plex [K7]; 1xTMT6plex [N-Term]	P15639	Bifunctional purine biosynthesis protein PurH OS=Escherichia coli (strain K12) OX=83333 GN=purH PE=1 SV=1	0.920578	0.0336769
[R].ISNVELSK.[R]	1xTMT6plex [K8]; 1xTMT6plex [N-Term]	P0ACJ0	Leucine-responsive regulatory protein OS=Escherichia coli (strain K12) OX=83333 GN=lrp PE=1 SV=2	0.866642	0.0336916
[R].TQDAIDVK.[L]	1xTMT6plex [K8]; 1xTMT6plex [N-Term]	P0AGK8	HTH-type transcriptional regulator IscR OS=Escherichia coli (strain K12) OX=83333 GN=iscR PE=1 SV=1	0.744684	0.0336949
[R].LAELAQR.[M]	1xTMT6plex [N-Term]	P62623	4-hydroxy-3-methylbut-2-enyl diphosphate reductase OS=Escherichia coli (strain K12) OX=83333 GN=ispH PE=1 SV=1	0.772963	0.0337011
[-].MNIIEANVATPDAR.[V]	1xOxidation [M1]; 1xTMT6plex [N-Term]	P61714	6,7-dimethyl-8-ribityllumazine synthase OS=Escherichia coli (strain K12) OX=83333 GN=ribE PE=1 SV=1	1.26392	0.0337023
[K].ESDLLEPLR.[S]	1xTMT6plex [N-Term]	P0A894	RNase adapter protein RapZ OS=Escherichia coli (strain K12) OX=83333 GN=rapZ PE=1 SV=1	1.20073	0.0337147
[K].APSVAAVPPVEAAAAVSPLASGVK.[K]	1xTMT6plex [K24]; 1xTMT6plex [N-Term]	P46889	DNA translocase FtsK OS=Escherichia coli (strain K12) OX=83333 GN=ftsK PE=1 SV=2	1.27105	0.0337179
[K].LELINPPEEAFVDGR.[I]	1xTMT6plex [N-Term]	P0ADR8	Pyrimidine/purine nucleotide 5'-monophosphate nucleosidase OS=Escherichia coli (strain K12) OX=83333 GN=ppnN PE=1 SV=1	1.26771	0.0337194
[K].SFPQLK.[D]	1xTMT6plex [K6]; 1xTMT6plex [N-Term]	P0A6A3	Acetate kinase OS=Escherichia coli (strain K12) OX=83333 GN=ackA PE=1 SV=1	0.786884	0.0337197
[R].ADAVVVLENDLHR.[H]	1xTMT6plex [N-Term]	P33602	NADH-quinone oxidoreductase subunit G OS=Escherichia coli (strain K12) OX=83333 GN=nuoG PE=1 SV=4	1.38	0.0337201
[K].LIVIDPR.[F]	1xTMT6plex [N-Term]	P32176	Formate dehydrogenase-O major subunit OS=Escherichia coli (strain K12) OX=83333 GN=fdoG PE=1 SV=5	1.3502	0.0337228
[K].SLEDAAK.[I]	1xTMT6plex [K7]; 1xTMT6plex [N-Term]	P60664	Imidazole glycerol phosphate synthase subunit HisF OS=Escherichia coli (strain K12) OX=83333 GN=hisF PE=1 SV=1	0.680079	0.0337231
[K].ESLVTCGR.[L]	1xCarbamidomethyl [C6]; 1xTMT6plex [N-Term]	P45568	1-deoxy-D-xylulose 5-phosphate reductoisomerase OS=Escherichia coli (strain K12) OX=83333 GN=dxr PE=1 SV=2	0.813135	0.0337251
[K].STLTPVVISNMDEIK.[E]	1xOxidation [M11]; 1xTMT6plex [K15]; 1xTMT6plex [N-Term]	P69783	PTS system glucose-specific EIIA component OS=Escherichia coli (strain K12) OX=83333 GN=crr PE=1 SV=2	1.27213	0.0337272
[K].IPLVIANAR.[L]	1xTMT6plex [N-Term]	P0AC75	3-deoxy-D-manno-octulosonic acid transferase OS=Escherichia coli (strain K12) OX=83333 GN=waaA PE=1 SV=1	1.40365	0.0337292
[R].ILGEER.[V]	1xTMT6plex [N-Term]	P0A6P5	GTPase Der OS=Escherichia coli (strain K12) OX=83333 GN=der PE=1 SV=1	0.788824	0.0337439
[K].QVQDGSYQGER.[L]	1xTMT6plex [N-Term]	P27830	dTDP-glucose 4,6-dehydratase 2 OS=Escherichia coli (strain K12) OX=83333 GN=rffG PE=1 SV=3	0.728911	0.0337441
[K].QGIESATQK.[K]	1xTMT6plex [K9]; 1xTMT6plex [N-Term]	P0A8E7	UPF0234 protein YajQ OS=Escherichia coli (strain K12) OX=83333 GN=yajQ PE=1 SV=2	0.616874	0.033745
[K].LTIPEVELPNAELLGK.[R]	1xTMT6plex [K16]; 1xTMT6plex [N-Term]	P0A9P6	ATP-dependent RNA helicase DeaD OS=Escherichia coli (strain K12) OX=83333 GN=deaD PE=1 SV=2	1.34241	0.033752
[R].EVVLER.[G]	1xTMT6plex [N-Term]	P0AC38	Aspartate ammonia-lyase OS=Escherichia coli (strain K12) OX=83333 GN=aspA PE=1 SV=1	0.778911	0.0337563
[R].HPYTQALLSATPR.[L]	1xTMT6plex [N-Term]	P37313	Dipeptide transport ATP-binding protein DppF OS=Escherichia coli (strain K12) OX=83333 GN=dppF PE=3 SV=1	0.785167	0.0337602
[K].GNPDDPLLR.[Q]	1xTMT6plex [N-Term]	P39280	L-lysine 2,3-aminomutase OS=Escherichia coli (strain K12) OX=83333 GN=epmB PE=1 SV=1	1.41388	0.0337632
[R].FGPCTQLQPQLK.[D]	1xCarbamidomethyl [C4]; 1xTMT6plex [K12]; 1xTMT6plex [N-Term]	P37313	Dipeptide transport ATP-binding protein DppF OS=Escherichia coli (strain K12) OX=83333 GN=dppF PE=3 SV=1	1.46591	0.0337647
[K].GEIGEEER.[W]	1xTMT6plex [N-Term]	P0ABB4	ATP synthase subunit beta OS=Escherichia coli (strain K12) OX=83333 GN=atpD PE=1 SV=2	0.680692	0.0337713
[K].GEFFAK.[S]	1xTMT6plex [K6]; 1xTMT6plex [N-Term]	P62768	UPF0325 protein YaeH OS=Escherichia coli (strain K12) OX=83333 GN=yaeH PE=3 SV=1	0.777219	0.0337726
[K].SSDNQFR.[F]	1xTMT6plex [N-Term]	P76402	UPF0339 protein YegP OS=Escherichia coli (strain K12) OX=83333 GN=yegP PE=1 SV=2	0.704474	0.0337799
[K].AWQPFLDAK.[A]	1xTMT6plex [K9]; 1xTMT6plex [N-Term]	P30871	Inorganic triphosphatase OS=Escherichia coli (strain K12) OX=83333 GN=ygiF PE=1 SV=1	1.29912	0.0337917
[K].AVDGIETPDWDAVR.[L]	1xTMT6plex [N-Term]	P0AEH1	Regulator of sigma-E protease RseP OS=Escherichia coli (strain K12) OX=83333 GN=rseP PE=1 SV=1	1.38908	0.0337939
[K].SEIIDGSK.[V]	1xTMT6plex [K8]; 1xTMT6plex [N-Term]	P08178	Phosphoribosylformylglycinamidine cyclo-ligase OS=Escherichia coli (strain K12) OX=83333 GN=purM PE=1 SV=3	0.709267	0.0337954
[R].FVVECDGEK.[A]	1xCarbamidomethyl [C5]; 1xTMT6plex [K9]; 1xTMT6plex [N-Term]	P0A951	Spermidine N(1)-acetyltransferase OS=Escherichia coli (strain K12) OX=83333 GN=speG PE=1 SV=2	0.866289	0.0338046
[R].QAIANSFAR.[A]	1xTMT6plex [N-Term]	P0AD24	UPF0352 protein YejL OS=Escherichia coli (strain K12) OX=83333 GN=yejL PE=1 SV=1	1.67852	0.0338142
[K].VLYEMDGVPEELAR.[E]	1xTMT6plex [N-Term]	P0ADY7	50S ribosomal protein L16 OS=Escherichia coli (strain K12) OX=83333 GN=rplP PE=1 SV=1	1.72487	0.0338685
[K].GMEGAINAK.[T]	1xOxidation [M2]; 1xTMT6plex [K9]; 1xTMT6plex [N-Term]	P08200	Isocitrate dehydrogenase [NADP] OS=Escherichia coli (strain K12) OX=83333 GN=icd PE=1 SV=1	0.766158	0.0338967
[R].VAGQSVIFEGTEGLPAQISR.[E]	1xTMT6plex [N-Term]	P77808	NMN amidohydrolase-like protein YfaY OS=Escherichia coli (strain K12) OX=83333 GN=yfaY PE=3 SV=1	1.15363	0.033909
[R].LLPHLEISR.[L]	1xTMT6plex [N-Term]	P0ADP0	5-amino-6-(5-phospho-D-ribitylamino)uracil phosphatase YigB OS=Escherichia coli (strain K12) OX=83333 GN=yigB PE=1 SV=1	0.755385	0.0339231
[R].NELSSYK.[Q]	1xTMT6plex [K7]; 1xTMT6plex [N-Term]	P16659	Proline--tRNA ligase OS=Escherichia coli (strain K12) OX=83333 GN=proS PE=1 SV=4	0.673466	0.0339255
[R].SPVLLALDYNPTGDK.[E]	1xTMT6plex [K15]; 1xTMT6plex [N-Term]	P37095	Peptidase B OS=Escherichia coli (strain K12) OX=83333 GN=pepB PE=1 SV=2	1.1218	0.0339403
[K].GIQVTAK.[G]	1xTMT6plex [K7]; 1xTMT6plex [N-Term]	P32131	Oxygen-independent coproporphyrinogen III oxidase OS=Escherichia coli (strain K12) OX=83333 GN=hemN PE=1 SV=4	0.705897	0.0339413
[K].VVVPAQGK.[K]	1xTMT6plex [K8]; 1xTMT6plex [N-Term]	P08200	Isocitrate dehydrogenase [NADP] OS=Escherichia coli (strain K12) OX=83333 GN=icd PE=1 SV=1	0.663277	0.0339438
[R].VVLASNGSQVTVSPR.[-]	1xTMT6plex [N-Term]	P0A905	Outer membrane lipoprotein SlyB OS=Escherichia coli (strain K12) OX=83333 GN=slyB PE=2 SV=1	1.31699	0.0339515
[R].YNDTLR.[L]	1xTMT6plex [N-Term]	P37349	PEP-dependent dihydroxyacetone kinase, phosphoryl donor subunit DhaM OS=Escherichia coli (strain K12) OX=83333 GN=dhaM PE=1 SV=3	0.841194	0.0339622
[K].GAIDMIVR.[R]	1xOxidation [M5]; 1xTMT6plex [N-Term]	P0A9Q5	Acetyl-coenzyme A carboxylase carboxyl transferase subunit beta OS=Escherichia coli (strain K12) OX=83333 GN=accD PE=1 SV=1	1.22287	0.0339654
[K].VMNMQAK.[A]	1xOxidation [M]; 1xTMT6plex [K7]; 1xTMT6plex [N-Term]	P68919	50S ribosomal protein L25 OS=Escherichia coli (strain K12) OX=83333 GN=rplY PE=1 SV=1	0.763761	0.0339673
[R].MLFGLAQQGNAPK.[A]	1xOxidation [M1]; 1xTMT6plex [K13]; 1xTMT6plex [N-Term]	P15993	Aromatic amino acid transport protein AroP OS=Escherichia coli (strain K12) OX=83333 GN=aroP PE=1 SV=3	1.44793	0.0339701
[R].LLTETIESLNTR.[E]	1xTMT6plex [N-Term]	P0AAS0	Inner membrane protein YlaC OS=Escherichia coli (strain K12) OX=83333 GN=ylaC PE=1 SV=2	1.21087	0.0339777
[R].ITPEALDAAVTFFR.[Q]	1xTMT6plex [N-Term]	P39298	Esterase YjfP OS=Escherichia coli (strain K12) OX=83333 GN=yjfP PE=4 SV=1	1.25444	0.0339885
[R].QWFTDVK.[I]	1xOxidation [W2]; 1xTMT6plex [K7]; 1xTMT6plex [N-Term]	P0AG48	50S ribosomal protein L21 OS=Escherichia coli (strain K12) OX=83333 GN=rplU PE=1 SV=1	1.09597	0.0339885
[K].ADLPRPYR.[L]	1xTMT6plex [N-Term]	P21169	Constitutive ornithine decarboxylase OS=Escherichia coli (strain K12) OX=83333 GN=speC PE=1 SV=2	0.622355	0.0339927
[R].YGADTVR.[L]	1xTMT6plex [N-Term]	P07813	Leucine--tRNA ligase OS=Escherichia coli (strain K12) OX=83333 GN=leuS PE=1 SV=2	0.882171	0.0339941
[K].LLASDIPLVVIETSR.[T]	1xTMT6plex [N-Term]	P39830	Putative cation/proton antiporter YbaL OS=Escherichia coli (strain K12) OX=83333 GN=ybaL PE=1 SV=2	1.49862	0.0339961
[K].GVSADQISIVSYGK.[E]	1xTMT6plex [K14]; 1xTMT6plex [N-Term]	P0A912	Peptidoglycan-associated lipoprotein OS=Escherichia coli (strain K12) OX=83333 GN=pal PE=1 SV=1	5.95839	0.0339964
[R].LGLIEVQAPILSR.[V]	1xTMT6plex [N-Term]	P00963	Aspartate--ammonia ligase OS=Escherichia coli (strain K12) OX=83333 GN=asnA PE=1 SV=1	0.905317	0.034006
[K].GYIVVDK.[Y]	1xTMT6plex [K7]; 1xTMT6plex [N-Term]	P06715	Glutathione reductase OS=Escherichia coli (strain K12) OX=83333 GN=gor PE=1 SV=1	0.832778	0.0340123
[K].WPGETQR.[E]	1xTMT6plex [N-Term]	P0AAB4	3-octaprenyl-4-hydroxybenzoate carboxy-lyase OS=Escherichia coli (strain K12) OX=83333 GN=ubiD PE=1 SV=1	0.808276	0.0340226
[R].VLAYYKPEGELCTR.[N]	1xCarbamidomethyl [C12]; 1xTMT6plex [K6]; 1xTMT6plex [N-Term]	P37765	Ribosomal large subunit pseudouridine synthase B OS=Escherichia coli (strain K12) OX=83333 GN=rluB PE=1 SV=2	1.876	0.0340228
[K].TVAPAGGEAFEAR.[F]	1xTMT6plex [N-Term]	P21888	Cysteine--tRNA ligase OS=Escherichia coli (strain K12) OX=83333 GN=cysS PE=1 SV=2	0.92954	0.0340295
[K].AFAEAYR.[N]	1xTMT6plex [N-Term]	P0A6W9	Glutamate--cysteine ligase OS=Escherichia coli (strain K12) OX=83333 GN=gshA PE=1 SV=1	0.848577	0.0340349
[R].ITEAVCR.[G]	1xCarbamidomethyl [C6]; 1xTMT6plex [N-Term]	P0AD61	Pyruvate kinase I OS=Escherichia coli (strain K12) OX=83333 GN=pykF PE=1 SV=1	0.788052	0.0340581
[K].TVDELNQALVEAK.[G]	1xTMT6plex [K13]; 1xTMT6plex [N-Term]	P36655	Thiol:disulfide interchange protein DsbD OS=Escherichia coli (strain K12) OX=83333 GN=dsbD PE=1 SV=4	1.48197	0.0340958
[R].WVGVETQGK.[Y]	1xTMT6plex [K9]; 1xTMT6plex [N-Term]	P41409	Pyrimidine-specific ribonucleoside hydrolase RihA OS=Escherichia coli (strain K12) OX=83333 GN=rihA PE=1 SV=2	0.851261	0.0341584
[K].GLNIFNSK.[Y]	1xTMT6plex [K8]; 1xTMT6plex [N-Term]	P04825	Aminopeptidase N OS=Escherichia coli (strain K12) OX=83333 GN=pepN PE=1 SV=2	0.916146	0.0341779
[R].GTAMNPVDHPHGGGEGR.[N]	1xTMT6plex [N-Term]	P60422	50S ribosomal protein L2 OS=Escherichia coli (strain K12) OX=83333 GN=rplB PE=1 SV=2	1.62013	0.0342882
[K].DLVVFTDENNSK.[Y]	1xTMT6plex [K12]; 1xTMT6plex [N-Term]	P27240	Lipopolysaccharide core heptose(II) kinase RfaY OS=Escherichia coli (strain K12) OX=83333 GN=rfaY PE=3 SV=2	1.16282	0.0343614
[K].FVNILMVDGKK.[S]	1xOxidation [M6]; 2xTMT6plex [K10; K11]; 1xTMT6plex [N-Term]	P02359	30S ribosomal protein S7 OS=Escherichia coli (strain K12) OX=83333 GN=rpsG PE=1 SV=3	1.99569	0.0344055
[K].EPENYDVR.[A]	1xTMT6plex [N-Term]	Q46856	Alcohol dehydrogenase YqhD OS=Escherichia coli (strain K12) OX=83333 GN=yqhD PE=1 SV=1	0.807589	0.0344169
[K].AAEGWAR.[G]	1xDioxidation [W5]; 1xTMT6plex [N-Term]	P00961	Glycine--tRNA ligase beta subunit OS=Escherichia coli (strain K12) OX=83333 GN=glyS PE=1 SV=4	0.67356	0.0344289
[K].VINQLTGGLAGMAK.[G]	1xOxidation [M12]; 1xTMT6plex [K14]; 1xTMT6plex [N-Term]	P0A9P0	Dihydrolipoyl dehydrogenase OS=Escherichia coli (strain K12) OX=83333 GN=lpdA PE=1 SV=2	1.24992	0.0344556
[R].ELVELPPETSSK.[V]	1xTMT6plex [K12]; 1xTMT6plex [N-Term]	P37765	Ribosomal large subunit pseudouridine synthase B OS=Escherichia coli (strain K12) OX=83333 GN=rluB PE=1 SV=2	1.66593	0.0344638
[R].LLLTNPLGSTELELNAQPGNVQLVDNK.[G]	1xTMT6plex [K27]; 1xTMT6plex [N-Term]	P61320	Outer-membrane lipoprotein LolB OS=Escherichia coli (strain K12) OX=83333 GN=lolB PE=1 SV=1	1.20389	0.0344713
[R].DNFSAAYDLNR.[V]	1xTMT6plex [N-Term]	P0DMC5	Sensor histidine kinase RcsC OS=Escherichia coli (strain K12) OX=83333 GN=rcsC PE=1 SV=1	1.2999	0.0344734
[R].VQAVSTELGGER.[I]	1xTMT6plex [N-Term]	P0AFF6	Transcription termination/antitermination protein NusA OS=Escherichia coli (strain K12) OX=83333 GN=nusA PE=1 SV=1	0.874558	0.0344956
[K].ASQLDEAR.[R]	1xTMT6plex [N-Term]	P62620	4-hydroxy-3-methylbut-2-en-1-yl diphosphate synthase (flavodoxin) OS=Escherichia coli (strain K12) OX=83333 GN=ispG PE=1 SV=1	0.753947	0.0345129
[K].FYPNQDCSSLGQ.[-]	1xCarbamidomethyl [C7]; 1xTMT6plex [N-Term]	P40710	Lipoprotein NlpE OS=Escherichia coli (strain K12) OX=83333 GN=nlpE PE=1 SV=1	1.33733	0.0347104
[K].SASAFNTDK.[L]	1xTMT6plex [K9]; 1xTMT6plex [N-Term]	P04805	Glutamate--tRNA ligase OS=Escherichia coli (strain K12) OX=83333 GN=gltX PE=1 SV=1	0.591325	0.0347268
[R].EQVAYYK.[E]	1xTMT6plex [K7]; 1xTMT6plex [N-Term]	P0AFG8	Pyruvate dehydrogenase E1 component OS=Escherichia coli (strain K12) OX=83333 GN=aceE PE=1 SV=2	0.721285	0.0347442
[R].AASIEALK.[I]	1xTMT6plex [K8]; 1xTMT6plex [N-Term]	P0AFD1	NADH-quinone oxidoreductase subunit E OS=Escherichia coli (strain K12) OX=83333 GN=nuoE PE=1 SV=1	1.32343	0.0347545
[K].LAELQER.[F]	1xTMT6plex [N-Term]	P00363	Fumarate reductase flavoprotein subunit OS=Escherichia coli (strain K12) OX=83333 GN=frdA PE=1 SV=3	0.830484	0.0348725
[K].ELQQLK.[E]	1xTMT6plex [K6]; 1xTMT6plex [N-Term]	P00957	Alanine--tRNA ligase OS=Escherichia coli (strain K12) OX=83333 GN=alaS PE=1 SV=2	0.72132	0.0348746
[K].DQVLPLILTGPK.[E]	1xTMT6plex [K12]; 1xTMT6plex [N-Term]	P0ADR8	Pyrimidine/purine nucleotide 5'-monophosphate nucleosidase OS=Escherichia coli (strain K12) OX=83333 GN=ppnN PE=1 SV=1	1.27669	0.0348984
[K].ATQTGWFSK.[D]	1xTMT6plex [K9]; 1xTMT6plex [N-Term]	P0ADY1	Peptidyl-prolyl cis-trans isomerase D OS=Escherichia coli (strain K12) OX=83333 GN=ppiD PE=1 SV=1	0.829809	0.0348994
[K].GDLGLVIACLPYA.[-]	1xCarbamidomethyl [C9]; 1xOxidation [Y12]; 1xTMT6plex [N-Term]	P0A7Q1	50S ribosomal protein L35 OS=Escherichia coli (strain K12) OX=83333 GN=rpmI PE=1 SV=2	1.7605	0.0349204
[K].EADAALGR.[A]	1xTMT6plex [N-Term]	P0A825	Serine hydroxymethyltransferase OS=Escherichia coli (strain K12) OX=83333 GN=glyA PE=1 SV=1	0.694018	0.0349369
[K].LPPFIEIYR.[A]	1xTMT6plex [N-Term]	P23908	Acetylornithine deacetylase OS=Escherichia coli (strain K12) OX=83333 GN=argE PE=1 SV=2	1.21074	0.0349589
[K].VLLEIADLK.[V]	1xTMT6plex [K9]; 1xTMT6plex [N-Term]	P77737	Oligopeptide transport ATP-binding protein OppF OS=Escherichia coli (strain K12) OX=83333 GN=oppF PE=3 SV=1	1.1606	0.0349604
[R].AEIDQVK.[A]	1xTMT6plex [K7]; 1xTMT6plex [N-Term]	P33195	Glycine dehydrogenase (decarboxylating) OS=Escherichia coli (strain K12) OX=83333 GN=gcvP PE=1 SV=3	0.816845	0.034962
[R].SADLLAILK.[A]	1xTMT6plex [K9]; 1xTMT6plex [N-Term]	P21179	Catalase HPII OS=Escherichia coli (strain K12) OX=83333 GN=katE PE=1 SV=1	1.39586	0.0349815
[K].TENLQAER.[N]	1xTMT6plex [N-Term]	P0A8L1	Serine--tRNA ligase OS=Escherichia coli (strain K12) OX=83333 GN=serS PE=1 SV=1	0.727753	0.0349987
[K].WQGVIK.[A]	1xTMT6plex [K6]; 1xTMT6plex [N-Term]	P0A8A8	Ribosome maturation factor RimP OS=Escherichia coli (strain K12) OX=83333 GN=rimP PE=1 SV=2	0.746799	0.0350044
[K].CVEAFK.[T]	1xCarbamidomethyl [C1]; 1xTMT6plex [K6]; 1xTMT6plex [N-Term]	P0A805	Ribosome-recycling factor OS=Escherichia coli (strain K12) OX=83333 GN=frr PE=1 SV=1	0.662818	0.0350452
[R].FNAFGDGVAQLGR.[S]	1xTMT6plex [N-Term]	P46130	Putative acyl-CoA thioester hydrolase YbhC OS=Escherichia coli (strain K12) OX=83333 GN=ybhC PE=1 SV=2	1.62916	0.0350538
[R].GPGSFTGVR.[I]	1xTMT6plex [N-Term]	P76256	tRNA threonylcarbamoyladenosine biosynthesis protein TsaB OS=Escherichia coli (strain K12) OX=83333 GN=tsaB PE=1 SV=1	0.810503	0.0350743
[R].LPMTPITDSGR.[E]	1xOxidation [M3]; 1xTMT6plex [N-Term]	P0A6L2	4-hydroxy-tetrahydrodipicolinate synthase OS=Escherichia coli (strain K12) OX=83333 GN=dapA PE=1 SV=1	1.15736	0.0350749
[K].EVVLPFNK.[F]	1xTMT6plex [K8]; 1xTMT6plex [N-Term]	P00968	Carbamoyl-phosphate synthase large chain OS=Escherichia coli (strain K12) OX=83333 GN=carB PE=1 SV=2	1.14733	0.035077
[R].IYLEQGR.[L]	1xTMT6plex [N-Term]	P37744	Glucose-1-phosphate thymidylyltransferase 1 OS=Escherichia coli (strain K12) OX=83333 GN=rfbA PE=1 SV=2	0.863895	0.0350776
[R].DSQEYVSK.[K]	1xTMT6plex [K8]; 1xTMT6plex [N-Term]	P0AB71	Fructose-bisphosphate aldolase class 2 OS=Escherichia coli (strain K12) OX=83333 GN=fbaA PE=1 SV=2	0.590625	0.0351013
[K].NDEIVSMLGASYFR.[V]	1xTMT6plex [N-Term]	P33136	Glucans biosynthesis protein G OS=Escherichia coli (strain K12) OX=83333 GN=mdoG PE=1 SV=1	1.26125	0.035112
[R].EAGVYMR.[V]	1xTMT6plex [N-Term]	P0A7J3	50S ribosomal protein L10 OS=Escherichia coli (strain K12) OX=83333 GN=rplJ PE=1 SV=2	0.837938	0.0351139
[R].YYQGTPSPVK.[H]	1xTMT6plex [K10]; 1xTMT6plex [N-Term]	P08200	Isocitrate dehydrogenase [NADP] OS=Escherichia coli (strain K12) OX=83333 GN=icd PE=1 SV=1	0.791384	0.0351151
[K].EYQYQEVK.[G]	1xTMT6plex [K8]; 1xTMT6plex [N-Term]	P0A8M3	Threonine--tRNA ligase OS=Escherichia coli (strain K12) OX=83333 GN=thrS PE=1 SV=1	0.871843	0.0351207
[R].YTSPDPCAGVADK.[E]	1xCarbamidomethyl [C7]; 1xTMT6plex [K13]; 1xTMT6plex [N-Term]	P0AFK0	Metalloprotease PmbA OS=Escherichia coli (strain K12) OX=83333 GN=pmbA PE=1 SV=1	0.857494	0.0351231
[R].GYGYDNR.[T]	1xTMT6plex [N-Term]	P06129	Vitamin B12 transporter BtuB OS=Escherichia coli (strain K12) OX=83333 GN=btuB PE=1 SV=2	0.682291	0.0351395
[R].SGASVGIDDMVIPEK.[K]	1xTMT6plex [K15]; 1xTMT6plex [N-Term]	P0A8T7	DNA-directed RNA polymerase subunit beta' OS=Escherichia coli (strain K12) OX=83333 GN=rpoC PE=1 SV=1	1.18304	0.0351398
[K].EAYLYR.[E]	1xTMT6plex [N-Term]	P22106	Asparagine synthetase B [glutamine-hydrolyzing] OS=Escherichia coli (strain K12) OX=83333 GN=asnB PE=1 SV=3	0.813722	0.0351709
[K].TASVTPSSAVPK.[S]	1xTMT6plex [K12]; 1xTMT6plex [N-Term]	Q46798	Uncharacterized lipoprotein YgeR OS=Escherichia coli (strain K12) OX=83333 GN=ygeR PE=3 SV=2	1.41012	0.0351745
[R].WAVGCAK.[A]	1xCarbamidomethyl [C5]; 1xTMT6plex [K7]; 1xTMT6plex [N-Term]	P00956	Isoleucine--tRNA ligase OS=Escherichia coli (strain K12) OX=83333 GN=ileS PE=1 SV=5	0.793634	0.0351764
[K].STLLQQLTR.[A]	1xTMT6plex [N-Term]	P23886	ATP-binding/permease protein CydC OS=Escherichia coli (strain K12) OX=83333 GN=cydC PE=3 SV=2	1.61648	0.0352355
[R].SLATAAGAVAGGVAGQGVQSAMNK.[T]	1xTMT6plex [K24]; 1xTMT6plex [N-Term]	P0A905	Outer membrane lipoprotein SlyB OS=Escherichia coli (strain K12) OX=83333 GN=slyB PE=2 SV=1	1.37574	0.0352381
[R].VAALAEAR.[L]	1xTMT6plex [N-Term]	P05055	Polyribonucleotide nucleotidyltransferase OS=Escherichia coli (strain K12) OX=83333 GN=pnp PE=1 SV=3	0.767125	0.035267
[R].LNEADFR.[G]	1xTMT6plex [N-Term]	P13009	Methionine synthase OS=Escherichia coli (strain K12) OX=83333 GN=metH PE=1 SV=5	0.874331	0.0352792
[K].ISELSEGQIDTLRDEVAK.[F]	1xTMT6plex [K18]; 1xTMT6plex [N-Term]	P0A7S9	30S ribosomal protein S13 OS=Escherichia coli (strain K12) OX=83333 GN=rpsM PE=1 SV=2	2.10311	0.0352809
[R].DYEFASK.[Y]	1xTMT6plex [K7]; 1xTMT6plex [N-Term]	P07813	Leucine--tRNA ligase OS=Escherichia coli (strain K12) OX=83333 GN=leuS PE=1 SV=2	0.85187	0.0352886
[K].VWQLPAAVYGR.[M]	1xTMT6plex [N-Term]	P02919	Penicillin-binding protein 1B OS=Escherichia coli (strain K12) OX=83333 GN=mrcB PE=1 SV=2	1.38411	0.0352923
[K].VEGIDVVSLPFYK.[L]	1xTMT6plex [K13]; 1xTMT6plex [N-Term]	P77718	tRNA sulfurtransferase OS=Escherichia coli (strain K12) OX=83333 GN=thiI PE=1 SV=1	1.06688	0.0352952
[K].GSENYALTTNQGVR.[I]	1xTMT6plex [N-Term]	P21179	Catalase HPII OS=Escherichia coli (strain K12) OX=83333 GN=katE PE=1 SV=1	1.28806	0.035308
[K].EVIEFYSK.[N]	1xTMT6plex [K8]; 1xTMT6plex [N-Term]	P0A850	Trigger factor OS=Escherichia coli (strain K12) OX=83333 GN=tig PE=1 SV=1	0.884165	0.0353166
[R].SVNMEPK.[L]	1xOxidation [M4]; 1xTMT6plex [K7]; 1xTMT6plex [N-Term]	P0AC41	Succinate dehydrogenase flavoprotein subunit OS=Escherichia coli (strain K12) OX=83333 GN=sdhA PE=1 SV=1	0.710501	0.0353227
[R].TGAGMMDCK.[K]	1xCarbamidomethyl [C8]; 1xOxidation [M6]; 1xTMT6plex [K9]; 1xTMT6plex [N-Term]	P0A6P1	Elongation factor Ts OS=Escherichia coli (strain K12) OX=83333 GN=tsf PE=1 SV=2	0.708792	0.0353336
[K].ADWQVR.[H]	1xTMT6plex [N-Term]	P10408	Protein translocase subunit SecA OS=Escherichia coli (strain K12) OX=83333 GN=secA PE=1 SV=2	0.823446	0.0353353
[K].GASNEFDK.[E]	1xTMT6plex [K8]; 1xTMT6plex [N-Term]	P0A7I4	Peptide chain release factor RF3 OS=Escherichia coli (strain K12) OX=83333 GN=prfC PE=1 SV=2	0.713684	0.0353439
[K].AIISDVNASDEDRWNAVLK.[L]	1xDioxidation [W14]; 1xTMT6plex [K19]; 1xTMT6plex [N-Term]	P0AG59	30S ribosomal protein S14 OS=Escherichia coli (strain K12) OX=83333 GN=rpsN PE=1 SV=2	2.403	0.0353582
[R].IPIVGDEHADMEK.[G]	1xOxidation [M11]; 1xTMT6plex [K13]; 1xTMT6plex [N-Term]	P07118	Valine--tRNA ligase OS=Escherichia coli (strain K12) OX=83333 GN=valS PE=1 SV=2	1.34086	0.0353582
[R].CVSNVAGDGEK.[R]	1xCarbamidomethyl [C1]; 1xTMT6plex [K11]; 1xTMT6plex [N-Term]	P00956	Isoleucine--tRNA ligase OS=Escherichia coli (strain K12) OX=83333 GN=ileS PE=1 SV=5	0.796864	0.0353664
[R].GHAAQLSQYNQVLASLK.[S]	1xTMT6plex [K17]; 1xTMT6plex [N-Term]	P22523	Chromosome partition protein MukB OS=Escherichia coli (strain K12) OX=83333 GN=mukB PE=1 SV=2	1.28196	0.0353722
[K].LSDEELK.[G]	1xTMT6plex [K7]; 1xTMT6plex [N-Term]	P10408	Protein translocase subunit SecA OS=Escherichia coli (strain K12) OX=83333 GN=secA PE=1 SV=2	0.804955	0.0353948
[K].NNWGQTEQQQEPSAAR.[Q]	1xTMT6plex [N-Term]	P0A6H5	ATP-dependent protease ATPase subunit HslU OS=Escherichia coli (strain K12) OX=83333 GN=hslU PE=1 SV=1	0.673636	0.0353968
[K].GQLSGVIK.[S]	1xTMT6plex [K8]; 1xTMT6plex [N-Term]	P0ADY1	Peptidyl-prolyl cis-trans isomerase D OS=Escherichia coli (strain K12) OX=83333 GN=ppiD PE=1 SV=1	0.832491	0.03541
[K].AELAVLEK.[C]	1xTMT6plex [K8]; 1xTMT6plex [N-Term]	P0ABU2	Ribosome-binding ATPase YchF OS=Escherichia coli (strain K12) OX=83333 GN=ychF PE=1 SV=2	0.872885	0.0354101
[R].VGVTLLNQSVLLR.[D]	1xTMT6plex [N-Term]	P39280	L-lysine 2,3-aminomutase OS=Escherichia coli (strain K12) OX=83333 GN=epmB PE=1 SV=1	1.36317	0.0354931
[R].ATVLATGGAGR.[I]	1xTMT6plex [N-Term]	P0AC41	Succinate dehydrogenase flavoprotein subunit OS=Escherichia coli (strain K12) OX=83333 GN=sdhA PE=1 SV=1	0.791783	0.0356512
[R].GMINAVSFMVK.[V]	1xOxidation [F/M/I]; 1xTMT6plex [K11]; 1xTMT6plex [N-Term]	P0AG51	50S ribosomal protein L30 OS=Escherichia coli (strain K12) OX=83333 GN=rpmD PE=1 SV=2	1.38493	0.0356796
[K].ISTWLELMK.[A]	1xOxidation [M8]; 1xDioxidation [W4]; 1xTMT6plex [K9]; 1xTMT6plex [N-Term]	P0ACG1	DNA-binding protein StpA OS=Escherichia coli (strain K12) OX=83333 GN=stpA PE=1 SV=1	1.24669	0.0357482
[R].QLIQVNPDILMR.[L]	1xOxidation [M11]; 1xTMT6plex [N-Term]	P0ACJ8	cAMP-activated global transcriptional regulator CRP OS=Escherichia coli (strain K12) OX=83333 GN=crp PE=1 SV=1	1.26758	0.035791
[R].LGNFINGELWGR.[V]	1xTMT6plex [N-Term]	P60955	Phosphatidylglycerol--prolipoprotein diacylglyceryl transferase OS=Escherichia coli (strain K12) OX=83333 GN=lgt PE=1 SV=1	1.20505	0.0357913
[R].LMGGGAGFAQQPLFSSK.[N]	1xOxidation [M2]; 1xTMT6plex [K17]; 1xTMT6plex [N-Term]	P0ADT2	UPF0441 protein YgiB OS=Escherichia coli (strain K12) OX=83333 GN=ygiB PE=3 SV=2	1.54443	0.0358099
[K].VFFNYCQYSSR.[Y]	1xCarbamidomethyl [C6]; 1xTMT6plex [N-Term]	P42599	Uncharacterized oxidoreductase YgjR OS=Escherichia coli (strain K12) OX=83333 GN=ygjR PE=3 SV=3	0.768861	0.0358198
[K].WDAVPVLDAGGLDAFQR.[F]	1xTMT6plex [N-Term]	P0AFR2	C4-dicarboxylic acid transporter DauA OS=Escherichia coli (strain K12) OX=83333 GN=dauA PE=1 SV=2	1.24656	0.0358341
[K].SVQDYLK.[V]	1xTMT6plex [K7]; 1xTMT6plex [N-Term]	P28306	Endolytic murein transglycosylase OS=Escherichia coli (strain K12) OX=83333 GN=mltG PE=1 SV=2	1.19292	0.035842
[R].GVAADPDDVLFSGNR.[A]	1xTMT6plex [N-Term]	P46889	DNA translocase FtsK OS=Escherichia coli (strain K12) OX=83333 GN=ftsK PE=1 SV=2	1.58314	0.0358673
[R].FALVER.[V]	1xTMT6plex [N-Term]	P0AC16	Dihydroneopterin aldolase OS=Escherichia coli (strain K12) OX=83333 GN=folB PE=1 SV=1	0.696558	0.0358734
[K].IGVLGLNGAGK.[S]	1xTMT6plex [K11]; 1xTMT6plex [N-Term]	P0A9W3	Energy-dependent translational throttle protein EttA OS=Escherichia coli (strain K12) OX=83333 GN=ettA PE=1 SV=2	1.23365	0.0358788
[R].IFTEDGVSIPVTVIEVEANR.[V]	1xTMT6plex [N-Term]	P60438	50S ribosomal protein L3 OS=Escherichia coli (strain K12) OX=83333 GN=rplC PE=1 SV=1	1.3365	0.0358854
[R].IQVTGSPAVLQSPQVQAK.[V]	1xTMT6plex [K18]; 1xTMT6plex [N-Term]	P25746	High frequency lysogenization protein HflD OS=Escherichia coli (strain K12) OX=83333 GN=hflD PE=1 SV=1	1.55808	0.0358858
[K].DEINNTEQR.[W]	1xTMT6plex [N-Term]	P20083	DNA topoisomerase 4 subunit B OS=Escherichia coli (strain K12) OX=83333 GN=parE PE=1 SV=3	0.752167	0.0359016
[R].LFLHAAALK.[F]	1xTMT6plex [K9]; 1xTMT6plex [N-Term]	P0AA39	Ribosomal large subunit pseudouridine synthase C OS=Escherichia coli (strain K12) OX=83333 GN=rluC PE=1 SV=1	1.50483	0.0359209
[R].LSGYAGSAGVAK.[V]	1xTMT6plex [K12]; 1xTMT6plex [N-Term]	P24554	DNA repair protein RadA OS=Escherichia coli (strain K12) OX=83333 GN=radA PE=1 SV=1	0.923702	0.0359585
[K].QPVWLDEYR.[S]	1xTMT6plex [N-Term]	P31979	NADH-quinone oxidoreductase subunit F OS=Escherichia coli (strain K12) OX=83333 GN=nuoF PE=1 SV=3	1.28418	0.0360085
[K].LQLAMPLLPQEVQQQGVSVEK.[S]	1xOxidation [M5]; 1xTMT6plex [K21]; 1xTMT6plex [N-Term]	P31224	Multidrug efflux pump subunit AcrB OS=Escherichia coli (strain K12) OX=83333 GN=acrB PE=1 SV=1	1.37838	0.0360513
[R].SAIYPLTPEQDAAAR.[A]	1xTMT6plex [N-Term]	P0A744	Peptide methionine sulfoxide reductase MsrA OS=Escherichia coli (strain K12) OX=83333 GN=msrA PE=1 SV=2	1.31978	0.0360573
[R].QIPIAVR.[Q]	1xTMT6plex [N-Term]	P77748	Uncharacterized protein YdiJ OS=Escherichia coli (strain K12) OX=83333 GN=ydiJ PE=4 SV=1	1.11531	0.0360589
[R].LLAIQQLGR.[D]	1xTMT6plex [N-Term]	P0AB58	Lipopolysaccharide assembly protein B OS=Escherichia coli (strain K12) OX=83333 GN=lapB PE=1 SV=1	1.34632	0.0360621
[R].VFGDDR.[G]	1xTMT6plex [N-Term]	P37745	dTDP-4-dehydrorhamnose 3,5-epimerase OS=Escherichia coli (strain K12) OX=83333 GN=rfbC PE=1 SV=1	0.666421	0.0360666
[R].YGVIYAGAQK.[N]	1xTMT6plex [K10]; 1xTMT6plex [N-Term]	P23721	Phosphoserine aminotransferase OS=Escherichia coli (strain K12) OX=83333 GN=serC PE=1 SV=4	0.838854	0.0360708
[K].ASYTLTEPQLTAPLK.[K]	1xTMT6plex [K15]; 1xTMT6plex [N-Term]	P08506	D-alanyl-D-alanine carboxypeptidase DacC OS=Escherichia coli (strain K12) OX=83333 GN=dacC PE=1 SV=2	1.4444	0.0360812
[K].AQGVQLTAK.[L]	1xTMT6plex [K9]; 1xTMT6plex [N-Term]	P0A910	Outer membrane protein A OS=Escherichia coli (strain K12) OX=83333 GN=ompA PE=1 SV=1	0.70696	0.03609
[K].LETIEGSK.[G]	1xTMT6plex [K8]; 1xTMT6plex [N-Term]	P0AFG8	Pyruvate dehydrogenase E1 component OS=Escherichia coli (strain K12) OX=83333 GN=aceE PE=1 SV=2	0.754406	0.036091
[K].LMNLPAPNPEAPR.[E]	1xTMT6plex [N-Term]	P0A9Q5	Acetyl-coenzyme A carboxylase carboxyl transferase subunit beta OS=Escherichia coli (strain K12) OX=83333 GN=accD PE=1 SV=1	1.11724	0.0360957
[K].AVTLGLK.[R]	1xTMT6plex [K7]; 1xTMT6plex [N-Term]	P25516	Aconitate hydratase A OS=Escherichia coli (strain K12) OX=83333 GN=acnA PE=1 SV=3	0.868238	0.0361021
[R].QPSQEELSIAR.[Y]	1xTMT6plex [N-Term]	P0A8G6	NAD(P)H dehydrogenase (quinone) OS=Escherichia coli (strain K12) OX=83333 GN=wrbA PE=1 SV=2	0.740852	0.0361028
[K].DELEIVMR.[V]	1xOxidation [M7]; 1xTMT6plex [N-Term]	P0AB91	Phospho-2-dehydro-3-deoxyheptonate aldolase, Phe-sensitive OS=Escherichia coli (strain K12) OX=83333 GN=aroG PE=1 SV=1	1.2099	0.0361043
[R].CQEVIDR.[C]	1xCarbamidomethyl [C1]; 1xTMT6plex [N-Term]	P15254	Phosphoribosylformylglycinamidine synthase OS=Escherichia coli (strain K12) OX=83333 GN=purL PE=1 SV=3	0.819808	0.0361071
[R].VKDDLQELAVVESFPTK.[I]	2xTMT6plex [K2; K17]; 1xTMT6plex [N-Term]	P0A707	Translation initiation factor IF-3 OS=Escherichia coli (strain K12) OX=83333 GN=infC PE=1 SV=1	1.26536	0.0361847
[K].TEEEQFAR.[T]	1xTMT6plex [N-Term]	P00957	Alanine--tRNA ligase OS=Escherichia coli (strain K12) OX=83333 GN=alaS PE=1 SV=2	0.917671	0.0361974
[K].LAGMTGTADTEAFEFSSIYK.[L]	1xOxidation [M4]; 1xTMT6plex [K20]; 1xTMT6plex [N-Term]	P10408	Protein translocase subunit SecA OS=Escherichia coli (strain K12) OX=83333 GN=secA PE=1 SV=2	1.12435	0.0362236
[R].LGTFSQIR.[T]	1xTMT6plex [N-Term]	P16926	Cell shape-determining protein MreC OS=Escherichia coli (strain K12) OX=83333 GN=mreC PE=1 SV=1	1.36426	0.03625
[K].GPILCLVGPPGVGK.[T]	1xCarbamidomethyl [C5]; 1xTMT6plex [K14]; 1xTMT6plex [N-Term]	P0A9M0	Lon protease OS=Escherichia coli (strain K12) OX=83333 GN=lon PE=1 SV=1	1.27289	0.0362504
[R].FGALEYR.[S]	1xTMT6plex [N-Term]	P37747	UDP-galactopyranose mutase OS=Escherichia coli (strain K12) OX=83333 GN=glf PE=1 SV=1	0.911705	0.0362551
[R].VINSGQVCNCAER.[V]	2xCarbamidomethyl [C8; C10]; 1xTMT6plex [N-Term]	P25553	Lactaldehyde dehydrogenase OS=Escherichia coli (strain K12) OX=83333 GN=aldA PE=1 SV=2	0.80994	0.036256
[K].TLQEQYPNDTDLLGR.[A]	1xTMT6plex [N-Term]	P0AC86	Glycogen phosphorylase OS=Escherichia coli (strain K12) OX=83333 GN=glgP PE=3 SV=1	1.22494	0.0362671
[K].EQTQAAVSLLEK.[A]	1xTMT6plex [K12]; 1xTMT6plex [N-Term]	P06612	DNA topoisomerase 1 OS=Escherichia coli (strain K12) OX=83333 GN=topA PE=1 SV=2	1.41944	0.036268
[K].ASLTNLTPELK.[A]	1xTMT6plex [K11]; 1xTMT6plex [N-Term]	P69425	Sec-independent protein translocase protein TatB OS=Escherichia coli (strain K12) OX=83333 GN=tatB PE=1 SV=1	1.26849	0.0362771
[K].NLGVEEVVAK.[V]	1xTMT6plex [K10]; 1xTMT6plex [N-Term]	P0ACX3	Putative monooxygenase YdhR OS=Escherichia coli (strain K12) OX=83333 GN=ydhR PE=1 SV=1	1.67388	0.0362911
[R].AQNPWK.[E]	1xTMT6plex [K6]; 1xTMT6plex [N-Term]	P32099	Lipoate-protein ligase A OS=Escherichia coli (strain K12) OX=83333 GN=lplA PE=1 SV=3	0.681215	0.0362949
[R].ADSVASALITQGVDASR.[I]	1xTMT6plex [N-Term]	P37665	Probable lipoprotein YiaD OS=Escherichia coli (strain K12) OX=83333 GN=yiaD PE=1 SV=2	1.19317	0.0362968
[R].DIDGHDAASIK.[R]	1xTMT6plex [K11]; 1xTMT6plex [N-Term]	P27302	Transketolase 1 OS=Escherichia coli (strain K12) OX=83333 GN=tktA PE=1 SV=5	0.700492	0.036321
[R].GAIIPR.[E]	1xTMT6plex [N-Term]	P37647	2-dehydro-3-deoxygluconokinase OS=Escherichia coli (strain K12) OX=83333 GN=kdgK PE=1 SV=1	0.708133	0.0363956
[-].MISVFDIFK.[I]	1xOxidation [M1]; 1xTMT6plex [K9]; 1xTMT6plex [N-Term]	P30744	L-serine dehydratase 2 OS=Escherichia coli (strain K12) OX=83333 GN=sdaB PE=2 SV=2	1.3599	0.0364071
[R].ELPDWR.[I]	1xTMT6plex [N-Term]	P27431	50S ribosomal protein L16 3-hydroxylase OS=Escherichia coli (strain K12) OX=83333 GN=roxA PE=1 SV=2	1.42331	0.0364341
[R].QFVACQMTPAK.[Y]	1xCarbamidomethyl [C5]; 1xOxidation [M7]; 1xTMT6plex [K11]; 1xTMT6plex [N-Term]	P06612	DNA topoisomerase 1 OS=Escherichia coli (strain K12) OX=83333 GN=topA PE=1 SV=2	1.27751	0.0364628
[K].WDGLSQEVK.[E]	1xTMT6plex [K9]; 1xTMT6plex [N-Term]	P0A6P5	GTPase Der OS=Escherichia coli (strain K12) OX=83333 GN=der PE=1 SV=1	0.938655	0.0364952
[K].EWTQPR.[W]	1xTMT6plex [N-Term]	P0A9G6	Isocitrate lyase OS=Escherichia coli (strain K12) OX=83333 GN=aceA PE=1 SV=1	0.69868	0.0365569
[K].ANEAYLQGQLGNPK.[G]	1xTMT6plex [K14]; 1xTMT6plex [N-Term]	P0AB71	Fructose-bisphosphate aldolase class 2 OS=Escherichia coli (strain K12) OX=83333 GN=fbaA PE=1 SV=2	0.8153	0.036567
[K].GQTFIR.[S]	1xTMT6plex [N-Term]	P33221	Formate-dependent phosphoribosylglycinamide formyltransferase OS=Escherichia coli (strain K12) OX=83333 GN=purT PE=1 SV=3	0.726942	0.0365777
[K].LPALDLAEFNIAGAPGYSK.[Q]	1xTMT6plex [K19]; 1xTMT6plex [N-Term]	P76578	Alpha-2-macroglobulin OS=Escherichia coli (strain K12) OX=83333 GN=yfhM PE=1 SV=1	1.43482	0.0365787
[R].FVSNER.[G]	1xTMT6plex [N-Term]	P06616	GTPase Era OS=Escherichia coli (strain K12) OX=83333 GN=era PE=1 SV=2	0.708429	0.0366
[R].ISYSVK.[Q]	1xTMT6plex [K6]; 1xTMT6plex [N-Term]	P0AAG0	Dipeptide transport ATP-binding protein DppD OS=Escherichia coli (strain K12) OX=83333 GN=dppD PE=1 SV=1	0.742142	0.0366045
[K].VAPMQSFSLGK.[R]	1xOxidation [M4]; 1xTMT6plex [K11]; 1xTMT6plex [N-Term]	P27434	Cytoskeleton protein RodZ OS=Escherichia coli (strain K12) OX=83333 GN=rodZ PE=1 SV=2	1.11233	0.0366155
[K].FDPSSGCLPK.[S]	1xCarbamidomethyl [C7]; 1xTMT6plex [K10]; 1xTMT6plex [N-Term]	P77488	1-deoxy-D-xylulose-5-phosphate synthase OS=Escherichia coli (strain K12) OX=83333 GN=dxs PE=1 SV=3	0.889701	0.0366179
[K].VSLITSDGIK.[F]	1xTMT6plex [K10]; 1xTMT6plex [N-Term]	P0AE06	Multidrug efflux pump subunit AcrA OS=Escherichia coli (strain K12) OX=83333 GN=acrA PE=1 SV=1	1.23529	0.0366204
[K].AGPTWTPTAK.[M]	1xTMT6plex [K10]; 1xTMT6plex [N-Term]	P0AAX8	Probable L,D-transpeptidase YbiS OS=Escherichia coli (strain K12) OX=83333 GN=ybiS PE=1 SV=1	0.704011	0.0366226
[R].VEGEAVAR.[C]	1xTMT6plex [N-Term]	P15042	DNA ligase OS=Escherichia coli (strain K12) OX=83333 GN=ligA PE=1 SV=2	0.842772	0.0366304
[R].WVECADAK.[K]	1xCarbamidomethyl [C4]; 1xTMT6plex [K8]; 1xTMT6plex [N-Term]	P0A7I4	Peptide chain release factor RF3 OS=Escherichia coli (strain K12) OX=83333 GN=prfC PE=1 SV=2	0.841457	0.0366335
[R].GIAVADTAR.[E]	1xTMT6plex [N-Term]	P67660	Probable HTH-type transcriptional regulator YhaJ OS=Escherichia coli (strain K12) OX=83333 GN=yhaJ PE=3 SV=1	0.806994	0.0366402
[-].MIQEQTMLNVADNSGAR.[R]	2xOxidation [M1; M7]; 1xTMT6plex [N-Term]	P0ADY3	50S ribosomal protein L14 OS=Escherichia coli (strain K12) OX=83333 GN=rplN PE=1 SV=1	1.38335	0.0366405
[K].LGAENIFLGR.[K]	1xTMT6plex [N-Term]	P00550	PTS system mannitol-specific EIICBA component OS=Escherichia coli (strain K12) OX=83333 GN=mtlA PE=1 SV=1	1.29429	0.0366455
[K].WVVLGR.[T]	1xTMT6plex [N-Term]	P0A940	Outer membrane protein assembly factor BamA OS=Escherichia coli (strain K12) OX=83333 GN=bamA PE=1 SV=1	0.864891	0.0366562
[K].FYASVR.[L]	1xTMT6plex [N-Term]	P0A7G6	Protein RecA OS=Escherichia coli (strain K12) OX=83333 GN=recA PE=1 SV=2	0.801198	0.0366683
[K].LACGEEVK.[A]	1xCarbamidomethyl [C3]; 1xTMT6plex [K8]; 1xTMT6plex [N-Term]	P09151	2-isopropylmalate synthase OS=Escherichia coli (strain K12) OX=83333 GN=leuA PE=1 SV=5	0.718819	0.0366796
[R].QFGNSVVVPVFAAVAK.[L]	1xTMT6plex [K16]; 1xTMT6plex [N-Term]	P0AED9	DNA-cytosine methyltransferase OS=Escherichia coli (strain K12) OX=83333 GN=dcm PE=1 SV=1	1.48814	0.0367238
[K].SDGAEVAVSK.[T]	1xTMT6plex [K10]; 1xTMT6plex [N-Term]	P0AFK0	Metalloprotease PmbA OS=Escherichia coli (strain K12) OX=83333 GN=pmbA PE=1 SV=1	0.781711	0.0367929
[K].VTVDGLR.[A]	1xTMT6plex [N-Term]	P23721	Phosphoserine aminotransferase OS=Escherichia coli (strain K12) OX=83333 GN=serC PE=1 SV=4	0.817359	0.0367954
[R].VIGVSGCK.[D]	1xCarbamidomethyl [C7]; 1xTMT6plex [K8]; 1xTMT6plex [N-Term]	P18196	Septum site-determining protein MinC OS=Escherichia coli (strain K12) OX=83333 GN=minC PE=1 SV=1	0.698062	0.0368081
[K].AIISDVNASDEDRWNAVLK.[L]	1xOxidation [W14]; 1xTMT6plex [K19]; 1xTMT6plex [N-Term]	P0AG59	30S ribosomal protein S14 OS=Escherichia coli (strain K12) OX=83333 GN=rpsN PE=1 SV=2	1.77359	0.0368152
[K].AAFWAK.[-]	1xDioxidation [W4]; 1xTMT6plex [K6]; 1xTMT6plex [N-Term]; 2xOxidation [F3; W4]	P75838	Ribosomal protein S12 methylthiotransferase accessory factor YcaO OS=Escherichia coli (strain K12) OX=83333 GN=ycaO PE=1 SV=2	0.83152	0.0369587
[K].YAGEPTR.[V]	1xTMT6plex [N-Term]	P0A722	Acyl-[acyl-carrier-protein]--UDP-N-acetylglucosamine O-acyltransferase OS=Escherichia coli (strain K12) OX=83333 GN=lpxA PE=1 SV=1	0.723417	0.0370476
[R].AAIAAAQANPNAK.[I]	1xTMT6plex [K13]; 1xTMT6plex [N-Term]	P00363	Fumarate reductase flavoprotein subunit OS=Escherichia coli (strain K12) OX=83333 GN=frdA PE=1 SV=3	0.763711	0.0370784
[K].GASAVPLVGR.[A]	1xTMT6plex [N-Term]	P0A935	Membrane-bound lytic murein transglycosylase A OS=Escherichia coli (strain K12) OX=83333 GN=mltA PE=1 SV=1	1.18063	0.0370821
[R].DYTDGMK.[V]	1xOxidation [M6]; 1xTMT6plex [K7]; 1xTMT6plex [N-Term]	P0AC47	Fumarate reductase iron-sulfur subunit OS=Escherichia coli (strain K12) OX=83333 GN=frdB PE=1 SV=2	0.857859	0.037084
[R].YGASVR.[Q]	1xTMT6plex [N-Term]	P0A850	Trigger factor OS=Escherichia coli (strain K12) OX=83333 GN=tig PE=1 SV=1	0.639579	0.0370904
[R].YISSLK.[D]	1xTMT6plex [K6]; 1xTMT6plex [N-Term]	P00350	6-phosphogluconate dehydrogenase, decarboxylating OS=Escherichia coli (strain K12) OX=83333 GN=gnd PE=1 SV=2	0.727636	0.0370987
[R].TPYVIAGLEYAR.[Q]	1xTMT6plex [N-Term]	P76535	N-acetylmuramic acid 6-phosphate etherase OS=Escherichia coli (strain K12) OX=83333 GN=murQ PE=1 SV=1	1.16477	0.0371227
[K].IEAALADK.[E]	1xTMT6plex [K8]; 1xTMT6plex [N-Term]	P0A805	Ribosome-recycling factor OS=Escherichia coli (strain K12) OX=83333 GN=frr PE=1 SV=1	0.771476	0.0371337
[R].AALAAGGEAAK.[K]	1xTMT6plex [K11]; 1xTMT6plex [N-Term]	P76177	Protein YdgH OS=Escherichia coli (strain K12) OX=83333 GN=ydgH PE=1 SV=1	0.765024	0.0371365
[K].DVMPEVNAVLEK.[M]	1xOxidation [M3]; 1xTMT6plex [K12]; 1xTMT6plex [N-Term]	P0A6T1	Glucose-6-phosphate isomerase OS=Escherichia coli (strain K12) OX=83333 GN=pgi PE=1 SV=1	1.24731	0.0371367
[R].DVELEK.[E]	1xTMT6plex [K6]; 1xTMT6plex [N-Term]	P0AC33	Fumarate hydratase class I, aerobic OS=Escherichia coli (strain K12) OX=83333 GN=fumA PE=1 SV=2	0.756105	0.0371613
[K].TPELNLFK.[E]	1xTMT6plex [K8]; 1xTMT6plex [N-Term]	P0AC53	Glucose-6-phosphate 1-dehydrogenase OS=Escherichia coli (strain K12) OX=83333 GN=zwf PE=1 SV=1	1.20318	0.0371744
[K].AVLEER.[A]	1xTMT6plex [N-Term]	P0A8M0	Asparagine--tRNA ligase OS=Escherichia coli (strain K12) OX=83333 GN=asnS PE=1 SV=2	0.684251	0.0371837
[R].GVNVVALYGGQR.[Y]	1xTMT6plex [N-Term]	P0A9P6	ATP-dependent RNA helicase DeaD OS=Escherichia coli (strain K12) OX=83333 GN=deaD PE=1 SV=2	1.13511	0.0372015
[K].EGTLITE.[-]	1xTMT6plex [N-Term]	P0A7E9	Uridylate kinase OS=Escherichia coli (strain K12) OX=83333 GN=pyrH PE=1 SV=2	1.37162	0.0372103
[R].INPGNIGNEER.[I]	1xTMT6plex [N-Term]	P62620	4-hydroxy-3-methylbut-2-en-1-yl diphosphate synthase (flavodoxin) OS=Escherichia coli (strain K12) OX=83333 GN=ispG PE=1 SV=1	0.911233	0.0372331
[R].LTIAPALLK.[E]	1xTMT6plex [K9]; 1xTMT6plex [N-Term]	P0A870	Transaldolase B OS=Escherichia coli (strain K12) OX=83333 GN=talB PE=1 SV=2	0.883678	0.0372673
[K].GNYSSDLNR.[A]	1xTMT6plex [N-Term]	P10384	Long-chain fatty acid transport protein OS=Escherichia coli (strain K12) OX=83333 GN=fadL PE=1 SV=5	0.710059	0.0372757
[R].EAGVYMR.[V]	1xOxidation [M6]; 1xTMT6plex [N-Term]	P0A7J3	50S ribosomal protein L10 OS=Escherichia coli (strain K12) OX=83333 GN=rplJ PE=1 SV=2	0.835726	0.0373055
[R].EEIYQR.[I]	1xTMT6plex [N-Term]	P69913	Carbon storage regulator OS=Escherichia coli (strain K12) OX=83333 GN=csrA PE=1 SV=1	0.723025	0.0373142
[K].LIPAADISEQISTAGK.[E]	1xTMT6plex [K16]; 1xTMT6plex [N-Term]	P00490	Maltodextrin phosphorylase OS=Escherichia coli (strain K12) OX=83333 GN=malP PE=1 SV=7	1.2148	0.0373157
[K].QTQDFAAR.[R]	1xTMT6plex [N-Term]	P0A6Z1	Chaperone protein HscA OS=Escherichia coli (strain K12) OX=83333 GN=hscA PE=1 SV=1	0.684436	0.0373507
[R].NFDDIAEK.[F]	1xTMT6plex [K8]; 1xTMT6plex [N-Term]	P36566	tRNA 5-carboxymethoxyuridine methyltransferase OS=Escherichia coli (strain K12) OX=83333 GN=cmoM PE=1 SV=2	1.44185	0.0373518
[K].QQIIGLAEVR.[D]	1xTMT6plex [N-Term]	P0A705	Translation initiation factor IF-2 OS=Escherichia coli (strain K12) OX=83333 GN=infB PE=1 SV=1	1.28821	0.037352
[K].AGGGSATLSMGQAAAR.[F]	1xTMT6plex [N-Term]	P61889	Malate dehydrogenase OS=Escherichia coli (strain K12) OX=83333 GN=mdh PE=1 SV=1	0.832848	0.0373623
[K].MQPGITLR.[D]	1xOxidation [M1]; 1xTMT6plex [N-Term]	P36683	Aconitate hydratase B OS=Escherichia coli (strain K12) OX=83333 GN=acnB PE=1 SV=3	1.18257	0.0373647
[R].AVGNLELANDEVR.[F]	1xTMT6plex [N-Term]	P0AFZ3	Stringent starvation protein B OS=Escherichia coli (strain K12) OX=83333 GN=sspB PE=1 SV=1	1.32356	0.0375404
[K].LPSEPR.[E]	1xTMT6plex [N-Term]	P00547	Homoserine kinase OS=Escherichia coli (strain K12) OX=83333 GN=thrB PE=1 SV=2	0.690551	0.0375514
[R].WVDPSFDQSK.[Y]	1xTMT6plex [K10]; 1xTMT6plex [N-Term]	P64451	Uncharacterized lipoprotein YdcL OS=Escherichia coli (strain K12) OX=83333 GN=ydcL PE=3 SV=1	1.19431	0.0375613
[K].LGDRVEVTPGLK.[I]	1xTMT6plex [K12]; 1xTMT6plex [N-Term]	P37765	Ribosomal large subunit pseudouridine synthase B OS=Escherichia coli (strain K12) OX=83333 GN=rluB PE=1 SV=2	1.87138	0.037563
[K].DGEIYTADLK.[S]	1xTMT6plex [K10]; 1xTMT6plex [N-Term]	P75990	Blue light- and temperature-regulated antirepressor BluF OS=Escherichia coli (strain K12) OX=83333 GN=bluF PE=1 SV=1	1.40628	0.0375841
[K].EIGELENK.[L]	1xTMT6plex [K8]; 1xTMT6plex [N-Term]	P0AFM6	Phage shock protein A OS=Escherichia coli (strain K12) OX=83333 GN=pspA PE=1 SV=2	0.769143	0.0376059
[K].QNLEASGVR.[V]	1xTMT6plex [N-Term]	P0A940	Outer membrane protein assembly factor BamA OS=Escherichia coli (strain K12) OX=83333 GN=bamA PE=1 SV=1	0.778914	0.037613
[K].TPAPDWLAGYWQTK.[G]	1xTMT6plex [K14]; 1xTMT6plex [N-Term]	P31063	Uncharacterized lipoprotein YedD OS=Escherichia coli (strain K12) OX=83333 GN=yedD PE=3 SV=1	1.32647	0.0376409
[K].MQQLDSIISAK.[G]	1xTMT6plex [K11]; 1xTMT6plex [N-Term]	P0AEE1	Protein DcrB OS=Escherichia coli (strain K12) OX=83333 GN=dcrB PE=3 SV=1	1.14898	0.0376499
[R].AFDFACLPNEGVGLAR.[L]	1xTrioxidation [C6]; 1xTMT6plex [N-Term]	P23538	Phosphoenolpyruvate synthase OS=Escherichia coli (strain K12) OX=83333 GN=ppsA PE=1 SV=5	1.67551	0.0377343
[K].IPDDSPQPK.[L]	1xTMT6plex [K9]; 1xTMT6plex [N-Term]	P0AE78	Magnesium and cobalt efflux protein CorC OS=Escherichia coli (strain K12) OX=83333 GN=corC PE=1 SV=1	0.771686	0.0378653
[K].MGLALGR.[L]	1xOxidation [M1]; 1xTMT6plex [N-Term]	P0A6M8	Elongation factor G OS=Escherichia coli (strain K12) OX=83333 GN=fusA PE=1 SV=2	1.15981	0.0378833
[K].EIYAPAGR.[E]	1xTMT6plex [N-Term]	P77202	Thiol:disulfide interchange protein DsbG OS=Escherichia coli (strain K12) OX=83333 GN=dsbG PE=1 SV=2	0.799568	0.0378899
[R].LFIVAR.[R]	1xTMT6plex [N-Term]	P76145	Trans-aconitate 2-methyltransferase OS=Escherichia coli (strain K12) OX=83333 GN=tam PE=1 SV=3	1.27827	0.0378941
[K].LITDGLAVFEK.[M]	1xTMT6plex [K11]; 1xTMT6plex [N-Term]	P0AEC3	Aerobic respiration control sensor protein ArcB OS=Escherichia coli (strain K12) OX=83333 GN=arcB PE=1 SV=1	1.23762	0.0378946
[R].LYILQER.[I]	1xTMT6plex [N-Term]	P0AEI1	tRNA-2-methylthio-N(6)-dimethylallyladenosine synthase OS=Escherichia coli (strain K12) OX=83333 GN=miaB PE=1 SV=1	0.898917	0.0378982
[R].ALGANIER.[V]	1xTMT6plex [N-Term]	P0A749	UDP-N-acetylglucosamine 1-carboxyvinyltransferase OS=Escherichia coli (strain K12) OX=83333 GN=murA PE=1 SV=1	0.837194	0.0379025
[K].GMPIATPVFDGAK.[E]	1xOxidation [M2]; 1xTMT6plex [K13]; 1xTMT6plex [N-Term]	P0A8V2	DNA-directed RNA polymerase subunit beta OS=Escherichia coli (strain K12) OX=83333 GN=rpoB PE=1 SV=1	1.265	0.0379109
[K].VDGAEVVVK.[R]	1xTMT6plex [K9]; 1xTMT6plex [N-Term]	P0A8G6	NAD(P)H dehydrogenase (quinone) OS=Escherichia coli (strain K12) OX=83333 GN=wrbA PE=1 SV=2	0.767339	0.0379128
[R].DMALIGQALIR.[D]	1xOxidation [M2]; 1xTMT6plex [N-Term]	P0AEB2	D-alanyl-D-alanine carboxypeptidase DacA OS=Escherichia coli (strain K12) OX=83333 GN=dacA PE=1 SV=1	1.23046	0.0379235
[K].LVFITDTVQPVINQGGTK.[A]	1xTMT6plex [K18]; 1xTMT6plex [N-Term]	P77717	Uncharacterized lipoprotein YbaY OS=Escherichia coli (strain K12) OX=83333 GN=ybaY PE=1 SV=1	1.21454	0.0379237
[R].QIAADNLTQLTAFR.[H]	1xTMT6plex [N-Term]	P17802	Adenine DNA glycosylase OS=Escherichia coli (strain K12) OX=83333 GN=mutY PE=1 SV=1	1.15188	0.0379299
[K].GTLGQDVIDIR.[T]	1xTMT6plex [N-Term]	P0ABH7	Citrate synthase OS=Escherichia coli (strain K12) OX=83333 GN=gltA PE=1 SV=1	1.24862	0.0379384
[K].GVFTFDPGFTSTASCESK.[I]	1xCarbamidomethyl [C15]; 1xTMT6plex [K18]; 1xTMT6plex [N-Term]	P0ABH7	Citrate synthase OS=Escherichia coli (strain K12) OX=83333 GN=gltA PE=1 SV=1	1.21296	0.0379419
[R].AGEITWPAPPIQVSAQPQAAQK.[A]	1xTMT6plex [K22]; 1xTMT6plex [N-Term]	P07001	NAD(P) transhydrogenase subunit alpha OS=Escherichia coli (strain K12) OX=83333 GN=pntA PE=1 SV=2	1.22802	0.0379447
[R].ALVDAELAR.[L]	1xTMT6plex [N-Term]	P0A8R0	Regulator of ribonuclease activity A OS=Escherichia coli (strain K12) OX=83333 GN=rraA PE=1 SV=1	1.36116	0.0379653
[R].DTFTTR.[S]	1xTMT6plex [N-Term]	P04825	Aminopeptidase N OS=Escherichia coli (strain K12) OX=83333 GN=pepN PE=1 SV=2	0.752039	0.0379786
[R].GVEILK.[G]	1xTMT6plex [K6]; 1xTMT6plex [N-Term]	P0A7E5	CTP synthase OS=Escherichia coli (strain K12) OX=83333 GN=pyrG PE=1 SV=2	0.79236	0.0379845
[R].VQTPVLGLVVR.[R]	1xTMT6plex [N-Term]	P14294	DNA topoisomerase 3 OS=Escherichia coli (strain K12) OX=83333 GN=topB PE=1 SV=1	1.22007	0.0380213
[R].DIFPAIGDISITEIK.[A]	1xTMT6plex [K15]; 1xTMT6plex [N-Term]	P32053	Prophage integrase IntA OS=Escherichia coli (strain K12) OX=83333 GN=intA PE=1 SV=2	1.41935	0.0380239
[K].YNAQLAK.[L]	1xTMT6plex [K7]; 1xTMT6plex [N-Term]	P69797	PTS system mannose-specific EIIAB component OS=Escherichia coli (strain K12) OX=83333 GN=manX PE=1 SV=2	0.672485	0.0380353
[R].SDFAQMLDAHANFLR.[S]	1xOxidation [M6]; 1xTMT6plex [N-Term]	P0A912	Peptidoglycan-associated lipoprotein OS=Escherichia coli (strain K12) OX=83333 GN=pal PE=1 SV=1	2.40596	0.0382042
[R].VPGGASLTR.[K]	1xTMT6plex [N-Term]	P21889	Aspartate--tRNA ligase OS=Escherichia coli (strain K12) OX=83333 GN=aspS PE=1 SV=1	0.769797	0.0383177
[R].AISSSQENASTESKQ.[-]	1xTMT6plex [K14]; 1xTMT6plex [N-Term]	P37636	Multidrug resistance protein MdtE OS=Escherichia coli (strain K12) OX=83333 GN=mdtE PE=1 SV=1	1.25255	0.0383234
[K].QFDVTR.[E]	1xTMT6plex [N-Term]	P00579	RNA polymerase sigma factor RpoD OS=Escherichia coli (strain K12) OX=83333 GN=rpoD PE=1 SV=2	0.812989	0.0383709
[K].LQGEVTISGAK.[N]	1xTMT6plex [K11]; 1xTMT6plex [N-Term]	P0A749	UDP-N-acetylglucosamine 1-carboxyvinyltransferase OS=Escherichia coli (strain K12) OX=83333 GN=murA PE=1 SV=1	0.859865	0.0383887
[R].VGFFNPIASEK.[E]	1xOxidation [S9]; 1xTMT6plex [K11]; 1xTMT6plex [N-Term]; 2xCarbonyl [A8; E10]	P0A7T3	30S ribosomal protein S16 OS=Escherichia coli (strain K12) OX=83333 GN=rpsP PE=1 SV=1	1.49931	0.0384034
[R].LAEDILR.[F]	1xTMT6plex [N-Term]	P0ACU7	HTH-type transcriptional regulator YjdC OS=Escherichia coli (strain K12) OX=83333 GN=yjdC PE=4 SV=1	1.31429	0.038423
[K].LPFAYAK.[D]	1xTMT6plex [K7]; 1xTMT6plex [N-Term]	P09373	Formate acetyltransferase 1 OS=Escherichia coli (strain K12) OX=83333 GN=pflB PE=1 SV=2	0.902049	0.038425
[R].STLNIPGTGGK.[S]	1xTMT6plex [K11]; 1xTMT6plex [N-Term]	P0A705	Translation initiation factor IF-2 OS=Escherichia coli (strain K12) OX=83333 GN=infB PE=1 SV=1	1.34899	0.0385611
[R].SYYLDR.[G]	1xTMT6plex [N-Term]	P0A940	Outer membrane protein assembly factor BamA OS=Escherichia coli (strain K12) OX=83333 GN=bamA PE=1 SV=1	0.809623	0.0385838
[R].FLPAIDAIK.[Q]	1xTMT6plex [K9]; 1xTMT6plex [N-Term]	P64612	Cell division protein ZapE OS=Escherichia coli (strain K12) OX=83333 GN=zapE PE=1 SV=1	1.31464	0.0386127
[R].VPATESQGR.[I]	1xTMT6plex [N-Term]	P0A7I0	Peptide chain release factor RF1 OS=Escherichia coli (strain K12) OX=83333 GN=prfA PE=1 SV=1	0.688039	0.0386367
[K].GGSDFDPK.[G]	1xTMT6plex [K8]; 1xTMT6plex [N-Term]	P00370	NADP-specific glutamate dehydrogenase OS=Escherichia coli (strain K12) OX=83333 GN=gdhA PE=1 SV=1	0.706624	0.0386581
[K].GQLPTR.[L]	1xTMT6plex [N-Term]	P36683	Aconitate hydratase B OS=Escherichia coli (strain K12) OX=83333 GN=acnB PE=1 SV=3	0.714173	0.0386628
[R].ALEWLDVQPEDR.[V]	1xTMT6plex [N-Term]	P55135	23S rRNA (uracil(1939)-C(5))-methyltransferase RlmD OS=Escherichia coli (strain K12) OX=83333 GN=rlmD PE=1 SV=3	1.45233	0.0386943
[R].GAVVFDNTEFR.[V]	1xTMT6plex [N-Term]	P46130	Putative acyl-CoA thioester hydrolase YbhC OS=Escherichia coli (strain K12) OX=83333 GN=ybhC PE=1 SV=2	1.69095	0.0386999
[R].FFETVTPIKPDATFVTQR.[V]	1xTMT6plex [K9]; 1xTMT6plex [N-Term]	P08506	D-alanyl-D-alanine carboxypeptidase DacC OS=Escherichia coli (strain K12) OX=83333 GN=dacC PE=1 SV=2	1.21483	0.0387132
[K].GLTNEALNVTLVEAGER.[I]	1xTMT6plex [N-Term]	P00393	NADH dehydrogenase OS=Escherichia coli (strain K12) OX=83333 GN=ndh PE=1 SV=2	1.23981	0.0387754
[K].TFADVDEAQALR.[L]	1xTMT6plex [N-Term]	Q59385	Copper-exporting P-type ATPase OS=Escherichia coli (strain K12) OX=83333 GN=copA PE=1 SV=4	1.32522	0.0388239
[K].ALNDCRENVER.[V]	1xCarbamidomethyl [C5]; 1xTMT6plex [N-Term]	P27298	Oligopeptidase A OS=Escherichia coli (strain K12) OX=83333 GN=prlC PE=3 SV=3	0.651802	0.0388515
[R].FESFER.[R]	1xTMT6plex [N-Term]	P0AFM6	Phage shock protein A OS=Escherichia coli (strain K12) OX=83333 GN=pspA PE=1 SV=2	0.746762	0.0388619
[R].DAAHLAALESK.[G]	1xTMT6plex [K11]; 1xTMT6plex [N-Term]	P15254	Phosphoribosylformylglycinamidine synthase OS=Escherichia coli (strain K12) OX=83333 GN=purL PE=1 SV=3	0.779877	0.0388659
[K].VPVIYAPAK.[T]	1xTMT6plex [K9]; 1xTMT6plex [N-Term]	P15877	Quinoprotein glucose dehydrogenase OS=Escherichia coli (strain K12) OX=83333 GN=gcd PE=1 SV=3	1.38751	0.0388759
[K].GYLIPK.[Y]	1xTMT6plex [K6]; 1xTMT6plex [N-Term]	P0ACY3	Uncharacterized protein YeaG OS=Escherichia coli (strain K12) OX=83333 GN=yeaG PE=3 SV=1	0.846414	0.0388815
[R].EGLNQIFK.[F]	1xTMT6plex [K8]; 1xTMT6plex [N-Term]	P77667	Protein SufA OS=Escherichia coli (strain K12) OX=83333 GN=sufA PE=1 SV=1	1.26704	0.0388828
[R].LCTGDASDREK.[F]	1xCarbamidomethyl [C2]; 1xTMT6plex [K11]; 1xTMT6plex [N-Term]	P0A8G3	Uronate isomerase OS=Escherichia coli (strain K12) OX=83333 GN=uxaC PE=2 SV=1	0.59444	0.0388841
[K].IAYDTLVMALGSTSNDFNTPGVK.[E]	1xOxidation [M8]; 1xTMT6plex [K23]; 1xTMT6plex [N-Term]	P00393	NADH dehydrogenase OS=Escherichia coli (strain K12) OX=83333 GN=ndh PE=1 SV=2	1.24492	0.0388846
[R].SIIVATGAK.[W]	1xTMT6plex [K9]; 1xTMT6plex [N-Term]	P35340	Alkyl hydroperoxide reductase subunit F OS=Escherichia coli (strain K12) OX=83333 GN=ahpF PE=1 SV=2	0.82582	0.0389052
[K].VVNPELHK.[G]	1xTMT6plex [K8]; 1xTMT6plex [N-Term]	P60422	50S ribosomal protein L2 OS=Escherichia coli (strain K12) OX=83333 GN=rplB PE=1 SV=2	3.65398	0.0389147
[K].QYFVQPSNR.[H]	1xTMT6plex [N-Term]	P05637	Bis(5'-nucleosyl)-tetraphosphatase [symmetrical] OS=Escherichia coli (strain K12) OX=83333 GN=apaH PE=1 SV=2	0.849025	0.0389197
[R].QVVVGLPDVR.[G]	1xTMT6plex [N-Term]	P0AAI3	ATP-dependent zinc metalloprotease FtsH OS=Escherichia coli (strain K12) OX=83333 GN=ftsH PE=1 SV=1	1.20401	0.0389234
[K].SLADVNVK.[C]	1xTMT6plex [K8]; 1xTMT6plex [N-Term]	P76658	Bifunctional protein HldE OS=Escherichia coli (strain K12) OX=83333 GN=hldE PE=1 SV=1	0.856591	0.0389321
[R].ALMSAVPIPDPDLEK.[N]	1xTMT6plex [K15]; 1xTMT6plex [N-Term]	P77737	Oligopeptide transport ATP-binding protein OppF OS=Escherichia coli (strain K12) OX=83333 GN=oppF PE=3 SV=1	1.18646	0.0389406
[K].DACNEALR.[D]	1xCarbamidomethyl [C3]; 1xTMT6plex [N-Term]	P0A879	Tryptophan synthase beta chain OS=Escherichia coli (strain K12) OX=83333 GN=trpB PE=1 SV=2	0.690692	0.0389641
[K].GAVNYLSVPEFPTDSK.[N]	1xTMT6plex [K16]; 1xTMT6plex [N-Term]	P0ACE0	Hydrogenase-2 large chain OS=Escherichia coli (strain K12) OX=83333 GN=hybC PE=1 SV=2	1.23338	0.0389862
[R].QWFTDVK.[I]	1xDioxidation [W2]; 1xTMT6plex [K7]; 1xTMT6plex [N-Term]	P0AG48	50S ribosomal protein L21 OS=Escherichia coli (strain K12) OX=83333 GN=rplU PE=1 SV=1	1.12103	0.0390236
[K].LDEPLQAALR.[I]	1xTMT6plex [N-Term]	P09833	Molybdenum import ATP-binding protein ModC OS=Escherichia coli (strain K12) OX=83333 GN=modC PE=3 SV=4	1.38236	0.0390333
[R].VDVVDDK.[R]	1xTMT6plex [K7]; 1xTMT6plex [N-Term]	P21888	Cysteine--tRNA ligase OS=Escherichia coli (strain K12) OX=83333 GN=cysS PE=1 SV=2	0.730057	0.0390634
[R].LQTEAQLQSFITTAQ.[-]	1xTMT6plex [N-Term]	P10100	Endolytic peptidoglycan transglycosylase RlpA OS=Escherichia coli (strain K12) OX=83333 GN=rlpA PE=1 SV=1	1.12158	0.0391324
[K].NIGIYPEIK.[A]	1xTMT6plex [K9]; 1xTMT6plex [N-Term]	P09394	Glycerophosphodiester phosphodiesterase, periplasmic OS=Escherichia coli (strain K12) OX=83333 GN=glpQ PE=1 SV=2	1.39922	0.0392559
[R].IAELTAQR.[K]	1xTMT6plex [N-Term]	P29745	Peptidase T OS=Escherichia coli (strain K12) OX=83333 GN=pepT PE=1 SV=2	0.866051	0.03928
[R].AQQYQQQLGQK.[F]	1xTMT6plex [K11]; 1xTMT6plex [N-Term]	P10100	Endolytic peptidoglycan transglycosylase RlpA OS=Escherichia coli (strain K12) OX=83333 GN=rlpA PE=1 SV=1	0.857101	0.0393059
[K].VSVSGLGDR.[F]	1xTMT6plex [N-Term]	P39173	Putative glucose-6-phosphate 1-epimerase OS=Escherichia coli (strain K12) OX=83333 GN=yeaD PE=1 SV=2	0.83004	0.0393068
[K].LQAADVACR.[A]	1xCarbamidomethyl [C8]; 1xTMT6plex [N-Term]	P0A7B5	Glutamate 5-kinase OS=Escherichia coli (strain K12) OX=83333 GN=proB PE=1 SV=1	0.873735	0.0394215
[K].DTPINWTTK.[V]	1xTMT6plex [K9]; 1xTMT6plex [N-Term]	P0AAX8	Probable L,D-transpeptidase YbiS OS=Escherichia coli (strain K12) OX=83333 GN=ybiS PE=1 SV=1	0.75059	0.0394284
[K].RVEPLPESEYSAPLR.[F]	1xTMT6plex [N-Term]	P39401	Phosphoglycerol transferase I OS=Escherichia coli (strain K12) OX=83333 GN=mdoB PE=3 SV=2	1.18215	0.0394545
[R].TIPQADAMK.[E]	1xTMT6plex [K9]; 1xTMT6plex [N-Term]	P69441	Adenylate kinase OS=Escherichia coli (strain K12) OX=83333 GN=adk PE=1 SV=1	0.803976	0.0394812
[R].LNLEYTVMSK.[R]	1xOxidation [M8]; 1xTMT6plex [K10]; 1xTMT6plex [N-Term]	P00962	Glutamine--tRNA ligase OS=Escherichia coli (strain K12) OX=83333 GN=glnS PE=1 SV=3	0.899906	0.0394829
[K].AMYSIAK.[K]	1xTMT6plex [K7]; 1xTMT6plex [N-Term]	P0A853	Tryptophanase OS=Escherichia coli (strain K12) OX=83333 GN=tnaA PE=1 SV=1	0.81527	0.0395044
[K].GNTISTPR.[G]	1xTMT6plex [N-Term]	P00363	Fumarate reductase flavoprotein subunit OS=Escherichia coli (strain K12) OX=83333 GN=frdA PE=1 SV=3	0.722369	0.0395196
[K].LVNQEWK.[T]	1xTMT6plex [K7]; 1xTMT6plex [N-Term]	P23843	Periplasmic oligopeptide-binding protein OS=Escherichia coli (strain K12) OX=83333 GN=oppA PE=1 SV=2	0.778449	0.0395213
[R].SPMVGTFYR.[T]	1xOxidation [M/P]; 1xTMT6plex [N-Term]	P0ABD8	Biotin carboxyl carrier protein of acetyl-CoA carboxylase OS=Escherichia coli (strain K12) OX=83333 GN=accB PE=1 SV=1	1.52855	0.039532
[R].LTIESATQGEG.[-]	1xTMT6plex [N-Term]	P0A7A7	Glycerol-3-phosphate acyltransferase OS=Escherichia coli (strain K12) OX=83333 GN=plsB PE=1 SV=2	1.47813	0.0397963
[R].FGANVAVR.[L]	1xTMT6plex [N-Term]	P04335	Esterase FrsA OS=Escherichia coli (strain K12) OX=83333 GN=frsA PE=3 SV=2	1.45375	0.0398783
[K].DVADVHDIAK.[S]	1xTMT6plex [K10]; 1xTMT6plex [N-Term]	P61949	Flavodoxin 1 OS=Escherichia coli (strain K12) OX=83333 GN=fldA PE=1 SV=2	1.65016	0.0399161
[R].QLSQLPVDPR.[L]	1xTMT6plex [N-Term]	P43329	ATP-dependent RNA helicase HrpA OS=Escherichia coli (strain K12) OX=83333 GN=hrpA PE=3 SV=3	1.44768	0.0399206
[R].TGDDNITWENDDK.[T]	1xTMT6plex [K13]; 1xTMT6plex [N-Term]	P31554	LPS-assembly protein LptD OS=Escherichia coli (strain K12) OX=83333 GN=lptD PE=1 SV=2	1.2859	0.0399247
[K].FLLATTDPQK.[L]	1xTMT6plex [K10]; 1xTMT6plex [N-Term]	P06710	DNA polymerase III subunit tau OS=Escherichia coli (strain K12) OX=83333 GN=dnaX PE=1 SV=1	1.37009	0.0399594
[R].LVLANAQMVVR.[K]	1xTMT6plex [N-Term]	P13035	Aerobic glycerol-3-phosphate dehydrogenase OS=Escherichia coli (strain K12) OX=83333 GN=glpD PE=1 SV=3	1.18849	0.0399893
[K].LVNADIEK.[V]	1xTMT6plex [K8]; 1xTMT6plex [N-Term]	P0AB43	Protein YcgL OS=Escherichia coli (strain K12) OX=83333 GN=ycgL PE=1 SV=3	0.797375	0.040015
[R].AEGLFK.[E]	1xTMT6plex [K6]; 1xTMT6plex [N-Term]	P0AB77	2-amino-3-ketobutyrate coenzyme A ligase OS=Escherichia coli (strain K12) OX=83333 GN=kbl PE=1 SV=1	0.724357	0.0400256
[K].VVDAAVEK.[A]	1xTMT6plex [K8]; 1xTMT6plex [N-Term]	P08200	Isocitrate dehydrogenase [NADP] OS=Escherichia coli (strain K12) OX=83333 GN=icd PE=1 SV=1	0.685324	0.0400556
[R].GTPEYNISLGERR.[A]	1xTMT6plex [N-Term]	P0A912	Peptidoglycan-associated lipoprotein OS=Escherichia coli (strain K12) OX=83333 GN=pal PE=1 SV=1	3.21836	0.0401511
[R].TPNPGNTMSEQLGDK.[-]	1xOxidation [M8]; 1xTMT6plex [K15]; 1xTMT6plex [N-Term]	P0AAI3	ATP-dependent zinc metalloprotease FtsH OS=Escherichia coli (strain K12) OX=83333 GN=ftsH PE=1 SV=1	1.21199	0.0401646
[R].IENLEELVTATR.[Q]	1xTMT6plex [N-Term]	P03018	DNA helicase II OS=Escherichia coli (strain K12) OX=83333 GN=uvrD PE=1 SV=1	1.22104	0.0401786
[K].ISWMEIYTGEK.[S]	1xOxidation [M4]; 1xTMT6plex [K11]; 1xTMT6plex [N-Term]	P08200	Isocitrate dehydrogenase [NADP] OS=Escherichia coli (strain K12) OX=83333 GN=icd PE=1 SV=1	0.867917	0.0401887
[K].EPEEIK.[L]	1xTMT6plex [K6]; 1xTMT6plex [N-Term]	P00961	Glycine--tRNA ligase beta subunit OS=Escherichia coli (strain K12) OX=83333 GN=glyS PE=1 SV=4	0.645255	0.0402008
[K].LLPEDAPSADR.[N]	1xTMT6plex [N-Term]	P25742	Lipopolysaccharide core heptosyltransferase RfaQ OS=Escherichia coli (strain K12) OX=83333 GN=rfaQ PE=3 SV=2	1.21417	0.0402015
[R].LGVATPEK.[Q]	1xTMT6plex [K8]; 1xTMT6plex [N-Term]	P11875	Arginine--tRNA ligase OS=Escherichia coli (strain K12) OX=83333 GN=argS PE=1 SV=1	0.826312	0.0402226
[K].YIVALDQGTTSSR.[A]	1xTMT6plex [N-Term]	P0A6F3	Glycerol kinase OS=Escherichia coli (strain K12) OX=83333 GN=glpK PE=1 SV=2	0.893595	0.0402236
[K].AVEGALASK.[F]	1xTMT6plex [K9]; 1xTMT6plex [N-Term]	P25526	Succinate-semialdehyde dehydrogenase [NADP(+)] GabD OS=Escherichia coli (strain K12) OX=83333 GN=gabD PE=1 SV=1	0.797501	0.0402379
[R].GGGLCLGGK.[I]	1xCarbamidomethyl [C5]; 1xTMT6plex [K9]; 1xTMT6plex [N-Term]	P36683	Aconitate hydratase B OS=Escherichia coli (strain K12) OX=83333 GN=acnB PE=1 SV=3	0.731487	0.040242
[R].GVTVVNNFDAK.[R]	1xTMT6plex [K11]; 1xTMT6plex [N-Term]	P0A901	Outer membrane lipoprotein Blc OS=Escherichia coli (strain K12) OX=83333 GN=blc PE=1 SV=1	1.12352	0.0402533
[R].GPFNVVWQR.[L]	1xTMT6plex [N-Term]	P0A903	Outer membrane protein assembly factor BamC OS=Escherichia coli (strain K12) OX=83333 GN=bamC PE=1 SV=1	1.17164	0.0402593
[K].LLDEGR.[A]	1xTMT6plex [N-Term]	P0CE47	Elongation factor Tu 1 OS=Escherichia coli (strain K12) OX=83333 GN=tufA PE=1 SV=1	0.732707	0.0402626
[K].VPMQQLLK.[D]	1xOxidation [P/M]; 1xTMT6plex [K8]; 1xTMT6plex [N-Term]	P00452	Ribonucleoside-diphosphate reductase 1 subunit alpha OS=Escherichia coli (strain K12) OX=83333 GN=nrdA PE=1 SV=2	1.1498	0.0402774
[R].QQLDLIATR.[T]	1xTMT6plex [N-Term]	P15038	DNA helicase IV OS=Escherichia coli (strain K12) OX=83333 GN=helD PE=1 SV=2	1.20824	0.0402774
[R].GALDVGATAINEEMK.[L]	1xTMT6plex [K15]; 1xTMT6plex [N-Term]	P76558	NADP-dependent malic enzyme OS=Escherichia coli (strain K12) OX=83333 GN=maeB PE=1 SV=1	1.27767	0.040286
[K].DPEMQVHIL.[-]	1xOxidation [M4]; 1xTMT6plex [N-Term]	P0A9C9	Fructose-1,6-bisphosphatase 1 class 2 OS=Escherichia coli (strain K12) OX=83333 GN=glpX PE=1 SV=1	1.24119	0.0402864
[K].VIEFNCR.[F]	1xCarbamidomethyl [C6]; 1xTMT6plex [N-Term]	P15640	Phosphoribosylamine--glycine ligase OS=Escherichia coli (strain K12) OX=83333 GN=purD PE=1 SV=2	0.800194	0.0402883
[R].LDRDTSGVLLVAK.[K]	1xTMT6plex [K13]; 1xTMT6plex [N-Term]	P0AA39	Ribosomal large subunit pseudouridine synthase C OS=Escherichia coli (strain K12) OX=83333 GN=rluC PE=1 SV=1	1.61279	0.0402974
[R].DVPTNEGVLGEIALSSLPR.[I]	1xTMT6plex [N-Term]	P09831	Glutamate synthase [NADPH] large chain OS=Escherichia coli (strain K12) OX=83333 GN=gltB PE=1 SV=3	1.22483	0.0403008
[R].GEGGYLLNK.[H]	1xTMT6plex [K9]; 1xTMT6plex [N-Term]	P0AC41	Succinate dehydrogenase flavoprotein subunit OS=Escherichia coli (strain K12) OX=83333 GN=sdhA PE=1 SV=1	0.797701	0.0403019
[K].MALIPVK.[N]	1xOxidation [M1]; 1xTMT6plex [K7]; 1xTMT6plex [N-Term]	P60716	Lipoyl synthase OS=Escherichia coli (strain K12) OX=83333 GN=lipA PE=1 SV=1	1.20984	0.040304
[R].NPVPQYEDVA.[-]	1xTMT6plex [N-Term]	P0AA47	Low-affinity putrescine importer PlaP OS=Escherichia coli (strain K12) OX=83333 GN=plaP PE=1 SV=1	1.40095	0.0403083
[K].TIIGFGSPNK.[A]	1xTMT6plex [K10]; 1xTMT6plex [N-Term]	P27302	Transketolase 1 OS=Escherichia coli (strain K12) OX=83333 GN=tktA PE=1 SV=5	0.862054	0.0403195
[R].FLASGLK.[C]	1xTMT6plex [K7]; 1xTMT6plex [N-Term]	P09158	Polyamine aminopropyltransferase OS=Escherichia coli (strain K12) OX=83333 GN=speE PE=1 SV=2	0.809911	0.0403262
[R].ASAFPTEDPQK.[L]	1xTMT6plex [K11]; 1xTMT6plex [N-Term]	P31808	Uncharacterized oxidoreductase YciK OS=Escherichia coli (strain K12) OX=83333 GN=yciK PE=1 SV=3	0.86209	0.040332
[R].FQLADFAPR.[D]	1xTMT6plex [N-Term]	P39401	Phosphoglycerol transferase I OS=Escherichia coli (strain K12) OX=83333 GN=mdoB PE=3 SV=2	1.2131	0.0403335
[K].VAEAIAASFGSFADFK.[A]	1xTMT6plex [K16]; 1xTMT6plex [N-Term]	P0AGD3	Superoxide dismutase [Fe] OS=Escherichia coli (strain K12) OX=83333 GN=sodB PE=1 SV=2	1.58427	0.0403385
[K].DENNWQEAAK.[A]	1xTMT6plex [K10]; 1xTMT6plex [N-Term]	P07650	Thymidine phosphorylase OS=Escherichia coli (strain K12) OX=83333 GN=deoA PE=1 SV=3	0.840171	0.0403388
[R].IAFVNK.[M]	1xTMT6plex [K6]; 1xTMT6plex [N-Term]	P0A6M8	Elongation factor G OS=Escherichia coli (strain K12) OX=83333 GN=fusA PE=1 SV=2	0.791608	0.0403621
[K].GTQAQFIMEK.[Y]	1xTMT6plex [K10]; 1xTMT6plex [N-Term]	P69441	Adenylate kinase OS=Escherichia coli (strain K12) OX=83333 GN=adk PE=1 SV=1	0.769885	0.0403629
[K].EGVAGWAGENLPLVR.[G]	1xTMT6plex [N-Term]	P0AG27	Uncharacterized protein YibN OS=Escherichia coli (strain K12) OX=83333 GN=yibN PE=1 SV=1	1.26564	0.0403745
[K].LWNASR.[F]	1xTMT6plex [N-Term]	P07118	Valine--tRNA ligase OS=Escherichia coli (strain K12) OX=83333 GN=valS PE=1 SV=2	0.828222	0.0403819
[K].ALDGELR.[D]	1xTMT6plex [N-Term]	P23930	Apolipoprotein N-acyltransferase OS=Escherichia coli (strain K12) OX=83333 GN=lnt PE=1 SV=1	1.23041	0.0403836
[R].TADAELCETGTPEQPGK.[Q]	1xCarbamidomethyl [C7]; 1xTMT6plex [K17]; 1xTMT6plex [N-Term]	P36929	Ribosomal RNA small subunit methyltransferase B OS=Escherichia coli (strain K12) OX=83333 GN=rsmB PE=1 SV=2	1.28394	0.0403949
[K].VGMPLR.[V]	1xTMT6plex [N-Term]	P04805	Glutamate--tRNA ligase OS=Escherichia coli (strain K12) OX=83333 GN=gltX PE=1 SV=1	0.814467	0.0404027
[R].LVSDEVGK.[N]	1xTMT6plex [K8]; 1xTMT6plex [N-Term]	P77735	1-deoxyxylulose-5-phosphate synthase YajO OS=Escherichia coli (strain K12) OX=83333 GN=yajO PE=1 SV=2	0.754685	0.040405
[R].RVVEPLITLAK.[T]	1xTMT6plex [K11]; 1xTMT6plex [N-Term]	P0AG44	50S ribosomal protein L17 OS=Escherichia coli (strain K12) OX=83333 GN=rplQ PE=1 SV=1	1.93848	0.0404334
[R].SVNIFDK.[T]	1xTMT6plex [K7]; 1xTMT6plex [N-Term]	P17169	Glutamine--fructose-6-phosphate aminotransferase [isomerizing] OS=Escherichia coli (strain K12) OX=83333 GN=glmS PE=1 SV=4	0.861872	0.0404784
[R].DLGLAGASLR.[L]	1xTMT6plex [N-Term]	P23305	Uncharacterized protein YigA OS=Escherichia coli (strain K12) OX=83333 GN=yigA PE=4 SV=1	1.23827	0.0405075
[R].ALVVGEPTFGK.[G]	1xTMT6plex [K11]; 1xTMT6plex [N-Term]	P23865	Tail-specific protease OS=Escherichia coli (strain K12) OX=83333 GN=prc PE=1 SV=2	1.32678	0.0405153
[R].VGIVFGGK.[S]	1xTMT6plex [K8]; 1xTMT6plex [N-Term]	P0A6J8	D-alanine--D-alanine ligase A OS=Escherichia coli (strain K12) OX=83333 GN=ddlA PE=3 SV=1	0.891749	0.0405358
[R].AQSVVDYLISK.[G]	1xTMT6plex [K11]; 1xTMT6plex [N-Term]	P0A910	Outer membrane protein A OS=Escherichia coli (strain K12) OX=83333 GN=ompA PE=1 SV=1	1.19586	0.0405487
[K].SGFINK.[E]	1xTMT6plex [K6]; 1xTMT6plex [N-Term]	P0A6A3	Acetate kinase OS=Escherichia coli (strain K12) OX=83333 GN=ackA PE=1 SV=1	0.605945	0.0405872
[K].TYQQQVAK.[N]	1xTMT6plex [K8]; 1xTMT6plex [N-Term]	P0A825	Serine hydroxymethyltransferase OS=Escherichia coli (strain K12) OX=83333 GN=glyA PE=1 SV=1	0.626205	0.0406295
[R].AWAATQSAAFK.[N]	1xTMT6plex [K11]; 1xTMT6plex [N-Term]	P21151	3-ketoacyl-CoA thiolase FadA OS=Escherichia coli (strain K12) OX=83333 GN=fadA PE=1 SV=3	0.808981	0.0406524
[K].IAAIALWPVGR.[R]	1xTMT6plex [N-Term]	P0AB12	Inner membrane protein YccF OS=Escherichia coli (strain K12) OX=83333 GN=yccF PE=1 SV=1	1.49656	0.0407301
[R].AVEAFTR.[I]	1xTMT6plex [N-Term]	P0AB77	2-amino-3-ketobutyrate coenzyme A ligase OS=Escherichia coli (strain K12) OX=83333 GN=kbl PE=1 SV=1	0.761536	0.0407675
[K].TAQEAVSPDEAAR.[I]	1xTMT6plex [N-Term]	P77338	Mechanosensitive channel MscK OS=Escherichia coli (strain K12) OX=83333 GN=mscK PE=1 SV=1	1.66102	0.0407697
[K].GDYLPDVVDATAGLGR.[D]	1xTMT6plex [N-Term]	P68567	Ribosomal RNA small subunit methyltransferase J OS=Escherichia coli (strain K12) OX=83333 GN=rsmJ PE=1 SV=1	1.49082	0.040815
[R].WLVVDEVTQPTK.[E]	1xTMT6plex [K12]; 1xTMT6plex [N-Term]	P0AFF6	Transcription termination/antitermination protein NusA OS=Escherichia coli (strain K12) OX=83333 GN=nusA PE=1 SV=1	0.876496	0.0408289
[R].GGTFLGSAR.[F]	1xTMT6plex [N-Term]	P0A796	ATP-dependent 6-phosphofructokinase isozyme 1 OS=Escherichia coli (strain K12) OX=83333 GN=pfkA PE=1 SV=1	0.835941	0.0408328
[K].NVPFESGIDSVGSAR.[L]	1xTMT6plex [N-Term]	P0AFC3	NADH-quinone oxidoreductase subunit A OS=Escherichia coli (strain K12) OX=83333 GN=nuoA PE=3 SV=1	1.38308	0.0408366
[R].WGYGDGLGGK.[E]	1xTMT6plex [K10]; 1xTMT6plex [N-Term]	P0A940	Outer membrane protein assembly factor BamA OS=Escherichia coli (strain K12) OX=83333 GN=bamA PE=1 SV=1	0.883511	0.0408406
[R].FLLANLNGFDPAK.[D]	1xTMT6plex [K13]; 1xTMT6plex [N-Term]	P00956	Isoleucine--tRNA ligase OS=Escherichia coli (strain K12) OX=83333 GN=ileS PE=1 SV=5	1.17078	0.0408642
[R].GEPLSFR.[L]	1xTMT6plex [N-Term]	P45523	FKBP-type peptidyl-prolyl cis-trans isomerase FkpA OS=Escherichia coli (strain K12) OX=83333 GN=fkpA PE=1 SV=1	0.832408	0.0408662
[R].DDVSQIIER.[-]	1xTMT6plex [N-Term]	P65294	Uncharacterized lipoprotein YgdR OS=Escherichia coli (strain K12) OX=83333 GN=ygdR PE=1 SV=1	1.84312	0.0408765
[R].EAFGCR.[E]	1xCarbamidomethyl [C5]; 1xTMT6plex [N-Term]	P0ACY1	Putative NAD(P)H nitroreductase YdjA OS=Escherichia coli (strain K12) OX=83333 GN=ydjA PE=1 SV=1	0.682746	0.0408857
[R].FELNLAPGVK.[A]	1xTMT6plex [K10]; 1xTMT6plex [N-Term]	P46889	DNA translocase FtsK OS=Escherichia coli (strain K12) OX=83333 GN=ftsK PE=1 SV=2	1.36357	0.0408872
[K].VRENEPFDVALR.[R]	1xTMT6plex [N-Term]	P68679	30S ribosomal protein S21 OS=Escherichia coli (strain K12) OX=83333 GN=rpsU PE=1 SV=2	1.73195	0.0408916
[R].EPGGTQLAEK.[L]	1xTMT6plex [K10]; 1xTMT6plex [N-Term]	P0A720	Thymidylate kinase OS=Escherichia coli (strain K12) OX=83333 GN=tmk PE=1 SV=1	0.701921	0.0409193
[K].LIDFLK.[E]	1xTMT6plex [K6]; 1xTMT6plex [N-Term]	P28249	Protein AsmA OS=Escherichia coli (strain K12) OX=83333 GN=asmA PE=3 SV=2	1.24201	0.0410542
[R].ETPDLLNFEK.[S]	1xTMT6plex [K10]; 1xTMT6plex [N-Term]	P43329	ATP-dependent RNA helicase HrpA OS=Escherichia coli (strain K12) OX=83333 GN=hrpA PE=3 SV=3	1.5955	0.0410562
[R].ALVSPEAIGSLIVTK.[E]	1xTMT6plex [K15]; 1xTMT6plex [N-Term]	P31063	Uncharacterized lipoprotein YedD OS=Escherichia coli (strain K12) OX=83333 GN=yedD PE=3 SV=1	1.4175	0.0410623
[K].AEQAAAEQALK.[K]	1xTMT6plex [K11]; 1xTMT6plex [N-Term]	P0A7Y0	Ribonuclease 3 OS=Escherichia coli (strain K12) OX=83333 GN=rnc PE=1 SV=1	0.843666	0.0410725
[R].LAALTQK.[C]	1xTMT6plex [K7]; 1xTMT6plex [N-Term]	P08244	Orotidine 5'-phosphate decarboxylase OS=Escherichia coli (strain K12) OX=83333 GN=pyrF PE=1 SV=1	0.694417	0.0410926
[K].AVGPYVVTK.[A]	1xTMT6plex [K9]; 1xTMT6plex [N-Term]	P0A953	3-oxoacyl-[acyl-carrier-protein] synthase 1 OS=Escherichia coli (strain K12) OX=83333 GN=fabB PE=1 SV=1	0.840767	0.0411039
[K].ETFAEK.[L]	1xTMT6plex [K6]; 1xTMT6plex [N-Term]	P0A7D4	Adenylosuccinate synthetase OS=Escherichia coli (strain K12) OX=83333 GN=purA PE=1 SV=2	0.591482	0.0411173
[R].QWILGLPGDATDYK.[L]	1xTMT6plex [K14]; 1xTMT6plex [N-Term]	P61320	Outer-membrane lipoprotein LolB OS=Escherichia coli (strain K12) OX=83333 GN=lolB PE=1 SV=1	1.23253	0.0411558
[R].ALTNLVGNGVATIVVAK.[W]	1xTMT6plex [K17]; 1xTMT6plex [N-Term]	P0A830	Aerobic C4-dicarboxylate transport protein OS=Escherichia coli (strain K12) OX=83333 GN=dctA PE=1 SV=1	1.37829	0.0411559
[R].GVDPALQHK.[A]	1xTMT6plex [K9]; 1xTMT6plex [N-Term]	P07395	Phenylalanine--tRNA ligase beta subunit OS=Escherichia coli (strain K12) OX=83333 GN=pheT PE=1 SV=2	0.703155	0.041171
[R].GEREPVTEAER.[V]	1xTMT6plex [N-Term]	P0ADN2	UPF0438 protein YifE OS=Escherichia coli (strain K12) OX=83333 GN=yifE PE=1 SV=2	0.747654	0.0411781
[R].INDPQVADDILSR.[G]	1xTMT6plex [N-Term]	P42593	2,4-dienoyl-CoA reductase OS=Escherichia coli (strain K12) OX=83333 GN=fadH PE=1 SV=3	1.16503	0.0411847
[K].DIFIPIESNAK.[R]	1xTMT6plex [K11]; 1xTMT6plex [N-Term]	P55138	Uncharacterized sugar kinase YgcE OS=Escherichia coli (strain K12) OX=83333 GN=ygcE PE=3 SV=2	1.21695	0.0411904
[K].IGENINIR.[R]	1xTMT6plex [N-Term]	P0A6P1	Elongation factor Ts OS=Escherichia coli (strain K12) OX=83333 GN=tsf PE=1 SV=2	0.90019	0.0411988
[K].AQAEAEGLDK.[I]	1xTMT6plex [K10]; 1xTMT6plex [N-Term]	P0A6A6	3-isopropylmalate dehydratase large subunit OS=Escherichia coli (strain K12) OX=83333 GN=leuC PE=1 SV=2	0.786311	0.0412265
[R].GIPALPAGGAHIR.[V]	1xTMT6plex [N-Term]	P0A6Z1	Chaperone protein HscA OS=Escherichia coli (strain K12) OX=83333 GN=hscA PE=1 SV=1	1.07987	0.041242
[K].SLAEQGVTK.[E]	1xTMT6plex [K9]; 1xTMT6plex [N-Term]	P00968	Carbamoyl-phosphate synthase large chain OS=Escherichia coli (strain K12) OX=83333 GN=carB PE=1 SV=2	0.854961	0.0412552
[R].EFYEKPTTER.[K]	1xTMT6plex [K5]; 1xTMT6plex [N-Term]	P68679	30S ribosomal protein S21 OS=Escherichia coli (strain K12) OX=83333 GN=rpsU PE=1 SV=2	2.1008	0.0412638
[R].ALCEAVAAR.[D]	1xCarbamidomethyl [C3]; 1xTMT6plex [N-Term]	P09546	Bifunctional protein PutA OS=Escherichia coli (strain K12) OX=83333 GN=putA PE=1 SV=3	0.910314	0.0413011
[R].VPFLDK.[K]	1xTMT6plex [K6]; 1xTMT6plex [N-Term]	P22106	Asparagine synthetase B [glutamine-hydrolyzing] OS=Escherichia coli (strain K12) OX=83333 GN=asnB PE=1 SV=3	0.91797	0.0413502
[R].ISALGPGGLTR.[E]	1xTMT6plex [N-Term]	P0A8V2	DNA-directed RNA polymerase subunit beta OS=Escherichia coli (strain K12) OX=83333 GN=rpoB PE=1 SV=1	1.47455	0.0414636
[R].QNLAQQER.[T]	1xTMT6plex [N-Term]	P27302	Transketolase 1 OS=Escherichia coli (strain K12) OX=83333 GN=tktA PE=1 SV=5	0.664804	0.0414976
[K].EITLEAAR.[Y]	1xTMT6plex [N-Term]	P0AFF6	Transcription termination/antitermination protein NusA OS=Escherichia coli (strain K12) OX=83333 GN=nusA PE=1 SV=1	0.834806	0.0415188
[R].ETTIVWEK.[E]	1xOxidation [W6]; 1xTMT6plex [K8]; 1xTMT6plex [N-Term]	P0A6F3	Glycerol kinase OS=Escherichia coli (strain K12) OX=83333 GN=glpK PE=1 SV=2	0.867011	0.0415308
[R].GEGQPGDIETLEQLCR.[F]	1xCarbamidomethyl [C15]; 1xTMT6plex [N-Term]	P31979	NADH-quinone oxidoreductase subunit F OS=Escherichia coli (strain K12) OX=83333 GN=nuoF PE=1 SV=3	1.4374	0.0415568
[K].DENEYQAMSR.[A]	1xOxidation [M8]; 1xTMT6plex [N-Term]	P27828	UDP-N-acetylglucosamine 2-epimerase OS=Escherichia coli (strain K12) OX=83333 GN=wecB PE=1 SV=2	0.837866	0.0417202
[K].NINPTQTAAWQALQK.[H]	1xDioxidation [W10]; 1xTMT6plex [K15]; 1xTMT6plex [N-Term]	P0A6T1	Glucose-6-phosphate isomerase OS=Escherichia coli (strain K12) OX=83333 GN=pgi PE=1 SV=1	1.30452	0.0417259
[R].SIEPLK.[V]	1xTMT6plex [K6]; 1xTMT6plex [N-Term]	P0A6Y8	Chaperone protein DnaK OS=Escherichia coli (strain K12) OX=83333 GN=dnaK PE=1 SV=2	0.721596	0.0417421
[K].IAELAGFSVPENTK.[I]	1xTMT6plex [K14]; 1xTMT6plex [N-Term]	P0A9Q7	Aldehyde-alcohol dehydrogenase OS=Escherichia coli (strain K12) OX=83333 GN=adhE PE=1 SV=2	1.24801	0.0417424
[K].AIISDVNASDEDRWNAVLK.[L]	1xTMT6plex [K19]; 1xTMT6plex [N-Term]	P0AG59	30S ribosomal protein S14 OS=Escherichia coli (strain K12) OX=83333 GN=rpsN PE=1 SV=2	2.25781	0.0417476
[R].QLIQVNPDILMR.[L]	1xTMT6plex [N-Term]	P0ACJ8	cAMP-activated global transcriptional regulator CRP OS=Escherichia coli (strain K12) OX=83333 GN=crp PE=1 SV=1	1.32611	0.0417514
[R].VYGGEADAADK.[A]	1xTMT6plex [K11]; 1xTMT6plex [N-Term]	P00363	Fumarate reductase flavoprotein subunit OS=Escherichia coli (strain K12) OX=83333 GN=frdA PE=1 SV=3	0.851629	0.0417527
[R].DVAIAR.[M]	1xTMT6plex [N-Term]	P24182	Biotin carboxylase OS=Escherichia coli (strain K12) OX=83333 GN=accC PE=1 SV=2	0.752161	0.0417566
[K].ISPLQEK.[L]	1xTMT6plex [K7]; 1xTMT6plex [N-Term]	P00934	Threonine synthase OS=Escherichia coli (strain K12) OX=83333 GN=thrC PE=1 SV=1	0.769924	0.0417611
[K].GWVSAK.[L]	1xTMT6plex [K6]; 1xTMT6plex [N-Term]	P00957	Alanine--tRNA ligase OS=Escherichia coli (strain K12) OX=83333 GN=alaS PE=1 SV=2	0.699378	0.0417611
[K].GEMPSDFDAK.[A]	1xTMT6plex [K10]; 1xTMT6plex [N-Term]	P27302	Transketolase 1 OS=Escherichia coli (strain K12) OX=83333 GN=tktA PE=1 SV=5	0.895282	0.041764
[K].LPDGAYLLNLAR.[G]	1xTMT6plex [N-Term]	P75913	Glyoxylate/hydroxypyruvate reductase A OS=Escherichia coli (strain K12) OX=83333 GN=ghrA PE=1 SV=2	1.19509	0.0417709
[K].DVLASR.[G]	1xTMT6plex [N-Term]	P0A7Z4	DNA-directed RNA polymerase subunit alpha OS=Escherichia coli (strain K12) OX=83333 GN=rpoA PE=1 SV=1	0.710703	0.0417737
[R].SANIALVLYK.[D]	1xTMT6plex [K10]; 1xTMT6plex [N-Term]	P60422	50S ribosomal protein L2 OS=Escherichia coli (strain K12) OX=83333 GN=rplB PE=1 SV=2	3.44587	0.0417744
[R].QFLTLTPAGEQSVDFANPLAVK.[A]	1xTMT6plex [K22]; 1xTMT6plex [N-Term]	P75782	Ribosomal RNA large subunit methyltransferase F OS=Escherichia coli (strain K12) OX=83333 GN=rlmF PE=1 SV=2	1.51982	0.0417778
[R].GQQEQYVALK.[Q]	1xTMT6plex [K10]; 1xTMT6plex [N-Term]	P43672	ABC transporter ATP-binding protein uup OS=Escherichia coli (strain K12) OX=83333 GN=uup PE=1 SV=2	0.904825	0.041778
[K].LLDNLLTK.[N]	1xTMT6plex [K8]; 1xTMT6plex [N-Term]	P0AAI3	ATP-dependent zinc metalloprotease FtsH OS=Escherichia coli (strain K12) OX=83333 GN=ftsH PE=1 SV=1	1.28375	0.0417802
[K].NPPEISFGEK.[M]	1xTMT6plex [K10]; 1xTMT6plex [N-Term]	P52644	Heat shock protein HslJ OS=Escherichia coli (strain K12) OX=83333 GN=hslJ PE=1 SV=1	1.42698	0.0417881
[R].TIPQADAMK.[E]	1xOxidation [M8]; 1xTMT6plex [K9]; 1xTMT6plex [N-Term]	P69441	Adenylate kinase OS=Escherichia coli (strain K12) OX=83333 GN=adk PE=1 SV=1	0.837505	0.0417896
[R].VSVNIK.[L]	1xTMT6plex [K6]; 1xTMT6plex [N-Term]	P0A7E5	CTP synthase OS=Escherichia coli (strain K12) OX=83333 GN=pyrG PE=1 SV=2	0.774106	0.0417904
[R].AGGFEEGK.[A]	1xTMT6plex [K8]; 1xTMT6plex [N-Term]	P00962	Glutamine--tRNA ligase OS=Escherichia coli (strain K12) OX=83333 GN=glnS PE=1 SV=3	0.605086	0.0417919
[R].NENTLLPATLDYR.[Q]	1xTMT6plex [N-Term]	P0A6U3	tRNA uridine 5-carboxymethylaminomethyl modification enzyme MnmG OS=Escherichia coli (strain K12) OX=83333 GN=mnmG PE=1 SV=1	1.36164	0.0417937
[K].ELIVASSYSK.[N]	1xTMT6plex [K10]; 1xTMT6plex [N-Term]	P00509	Aspartate aminotransferase OS=Escherichia coli (strain K12) OX=83333 GN=aspC PE=1 SV=1	0.858928	0.0417962
[R].AAEEAFR.[S]	1xTMT6plex [N-Term]	P21165	Xaa-Pro dipeptidase OS=Escherichia coli (strain K12) OX=83333 GN=pepQ PE=1 SV=2	0.769372	0.0417966
[R].ALMAEGDK.[A]	1xOxidation [M3]; 1xTMT6plex [K8]; 1xTMT6plex [N-Term]	P27550	Acetyl-coenzyme A synthetase OS=Escherichia coli (strain K12) OX=83333 GN=acs PE=1 SV=2	0.75649	0.0417967
[K].GFIANTLTPFVGDANTQTPEFK.[S]	1xTMT6plex [K22]; 1xTMT6plex [N-Term]	P32176	Formate dehydrogenase-O major subunit OS=Escherichia coli (strain K12) OX=83333 GN=fdoG PE=1 SV=5	1.47541	0.041798
[R].EQLAPAR.[D]	1xTMT6plex [N-Term]	P12995	Adenosylmethionine-8-amino-7-oxononanoate aminotransferase OS=Escherichia coli (strain K12) OX=83333 GN=bioA PE=1 SV=2	0.694745	0.0417984
[R].VNSPGGSVTASEVIR.[A]	1xTMT6plex [N-Term]	P08395	Protease 4 OS=Escherichia coli (strain K12) OX=83333 GN=sppA PE=1 SV=2	1.24601	0.0418019
[R].TDGDQVQINNVNILGR.[Q]	1xTMT6plex [N-Term]	P46130	Putative acyl-CoA thioester hydrolase YbhC OS=Escherichia coli (strain K12) OX=83333 GN=ybhC PE=1 SV=2	1.72651	0.0418068
[R].FGPDAFTVQATR.[T]	1xTMT6plex [N-Term]	P33599	NADH-quinone oxidoreductase subunit C/D OS=Escherichia coli (strain K12) OX=83333 GN=nuoC PE=1 SV=3	1.21084	0.0418076
[K].VPLFAVVSR.[L]	1xTMT6plex [N-Term]	P0A6U8	Glycogen synthase OS=Escherichia coli (strain K12) OX=83333 GN=glgA PE=1 SV=1	1.26586	0.0418212
[R].QAVVVPESK.[R]	1xTMT6plex [K9]; 1xTMT6plex [N-Term]	P0AE78	Magnesium and cobalt efflux protein CorC OS=Escherichia coli (strain K12) OX=83333 GN=corC PE=1 SV=1	0.830955	0.0418224
[R].YNTLGGVCLNVGCIPSK.[A]	2xCarbamidomethyl [C8; C13]; 1xOxidation [I/N/V]; 1xTMT6plex [K17]; 1xTMT6plex [N-Term]	P0A9P0	Dihydrolipoyl dehydrogenase OS=Escherichia coli (strain K12) OX=83333 GN=lpdA PE=1 SV=2	1.14875	0.0418255
[K].FGAIAGCMVTEGVVK.[R]	1xCarbamidomethyl [C7]; 1xTMT6plex [K15]; 1xTMT6plex [N-Term]	P0A705	Translation initiation factor IF-2 OS=Escherichia coli (strain K12) OX=83333 GN=infB PE=1 SV=1	1.2074	0.0418332
[R].FLLQEVLEK.[Q]	1xTMT6plex [K9]; 1xTMT6plex [N-Term]	P0ADA5	Uncharacterized lipoprotein YajG OS=Escherichia coli (strain K12) OX=83333 GN=yajG PE=3 SV=1	1.23594	0.0418434
[R].YWGFVPEANLVGR.[A]	1xTMT6plex [N-Term]	P00803	Signal peptidase I OS=Escherichia coli (strain K12) OX=83333 GN=lepB PE=1 SV=2	1.22235	0.0418585
[R].FDGNACVLLNNNSEQPIGTR.[I]	1xCarbamidomethyl [C6]; 1xTMT6plex [N-Term]	P0ADY3	50S ribosomal protein L14 OS=Escherichia coli (strain K12) OX=83333 GN=rplN PE=1 SV=1	1.28457	0.0419366
[R].LISVVLGAK.[T]	1xTMT6plex [K9]; 1xTMT6plex [N-Term]	P08506	D-alanyl-D-alanine carboxypeptidase DacC OS=Escherichia coli (strain K12) OX=83333 GN=dacC PE=1 SV=2	1.47144	0.0419799
[R].ELVQDCR.[S]	1xCarbamidomethyl [C6]; 1xTMT6plex [N-Term]	P0A6Z1	Chaperone protein HscA OS=Escherichia coli (strain K12) OX=83333 GN=hscA PE=1 SV=1	0.797271	0.0419927
[K].ADAFAVIVK.[A]	1xTMT6plex [K9]; 1xTMT6plex [N-Term]	P0A858	Triosephosphate isomerase OS=Escherichia coli (strain K12) OX=83333 GN=tpiA PE=1 SV=1	0.812322	0.0420153
[R].YWYGPTSR.[I]	1xTMT6plex [N-Term]	P76658	Bifunctional protein HldE OS=Escherichia coli (strain K12) OX=83333 GN=hldE PE=1 SV=1	0.799667	0.0420354
[K].TGGLADVIGALPAAQIADGVDAR.[V]	1xTMT6plex [N-Term]	P0A6U8	Glycogen synthase OS=Escherichia coli (strain K12) OX=83333 GN=glgA PE=1 SV=1	1.26262	0.0420547
[R].YMENSLK.[E]	1xTMT6plex [K7]; 1xTMT6plex [N-Term]	P45523	FKBP-type peptidyl-prolyl cis-trans isomerase FkpA OS=Escherichia coli (strain K12) OX=83333 GN=fkpA PE=1 SV=1	0.77786	0.0420739
[K].TWFELAPK.[A]	1xTMT6plex [K8]; 1xTMT6plex [N-Term]	P0A8Q0	Fumarate reductase subunit C OS=Escherichia coli (strain K12) OX=83333 GN=frdC PE=1 SV=1	1.44471	0.0420812
[R].VAQGELENGR.[H]	1xTMT6plex [N-Term]	P04825	Aminopeptidase N OS=Escherichia coli (strain K12) OX=83333 GN=pepN PE=1 SV=2	0.749132	0.0420847
[R].EVEAYEAR.[L]	1xTMT6plex [N-Term]	P23862	Primosomal replication protein N'' OS=Escherichia coli (strain K12) OX=83333 GN=priC PE=1 SV=3	1.2436	0.0420848
[R].LDIDESA.[-]	1xTMT6plex [N-Term]	P27238	Uncharacterized protein YfeD OS=Escherichia coli (strain K12) OX=83333 GN=yfeD PE=4 SV=3	1.64799	0.0420972
[R].DTLHLEGK.[E]	1xTMT6plex [K8]; 1xTMT6plex [N-Term]	P0AG67	30S ribosomal protein S1 OS=Escherichia coli (strain K12) OX=83333 GN=rpsA PE=1 SV=1	0.642571	0.0421064
[R].VNVDAGNR.[F]	1xTMT6plex [N-Term]	P0A940	Outer membrane protein assembly factor BamA OS=Escherichia coli (strain K12) OX=83333 GN=bamA PE=1 SV=1	0.636573	0.0421165
[R].ETLAVCER.[A]	1xCarbamidomethyl [C6]; 1xTMT6plex [N-Term]	P0A9V1	Lipopolysaccharide export system ATP-binding protein LptB OS=Escherichia coli (strain K12) OX=83333 GN=lptB PE=1 SV=2	0.883439	0.0421227
[K].VVILYPR.[G]	1xTMT6plex [N-Term]	P00934	Threonine synthase OS=Escherichia coli (strain K12) OX=83333 GN=thrC PE=1 SV=1	0.868973	0.0421338
[R].LWDQQGK.[E]	1xTMT6plex [K7]; 1xTMT6plex [N-Term]	P77581	Succinylornithine transaminase OS=Escherichia coli (strain K12) OX=83333 GN=astC PE=1 SV=1	0.701233	0.0421493
[K].YCPQSSR.[Y]	1xCarbamidomethyl [C2]; 1xTMT6plex [N-Term]	P12996	Biotin synthase OS=Escherichia coli (strain K12) OX=83333 GN=bioB PE=1 SV=2	0.62298	0.0421765
[K].GVFTFDPGFTSTASCESK.[I]	1xCarbamidomethyl [C15]; 1xOxidation [S14]; 1xTMT6plex [K18]; 1xTMT6plex [N-Term]	P0ABH7	Citrate synthase OS=Escherichia coli (strain K12) OX=83333 GN=gltA PE=1 SV=1	1.16639	0.0422194
[K].LEDAQVQLENNR.[L]	1xTMT6plex [N-Term]	P23839	UPF0701 protein YicC OS=Escherichia coli (strain K12) OX=83333 GN=yicC PE=1 SV=2	1.14054	0.0422351
[K].GVMVVEER.[E]	1xOxidation [M3]; 1xTMT6plex [N-Term]	P0AB24	Iron uptake system component EfeO OS=Escherichia coli (strain K12) OX=83333 GN=efeO PE=1 SV=1	0.810318	0.0423397
[R].TGHALLHTLYQQNLK.[N]	1xTMT6plex [K15]; 1xTMT6plex [N-Term]	P0AC41	Succinate dehydrogenase flavoprotein subunit OS=Escherichia coli (strain K12) OX=83333 GN=sdhA PE=1 SV=1	0.564487	0.0423458
[R].GCGITVDQAER.[L]	1xTrioxidation [C2]; 1xTMT6plex [N-Term]	P00961	Glycine--tRNA ligase beta subunit OS=Escherichia coli (strain K12) OX=83333 GN=glyS PE=1 SV=4	1.51675	0.0423625
[K].ALEGDAEWEAK.[I]	1xOxidation [E9]; 1xDioxidation [W8]; 1xTMT6plex [K11]; 1xTMT6plex [N-Term]; 1xTrioxidation [W8]	P0CE47	Elongation factor Tu 1 OS=Escherichia coli (strain K12) OX=83333 GN=tufA PE=1 SV=1	0.871304	0.0423867
[R].SGASVGIDDMVIPEK.[K]	1xOxidation [M10]; 1xTMT6plex [K15]; 1xTMT6plex [N-Term]	P0A8T7	DNA-directed RNA polymerase subunit beta' OS=Escherichia coli (strain K12) OX=83333 GN=rpoC PE=1 SV=1	1.23441	0.0424012
[K].VYAAIEAGDK.[A]	1xTMT6plex [K10]; 1xTMT6plex [N-Term]	P0A7U7	30S ribosomal protein S20 OS=Escherichia coli (strain K12) OX=83333 GN=rpsT PE=1 SV=2	1.93839	0.042408
[K].LLLAGVMLR.[D]	1xOxidation [M7]; 1xTMT6plex [N-Term]	P0ACC7	Bifunctional protein GlmU OS=Escherichia coli (strain K12) OX=83333 GN=glmU PE=1 SV=1	1.18442	0.0424136
[R].EAWPTK.[T]	1xTMT6plex [K6]; 1xTMT6plex [N-Term]	P60560	GMP reductase OS=Escherichia coli (strain K12) OX=83333 GN=guaC PE=1 SV=1	0.807897	0.042438
[K].ALCQFILSSK.[T]	1xCarbamidomethyl [C3]; 1xTMT6plex [K10]; 1xTMT6plex [N-Term]	P63340	Inner membrane transport protein YqeG OS=Escherichia coli (strain K12) OX=83333 GN=yqeG PE=1 SV=1	1.83886	0.0424398
[K].VDICDR.[A]	1xCarbamidomethyl [C4]; 1xTMT6plex [N-Term]	P27830	dTDP-glucose 4,6-dehydratase 2 OS=Escherichia coli (strain K12) OX=83333 GN=rffG PE=1 SV=3	0.83693	0.0424496
[K].ILNYTNTEMK.[E]	1xTMT6plex [K10]; 1xTMT6plex [N-Term]	P64451	Uncharacterized lipoprotein YdcL OS=Escherichia coli (strain K12) OX=83333 GN=ydcL PE=3 SV=1	1.2097	0.0424645
[K].YVVALNLAPATPR.[W]	1xTMT6plex [N-Term]	P0AG90	Protein translocase subunit SecD OS=Escherichia coli (strain K12) OX=83333 GN=secD PE=1 SV=1	1.23289	0.0424647
[K].EAPVYACLVGK.[G]	1xCarbamidomethyl [C7]; 1xTMT6plex [K11]; 1xTMT6plex [N-Term]	P37095	Peptidase B OS=Escherichia coli (strain K12) OX=83333 GN=pepB PE=1 SV=2	1.17171	0.0424687
[K].IVDAQGNDVLIPGTDMPAQYFLPGK.[A]	1xOxidation [P/M/T]; 1xTMT6plex [K25]; 1xTMT6plex [N-Term]	P0A8T7	DNA-directed RNA polymerase subunit beta' OS=Escherichia coli (strain K12) OX=83333 GN=rpoC PE=1 SV=1	1.2139	0.0424882
[R].AQAGGVLTR.[G]	1xTMT6plex [N-Term]	P0A7J0	3,4-dihydroxy-2-butanone 4-phosphate synthase OS=Escherichia coli (strain K12) OX=83333 GN=ribB PE=1 SV=1	0.732256	0.0424936
[K].AETLYYIVK.[G]	1xTMT6plex [K9]; 1xTMT6plex [N-Term]	P0ACJ8	cAMP-activated global transcriptional regulator CRP OS=Escherichia coli (strain K12) OX=83333 GN=crp PE=1 SV=1	1.27358	0.0425007
[R].FVAEETR.[N]	1xTMT6plex [N-Term]	P0ACP7	HTH-type transcriptional repressor PurR OS=Escherichia coli (strain K12) OX=83333 GN=purR PE=1 SV=2	0.858804	0.0425085
[K].DYPLYPYLEYR.[Q]	1xTMT6plex [N-Term]	P0AGC3	Soluble lytic murein transglycosylase OS=Escherichia coli (strain K12) OX=83333 GN=slt PE=1 SV=1	1.16605	0.042529
[K].LIAPLPAQHQAFNQAWTTAVTATQ.[-]	1xTMT6plex [N-Term]	P0ADK0	Uncharacterized protein YiaF OS=Escherichia coli (strain K12) OX=83333 GN=yiaF PE=4 SV=2	1.3235	0.0425766
[K].AFPETAATGGIIESELVAIPAMQK.[R]	1xTMT6plex [K24]; 1xTMT6plex [N-Term]	P00926	D-serine dehydratase OS=Escherichia coli (strain K12) OX=83333 GN=dsdA PE=1 SV=3	0.906054	0.0426047
[R].LISLDTFSQLGK.[A]	1xTMT6plex [K12]; 1xTMT6plex [N-Term]	P39285	Miniconductance mechanosensitive channel MscM OS=Escherichia coli (strain K12) OX=83333 GN=mscM PE=1 SV=3	1.37047	0.0426157
[K].AANIIGIQIEFAK.[V]	1xTMT6plex [K13]; 1xTMT6plex [N-Term]	P02413	50S ribosomal protein L15 OS=Escherichia coli (strain K12) OX=83333 GN=rplO PE=1 SV=1	2.13896	0.0426482
[R].ALSMDAVQK.[A]	1xTMT6plex [K9]; 1xTMT6plex [N-Term]	P27302; P33570	Transketolase 1 OS=Escherichia coli (strain K12) OX=83333 GN=tktA PE=1 SV=5;Transketolase 2 OS=Escherichia coli (strain K12) OX=83333 GN=tktB PE=1 SV=1	0.849976	0.0426873
[K].AAPCIIFIDEIDAVGR.[Q]	1xCarbamidomethyl [C4]; 1xTMT6plex [N-Term]	P0AAI3	ATP-dependent zinc metalloprotease FtsH OS=Escherichia coli (strain K12) OX=83333 GN=ftsH PE=1 SV=1	1.27487	0.0427747
[R].VGLSPTPCLER.[V]	1xCarbamidomethyl [C8]; 1xTMT6plex [N-Term]	P0ACJ0	Leucine-responsive regulatory protein OS=Escherichia coli (strain K12) OX=83333 GN=lrp PE=1 SV=2	1.09167	0.042798
[R].LVGEGSSVR.[R]	1xTMT6plex [N-Term]	P0A8D0	Transcriptional repressor NrdR OS=Escherichia coli (strain K12) OX=83333 GN=nrdR PE=1 SV=1	0.762291	0.0428028
[R].ALQLGIEASNINPK.[G]	1xTMT6plex [K14]; 1xTMT6plex [N-Term]	P21165	Xaa-Pro dipeptidase OS=Escherichia coli (strain K12) OX=83333 GN=pepQ PE=1 SV=2	0.852184	0.0428267
[R].AFSGIVAGNVK.[E]	1xTMT6plex [K11]; 1xTMT6plex [N-Term]	P0ADR8	Pyrimidine/purine nucleotide 5'-monophosphate nucleosidase OS=Escherichia coli (strain K12) OX=83333 GN=ppnN PE=1 SV=1	1.11138	0.0428274
[-].MDDQLK.[Q]	1xOxidation [M1]; 1xTMT6plex [K6]; 1xTMT6plex [N-Term]	P76558	NADP-dependent malic enzyme OS=Escherichia coli (strain K12) OX=83333 GN=maeB PE=1 SV=1	0.818105	0.0428359
[K].QFQEALSR.[Q]	1xTMT6plex [N-Term]	P00490	Maltodextrin phosphorylase OS=Escherichia coli (strain K12) OX=83333 GN=malP PE=1 SV=7	1.2237	0.0428437
[K].SLTEIK.[D]	1xTMT6plex [K6]; 1xTMT6plex [N-Term]	P0A7Z4	DNA-directed RNA polymerase subunit alpha OS=Escherichia coli (strain K12) OX=83333 GN=rpoA PE=1 SV=1	0.705769	0.0428752
[R].IIIDDAAEVAR.[Q]	1xTMT6plex [N-Term]	P0ADR8	Pyrimidine/purine nucleotide 5'-monophosphate nucleosidase OS=Escherichia coli (strain K12) OX=83333 GN=ppnN PE=1 SV=1	1.27938	0.042893
[R].LNTDLEPEQR.[R]	1xTMT6plex [N-Term]	P0AAH8	Putrescine export system ATP-binding protein SapF OS=Escherichia coli (strain K12) OX=83333 GN=sapF PE=1 SV=1	1.27037	0.0428953
[K].GVDTGFK.[A]	1xTMT6plex [K7]; 1xTMT6plex [N-Term]	P07813	Leucine--tRNA ligase OS=Escherichia coli (strain K12) OX=83333 GN=leuS PE=1 SV=2	0.755361	0.0429137
[R].SVNMEPK.[L]	1xTMT6plex [K7]; 1xTMT6plex [N-Term]	P0AC41	Succinate dehydrogenase flavoprotein subunit OS=Escherichia coli (strain K12) OX=83333 GN=sdhA PE=1 SV=1	0.690789	0.0429262
[K].EDYTPYTFTK.[D]	1xTMT6plex [K10]; 1xTMT6plex [N-Term]	P0A6N8	Elongation factor P-like protein OS=Escherichia coli (strain K12) OX=83333 GN=yeiP PE=1 SV=1	0.811624	0.0429426
[K].EGAQVDLTANQLTLATAK.[Q]	1xTMT6plex [K18]; 1xTMT6plex [N-Term]	P52644	Heat shock protein HslJ OS=Escherichia coli (strain K12) OX=83333 GN=hslJ PE=1 SV=1	1.25817	0.0429557
[K].QQLGLSPQDSLGTR.[S]	1xTMT6plex [N-Term]	P0AB38	Penicillin-binding protein activator LpoB OS=Escherichia coli (strain K12) OX=83333 GN=lpoB PE=1 SV=1	1.21625	0.0429654
[R].IDILVNNAGVCR.[L]	1xCarbamidomethyl [C11]; 1xTMT6plex [N-Term]	P37440	Oxidoreductase UcpA OS=Escherichia coli (strain K12) OX=83333 GN=ucpA PE=1 SV=3	0.892883	0.0429803
[K].INEVTATAVK.[R]	1xTMT6plex [K10]; 1xTMT6plex [N-Term]	P33136	Glucans biosynthesis protein G OS=Escherichia coli (strain K12) OX=83333 GN=mdoG PE=1 SV=1	0.907883	0.0429871
[K].GAPIVIK.[A]	1xTMT6plex [K7]; 1xTMT6plex [N-Term]	P15640	Phosphoribosylamine--glycine ligase OS=Escherichia coli (strain K12) OX=83333 GN=purD PE=1 SV=2	0.77266	0.0429941
[K].SVVDDWYCAPLEGPR.[G]	1xCarbamidomethyl [C8]; 1xTMT6plex [N-Term]	P08192	Dihydrofolate synthase/folylpolyglutamate synthase OS=Escherichia coli (strain K12) OX=83333 GN=folC PE=1 SV=2	1.15961	0.0429982
[K].MYLQGK.[G]	1xOxidation [M1]; 1xTMT6plex [K6]; 1xTMT6plex [N-Term]	P0A912	Peptidoglycan-associated lipoprotein OS=Escherichia coli (strain K12) OX=83333 GN=pal PE=1 SV=1	5.3489	0.0429988
[R].AAELAGNDTIPVEITR.[V]	1xTMT6plex [N-Term]	P0ACB7	Protein HemY OS=Escherichia coli (strain K12) OX=83333 GN=hemY PE=1 SV=1	1.20365	0.0429993
[R].TTVGWK.[G]	1xTMT6plex [K6]; 1xTMT6plex [N-Term]	P00888; P0AB91	Phospho-2-dehydro-3-deoxyheptonate aldolase, Tyr-sensitive OS=Escherichia coli (strain K12) OX=83333 GN=aroF PE=1 SV=1;Phospho-2-dehydro-3-deoxyheptonate aldolase, Phe-sensitive OS=Escherichia coli (strain K12) OX=83333 GN=aroG PE=1 SV=1	0.650583	0.0430002
[K].ICNDLR.[L]	1xCarbamidomethyl [C2]; 1xTMT6plex [N-Term]	P0AC38	Aspartate ammonia-lyase OS=Escherichia coli (strain K12) OX=83333 GN=aspA PE=1 SV=1	0.7237	0.0430126
[R].GVEIEAK.[A]	1xTMT6plex [K7]; 1xTMT6plex [N-Term]	P06971	Ferrichrome outer membrane transporter/phage receptor OS=Escherichia coli (strain K12) OX=83333 GN=fhuA PE=1 SV=2	0.813622	0.0430361
[K].HPVTPWGVQTK.[G]	1xTrioxidation [W6]; 1xTMT6plex [K11]; 1xTMT6plex [N-Term]	P60422	50S ribosomal protein L2 OS=Escherichia coli (strain K12) OX=83333 GN=rplB PE=1 SV=2	1.70593	0.0430456
[R].APECIEFANK.[H]	1xCarbamidomethyl [C4]; 1xTMT6plex [K10]; 1xTMT6plex [N-Term]	P0A7J0	3,4-dihydroxy-2-butanone 4-phosphate synthase OS=Escherichia coli (strain K12) OX=83333 GN=ribB PE=1 SV=1	0.800233	0.043048
[R].DVLGMAQTGSGK.[T]	1xTMT6plex [K12]; 1xTMT6plex [N-Term]	P0A9P6	ATP-dependent RNA helicase DeaD OS=Escherichia coli (strain K12) OX=83333 GN=deaD PE=1 SV=2	1.34541	0.0430815
[K].VPMNIVAQR.[Y]	1xTMT6plex [N-Term]	P0A850	Trigger factor OS=Escherichia coli (strain K12) OX=83333 GN=tig PE=1 SV=1	0.903671	0.0430819
[R].LPQLGIEFSGPGAK.[E]	1xTMT6plex [K14]; 1xTMT6plex [N-Term]	P0ACA3	Stringent starvation protein A OS=Escherichia coli (strain K12) OX=83333 GN=sspA PE=1 SV=2	0.833175	0.0430822
[-].MNSLFASTAR.[G]	1xOxidation [M1]; 1xTMT6plex [N-Term]	P75864	Ribosomal RNA large subunit methyltransferase K/L OS=Escherichia coli (strain K12) OX=83333 GN=rlmL PE=1 SV=1	1.27929	0.0430901
[R].QGYPIGCK.[V]	1xTrioxidation [C7]; 1xTMT6plex [K8]; 1xTMT6plex [N-Term]	P62399	50S ribosomal protein L5 OS=Escherichia coli (strain K12) OX=83333 GN=rplE PE=1 SV=2	1.44014	0.0430911
[R].VWFGDK.[S]	1xTMT6plex [K6]; 1xTMT6plex [N-Term]	P08506	D-alanyl-D-alanine carboxypeptidase DacC OS=Escherichia coli (strain K12) OX=83333 GN=dacC PE=1 SV=2	1.28385	0.0431008
[K].VGDEPYYPVNDNK.[N]	1xTMT6plex [K13]; 1xTMT6plex [N-Term]	P37747	UDP-galactopyranose mutase OS=Escherichia coli (strain K12) OX=83333 GN=glf PE=1 SV=1	0.907092	0.0431153
[R].IILLGAPGAGK.[G]	1xTMT6plex [K11]; 1xTMT6plex [N-Term]	P69441	Adenylate kinase OS=Escherichia coli (strain K12) OX=83333 GN=adk PE=1 SV=1	0.850202	0.0431154
[K].MAGDGVGEAK.[S]	1xOxidation [M1]; 1xTMT6plex [K10]; 1xTMT6plex [N-Term]	P06149	Quinone-dependent D-lactate dehydrogenase OS=Escherichia coli (strain K12) OX=83333 GN=dld PE=1 SV=3	0.722501	0.0431274
[K].AIDAAER.[A]	1xTMT6plex [N-Term]	P25553	Lactaldehyde dehydrogenase OS=Escherichia coli (strain K12) OX=83333 GN=aldA PE=1 SV=2	0.695393	0.0431521
[R].IEAPMDEGLK.[R]	1xOxidation [M5]; 1xTMT6plex [K10]; 1xTMT6plex [N-Term]	P0AA39	Ribosomal large subunit pseudouridine synthase C OS=Escherichia coli (strain K12) OX=83333 GN=rluC PE=1 SV=1	1.9952	0.0431676
[R].SLNQANDIAADFGSK.[S]	1xTMT6plex [K15]; 1xTMT6plex [N-Term]	P0ABU7	Biopolymer transport protein ExbB OS=Escherichia coli (strain K12) OX=83333 GN=exbB PE=1 SV=1	1.3618	0.0432257
[K].FNLMLETK.[V]	1xOxidation [M4]; 1xTMT6plex [K8]; 1xTMT6plex [N-Term]	P0A9P0	Dihydrolipoyl dehydrogenase OS=Escherichia coli (strain K12) OX=83333 GN=lpdA PE=1 SV=2	1.21189	0.043249
[K].SNAIVYAK.[N]	1xTMT6plex [K8]; 1xTMT6plex [N-Term]	P15639	Bifunctional purine biosynthesis protein PurH OS=Escherichia coli (strain K12) OX=83333 GN=purH PE=1 SV=1	0.740817	0.0432607
[K].VVDILALGQNIAK.[T]	1xTMT6plex [K13]; 1xTMT6plex [N-Term]	P0A8F8	UvrABC system protein B OS=Escherichia coli (strain K12) OX=83333 GN=uvrB PE=1 SV=2	1.17887	0.0432624
[R].EQFPQEQAER.[Y]	1xTMT6plex [N-Term]	P0ACY3	Uncharacterized protein YeaG OS=Escherichia coli (strain K12) OX=83333 GN=yeaG PE=3 SV=1	0.866991	0.0432702
[R].LIDICVK.[G]	1xCarbamidomethyl [C5]; 1xTMT6plex [K7]; 1xTMT6plex [N-Term]	Q57261	tRNA pseudouridine synthase D OS=Escherichia coli (strain K12) OX=83333 GN=truD PE=1 SV=1	0.892686	0.0432703
[K].LAQLTAK.[T]	1xTMT6plex [K7]; 1xTMT6plex [N-Term]	P11875	Arginine--tRNA ligase OS=Escherichia coli (strain K12) OX=83333 GN=argS PE=1 SV=1	0.709365	0.0432733
[R].YIVNEVQDVYR.[L]	1xTMT6plex [N-Term]	P0A8T7	DNA-directed RNA polymerase subunit beta' OS=Escherichia coli (strain K12) OX=83333 GN=rpoC PE=1 SV=1	1.24382	0.0432738
[R].FEAAGFK.[I]	1xTMT6plex [K7]; 1xTMT6plex [N-Term]	P0A763	Nucleoside diphosphate kinase OS=Escherichia coli (strain K12) OX=83333 GN=ndk PE=1 SV=2	0.826345	0.0432789
[R].DFNPSGIILSGGPESTTEENSPR.[A]	1xOxidation [S10]; 1xTMT6plex [N-Term]; 2xCarbonyl [I8; L9]	P04079	GMP synthase [glutamine-hydrolyzing] OS=Escherichia coli (strain K12) OX=83333 GN=guaA PE=1 SV=1	1.3301	0.0432979
[R].GTADAVTQNLDIIR.[R]	1xTMT6plex [N-Term]	P0A6V1	Glucose-1-phosphate adenylyltransferase OS=Escherichia coli (strain K12) OX=83333 GN=glgC PE=1 SV=2	1.11767	0.0433022
[R].TTLYTANR.[D]	1xTMT6plex [N-Term]	P0A8Y5	Sugar phosphatase YidA OS=Escherichia coli (strain K12) OX=83333 GN=yidA PE=1 SV=1	0.752319	0.0433086
[K].FNVEVVAIR.[E]	1xTMT6plex [N-Term]	P0A9K9	FKBP-type peptidyl-prolyl cis-trans isomerase SlyD OS=Escherichia coli (strain K12) OX=83333 GN=slyD PE=1 SV=1	1.20396	0.0433095
[K].LVQQDLTDTLATLDK.[I]	1xTMT6plex [K15]; 1xTMT6plex [N-Term]	P77338	Mechanosensitive channel MscK OS=Escherichia coli (strain K12) OX=83333 GN=mscK PE=1 SV=1	1.89375	0.0433187
[K].TLLNEK.[A]	1xTMT6plex [K6]; 1xTMT6plex [N-Term]	P0A7M6	50S ribosomal protein L29 OS=Escherichia coli (strain K12) OX=83333 GN=rpmC PE=1 SV=1	0.83046	0.0433314
[R].AQLAIYDYIK.[S]	1xTMT6plex [K10]; 1xTMT6plex [N-Term]	P0A7B1	Polyphosphate kinase OS=Escherichia coli (strain K12) OX=83333 GN=ppk PE=1 SV=2	1.10512	0.0433692
[K].FFDDLTR.[-]	1xTMT6plex [N-Term]	P08622	Chaperone protein DnaJ OS=Escherichia coli (strain K12) OX=83333 GN=dnaJ PE=1 SV=3	1.24779	0.0433816
[R].DLAYAK.[V]	1xTMT6plex [K6]; 1xTMT6plex [N-Term]	P0A7G2	30S ribosome-binding factor OS=Escherichia coli (strain K12) OX=83333 GN=rbfA PE=1 SV=2	0.682669	0.0434021
[K].IGVMFGNPETTTGGNALK.[F]	1xTMT6plex [K18]; 1xTMT6plex [N-Term]	P0A7G6	Protein RecA OS=Escherichia coli (strain K12) OX=83333 GN=recA PE=1 SV=2	0.875156	0.0434529
[K].AGPLAGYPVVDMGIR.[L]	1xOxidation [M/D]; 1xTMT6plex [N-Term]	P0A6M8	Elongation factor G OS=Escherichia coli (strain K12) OX=83333 GN=fusA PE=1 SV=2	1.22033	0.0434689
[R].LSQVDESDLTNPK.[Q]	1xTMT6plex [K13]; 1xTMT6plex [N-Term]	P0ADC6	Lipopolysaccharide export system permease protein LptG OS=Escherichia coli (strain K12) OX=83333 GN=lptG PE=1 SV=1	1.36019	0.0435076
[R].LGLGGPIGSGR.[Q]	1xTMT6plex [N-Term]	P77775	Epimerase family protein YfcH OS=Escherichia coli (strain K12) OX=83333 GN=yfcH PE=3 SV=1	1.29781	0.0435264
[K].QDVPSFRPGDTVEVK.[V]	1xTMT6plex [K15]; 1xTMT6plex [N-Term]	P0A7K6	50S ribosomal protein L19 OS=Escherichia coli (strain K12) OX=83333 GN=rplS PE=1 SV=2	1.45495	0.0435291
[K].DLPGVR.[Y]	1xTMT6plex [N-Term]	P0A7S3	30S ribosomal protein S12 OS=Escherichia coli (strain K12) OX=83333 GN=rpsL PE=1 SV=2	1.51783	0.0435428
[R].MSIGEAK.[A]	1xOxidation [M1]; 1xTMT6plex [K7]; 1xTMT6plex [N-Term]	P00579	RNA polymerase sigma factor RpoD OS=Escherichia coli (strain K12) OX=83333 GN=rpoD PE=1 SV=2	0.759409	0.0436494
[R].GPTLLEDFILR.[E]	1xTMT6plex [N-Term]	P21179	Catalase HPII OS=Escherichia coli (strain K12) OX=83333 GN=katE PE=1 SV=1	1.32226	0.0436752
[K].ALPIYGK.[G]	1xTMT6plex [K7]; 1xTMT6plex [N-Term]	P37759	dTDP-glucose 4,6-dehydratase 1 OS=Escherichia coli (strain K12) OX=83333 GN=rfbB PE=3 SV=2	0.786753	0.0436974
[K].VATISGSDAK.[T]	1xTMT6plex [K10]; 1xTMT6plex [N-Term]	P09127	Protein HemX OS=Escherichia coli (strain K12) OX=83333 GN=hemX PE=1 SV=1	0.72868	0.0437924
[K].YNDTPEK.[A]	1xTMT6plex [K7]; 1xTMT6plex [N-Term]	P0A953	3-oxoacyl-[acyl-carrier-protein] synthase 1 OS=Escherichia coli (strain K12) OX=83333 GN=fabB PE=1 SV=1	0.570524	0.0438023
[K].AGEQQIIIGK.[G]	1xTMT6plex [K10]; 1xTMT6plex [N-Term]	P75958	Lipoprotein-releasing system transmembrane protein LolE OS=Escherichia coli (strain K12) OX=83333 GN=lolE PE=1 SV=3	1.40892	0.0438119
[K].LNTEVGR.[D]	1xTMT6plex [N-Term]	P09832	Glutamate synthase [NADPH] small chain OS=Escherichia coli (strain K12) OX=83333 GN=gltD PE=1 SV=3	0.738561	0.0438177
[R].YAFATLVR.[C]	1xTMT6plex [N-Term]	P0AA39	Ribosomal large subunit pseudouridine synthase C OS=Escherichia coli (strain K12) OX=83333 GN=rluC PE=1 SV=1	1.8025	0.0438196
[K].VGATYSR.[D]	1xTMT6plex [N-Term]	P0A8T7	DNA-directed RNA polymerase subunit beta' OS=Escherichia coli (strain K12) OX=83333 GN=rpoC PE=1 SV=1	0.762124	0.0438284
[R].EFLDWMPK.[R]	1xOxidation [M6]; 1xTMT6plex [K8]; 1xTMT6plex [N-Term]	P33599	NADH-quinone oxidoreductase subunit C/D OS=Escherichia coli (strain K12) OX=83333 GN=nuoC PE=1 SV=3	1.23588	0.0438358
[K].GDNFLLIR.[F]	1xTMT6plex [N-Term]	P17846	Sulfite reductase [NADPH] hemoprotein beta-component OS=Escherichia coli (strain K12) OX=83333 GN=cysI PE=1 SV=4	1.16511	0.0438505
[R].SMSPAVEK.[A]	1xOxidation [M2]; 1xTMT6plex [K8]; 1xTMT6plex [N-Term]	P0A805	Ribosome-recycling factor OS=Escherichia coli (strain K12) OX=83333 GN=frr PE=1 SV=1	0.663694	0.0438548
[K].LSPEIAR.[E]	1xTMT6plex [N-Term]	P16456	Selenide, water dikinase OS=Escherichia coli (strain K12) OX=83333 GN=selD PE=1 SV=1	0.847652	0.0438881
[K].INVFDR.[S]	1xTMT6plex [N-Term]	P0A805	Ribosome-recycling factor OS=Escherichia coli (strain K12) OX=83333 GN=frr PE=1 SV=1	0.815537	0.0439054
[K].ACLIQR.[D]	1xCarbamidomethyl [C2]; 1xTMT6plex [N-Term]	P60757	ATP phosphoribosyltransferase OS=Escherichia coli (strain K12) OX=83333 GN=hisG PE=1 SV=1	0.820324	0.0439214
[R].CIAEMR.[T]	1xCarbamidomethyl [C1]; 1xOxidation [M5]; 1xTMT6plex [N-Term]	P10408	Protein translocase subunit SecA OS=Escherichia coli (strain K12) OX=83333 GN=secA PE=1 SV=2	0.76544	0.0440307
[K].SENLYSAAR.[E]	1xTMT6plex [N-Term]	P23893	Glutamate-1-semialdehyde 2,1-aminomutase OS=Escherichia coli (strain K12) OX=83333 GN=hemL PE=1 SV=2	0.775523	0.0440577
[K].GSYSGSTYTVK.[K]	1xTMT6plex [K11]; 1xTMT6plex [N-Term]	P0ADA3	Murein hydrolase activator NlpD OS=Escherichia coli (strain K12) OX=83333 GN=nlpD PE=1 SV=1	0.870656	0.0441558
[R].MIPGFEDGIK.[G]	1xOxidation [M1]; 1xTMT6plex [K10]; 1xTMT6plex [N-Term]	P0A850	Trigger factor OS=Escherichia coli (strain K12) OX=83333 GN=tig PE=1 SV=1	1.15124	0.0441884
[K].NELIVAQK.[K]	1xTMT6plex [K8]; 1xTMT6plex [N-Term]	P0ADT8	Uncharacterized protein YgiM OS=Escherichia coli (strain K12) OX=83333 GN=ygiM PE=3 SV=1	1.18594	0.0442331
[R].TLQQAVQSGEYSDYQEYAK.[L]	1xTMT6plex [K19]; 1xTMT6plex [N-Term]	P09831	Glutamate synthase [NADPH] large chain OS=Escherichia coli (strain K12) OX=83333 GN=gltB PE=1 SV=3	1.31519	0.0442707
[R].AASEEYNWDLNYGEIAK.[I]	1xTMT6plex [K17]; 1xTMT6plex [N-Term]	P00350	6-phosphogluconate dehydrogenase, decarboxylating OS=Escherichia coli (strain K12) OX=83333 GN=gnd PE=1 SV=2	0.892521	0.0443281
[K].YVIDPGTAR.[I]	1xTMT6plex [N-Term]	P43329	ATP-dependent RNA helicase HrpA OS=Escherichia coli (strain K12) OX=83333 GN=hrpA PE=3 SV=3	1.38639	0.0443475
[R].EIASYLASELK.[E]	1xTMT6plex [K11]; 1xTMT6plex [N-Term]	P0ACB4	Protoporphyrinogen IX dehydrogenase [menaquinone] OS=Escherichia coli (strain K12) OX=83333 GN=hemG PE=1 SV=1	1.16305	0.0444092
[-].MVYSYTEK.[K]	1xTMT6plex [K8]; 1xTMT6plex [N-Term]	P0A8V2	DNA-directed RNA polymerase subunit beta OS=Escherichia coli (strain K12) OX=83333 GN=rpoB PE=1 SV=1	1.28301	0.0444106
[R].ELTQPDDVRK.[A]	1xTMT6plex [K10]; 1xTMT6plex [N-Term]	P06999	ATP-dependent 6-phosphofructokinase isozyme 2 OS=Escherichia coli (strain K12) OX=83333 GN=pfkB PE=1 SV=2	0.594242	0.0444161
[K].ELEWVR.[Q]	1xDioxidation [W4]; 1xTMT6plex [N-Term]	P0A9W3	Energy-dependent translational throttle protein EttA OS=Escherichia coli (strain K12) OX=83333 GN=ettA PE=1 SV=2	1.28323	0.0444257
[R].TEMGEPDAK.[G]	1xOxidation [M3]; 1xTMT6plex [K9]; 1xTMT6plex [N-Term]	P09832	Glutamate synthase [NADPH] small chain OS=Escherichia coli (strain K12) OX=83333 GN=gltD PE=1 SV=3	0.773886	0.0444299
[R].LIAGESDGLPGITIDR.[F]	1xTMT6plex [N-Term]	P75876	Ribosomal RNA large subunit methyltransferase I OS=Escherichia coli (strain K12) OX=83333 GN=rlmI PE=1 SV=2	1.22048	0.0444365
[K].ALLTPGK.[L]	1xTMT6plex [K7]; 1xTMT6plex [N-Term]	P0AC33; P14407	Fumarate hydratase class I, aerobic OS=Escherichia coli (strain K12) OX=83333 GN=fumA PE=1 SV=2;Fumarate hydratase class I, anaerobic OS=Escherichia coli (strain K12) OX=83333 GN=fumB PE=1 SV=2	0.832256	0.0444468
[R].EALGELLAR.[I]	1xTMT6plex [N-Term]	P30958	Transcription-repair-coupling factor OS=Escherichia coli (strain K12) OX=83333 GN=mfd PE=1 SV=2	1.19117	0.0444613
[K].VVFLPDYCVSAAEK.[L]	1xCarbamidomethyl [C8]; 1xTMT6plex [K14]; 1xTMT6plex [N-Term]	P00490	Maltodextrin phosphorylase OS=Escherichia coli (strain K12) OX=83333 GN=malP PE=1 SV=7	1.19027	0.0444681
[R].GTLTQPGK.[N]	1xTMT6plex [K8]; 1xTMT6plex [N-Term]	P00962	Glutamine--tRNA ligase OS=Escherichia coli (strain K12) OX=83333 GN=glnS PE=1 SV=3	0.665248	0.0444748
[R].GVCGTAVAR.[N]	1xCarbamidomethyl [C3]; 1xTMT6plex [N-Term]	P76270	Free methionine-R-sulfoxide reductase OS=Escherichia coli (strain K12) OX=83333 GN=msrC PE=1 SV=2	0.703225	0.0444855
[R].ITQINGIDEVR.[M]	1xTMT6plex [N-Term]	P0AC30	Cell division protein FtsX OS=Escherichia coli (strain K12) OX=83333 GN=ftsX PE=1 SV=1	1.57319	0.0444885
[R].AFITDSK.[A]	1xTMT6plex [K7]; 1xTMT6plex [N-Term]	P76116	Uncharacterized protein YncE OS=Escherichia coli (strain K12) OX=83333 GN=yncE PE=1 SV=1	0.766689	0.0444933
[K].DWAAADAAR.[D]	1xTMT6plex [N-Term]	P21888	Cysteine--tRNA ligase OS=Escherichia coli (strain K12) OX=83333 GN=cysS PE=1 SV=2	0.854862	0.0444939
[R].GEGGILVNK.[N]	1xTMT6plex [K9]; 1xTMT6plex [N-Term]	P00363	Fumarate reductase flavoprotein subunit OS=Escherichia coli (strain K12) OX=83333 GN=frdA PE=1 SV=3	0.776159	0.0444978
[R].AAYDLLALR.[A]	1xTMT6plex [N-Term]	P0ABF1	Poly(A) polymerase I OS=Escherichia coli (strain K12) OX=83333 GN=pcnB PE=1 SV=2	1.6482	0.0445298
[R].AAIDAANR.[A]	1xTMT6plex [N-Term]	P25526	Succinate-semialdehyde dehydrogenase [NADP(+)] GabD OS=Escherichia coli (strain K12) OX=83333 GN=gabD PE=1 SV=1	0.721397	0.0446547
[K].VGVINGAEQDVAEVAK.[K]	1xTMT6plex [K16]; 1xTMT6plex [N-Term]	P04846	Lipoprotein 28 OS=Escherichia coli (strain K12) OX=83333 GN=nlpA PE=1 SV=1	1.28661	0.0446612
[K].LTAEGVK.[A]	1xTMT6plex [K7]; 1xTMT6plex [N-Term]	P27302	Transketolase 1 OS=Escherichia coli (strain K12) OX=83333 GN=tktA PE=1 SV=5	0.645037	0.0446676
[R].EILEDYAGGMR.[D]	1xOxidation [M10]; 1xTMT6plex [N-Term]	P31979	NADH-quinone oxidoreductase subunit F OS=Escherichia coli (strain K12) OX=83333 GN=nuoF PE=1 SV=3	1.2325	0.0446724
[K].AFFPTAEAK.[L]	1xTMT6plex [K9]; 1xTMT6plex [N-Term]	P05458	Protease 3 OS=Escherichia coli (strain K12) OX=83333 GN=ptrA PE=1 SV=1	0.881565	0.0446817
[K].MLEEISSVK.[H]	1xTMT6plex [K9]; 1xTMT6plex [N-Term]	P0ABH7	Citrate synthase OS=Escherichia coli (strain K12) OX=83333 GN=gltA PE=1 SV=1	1.23585	0.044694
[K].LMEAAVNK.[E]	1xOxidation [M2]; 1xTMT6plex [K8]; 1xTMT6plex [N-Term]	P37744	Glucose-1-phosphate thymidylyltransferase 1 OS=Escherichia coli (strain K12) OX=83333 GN=rfbA PE=1 SV=2	0.850538	0.044694
[K].GLLPTALDITDNPR.[H]	1xTMT6plex [N-Term]	P04846	Lipoprotein 28 OS=Escherichia coli (strain K12) OX=83333 GN=nlpA PE=1 SV=1	1.28826	0.0446946
[K].WFNESK.[G]	1xTrioxidation [W1]; 1xTMT6plex [K6]; 1xTMT6plex [N-Term]	P0A972; P0A9Y6	Cold shock-like protein CspE OS=Escherichia coli (strain K12) OX=83333 GN=cspE PE=1 SV=2;Cold shock-like protein CspC OS=Escherichia coli (strain K12) OX=83333 GN=cspC PE=1 SV=2	0.804418	0.0447026
[R].SPVEPVQSTAPQPK.[A]	1xTMT6plex [K14]; 1xTMT6plex [N-Term]	P69411	Outer membrane lipoprotein RcsF OS=Escherichia coli (strain K12) OX=83333 GN=rcsF PE=1 SV=1	1.41127	0.0447054
[R].LWVAPPTR.[M]	1xOxidation [W2]; 1xTMT6plex [N-Term]	P36683	Aconitate hydratase B OS=Escherichia coli (strain K12) OX=83333 GN=acnB PE=1 SV=3	0.898065	0.0447234
[R].SFASLSLR.[E]	1xTMT6plex [N-Term]	P0ACU5	HTH-type transcriptional repressor FabR OS=Escherichia coli (strain K12) OX=83333 GN=fabR PE=1 SV=2	1.95623	0.0447282
[R].SWSFGEVK.[K]	1xDioxidation [W2]; 1xTMT6plex [K8]; 1xTMT6plex [N-Term]	P0A8T7	DNA-directed RNA polymerase subunit beta' OS=Escherichia coli (strain K12) OX=83333 GN=rpoC PE=1 SV=1	1.11699	0.0447377
[R].QMIMVLAPK.[K]	1xOxidation [M]; 1xTMT6plex [K9]; 1xTMT6plex [N-Term]	P0A707	Translation initiation factor IF-3 OS=Escherichia coli (strain K12) OX=83333 GN=infC PE=1 SV=1	1.65897	0.0447494
[R].YYLGNADEIAAK.[A]	1xTMT6plex [K12]; 1xTMT6plex [N-Term]	P62707	2,3-bisphosphoglycerate-dependent phosphoglycerate mutase OS=Escherichia coli (strain K12) OX=83333 GN=gpmA PE=1 SV=2	0.836422	0.0447523
[R].FQPQDGK.[W]	1xTMT6plex [K7]; 1xTMT6plex [N-Term]	P33602	NADH-quinone oxidoreductase subunit G OS=Escherichia coli (strain K12) OX=83333 GN=nuoG PE=1 SV=4	0.693384	0.0447602
[R].WAYAVK.[L]	1xTMT6plex [K6]; 1xTMT6plex [N-Term]	P0A9D2	Glutathione S-transferase GstA OS=Escherichia coli (strain K12) OX=83333 GN=gstA PE=1 SV=1	0.74422	0.0447627
[K].FTGQVLPTAK.[K]	1xTMT6plex [K10]; 1xTMT6plex [N-Term]	P0A6Q3	3-hydroxydecanoyl-[acyl-carrier-protein] dehydratase OS=Escherichia coli (strain K12) OX=83333 GN=fabA PE=1 SV=2	1.24999	0.0447676
[R].ANITVNK.[N]	1xTMT6plex [K7]; 1xTMT6plex [N-Term]	P0A825	Serine hydroxymethyltransferase OS=Escherichia coli (strain K12) OX=83333 GN=glyA PE=1 SV=1	0.596388	0.0447709
[K].FEAVASR.[W]	1xTMT6plex [N-Term]	P17993	Ubiquinone biosynthesis O-methyltransferase OS=Escherichia coli (strain K12) OX=83333 GN=ubiG PE=1 SV=1	0.769972	0.0447783
[K].LFAAAGQK.[V]	1xTMT6plex [K8]; 1xTMT6plex [N-Term]	P0A6Z3	Chaperone protein HtpG OS=Escherichia coli (strain K12) OX=83333 GN=htpG PE=1 SV=1	0.757973	0.0447851
[R].YILDGK.[D]	1xTMT6plex [K6]; 1xTMT6plex [N-Term]	P0ACZ4	DNA-binding transcriptional activator EvgA OS=Escherichia coli (strain K12) OX=83333 GN=evgA PE=1 SV=1	0.853372	0.0447852
[R].GLTNMALDDSALQGFFGVDR.[S]	1xTMT6plex [N-Term]	P0AC02	Outer membrane protein assembly factor BamD OS=Escherichia coli (strain K12) OX=83333 GN=bamD PE=1 SV=1	1.379	0.0448
[K].ANATAWLK.[D]	1xOxidation [W6]; 1xTMT6plex [K8]; 1xTMT6plex [N-Term]	P0A7G6	Protein RecA OS=Escherichia coli (strain K12) OX=83333 GN=recA PE=1 SV=2	0.844605	0.0448044
[R].GLEVGATGFDPK.[V]	1xTMT6plex [K12]; 1xTMT6plex [N-Term]	P00968	Carbamoyl-phosphate synthase large chain OS=Escherichia coli (strain K12) OX=83333 GN=carB PE=1 SV=2	1.13957	0.0448109
[K].EYPLEWK.[V]	1xTMT6plex [K7]; 1xTMT6plex [N-Term]	P37747	UDP-galactopyranose mutase OS=Escherichia coli (strain K12) OX=83333 GN=glf PE=1 SV=1	0.896171	0.0448143
[R].LSDLGYTNK.[S]	1xTMT6plex [K9]; 1xTMT6plex [N-Term]	P0A6W9	Glutamate--cysteine ligase OS=Escherichia coli (strain K12) OX=83333 GN=gshA PE=1 SV=1	0.922467	0.0448165
[R].SAETLSGGEAQR.[I]	1xTMT6plex [N-Term]	P0A698	UvrABC system protein A OS=Escherichia coli (strain K12) OX=83333 GN=uvrA PE=1 SV=1	0.87422	0.0448266
[K].IASSGLCGSDLPR.[I]	1xCarbamidomethyl [C7]; 1xTMT6plex [N-Term]	P0A9S3	Galactitol 1-phosphate 5-dehydrogenase OS=Escherichia coli (strain K12) OX=83333 GN=gatD PE=1 SV=1	0.826847	0.0448303
[K].QEGDDEQAVR.[S]	1xTMT6plex [N-Term]	P0A9U3	Uncharacterized ABC transporter ATP-binding protein YbiT OS=Escherichia coli (strain K12) OX=83333 GN=ybiT PE=1 SV=1	0.721641	0.044834
[R].QDVLGDLMSR.[N]	1xOxidation [M8]; 1xTMT6plex [N-Term]	P0A850	Trigger factor OS=Escherichia coli (strain K12) OX=83333 GN=tig PE=1 SV=1	1.13967	0.044835
[K].QYQNAEDTR.[G]	1xTMT6plex [N-Term]	P33602	NADH-quinone oxidoreductase subunit G OS=Escherichia coli (strain K12) OX=83333 GN=nuoG PE=1 SV=4	0.717151	0.0448435
[R].VLENAEGDR.[T]	1xTMT6plex [N-Term]	P0A6Y8	Chaperone protein DnaK OS=Escherichia coli (strain K12) OX=83333 GN=dnaK PE=1 SV=2	0.76265	0.0448551
[K].SDAYFVLR.[D]	1xTMT6plex [N-Term]	P06612	DNA topoisomerase 1 OS=Escherichia coli (strain K12) OX=83333 GN=topA PE=1 SV=2	1.34776	0.0448748
[R].AFDQIDNAPEEK.[A]	1xTMT6plex [K12]; 1xTMT6plex [N-Term]	P0CE47	Elongation factor Tu 1 OS=Escherichia coli (strain K12) OX=83333 GN=tufA PE=1 SV=1	0.903455	0.0448843
[R].DQLVGK.[I]	1xTMT6plex [K6]; 1xTMT6plex [N-Term]	P68206	UPF0337 protein YjbJ OS=Escherichia coli (strain K12) OX=83333 GN=yjbJ PE=1 SV=1	0.564227	0.0449089
[K].IVASAPVGICILR.[T]	1xCarbamidomethyl [C10]; 1xTMT6plex [N-Term]	P0DMC5	Sensor histidine kinase RcsC OS=Escherichia coli (strain K12) OX=83333 GN=rcsC PE=1 SV=1	1.17206	0.0449124
[R].DALNSGDTAALAEWSAPIQAR.[R]	1xDioxidation [W14]; 1xTMT6plex [N-Term]	P25665	5-methyltetrahydropteroyltriglutamate--homocysteine methyltransferase OS=Escherichia coli (strain K12) OX=83333 GN=metE PE=1 SV=6	1.30034	0.0449175
[R].NLEEFFAR.[E]	1xTMT6plex [N-Term]	P31979	NADH-quinone oxidoreductase subunit F OS=Escherichia coli (strain K12) OX=83333 GN=nuoF PE=1 SV=3	1.34071	0.0449394
[R].FDSLGNK.[N]	1xTMT6plex [K7]; 1xTMT6plex [N-Term]	P0A847	Queuine tRNA-ribosyltransferase OS=Escherichia coli (strain K12) OX=83333 GN=tgt PE=1 SV=1	0.780909	0.0449417
[R].ALEAAGVPVIGTSPDAIDR.[A]	1xTMT6plex [N-Term]	P00968	Carbamoyl-phosphate synthase large chain OS=Escherichia coli (strain K12) OX=83333 GN=carB PE=1 SV=2	1.29441	0.0449468
[K].WEVSEDGK.[T]	1xTMT6plex [K8]; 1xTMT6plex [N-Term]	P23847	Periplasmic dipeptide transport protein OS=Escherichia coli (strain K12) OX=83333 GN=dppA PE=1 SV=1	0.707472	0.0449619
[R].QHVPVFVTDEMVGHK.[L]	1xTMT6plex [K15]; 1xTMT6plex [N-Term]	P0A7U3	30S ribosomal protein S19 OS=Escherichia coli (strain K12) OX=83333 GN=rpsS PE=1 SV=2	1.36049	0.0449694
[R].IGFNSK.[A]	1xTMT6plex [K6]; 1xTMT6plex [N-Term]	P0A9K3	PhoH-like protein OS=Escherichia coli (strain K12) OX=83333 GN=ybeZ PE=1 SV=2	0.747425	0.0450285
[R].IQPSGTFYDYEAK.[Y]	1xTMT6plex [K13]; 1xTMT6plex [N-Term]	P07862	D-alanine--D-alanine ligase B OS=Escherichia coli (strain K12) OX=83333 GN=ddlB PE=1 SV=3	0.877792	0.0451275
[R].QEIGQIVGCSR.[E]	1xCarbamidomethyl [C9]; 1xTMT6plex [N-Term]	P0ACJ8	cAMP-activated global transcriptional regulator CRP OS=Escherichia coli (strain K12) OX=83333 GN=crp PE=1 SV=1	1.22837	0.0451676
[K].GDLGLVIACLPYA.[-]	1xCarbamidomethyl [C9]; 1xTMT6plex [N-Term]	P0A7Q1	50S ribosomal protein L35 OS=Escherichia coli (strain K12) OX=83333 GN=rpmI PE=1 SV=2	2.29399	0.0451943
[K].WTDQSGQDR.[Y]	1xTMT6plex [N-Term]	P0AGE0	Single-stranded DNA-binding protein OS=Escherichia coli (strain K12) OX=83333 GN=ssb PE=1 SV=2	0.659021	0.0452008
[R].SNLFQGSWNFER.[M]	1xTMT6plex [N-Term]	P69805	PTS system mannose-specific EIID component OS=Escherichia coli (strain K12) OX=83333 GN=manZ PE=1 SV=2	1.33443	0.0452009
[K].LVQQFTK.[I]	1xTMT6plex [K7]; 1xTMT6plex [N-Term]	P0A836	Succinate--CoA ligase [ADP-forming] subunit beta OS=Escherichia coli (strain K12) OX=83333 GN=sucC PE=1 SV=1	0.800162	0.0452092
[R].ALQLLAR.[A]	1xTMT6plex [N-Term]	P06710	DNA polymerase III subunit tau OS=Escherichia coli (strain K12) OX=83333 GN=dnaX PE=1 SV=1	1.30763	0.0452242
[R].SVESYK.[F]	1xTMT6plex [K6]; 1xTMT6plex [N-Term]	P0A9Q1	Aerobic respiration control protein ArcA OS=Escherichia coli (strain K12) OX=83333 GN=arcA PE=1 SV=1	0.55426	0.0452889
[R].LYTSSWR.[Y]	1xTMT6plex [N-Term]	P45577	RNA chaperone ProQ OS=Escherichia coli (strain K12) OX=83333 GN=proQ PE=1 SV=2	1.33081	0.045326
[R].ALYLGK.[I]	1xTMT6plex [K6]; 1xTMT6plex [N-Term]	P00350	6-phosphogluconate dehydrogenase, decarboxylating OS=Escherichia coli (strain K12) OX=83333 GN=gnd PE=1 SV=2	0.757906	0.0453531
[K].GGVIFSVADQFGIPIR.[Y]	1xTMT6plex [N-Term]	P10121	Signal recognition particle receptor FtsY OS=Escherichia coli (strain K12) OX=83333 GN=ftsY PE=1 SV=1	0.807077	0.045354
[R].IAFTVSSK.[I]	1xTMT6plex [K8]; 1xTMT6plex [N-Term]	P46889	DNA translocase FtsK OS=Escherichia coli (strain K12) OX=83333 GN=ftsK PE=1 SV=2	1.30654	0.0453592
[K].TIVVYGTR.[-]	1xTMT6plex [N-Term]	P0ACJ8	cAMP-activated global transcriptional regulator CRP OS=Escherichia coli (strain K12) OX=83333 GN=crp PE=1 SV=1	1.23638	0.0453644
[R].DGDGFAWIER.[R]	1xDioxidation [W7]; 1xTMT6plex [N-Term]	P0ADE8	tRNA-modifying protein YgfZ OS=Escherichia coli (strain K12) OX=83333 GN=ygfZ PE=1 SV=2	1.22599	0.0453877
[R].DTINAPAEELGPSQLAQR.[A]	1xTMT6plex [N-Term]	P37095	Peptidase B OS=Escherichia coli (strain K12) OX=83333 GN=pepB PE=1 SV=2	1.20637	0.0453957
[R].ADFREEANK.[Q]	1xTMT6plex [K9]; 1xTMT6plex [N-Term]	P00962	Glutamine--tRNA ligase OS=Escherichia coli (strain K12) OX=83333 GN=glnS PE=1 SV=3	0.520255	0.0454006
[R].VWQQQGGK.[A]	1xTMT6plex [K8]; 1xTMT6plex [N-Term]	P0AAI9	Malonyl CoA-acyl carrier protein transacylase OS=Escherichia coli (strain K12) OX=83333 GN=fabD PE=1 SV=2	0.555776	0.0454187
[R].GTVQGGGLTK.[V]	1xTMT6plex [K10]; 1xTMT6plex [N-Term]	P0A722	Acyl-[acyl-carrier-protein]--UDP-N-acetylglucosamine O-acyltransferase OS=Escherichia coli (strain K12) OX=83333 GN=lpxA PE=1 SV=1	0.68904	0.0454344
[K].ASDFTDEK.[F]	1xTMT6plex [K8]; 1xTMT6plex [N-Term]	P46837	Protein YhgF OS=Escherichia coli (strain K12) OX=83333 GN=yhgF PE=1 SV=3	0.795876	0.0454416
[K].VPLPVVAQTAPEQQEENNADNR.[D]	1xTMT6plex [N-Term]	P21513	Ribonuclease E OS=Escherichia coli (strain K12) OX=83333 GN=rne PE=1 SV=6	1.23697	0.0454558
[K].AYPQEAAEFTR.[R]	1xTMT6plex [N-Term]	P27302	Transketolase 1 OS=Escherichia coli (strain K12) OX=83333 GN=tktA PE=1 SV=5	0.907954	0.045462
[K].AAQEIVNSGK.[A]	1xTMT6plex [K10]; 1xTMT6plex [N-Term]	P06999	ATP-dependent 6-phosphofructokinase isozyme 2 OS=Escherichia coli (strain K12) OX=83333 GN=pfkB PE=1 SV=2	0.697272	0.0454658
[R].GMPVDIHPEEGVPAVELILCR.[L]	1xCarbamidomethyl [C20]; 1xOxidation [M2]; 1xTMT6plex [N-Term]	P20083	DNA topoisomerase 4 subunit B OS=Escherichia coli (strain K12) OX=83333 GN=parE PE=1 SV=3	1.22177	0.0454858
[R].GYTVSIFNR.[S]	1xTMT6plex [N-Term]	P00350	6-phosphogluconate dehydrogenase, decarboxylating OS=Escherichia coli (strain K12) OX=83333 GN=gnd PE=1 SV=2	0.862824	0.0454861
[K].CTNPQWK.[E]	1xCarbamidomethyl [C1]; 1xTMT6plex [K7]; 1xTMT6plex [N-Term]	P22259	Phosphoenolpyruvate carboxykinase (ATP) OS=Escherichia coli (strain K12) OX=83333 GN=pckA PE=1 SV=2	0.683196	0.0455213
[K].NNPLLVGESGVGK.[T]	1xTMT6plex [K13]; 1xTMT6plex [N-Term]	P0ABH9	ATP-dependent Clp protease ATP-binding subunit ClpA OS=Escherichia coli (strain K12) OX=83333 GN=clpA PE=1 SV=1	1.40376	0.0455842
[K].ILVVDDDMR.[L]	1xOxidation [M8]; 1xTMT6plex [N-Term]	P0AA16	Transcriptional regulatory protein OmpR OS=Escherichia coli (strain K12) OX=83333 GN=ompR PE=1 SV=1	1.17445	0.0457001
[R].ISSTLVLNR.[V]	1xTMT6plex [N-Term]	P37746	Putative O-antigen transporter OS=Escherichia coli (strain K12) OX=83333 GN=rfbX PE=1 SV=4	1.52733	0.0457148
[R].VMQAQGSQLTNK.[Y]	1xTMT6plex [K12]; 1xTMT6plex [N-Term]	P0A825	Serine hydroxymethyltransferase OS=Escherichia coli (strain K12) OX=83333 GN=glyA PE=1 SV=1	0.817704	0.0457282
[R].ELGSVNDFIVDGNR.[I]	1xTMT6plex [N-Term]	P77774	Outer membrane protein assembly factor BamB OS=Escherichia coli (strain K12) OX=83333 GN=bamB PE=1 SV=1	1.30986	0.0457327
[R].SEVLASEFR.[D]	1xTMT6plex [N-Term]	P77536	Uncharacterized electron transport protein YkgF OS=Escherichia coli (strain K12) OX=83333 GN=ykgF PE=3 SV=1	1.26669	0.0457384
[K].VMNLDRFDLL.[-]	1xTMT6plex [N-Term]	P13029	Catalase-peroxidase OS=Escherichia coli (strain K12) OX=83333 GN=katG PE=1 SV=2	1.08867	0.0457438
[R].FASLDELK.[A]	1xTMT6plex [K8]; 1xTMT6plex [N-Term]	P0AG40	Bifunctional riboflavin kinase/FMN adenylyltransferase OS=Escherichia coli (strain K12) OX=83333 GN=ribF PE=1 SV=1	1.20743	0.045815
[K].VIEQAR.[A]	1xTMT6plex [N-Term]	P00956	Isoleucine--tRNA ligase OS=Escherichia coli (strain K12) OX=83333 GN=ileS PE=1 SV=5	0.680669	0.0458224
[R].IAGINIPDHK.[H]	1xTMT6plex [K10]; 1xTMT6plex [N-Term]	P0A7S9	30S ribosomal protein S13 OS=Escherichia coli (strain K12) OX=83333 GN=rpsM PE=1 SV=2	1.95126	0.0458227
[K].HLVEIFG.[-]	1xTMT6plex [N-Term]	P0AEY5	Modulator of drug activity B OS=Escherichia coli (strain K12) OX=83333 GN=mdaB PE=1 SV=1	1.13011	0.0458273
[R].DGAAGVFLAANTFPK.[S]	1xTMT6plex [K15]; 1xTMT6plex [N-Term]	P06612	DNA topoisomerase 1 OS=Escherichia coli (strain K12) OX=83333 GN=topA PE=1 SV=2	1.53518	0.0458394
[K].GSLYIATTHTQAR.[Y]	1xTMT6plex [N-Term]	P0A9F3	HTH-type transcriptional regulator CysB OS=Escherichia coli (strain K12) OX=83333 GN=cysB PE=3 SV=1	0.799163	0.0458438
[R].VVPLFPIYDGK.[T]	1xTMT6plex [K11]; 1xTMT6plex [N-Term]	P24205	Lipid A biosynthesis myristoyltransferase OS=Escherichia coli (strain K12) OX=83333 GN=lpxM PE=1 SV=1	1.38405	0.0458487
[R].REGTDLFLK.[S]	1xTMT6plex [K9]; 1xTMT6plex [N-Term]	P0A7V8	30S ribosomal protein S4 OS=Escherichia coli (strain K12) OX=83333 GN=rpsD PE=1 SV=2	1.44993	0.0458533
[K].LNLGTR.[E]	1xTMT6plex [N-Term]	P0AA16	Transcriptional regulatory protein OmpR OS=Escherichia coli (strain K12) OX=83333 GN=ompR PE=1 SV=1	0.747103	0.0458552
[K].VGEEVEIVGIK.[E]	1xTMT6plex [K11]; 1xTMT6plex [N-Term]	P0CE47	Elongation factor Tu 1 OS=Escherichia coli (strain K12) OX=83333 GN=tufA PE=1 SV=1	0.915078	0.0458566
[K].DMPFELIEIPAGK.[R]	1xOxidation [M2]; 1xTMT6plex [K13]; 1xTMT6plex [N-Term]	P0A8I8	Ribosomal RNA large subunit methyltransferase H OS=Escherichia coli (strain K12) OX=83333 GN=rlmH PE=1 SV=1	1.21634	0.0458592
[R].VLLPAFPDIR.[R]	1xTMT6plex [N-Term]	P0A6U8	Glycogen synthase OS=Escherichia coli (strain K12) OX=83333 GN=glgA PE=1 SV=1	1.2762	0.045864
[R].ELQDIGVR.[A]	1xTMT6plex [N-Term]	P22523	Chromosome partition protein MukB OS=Escherichia coli (strain K12) OX=83333 GN=mukB PE=1 SV=2	1.17913	0.0460049
[R].QGFYER.[N]	1xTMT6plex [N-Term]	P27306	Soluble pyridine nucleotide transhydrogenase OS=Escherichia coli (strain K12) OX=83333 GN=sthA PE=1 SV=5	0.779831	0.04604
[R].LINWSLTDTTTR.[L]	1xTMT6plex [N-Term]	P77338	Mechanosensitive channel MscK OS=Escherichia coli (strain K12) OX=83333 GN=mscK PE=1 SV=1	1.72612	0.0460505
[R].ITEYEK.[D]	1xTMT6plex [K6]; 1xTMT6plex [N-Term]	P0A8T7	DNA-directed RNA polymerase subunit beta' OS=Escherichia coli (strain K12) OX=83333 GN=rpoC PE=1 SV=1	0.790015	0.0460782
[K].TIGIEAR.[K]	1xTMT6plex [N-Term]	P06616	GTPase Era OS=Escherichia coli (strain K12) OX=83333 GN=era PE=1 SV=2	0.856747	0.0460812
[K].LLGETLLR.[L]	1xTMT6plex [N-Term]	P0ACJ0	Leucine-responsive regulatory protein OS=Escherichia coli (strain K12) OX=83333 GN=lrp PE=1 SV=2	1.0932	0.0460925
[K].DIHFEGLQR.[V]	1xTMT6plex [N-Term]	P0A940	Outer membrane protein assembly factor BamA OS=Escherichia coli (strain K12) OX=83333 GN=bamA PE=1 SV=1	0.750587	0.0461026
[K].VIFGGR.[L]	1xTMT6plex [N-Term]	P37747	UDP-galactopyranose mutase OS=Escherichia coli (strain K12) OX=83333 GN=glf PE=1 SV=1	0.831583	0.046242
[R].VLDAINTAGR.[S]	1xTMT6plex [N-Term]	P77171	Uncharacterized HTH-type transcriptional regulator YdcI OS=Escherichia coli (strain K12) OX=83333 GN=ydcI PE=3 SV=2	1.16285	0.0462952
[R].VILLTLR.[T]	1xTMT6plex [N-Term]	P63183	Low affinity potassium transport system protein kup OS=Escherichia coli (strain K12) OX=83333 GN=kup PE=3 SV=1	1.41027	0.046301
[R].ELAYLSADDLR.[S]	1xTMT6plex [N-Term]	P22523	Chromosome partition protein MukB OS=Escherichia coli (strain K12) OX=83333 GN=mukB PE=1 SV=2	1.26824	0.0463269
[K].YYDELPTEGNEHGQAFR.[D]	1xTMT6plex [N-Term]	P0AC33	Fumarate hydratase class I, aerobic OS=Escherichia coli (strain K12) OX=83333 GN=fumA PE=1 SV=2	0.784413	0.0463306
[K].TTFAAAAK.[E]	1xTMT6plex [K8]; 1xTMT6plex [N-Term]	P0ABZ6	Chaperone SurA OS=Escherichia coli (strain K12) OX=83333 GN=surA PE=1 SV=1	0.682791	0.0463312
[K].ADLQAQLDSLNK.[Q]	1xTMT6plex [K12]; 1xTMT6plex [N-Term]	P77338	Mechanosensitive channel MscK OS=Escherichia coli (strain K12) OX=83333 GN=mscK PE=1 SV=1	1.67146	0.0463419
[K].LLQIYDVK.[T]	1xTMT6plex [K8]; 1xTMT6plex [N-Term]	P0AED9	DNA-cytosine methyltransferase OS=Escherichia coli (strain K12) OX=83333 GN=dcm PE=1 SV=1	1.38117	0.0463505
[K].SGDLTAFEPELLK.[E]	1xTMT6plex [K13]; 1xTMT6plex [N-Term]	P23865	Tail-specific protease OS=Escherichia coli (strain K12) OX=83333 GN=prc PE=1 SV=2	1.36533	0.0463618
[R].FLNDPQAFNEAFAR.[A]	1xTMT6plex [N-Term]	P13029	Catalase-peroxidase OS=Escherichia coli (strain K12) OX=83333 GN=katG PE=1 SV=2	1.10421	0.0463816
[R].VADWLGK.[N]	1xTMT6plex [K7]; 1xTMT6plex [N-Term]	P00547	Homoserine kinase OS=Escherichia coli (strain K12) OX=83333 GN=thrB PE=1 SV=2	0.826138	0.0463855
[K].SEITDEEYK.[E]	1xTMT6plex [K9]; 1xTMT6plex [N-Term]	P0A6Z3	Chaperone protein HtpG OS=Escherichia coli (strain K12) OX=83333 GN=htpG PE=1 SV=1	0.855422	0.0463952
[K].LAVYSTK.[Q]	1xTMT6plex [K7]; 1xTMT6plex [N-Term]	P52643	D-lactate dehydrogenase OS=Escherichia coli (strain K12) OX=83333 GN=ldhA PE=1 SV=1	0.784728	0.0464816
[R].TYLEWAER.[N]	1xTMT6plex [N-Term]	P75864	Ribosomal RNA large subunit methyltransferase K/L OS=Escherichia coli (strain K12) OX=83333 GN=rlmL PE=1 SV=1	1.23943	0.0465069
[R].MPSAVGYQPTLAEEMGVLQER.[I]	1xOxidation [M/P]; 1xTMT6plex [N-Term]	P0ABB4	ATP synthase subunit beta OS=Escherichia coli (strain K12) OX=83333 GN=atpD PE=1 SV=2	1.17882	0.0465279
[R].IVPELVYDR.[S]	1xTMT6plex [N-Term]	P31119	Bifunctional protein Aas OS=Escherichia coli (strain K12) OX=83333 GN=aas PE=1 SV=2	1.36664	0.0465309
[R].MVYAPTQEHGK.[Q]	1xTMT6plex [K11]; 1xTMT6plex [N-Term]	P23538	Phosphoenolpyruvate synthase OS=Escherichia coli (strain K12) OX=83333 GN=ppsA PE=1 SV=5	0.740846	0.0465378
[K].DAIATVNK.[Q]	1xTMT6plex [K8]; 1xTMT6plex [N-Term]	P0AG67	30S ribosomal protein S1 OS=Escherichia coli (strain K12) OX=83333 GN=rpsA PE=1 SV=1	0.72454	0.0465499
[R].AQTISFEDFITYK.[G]	1xTMT6plex [K13]; 1xTMT6plex [N-Term]	P0ABU2	Ribosome-binding ATPase YchF OS=Escherichia coli (strain K12) OX=83333 GN=ychF PE=1 SV=2	0.798647	0.0465787
[R].GTCQTYILGQR.[D]	1xCarbamidomethyl [C3]; 1xTMT6plex [N-Term]	P0ADB1	Osmotically-inducible putative lipoprotein OsmE OS=Escherichia coli (strain K12) OX=83333 GN=osmE PE=2 SV=1	1.21475	0.0465907
[K].LQMELVPER.[L]	1xOxidation [M3]; 1xTMT6plex [N-Term]	P0A8V2	DNA-directed RNA polymerase subunit beta OS=Escherichia coli (strain K12) OX=83333 GN=rpoB PE=1 SV=1	1.33975	0.0465923
[R].TGVPVVWIK.[R]	1xOxidation [W7]; 1xTMT6plex [K9]; 1xTMT6plex [N-Term]	P33599	NADH-quinone oxidoreductase subunit C/D OS=Escherichia coli (strain K12) OX=83333 GN=nuoC PE=1 SV=3	1.42999	0.0465938
[R].QIASYGR.[G]	1xTMT6plex [N-Term]	P0A877	Tryptophan synthase alpha chain OS=Escherichia coli (strain K12) OX=83333 GN=trpA PE=1 SV=1	0.727151	0.0466048
[R].VYQSEQAEK.[L]	1xTMT6plex [K9]; 1xTMT6plex [N-Term]	P0ACC7	Bifunctional protein GlmU OS=Escherichia coli (strain K12) OX=83333 GN=glmU PE=1 SV=1	0.661326	0.0466145
[K].ENILFGLAK.[K]	1xTMT6plex [K9]; 1xTMT6plex [N-Term]	P77257	Autoinducer 2 import ATP-binding protein LsrA OS=Escherichia coli (strain K12) OX=83333 GN=lsrA PE=1 SV=1	1.16924	0.0466161
[K].IGVMFGNPETTTGGNALK.[F]	1xOxidation [M4]; 1xTMT6plex [K18]; 1xTMT6plex [N-Term]	P0A7G6	Protein RecA OS=Escherichia coli (strain K12) OX=83333 GN=recA PE=1 SV=2	1.13234	0.0466239
[R].ESEFTR.[W]	1xTMT6plex [N-Term]	P0A9C0	Anaerobic glycerol-3-phosphate dehydrogenase subunit A OS=Escherichia coli (strain K12) OX=83333 GN=glpA PE=1 SV=1	0.686995	0.0466444
[R].AVEIGSFLLGR.[D]	1xTMT6plex [N-Term]	P0A853	Tryptophanase OS=Escherichia coli (strain K12) OX=83333 GN=tnaA PE=1 SV=1	0.931646	0.0466634
[R].LEYDPNR.[S]	1xTMT6plex [N-Term]	P60422	50S ribosomal protein L2 OS=Escherichia coli (strain K12) OX=83333 GN=rplB PE=1 SV=2	2.91658	0.046667
[K].LGYSLK.[D]	1xTMT6plex [K6]; 1xTMT6plex [N-Term]	P27848	Pyridoxal phosphate phosphatase YigL OS=Escherichia coli (strain K12) OX=83333 GN=yigL PE=1 SV=4	0.813625	0.0466839
[R].QLWIAR.[I]	1xDioxidation [W3]; 1xTMT6plex [N-Term]	P0A7L3	50S ribosomal protein L20 OS=Escherichia coli (strain K12) OX=83333 GN=rplT PE=1 SV=2	1.39196	0.0466844
[R].MPMVQK.[K]	1xOxidation [P/M]; 1xTMT6plex [K6]; 1xTMT6plex [N-Term]	P0A6Y8	Chaperone protein DnaK OS=Escherichia coli (strain K12) OX=83333 GN=dnaK PE=1 SV=2	0.81344	0.0467053
[K].YSGFLNNYSDLK.[E]	1xTMT6plex [K12]; 1xTMT6plex [N-Term]	P64451	Uncharacterized lipoprotein YdcL OS=Escherichia coli (strain K12) OX=83333 GN=ydcL PE=3 SV=1	1.18331	0.0467113
[-].MNTQQLAK.[L]	1xOxidation [M1]; 1xTMT6plex [K8]; 1xTMT6plex [N-Term]	P17952	UDP-N-acetylmuramate--L-alanine ligase OS=Escherichia coli (strain K12) OX=83333 GN=murC PE=1 SV=2	0.597892	0.0467125
[K].LEGYQEDQAK.[K]	1xTMT6plex [K10]; 1xTMT6plex [N-Term]	P77804	Protein YdgA OS=Escherichia coli (strain K12) OX=83333 GN=ydgA PE=1 SV=1	0.863442	0.0467182
[K].SLDDFLIK.[Q]	1xTMT6plex [K8]; 1xTMT6plex [N-Term]	P0ACF8	DNA-binding protein H-NS OS=Escherichia coli (strain K12) OX=83333 GN=hns PE=1 SV=2	1.15988	0.0467366
[R].SLVTGDR.[V]	1xTMT6plex [N-Term]	P39286	Small ribosomal subunit biogenesis GTPase RsgA OS=Escherichia coli (strain K12) OX=83333 GN=rsgA PE=1 SV=2	0.768786	0.0467421
[K].AYSLLEQLR.[S]	1xTMT6plex [N-Term]	P0ABJ9	Cytochrome bd-I ubiquinol oxidase subunit 1 OS=Escherichia coli (strain K12) OX=83333 GN=cydA PE=1 SV=1	1.36444	0.0468115
[K].LLEATQYR.[Q]	1xTMT6plex [N-Term]	P02919	Penicillin-binding protein 1B OS=Escherichia coli (strain K12) OX=83333 GN=mrcB PE=1 SV=2	1.26395	0.0468632
[K].NPLFLLDEIDK.[M]	1xTMT6plex [K11]; 1xTMT6plex [N-Term]	P0A9M0	Lon protease OS=Escherichia coli (strain K12) OX=83333 GN=lon PE=1 SV=1	1.38787	0.0468798
[R].VDGTINLPGSK.[S]	1xTMT6plex [K11]; 1xTMT6plex [N-Term]	P0A6D3	3-phosphoshikimate 1-carboxyvinyltransferase OS=Escherichia coli (strain K12) OX=83333 GN=aroA PE=1 SV=1	0.901491	0.0468816
[K].LSNAQVIDVTK.[M]	1xTMT6plex [K11]; 1xTMT6plex [N-Term]	P0A6W5	Transcription elongation factor GreA OS=Escherichia coli (strain K12) OX=83333 GN=greA PE=1 SV=1	0.879987	0.0468948
[K].LIPSLK.[E]	1xTMT6plex [K6]; 1xTMT6plex [N-Term]	P30863	2,5-diketo-D-gluconic acid reductase B OS=Escherichia coli (strain K12) OX=83333 GN=dkgB PE=1 SV=2	0.845673	0.0469004
[K].YSWQAR.[G]	1xTMT6plex [N-Term]	P13035	Aerobic glycerol-3-phosphate dehydrogenase OS=Escherichia coli (strain K12) OX=83333 GN=glpD PE=1 SV=3	0.815414	0.0469061
[R].SDIPVFVGSSK.[D]	1xTMT6plex [K11]; 1xTMT6plex [N-Term]	P08660	Lysine-sensitive aspartokinase 3 OS=Escherichia coli (strain K12) OX=83333 GN=lysC PE=1 SV=2	1.10763	0.0469231
[R].GLQPGAPVEFR.[G]	1xTMT6plex [N-Term]	P43671	Intermembrane transport protein PqiB OS=Escherichia coli (strain K12) OX=83333 GN=pqiB PE=1 SV=2	1.08333	0.0469244
[K].IEDVPQEQR.[D]	1xTMT6plex [N-Term]	P23538	Phosphoenolpyruvate synthase OS=Escherichia coli (strain K12) OX=83333 GN=ppsA PE=1 SV=5	0.915968	0.0469251
[R].ALIAQEPLLGAK.[E]	1xTMT6plex [K12]; 1xTMT6plex [N-Term]	P45464	Penicillin-binding protein activator LpoA OS=Escherichia coli (strain K12) OX=83333 GN=lpoA PE=1 SV=1	1.25543	0.047094
[R].VIIAGFGR.[F]	1xTMT6plex [N-Term]	P03819	Glutathione-regulated potassium-efflux system protein KefC OS=Escherichia coli (strain K12) OX=83333 GN=kefC PE=1 SV=2	1.31558	0.0471147
[R].ILDIIPETLHQR.[R]	1xTMT6plex [N-Term]	P0A993	Fructose-1,6-bisphosphatase class 1 OS=Escherichia coli (strain K12) OX=83333 GN=fbp PE=1 SV=1	0.751264	0.0471227
[K].AQALWTR.[N]	1xTMT6plex [N-Term]	P0A6Z3	Chaperone protein HtpG OS=Escherichia coli (strain K12) OX=83333 GN=htpG PE=1 SV=1	0.781543	0.0471252
[K].ASTISNVVR.[K]	1xTMT6plex [N-Term]	P0ABB0	ATP synthase subunit alpha OS=Escherichia coli (strain K12) OX=83333 GN=atpA PE=1 SV=1	0.877654	0.0471283
[K].EALEWGTTGAGLR.[A]	1xTMT6plex [N-Term]	P33599	NADH-quinone oxidoreductase subunit C/D OS=Escherichia coli (strain K12) OX=83333 GN=nuoC PE=1 SV=3	1.23995	0.0471363
[K].AANAGGVATSGLEMAQNAAR.[L]	1xTMT6plex [N-Term]	P00370	NADP-specific glutamate dehydrogenase OS=Escherichia coli (strain K12) OX=83333 GN=gdhA PE=1 SV=1	1.10546	0.0471524
[R].WLVNTVATQAR.[Q]	1xTMT6plex [N-Term]	P23894	Protease HtpX OS=Escherichia coli (strain K12) OX=83333 GN=htpX PE=1 SV=1	1.42819	0.0471545
[R].FEGTALLR.[D]	1xTMT6plex [N-Term]	P0AF98	Lipopolysaccharide export system permease protein LptF OS=Escherichia coli (strain K12) OX=83333 GN=lptF PE=1 SV=1	1.33621	0.0471558
[K].DDGNTIMVVQK.[Q]	1xOxidation [M7]; 1xTMT6plex [K11]; 1xTMT6plex [N-Term]	P0A905	Outer membrane lipoprotein SlyB OS=Escherichia coli (strain K12) OX=83333 GN=slyB PE=2 SV=1	1.29983	0.0471567
[K].LMPGEEEVAENPR.[A]	1xOxidation [M2]; 1xTMT6plex [N-Term]	P60390	Ribosomal RNA small subunit methyltransferase H OS=Escherichia coli (strain K12) OX=83333 GN=rsmH PE=1 SV=1	1.4643	0.0471606
[R].ESYVGR.[L]	1xTMT6plex [N-Term]	P0A9M8	Phosphate acetyltransferase OS=Escherichia coli (strain K12) OX=83333 GN=pta PE=1 SV=2	0.710296	0.0471727
[R].WIAVGR.[L]	1xTMT6plex [N-Term]	P37765	Ribosomal large subunit pseudouridine synthase B OS=Escherichia coli (strain K12) OX=83333 GN=rluB PE=1 SV=2	2.16271	0.0471766
[K].SNQPVVFVDSTGR.[S]	1xTMT6plex [N-Term]	P0AFI2	DNA topoisomerase 4 subunit A OS=Escherichia coli (strain K12) OX=83333 GN=parC PE=1 SV=1	1.40399	0.0471783
[R].MQLNEELR.[H]	1xOxidation [M1]; 1xTMT6plex [N-Term]	P0A6H5	ATP-dependent protease ATPase subunit HslU OS=Escherichia coli (strain K12) OX=83333 GN=hslU PE=1 SV=1	1.45397	0.0471785
[R].LGVLLNNQR.[Q]	1xTMT6plex [N-Term]	P0AFL6	Exopolyphosphatase OS=Escherichia coli (strain K12) OX=83333 GN=ppx PE=1 SV=2	1.21213	0.0471785
[K].IIDGAELLIPMAGLINK.[E]	1xOxidation [M11]; 1xTMT6plex [K17]; 1xTMT6plex [N-Term]	P07118	Valine--tRNA ligase OS=Escherichia coli (strain K12) OX=83333 GN=valS PE=1 SV=2	1.18094	0.0471805
[K].AEASTLQQR.[L]	1xTMT6plex [N-Term]	P10100	Endolytic peptidoglycan transglycosylase RlpA OS=Escherichia coli (strain K12) OX=83333 GN=rlpA PE=1 SV=1	0.823372	0.0471843
[K].LEQELPESGVSLR.[T]	1xTMT6plex [N-Term]	P77748	Uncharacterized protein YdiJ OS=Escherichia coli (strain K12) OX=83333 GN=ydiJ PE=4 SV=1	1.20988	0.0471869
[K].TQPLPILITGGGR.[R]	1xTMT6plex [N-Term]	P0AFS3	Dihydromonapterin reductase OS=Escherichia coli (strain K12) OX=83333 GN=folM PE=1 SV=1	1.30033	0.0472009
[K].IFTTFDSVAQDAAEK.[A]	1xTMT6plex [K15]; 1xTMT6plex [N-Term]	P02919	Penicillin-binding protein 1B OS=Escherichia coli (strain K12) OX=83333 GN=mrcB PE=1 SV=2	1.44122	0.0472025
[R].MLTEDQIK.[T]	1xTMT6plex [K8]; 1xTMT6plex [N-Term]	P0AAI3	ATP-dependent zinc metalloprotease FtsH OS=Escherichia coli (strain K12) OX=83333 GN=ftsH PE=1 SV=1	1.19463	0.047211
[K].SGWADDER.[A]	1xTMT6plex [N-Term]	P06616	GTPase Era OS=Escherichia coli (strain K12) OX=83333 GN=era PE=1 SV=2	0.831473	0.0472113
[K].MVDTSDEWIVTR.[T]	1xTMT6plex [N-Term]	P0A6R0	3-oxoacyl-[acyl-carrier-protein] synthase 3 OS=Escherichia coli (strain K12) OX=83333 GN=fabH PE=1 SV=1	0.88002	0.0472126
[K].SQPVLVQPGQTGAMNSTLWVGPEIQDK.[M]	1xTMT6plex [K27]; 1xTMT6plex [N-Term]	P25714	Membrane protein insertase YidC OS=Escherichia coli (strain K12) OX=83333 GN=yidC PE=1 SV=2	1.16718	0.0472202
[R].GSWLDFEFDPK.[D]	1xDioxidation [W3]; 1xTMT6plex [K11]; 1xTMT6plex [N-Term]	P0A8V2	DNA-directed RNA polymerase subunit beta OS=Escherichia coli (strain K12) OX=83333 GN=rpoB PE=1 SV=1	1.23825	0.0472684
[K].LFDNPLEQK.[Q]	1xTMT6plex [K9]; 1xTMT6plex [N-Term]	P43329	ATP-dependent RNA helicase HrpA OS=Escherichia coli (strain K12) OX=83333 GN=hrpA PE=3 SV=3	1.47364	0.0472815
[K].APEESEYLNLIANAAR.[T]	1xTMT6plex [N-Term]	P75867	Putative Lon protease homolog OS=Escherichia coli (strain K12) OX=83333 GN=ycbZ PE=3 SV=1	1.30215	0.0473017
[R].GLAQGTDVSFGSFGLK.[A]	1xTMT6plex [K16]; 1xTMT6plex [N-Term]	P0ADY7	50S ribosomal protein L16 OS=Escherichia coli (strain K12) OX=83333 GN=rplP PE=1 SV=1	2.27182	0.0473128
[R].EGPTVQIGGNIGR.[M]	1xTMT6plex [N-Term]	P37019	H(+)/Cl(-) exchange transporter ClcA OS=Escherichia coli (strain K12) OX=83333 GN=clcA PE=1 SV=2	1.23541	0.0473798
[R].YCLDDIFK.[G]	1xCarbamidomethyl [C2]; 1xTMT6plex [K8]; 1xTMT6plex [N-Term]	P0A7B1	Polyphosphate kinase OS=Escherichia coli (strain K12) OX=83333 GN=ppk PE=1 SV=2	1.09174	0.0474319
[R].TISQLYDPEK.[G]	1xTMT6plex [K10]; 1xTMT6plex [N-Term]	P00959	Methionine--tRNA ligase OS=Escherichia coli (strain K12) OX=83333 GN=metG PE=1 SV=2	1.16219	0.0474423
[R].FSIFPGSGLFK.[K]	1xTMT6plex [K11]; 1xTMT6plex [N-Term]	P43329	ATP-dependent RNA helicase HrpA OS=Escherichia coli (strain K12) OX=83333 GN=hrpA PE=3 SV=3	1.60829	0.0474629
[K].TVEWYLSNTK.[W]	1xTMT6plex [K10]; 1xTMT6plex [N-Term]	P37759	dTDP-glucose 4,6-dehydratase 1 OS=Escherichia coli (strain K12) OX=83333 GN=rfbB PE=3 SV=2	0.862127	0.0474667
[K].TSLLDYIR.[S]	1xTMT6plex [N-Term]	P0A705	Translation initiation factor IF-2 OS=Escherichia coli (strain K12) OX=83333 GN=infB PE=1 SV=1	1.34759	0.0474837
[R].ETFANR.[G]	1xTMT6plex [N-Term]	P0A8M3	Threonine--tRNA ligase OS=Escherichia coli (strain K12) OX=83333 GN=thrS PE=1 SV=1	0.721101	0.0474838
[R].MPMVQK.[K]	1xTMT6plex [K6]; 1xTMT6plex [N-Term]	P0A6Y8	Chaperone protein DnaK OS=Escherichia coli (strain K12) OX=83333 GN=dnaK PE=1 SV=2	0.784523	0.0474863
[R].IVTLDIPGKPWDTPQLAAELER.[W]	1xTMT6plex [K9]; 1xTMT6plex [N-Term]	P0A8I8	Ribosomal RNA large subunit methyltransferase H OS=Escherichia coli (strain K12) OX=83333 GN=rlmH PE=1 SV=1	0.767712	0.0474925
[K].VETDFAAEVAAMSK.[Q]	1xTMT6plex [K14]; 1xTMT6plex [N-Term]	P0A6P1	Elongation factor Ts OS=Escherichia coli (strain K12) OX=83333 GN=tsf PE=1 SV=2	0.83186	0.0474941
[K].LDVPIK.[FM]	1xDioxidation [P4]; 1xTMT6plex [K6]; 1xTMT6plex [N-Term]	P18775	Dimethyl sulfoxide reductase DmsA OS=Escherichia coli (strain K12) OX=83333 GN=dmsA PE=1 SV=2	0.836386	0.0474953
[K].SGTAQVFGLK.[A]	1xTMT6plex [K10]; 1xTMT6plex [N-Term]	P0AD65	Peptidoglycan D,D-transpeptidase MrdA OS=Escherichia coli (strain K12) OX=83333 GN=mrdA PE=1 SV=1	1.3576	0.0475029
[R].ALAILK.[S]	1xTMT6plex [K6]; 1xTMT6plex [N-Term]	P00946	Mannose-6-phosphate isomerase OS=Escherichia coli (strain K12) OX=83333 GN=manA PE=1 SV=1	0.804201	0.0475055
[K].GNTPAQVPK.[H]	1xTMT6plex [K9]; 1xTMT6plex [N-Term]	P06971	Ferrichrome outer membrane transporter/phage receptor OS=Escherichia coli (strain K12) OX=83333 GN=fhuA PE=1 SV=2	0.775789	0.047512
[K].EEAHGAPLGEEEVALAR.[Q]	1xTMT6plex [N-Term]	P33570	Transketolase 2 OS=Escherichia coli (strain K12) OX=83333 GN=tktB PE=1 SV=1	1.24457	0.0475124
[R].EQIQNIE.[-]	1xTMT6plex [N-Term]	P23839	UPF0701 protein YicC OS=Escherichia coli (strain K12) OX=83333 GN=yicC PE=1 SV=2	1.24288	0.0475127
[R].ILINSPK.[V]	1xTMT6plex [K7]; 1xTMT6plex [N-Term]	P37689	2,3-bisphosphoglycerate-independent phosphoglycerate mutase OS=Escherichia coli (strain K12) OX=83333 GN=gpmI PE=1 SV=1	0.853237	0.0475161
[-].MQENYK.[I]	1xOxidation [M1]; 1xTMT6plex [K6]; 1xTMT6plex [N-Term]	P0AA16	Transcriptional regulatory protein OmpR OS=Escherichia coli (strain K12) OX=83333 GN=ompR PE=1 SV=1	0.512182	0.0475194
[R].GNYSMGVR.[E]	1xOxidation [M5]; 1xTMT6plex [N-Term]	P62399	50S ribosomal protein L5 OS=Escherichia coli (strain K12) OX=83333 GN=rplE PE=1 SV=2	0.893043	0.0475212
[K].ETTFNELMNQQA.[-]	1xOxidation [M/N]; 1xTMT6plex [N-Term]	P0A850	Trigger factor OS=Escherichia coli (strain K12) OX=83333 GN=tig PE=1 SV=1	1.19927	0.0475267
[R].QNLLDIESLK.[V]	1xTMT6plex [K10]; 1xTMT6plex [N-Term]	P76372	Chain length determinant protein OS=Escherichia coli (strain K12) OX=83333 GN=wzzB PE=1 SV=2	1.35318	0.0475278
[R].VFMQPASEGTGIIAGGAMR.[A]	2xOxidation [M3; M18]; 1xTMT6plex [N-Term]	P0A7W1	30S ribosomal protein S5 OS=Escherichia coli (strain K12) OX=83333 GN=rpsE PE=1 SV=2	1.19853	0.0475287
[K].AAFWAK.[-]	1xOxidation [W4]; 1xTMT6plex [K6]; 1xTMT6plex [N-Term]	P75838	Ribosomal protein S12 methylthiotransferase accessory factor YcaO OS=Escherichia coli (strain K12) OX=83333 GN=ycaO PE=1 SV=2	0.804291	0.0475295
[K].WQGVIK.[A]	1xDioxidation [W1]; 1xTMT6plex [K6]; 1xTMT6plex [N-Term]	P0A8A8	Ribosome maturation factor RimP OS=Escherichia coli (strain K12) OX=83333 GN=rimP PE=1 SV=2	0.793863	0.0475336
[R].ITNLANGR.[M]	1xTMT6plex [N-Term]	P10100	Endolytic peptidoglycan transglycosylase RlpA OS=Escherichia coli (strain K12) OX=83333 GN=rlpA PE=1 SV=1	0.877588	0.047552
[R].DLAANPIPVLDGELVGALRPSDAPLTPR.[Q]	1xTMT6plex [N-Term]	P41407	FMN-dependent NADH-azoreductase OS=Escherichia coli (strain K12) OX=83333 GN=azoR PE=1 SV=3	0.802838	0.0475558
[R].YGVVEFDK.[N]	1xTMT6plex [K8]; 1xTMT6plex [N-Term]	P37744	Glucose-1-phosphate thymidylyltransferase 1 OS=Escherichia coli (strain K12) OX=83333 GN=rfbA PE=1 SV=2	0.934807	0.0475592
[R].ATGDGPSQVNY.[-]	1xTMT6plex [N-Term]	P0ADN6	Uncharacterized lipoprotein YifL OS=Escherichia coli (strain K12) OX=83333 GN=yifL PE=3 SV=1	1.98341	0.0475708
[K].EFTFNGIR.[Q]	1xTMT6plex [N-Term]	P0AEB2	D-alanyl-D-alanine carboxypeptidase DacA OS=Escherichia coli (strain K12) OX=83333 GN=dacA PE=1 SV=1	1.10937	0.0475751
[K].LDVPIK.[FM]	1xTMT6plex [K6]; 1xTMT6plex [N-Term]	P18775	Dimethyl sulfoxide reductase DmsA OS=Escherichia coli (strain K12) OX=83333 GN=dmsA PE=1 SV=2	1.10651	0.0475841
[R].ELFEEQAK.[R]	1xTMT6plex [K8]; 1xTMT6plex [N-Term]	P0A850	Trigger factor OS=Escherichia coli (strain K12) OX=83333 GN=tig PE=1 SV=1	0.892233	0.0475866
[R].SVMTLFSGPTDIYSHQVR.[I]	1xOxidation [M3]; 1xTMT6plex [N-Term]	P0ACA3	Stringent starvation protein A OS=Escherichia coli (strain K12) OX=83333 GN=sspA PE=1 SV=2	1.28998	0.0475894
[K].DGAYVR.[E]	1xTMT6plex [N-Term]	P0AFG8	Pyruvate dehydrogenase E1 component OS=Escherichia coli (strain K12) OX=83333 GN=aceE PE=1 SV=2	0.714204	0.0475956
[R].ALQNVDLIR.[S]	1xTMT6plex [N-Term]	P76268	Transcriptional regulator KdgR OS=Escherichia coli (strain K12) OX=83333 GN=kdgR PE=1 SV=1	1.24414	0.047601
[K].ISWMEIYTGEK.[S]	1xTMT6plex [K11]; 1xTMT6plex [N-Term]	P08200	Isocitrate dehydrogenase [NADP] OS=Escherichia coli (strain K12) OX=83333 GN=icd PE=1 SV=1	0.87196	0.0476029
[K].GAITIATR.[E]	1xTMT6plex [N-Term]	P0AFG8	Pyruvate dehydrogenase E1 component OS=Escherichia coli (strain K12) OX=83333 GN=aceE PE=1 SV=2	0.870205	0.0476048
[K].MIEGSCK.[A]	1xCarbamidomethyl [C6]; 1xTMT6plex [K7]; 1xTMT6plex [N-Term]	P09373	Formate acetyltransferase 1 OS=Escherichia coli (strain K12) OX=83333 GN=pflB PE=1 SV=2	0.680273	0.0476813
[R].GVTDAQVVSR.[R]	1xTMT6plex [N-Term]	P0A6U8	Glycogen synthase OS=Escherichia coli (strain K12) OX=83333 GN=glgA PE=1 SV=1	1.19585	0.0476927
[R].FNLQDGFPLVTTK.[R]	1xTMT6plex [K13]; 1xTMT6plex [N-Term]	P0A884	Thymidylate synthase OS=Escherichia coli (strain K12) OX=83333 GN=thyA PE=1 SV=1	1.11357	0.0476941
[R].DLVHAIPLYAIK.[Q]	1xOxidation [Y9]; 1xTMT6plex [K12]; 1xTMT6plex [N-Term]	P36683	Aconitate hydratase B OS=Escherichia coli (strain K12) OX=83333 GN=acnB PE=1 SV=3	1.09891	0.047785
[K].IDEVVK.[G]	1xTMT6plex [K6]; 1xTMT6plex [N-Term]	P39099	Periplasmic pH-dependent serine endoprotease DegQ OS=Escherichia coli (strain K12) OX=83333 GN=degQ PE=1 SV=1	0.78441	0.0478077
[K].VQQQLESSDLDQYR.[A]	1xTMT6plex [N-Term]	P0A9P6	ATP-dependent RNA helicase DeaD OS=Escherichia coli (strain K12) OX=83333 GN=deaD PE=1 SV=2	1.19314	0.0478263
[R].DFGSVDNFK.[A]	1xTMT6plex [K9]; 1xTMT6plex [N-Term]	P00448	Superoxide dismutase [Mn] OS=Escherichia coli (strain K12) OX=83333 GN=sodA PE=1 SV=2	1.4312	0.0479325
[R].FDGWTK.[V]	1xTMT6plex [K6]; 1xTMT6plex [N-Term]	P06612	DNA topoisomerase 1 OS=Escherichia coli (strain K12) OX=83333 GN=topA PE=1 SV=2	1.23087	0.0479673
[K].WVLASDFPFTR.[E]	1xTMT6plex [N-Term]	P37751	Putative glycosyltransferase WbbK OS=Escherichia coli (strain K12) OX=83333 GN=wbbK PE=4 SV=1	1.13652	0.0479836
[R].ASLPTIELALK.[Q]	1xTMT6plex [K11]; 1xTMT6plex [N-Term]	P0A799	Phosphoglycerate kinase OS=Escherichia coli (strain K12) OX=83333 GN=pgk PE=1 SV=2	0.852894	0.047994
[R].SFTMSNPNR.[I]	1xTMT6plex [N-Term]	P04825	Aminopeptidase N OS=Escherichia coli (strain K12) OX=83333 GN=pepN PE=1 SV=2	0.831669	0.0480228
[K].LVIGADGANSQVR.[Q]	1xTMT6plex [N-Term]	P75728	2-octaprenyl-3-methyl-6-methoxy-1,4-benzoquinol hydroxylase OS=Escherichia coli (strain K12) OX=83333 GN=ubiF PE=1 SV=1	1.13303	0.048119
[K].AGYAEDEVVAVSK.[L]	1xTMT6plex [K13]; 1xTMT6plex [N-Term]	P68066	Autonomous glycyl radical cofactor OS=Escherichia coli (strain K12) OX=83333 GN=grcA PE=1 SV=1	0.811399	0.0481247
[R].SNLIGMGILPLEFPQGVTR.[K]	1xOxidation [M6]; 1xTMT6plex [N-Term]	P25516	Aconitate hydratase A OS=Escherichia coli (strain K12) OX=83333 GN=acnA PE=1 SV=3	1.23558	0.0481371
[K].FGVSAAAAVAVAAGPVEAAEEK.[T]	1xTMT6plex [K22]; 1xTMT6plex [N-Term]	P0A7K2	50S ribosomal protein L7/L12 OS=Escherichia coli (strain K12) OX=83333 GN=rplL PE=1 SV=2	1.24581	0.0481585
[R].DGQIVLNIAPR.[A]	1xTMT6plex [N-Term]	P0AFZ3	Stringent starvation protein B OS=Escherichia coli (strain K12) OX=83333 GN=sspB PE=1 SV=1	1.23345	0.0481683
[R].LPDPQEDSK.[Q]	1xTMT6plex [K9]; 1xTMT6plex [N-Term]	P05041	Aminodeoxychorismate synthase component 1 OS=Escherichia coli (strain K12) OX=83333 GN=pabB PE=1 SV=1	0.815186	0.0481772
[K].GVLFNSGEFNGLDHEAAFNAIADK.[L]	1xTMT6plex [K24]; 1xTMT6plex [N-Term]	P07813	Leucine--tRNA ligase OS=Escherichia coli (strain K12) OX=83333 GN=leuS PE=1 SV=2	0.807727	0.0481849
[R].YTPNVADATEAQIQQATK.[D]	1xTMT6plex [K18]; 1xTMT6plex [N-Term]	P0ABJ9	Cytochrome bd-I ubiquinol oxidase subunit 1 OS=Escherichia coli (strain K12) OX=83333 GN=cydA PE=1 SV=1	1.5741	0.0481909
[R].EALELR.[DR]	1xTMT6plex [N-Term]	P0A6P9; P37624	Enolase OS=Escherichia coli (strain K12) OX=83333 GN=eno PE=1 SV=2;Ribosome-associated ATPase OS=Escherichia coli (strain K12) OX=83333 GN=rbbA PE=1 SV=3	0.774076	0.048202
[K].IINIPSAEAAR.[G]	1xTMT6plex [N-Term]	P0AFI2	DNA topoisomerase 4 subunit A OS=Escherichia coli (strain K12) OX=83333 GN=parC PE=1 SV=1	1.36727	0.0482036
[K].YNVPVVLTLGTK.[F]	1xTMT6plex [K12]; 1xTMT6plex [N-Term]	P0AEW6	Inosine-guanosine kinase OS=Escherichia coli (strain K12) OX=83333 GN=gsk PE=1 SV=1	1.20396	0.0482532
[R].IVEIYGPESSGK.[T]	1xTMT6plex [K12]; 1xTMT6plex [N-Term]	P0A7G6	Protein RecA OS=Escherichia coli (strain K12) OX=83333 GN=recA PE=1 SV=2	0.918209	0.0482731
[K].FDFDLLDPTK.[L]	1xTMT6plex [K10]; 1xTMT6plex [N-Term]	P21179	Catalase HPII OS=Escherichia coli (strain K12) OX=83333 GN=katE PE=1 SV=1	1.29712	0.0482894
[R].EQIIFPEIDYDK.[V]	1xOxidation [Y10]; 1xTMT6plex [K12]; 1xTMT6plex [N-Term]	P62399	50S ribosomal protein L5 OS=Escherichia coli (strain K12) OX=83333 GN=rplE PE=1 SV=2	1.26648	0.0483053
[R].DGDHYATLNTAQK.[K]	1xTMT6plex [K13]; 1xTMT6plex [N-Term]	P27298	Oligopeptidase A OS=Escherichia coli (strain K12) OX=83333 GN=prlC PE=3 SV=3	0.664221	0.0483404
[R].QMIMVLAPK.[K]	2xOxidation [M2; M4]; 1xTMT6plex [K9]; 1xTMT6plex [N-Term]	P0A707	Translation initiation factor IF-3 OS=Escherichia coli (strain K12) OX=83333 GN=infC PE=1 SV=1	1.53844	0.0483553
[R].LLVPTTFMNLSGK.[A]	1xOxidation [M8]; 1xTMT6plex [K13]; 1xTMT6plex [N-Term]	P0A7D1	Peptidyl-tRNA hydrolase OS=Escherichia coli (strain K12) OX=83333 GN=pth PE=1 SV=1	1.2177	0.0483634
[K].SILSELVR.[Q]	1xTMT6plex [N-Term]	P60723	50S ribosomal protein L4 OS=Escherichia coli (strain K12) OX=83333 GN=rplD PE=1 SV=1	1.07946	0.0483736
[K].YNQLIR.[I]	1xTMT6plex [N-Term]	P0A6P9	Enolase OS=Escherichia coli (strain K12) OX=83333 GN=eno PE=1 SV=2	0.781614	0.0483828
[R].DPFGAASGGR.[R]	1xTMT6plex [N-Term]	P0A715	2-dehydro-3-deoxyphosphooctonate aldolase OS=Escherichia coli (strain K12) OX=83333 GN=kdsA PE=1 SV=1	0.872733	0.0483984
[R].GYEPAEK.[D]	1xTMT6plex [K7]; 1xTMT6plex [N-Term]	P77488	1-deoxy-D-xylulose-5-phosphate synthase OS=Escherichia coli (strain K12) OX=83333 GN=dxs PE=1 SV=3	0.702266	0.0483991
[R].AFCEPGK.[D]	1xCarbamidomethyl [C3]; 1xTMT6plex [K7]; 1xTMT6plex [N-Term]	P06986	Histidinol-phosphate aminotransferase OS=Escherichia coli (strain K12) OX=83333 GN=hisC PE=1 SV=2	0.745169	0.0484008
[R].SVITVGPYLR.[L]	1xTMT6plex [N-Term]	P0A8T7	DNA-directed RNA polymerase subunit beta' OS=Escherichia coli (strain K12) OX=83333 GN=rpoC PE=1 SV=1	1.16281	0.0484022
[K].EGENVVGSETR.[V]	1xTMT6plex [N-Term]	P0A7G6	Protein RecA OS=Escherichia coli (strain K12) OX=83333 GN=recA PE=1 SV=2	0.88896	0.0484099
[K].SPVIAGFLISK.[I]	1xTMT6plex [K11]; 1xTMT6plex [N-Term]	P0AEC8	Sensor histidine kinase DcuS OS=Escherichia coli (strain K12) OX=83333 GN=dcuS PE=1 SV=1	1.39408	0.0484192
[K].QVIDASHAEGK.[W]	1xTMT6plex [K11]; 1xTMT6plex [N-Term]	P08839	Phosphoenolpyruvate-protein phosphotransferase OS=Escherichia coli (strain K12) OX=83333 GN=ptsI PE=1 SV=1	0.630669	0.0484204
[R].GSIPENTVIAGVPAK.[I]	1xTMT6plex [K15]; 1xTMT6plex [N-Term]	P37750	Putative lipopolysaccharide biosynthesis O-acetyl transferase WbbJ OS=Escherichia coli (strain K12) OX=83333 GN=wbbJ PE=3 SV=2	1.15394	0.0484213
[K].GNVEYWVALIQPGK.[V]	1xDioxidation [W/Y]; 1xTMT6plex [K14]; 1xTMT6plex [N-Term]	P0ADY7	50S ribosomal protein L16 OS=Escherichia coli (strain K12) OX=83333 GN=rplP PE=1 SV=1	1.82878	0.0484224
[R].SAGTYVQIVAR.[D]	1xTMT6plex [N-Term]	P60422	50S ribosomal protein L2 OS=Escherichia coli (strain K12) OX=83333 GN=rplB PE=1 SV=2	3.84274	0.048454
[K].LGVLGFEVDHER.[N]	1xTMT6plex [N-Term]	P0A6A3	Acetate kinase OS=Escherichia coli (strain K12) OX=83333 GN=ackA PE=1 SV=1	0.771574	0.0484544
[R].AFAENWLGK.[R]	1xTMT6plex [K9]; 1xTMT6plex [N-Term]	P0A836	Succinate--CoA ligase [ADP-forming] subunit beta OS=Escherichia coli (strain K12) OX=83333 GN=sucC PE=1 SV=1	0.887457	0.0484797
[R].ALADGATDYLER.[L]	1xTMT6plex [N-Term]	P23909	DNA mismatch repair protein MutS OS=Escherichia coli (strain K12) OX=83333 GN=mutS PE=1 SV=1	1.19056	0.0484815
[R].LVEGDHNIDCK.[I]	1xCarbamidomethyl [C10]; 1xTMT6plex [K11]; 1xTMT6plex [N-Term]	P0AFJ1	Protein PhnA OS=Escherichia coli (strain K12) OX=83333 GN=phnA PE=4 SV=1	0.666908	0.0484972
[K].GLGIGGTK.[E]	1xTMT6plex [K8]; 1xTMT6plex [N-Term]	P25745	tRNA-specific 2-thiouridylase MnmA OS=Escherichia coli (strain K12) OX=83333 GN=mnmA PE=1 SV=4	0.728614	0.0485088
[R].ETAAGSLTGR.[I]	1xTMT6plex [N-Term]	P28861	Flavodoxin/ferredoxin--NADP reductase OS=Escherichia coli (strain K12) OX=83333 GN=fpr PE=1 SV=4	0.851114	0.0485344
[K].NLFALSK.[V]	1xTMT6plex [K7]; 1xTMT6plex [N-Term]	P06966	HTH-type transcriptional regulator DicA OS=Escherichia coli (strain K12) OX=83333 GN=dicA PE=4 SV=1	1.68267	0.0485756
[R].IVEEELQR.[E]	1xTMT6plex [N-Term]	P09831	Glutamate synthase [NADPH] large chain OS=Escherichia coli (strain K12) OX=83333 GN=gltB PE=1 SV=3	1.23994	0.0485819
[K].AIEAEPR.[T]	1xTMT6plex [N-Term]	P67087	Ribosomal RNA small subunit methyltransferase I OS=Escherichia coli (strain K12) OX=83333 GN=rsmI PE=1 SV=1	0.821138	0.0485849
[R].TMASAAAGSNSWVQVK.[T]	1xTMT6plex [K16]; 1xTMT6plex [N-Term]	P0AGJ2	tRNA (guanosine(18)-2'-O)-methyltransferase OS=Escherichia coli (strain K12) OX=83333 GN=trmH PE=1 SV=1	1.30683	0.0485944
[K].LCDNLR.[D]	1xCarbamidomethyl [C2]; 1xTMT6plex [N-Term]	P08957	Type I restriction enzyme EcoKI M protein OS=Escherichia coli (strain K12) OX=83333 GN=hsdM PE=1 SV=1	0.759213	0.0485999
[K].GWVSAK.[L]	1xDioxidation [W2]; 1xTMT6plex [K6]; 1xTMT6plex [N-Term]	P00957	Alanine--tRNA ligase OS=Escherichia coli (strain K12) OX=83333 GN=alaS PE=1 SV=2	0.784746	0.0486155
[R].LIQESILR.[N]	1xTMT6plex [N-Term]	P28903	Anaerobic ribonucleoside-triphosphate reductase OS=Escherichia coli (strain K12) OX=83333 GN=nrdD PE=1 SV=2	1.19887	0.0486277
[K].DGYYLYR.[K]	1xTMT6plex [N-Term]	P36655	Thiol:disulfide interchange protein DsbD OS=Escherichia coli (strain K12) OX=83333 GN=dsbD PE=1 SV=4	1.3129	0.0486284
[K].DCQNPLR.[V]	1xCarbamidomethyl [C2]; 1xTMT6plex [N-Term]	P0AEW6	Inosine-guanosine kinase OS=Escherichia coli (strain K12) OX=83333 GN=gsk PE=1 SV=1	0.853	0.0486411
[K].VYLQCFDADELK.[R]	1xCarbamidomethyl [C5]; 1xTMT6plex [K12]; 1xTMT6plex [N-Term]	P09394	Glycerophosphodiester phosphodiesterase, periplasmic OS=Escherichia coli (strain K12) OX=83333 GN=glpQ PE=1 SV=2	1.32027	0.0486498
[R].QCAAFVSGVVK.[D]	1xCarbamidomethyl [C2]; 1xTMT6plex [K11]; 1xTMT6plex [N-Term]	P20083	DNA topoisomerase 4 subunit B OS=Escherichia coli (strain K12) OX=83333 GN=parE PE=1 SV=3	0.892893	0.0486501
[K].QAVQIEK.[H]	1xTMT6plex [K7]; 1xTMT6plex [N-Term]	P23538	Phosphoenolpyruvate synthase OS=Escherichia coli (strain K12) OX=83333 GN=ppsA PE=1 SV=5	0.747445	0.0486528
[K].TDVLDLTINTR.[G]	1xTMT6plex [N-Term]	P25714	Membrane protein insertase YidC OS=Escherichia coli (strain K12) OX=83333 GN=yidC PE=1 SV=2	1.28651	0.0486755
[R].QLGDKPADVR.[D]	1xTMT6plex [K5]; 1xTMT6plex [N-Term]	P15254	Phosphoribosylformylglycinamidine synthase OS=Escherichia coli (strain K12) OX=83333 GN=purL PE=1 SV=3	0.622939	0.0486826
[K].VMNMQAK.[A]	1xTMT6plex [K7]; 1xTMT6plex [N-Term]	P68919	50S ribosomal protein L25 OS=Escherichia coli (strain K12) OX=83333 GN=rplY PE=1 SV=1	0.778634	0.048702
[R].FWVESEK.[R]	1xTrioxidation [W2]; 1xTMT6plex [K7]; 1xTMT6plex [N-Term]	P0A7M2	50S ribosomal protein L28 OS=Escherichia coli (strain K12) OX=83333 GN=rpmB PE=1 SV=2	2.22124	0.0487049
[R].VIPGLADADVGGR.[L]	1xTMT6plex [N-Term]	P76141	Transcriptional regulator LsrR OS=Escherichia coli (strain K12) OX=83333 GN=lsrR PE=1 SV=1	1.13413	0.0487055
[K].EISEDDDRR.[S]	1xTMT6plex [N-Term]	P0A805	Ribosome-recycling factor OS=Escherichia coli (strain K12) OX=83333 GN=frr PE=1 SV=1	0.665524	0.0487266
[-].MIQEQTMLNVADNSGAR.[R]	1xTMT6plex [N-Term]	P0ADY3	50S ribosomal protein L14 OS=Escherichia coli (strain K12) OX=83333 GN=rplN PE=1 SV=1	1.19717	0.0487495
[K].VPYCLR.[I]	1xCarbamidomethyl [C4]; 1xTMT6plex [N-Term]	P0ACY3	Uncharacterized protein YeaG OS=Escherichia coli (strain K12) OX=83333 GN=yeaG PE=3 SV=1	0.842484	0.0487624
[R].LTTGCSVIVTGK.[V]	1xCarbamidomethyl [C5]; 1xTMT6plex [K12]; 1xTMT6plex [N-Term]	P0A8M0	Asparagine--tRNA ligase OS=Escherichia coli (strain K12) OX=83333 GN=asnS PE=1 SV=2	0.879533	0.0489041
[R].QPLEVVR.[D]	1xTMT6plex [N-Term]	P04805	Glutamate--tRNA ligase OS=Escherichia coli (strain K12) OX=83333 GN=gltX PE=1 SV=1	0.795742	0.0490059
[R].TPTISDEVK.[Q]	1xTMT6plex [K9]; 1xTMT6plex [N-Term]	P0A901	Outer membrane lipoprotein Blc OS=Escherichia coli (strain K12) OX=83333 GN=blc PE=1 SV=1	1.18259	0.0490117
[R].LPAAEIDPTYR.[R]	1xTMT6plex [N-Term]	P08194	Glycerol-3-phosphate transporter OS=Escherichia coli (strain K12) OX=83333 GN=glpT PE=1 SV=1	1.36165	0.0490207
[K].TVPMFNEALAELNK.[I]	1xTMT6plex [K14]; 1xTMT6plex [N-Term]	P0A7V0	30S ribosomal protein S2 OS=Escherichia coli (strain K12) OX=83333 GN=rpsB PE=1 SV=2	1.19196	0.0490327
[K].ALDGVSFNLER.[G]	1xTMT6plex [N-Term]	P37313	Dipeptide transport ATP-binding protein DppF OS=Escherichia coli (strain K12) OX=83333 GN=dppF PE=3 SV=1	1.38324	0.0490386
[R].APVFQSR.[M]	1xTMT6plex [N-Term]	P33602	NADH-quinone oxidoreductase subunit G OS=Escherichia coli (strain K12) OX=83333 GN=nuoG PE=1 SV=4	0.87259	0.0490429
[K].MGAEAIQALLK.[S]	1xTMT6plex [K11]; 1xTMT6plex [N-Term]	P0A8T7	DNA-directed RNA polymerase subunit beta' OS=Escherichia coli (strain K12) OX=83333 GN=rpoC PE=1 SV=1	1.22096	0.0490519
[K].GWANLNTK.[D]	1xOxidation [W2]; 1xTMT6plex [K8]; 1xTMT6plex [N-Term]	P31554	LPS-assembly protein LptD OS=Escherichia coli (strain K12) OX=83333 GN=lptD PE=1 SV=2	0.770171	0.0490622
[R].GSPALSAFR.[I]	1xTMT6plex [N-Term]	P15254	Phosphoribosylformylglycinamidine synthase OS=Escherichia coli (strain K12) OX=83333 GN=purL PE=1 SV=3	0.862571	0.0490867
[K].NTDIAEELELPPVK.[I]	1xTMT6plex [K14]; 1xTMT6plex [N-Term]	P0ACD4	Iron-sulfur cluster assembly scaffold protein IscU OS=Escherichia coli (strain K12) OX=83333 GN=iscU PE=1 SV=1	1.38541	0.0490958
[K].LVPYYTVK.[E]	1xTMT6plex [K8]; 1xTMT6plex [N-Term]	P00350	6-phosphogluconate dehydrogenase, decarboxylating OS=Escherichia coli (strain K12) OX=83333 GN=gnd PE=1 SV=2	0.85633	0.049097
[R].LITATENGNQLMQQNIK.[V]	1xOxidation [M12]; 1xTMT6plex [K17]; 1xTMT6plex [N-Term]	P77338	Mechanosensitive channel MscK OS=Escherichia coli (strain K12) OX=83333 GN=mscK PE=1 SV=1	1.55462	0.0490973
[R].NTNFEDAK.[V]	1xTMT6plex [K8]; 1xTMT6plex [N-Term]	P08839	Phosphoenolpyruvate-protein phosphotransferase OS=Escherichia coli (strain K12) OX=83333 GN=ptsI PE=1 SV=1	0.641326	0.0491031
[R].FFETQSSK.[G]	1xTMT6plex [K8]; 1xTMT6plex [N-Term]	P76177	Protein YdgH OS=Escherichia coli (strain K12) OX=83333 GN=ydgH PE=1 SV=1	0.826297	0.0491129
[R].FLNDFPGAETIR.[L]	1xTMT6plex [N-Term]	P03018	DNA helicase II OS=Escherichia coli (strain K12) OX=83333 GN=uvrD PE=1 SV=1	1.19847	0.049121
[K].KWDLGDIIGAR.[G]	1xTMT6plex [K1]; 1xTMT6plex [N-Term]	P0A8N5	Lysine--tRNA ligase, heat inducible OS=Escherichia coli (strain K12) OX=83333 GN=lysU PE=1 SV=2	0.734647	0.0491452
[R].SNQNTCINQMPCVSLGEPVER.[G]	2xCarbamidomethyl [C6; C12]; 1xOxidation [M10]; 1xTMT6plex [N-Term]	P0A8V2	DNA-directed RNA polymerase subunit beta OS=Escherichia coli (strain K12) OX=83333 GN=rpoB PE=1 SV=1	1.63609	0.0491522
[R].AQFLQK.[I]	1xTMT6plex [K6]; 1xTMT6plex [N-Term]	P00350	6-phosphogluconate dehydrogenase, decarboxylating OS=Escherichia coli (strain K12) OX=83333 GN=gnd PE=1 SV=2	0.737178	0.0491615
[R].ISTVPEAVEMQSR.[V]	1xOxidation [M10]; 1xTMT6plex [N-Term]	P0AFG3	2-oxoglutarate dehydrogenase E1 component OS=Escherichia coli (strain K12) OX=83333 GN=sucA PE=1 SV=1	1.20612	0.0491676
[K].AADMTGADIEAMTR.[S]	1xTMT6plex [N-Term]	P0A7J7	50S ribosomal protein L11 OS=Escherichia coli (strain K12) OX=83333 GN=rplK PE=1 SV=2	1.5492	0.049183
[K].DIQQTIK.[L]	1xTMT6plex [K7]; 1xTMT6plex [N-Term]	P0C8J6	D-tagatose-1,6-bisphosphate aldolase subunit GatY OS=Escherichia coli (strain K12) OX=83333 GN=gatY PE=1 SV=1	0.804953	0.0491901
[R].AYILEAEGIR.[Q]	1xTMT6plex [N-Term]	P0AA53	Protein QmcA OS=Escherichia coli (strain K12) OX=83333 GN=qmcA PE=1 SV=1	1.29172	0.0492117
[K].AILAAAGIAEDVK.[I]	1xTMT6plex [K13]; 1xTMT6plex [N-Term]	P0A7S9	30S ribosomal protein S13 OS=Escherichia coli (strain K12) OX=83333 GN=rpsM PE=1 SV=2	2.46146	0.0492167
[R].DGSQVVTLNQGTR.[F]	1xTMT6plex [N-Term]	P0AF98	Lipopolysaccharide export system permease protein LptF OS=Escherichia coli (strain K12) OX=83333 GN=lptF PE=1 SV=1	1.3931	0.0492194
[R].TDLHGTAVR.[V]	1xTMT6plex [N-Term]	P39831	NADP-dependent 3-hydroxy acid dehydrogenase YdfG OS=Escherichia coli (strain K12) OX=83333 GN=ydfG PE=1 SV=2	0.78286	0.0492377
[R].GALFEK.[A]	1xOxidation [L3]; 1xTMT6plex [K6]; 1xTMT6plex [N-Term]	P76330	Probable diguanylate cyclase DgcQ OS=Escherichia coli (strain K12) OX=83333 GN=dgcQ PE=2 SV=2	0.625455	0.0492382
[R].ISDFSR.[Y]	1xTMT6plex [N-Term]	P0ABC3	Modulator of FtsH protease HflC OS=Escherichia coli (strain K12) OX=83333 GN=hflC PE=1 SV=1	0.832591	0.0492382
[R].FSEASLVK.[E]	1xTMT6plex [K8]; 1xTMT6plex [N-Term]	P06612	DNA topoisomerase 1 OS=Escherichia coli (strain K12) OX=83333 GN=topA PE=1 SV=2	1.39627	0.0492581
[K].YTDTPAGAALVAAGPK.[L]	1xTMT6plex [K16]; 1xTMT6plex [N-Term]	P22259	Phosphoenolpyruvate carboxykinase (ATP) OS=Escherichia coli (strain K12) OX=83333 GN=pckA PE=1 SV=2	0.868659	0.0492626
[K].TPLDLQLR.[Q]	1xTMT6plex [N-Term]	P39280	L-lysine 2,3-aminomutase OS=Escherichia coli (strain K12) OX=83333 GN=epmB PE=1 SV=1	1.25442	0.049343
[K].VMWGSR.[W]	1xOxidation [M2]; 1xTMT6plex [N-Term]	P0AFG8	Pyruvate dehydrogenase E1 component OS=Escherichia coli (strain K12) OX=83333 GN=aceE PE=1 SV=2	0.842312	0.0493682
[R].YDSIVPGGR.[Y]	1xTMT6plex [N-Term]	P0A7B1	Polyphosphate kinase OS=Escherichia coli (strain K12) OX=83333 GN=ppk PE=1 SV=2	1.20925	0.0493689
[R].MGFGATR.[A]	1xOxidation [M1]; 1xTMT6plex [N-Term]	P0A7V8	30S ribosomal protein S4 OS=Escherichia coli (strain K12) OX=83333 GN=rpsD PE=1 SV=2	2.02871	0.0493747
[R].SHDALTAVTSLSVDK.[T]	1xTMT6plex [K15]; 1xTMT6plex [N-Term]	P0A7N4	50S ribosomal protein L32 OS=Escherichia coli (strain K12) OX=83333 GN=rpmF PE=1 SV=2	1.36945	0.0493868
[K].ESGLLGLTEVTSDCR.[Y]	1xCarbamidomethyl [C14]; 1xTMT6plex [N-Term]	P0A6A3	Acetate kinase OS=Escherichia coli (strain K12) OX=83333 GN=ackA PE=1 SV=1	0.904354	0.0494254
[K].WTGMCGELAGDER.[A]	1xCarbamidomethyl [C5]; 1xTMT6plex [N-Term]	P08839	Phosphoenolpyruvate-protein phosphotransferase OS=Escherichia coli (strain K12) OX=83333 GN=ptsI PE=1 SV=1	0.818241	0.0494398
[K].DTEELHPR.[T]	1xTMT6plex [N-Term]	P00956	Isoleucine--tRNA ligase OS=Escherichia coli (strain K12) OX=83333 GN=ileS PE=1 SV=5	0.720699	0.0494443
[K].LLPTHVNR.[N]	1xTMT6plex [N-Term]	P39377	Isoaspartyl dipeptidase OS=Escherichia coli (strain K12) OX=83333 GN=iadA PE=1 SV=1	0.759069	0.0494483
[R].DMALLGK.[A]	1xTMT6plex [K7]; 1xTMT6plex [N-Term]	P08506	D-alanyl-D-alanine carboxypeptidase DacC OS=Escherichia coli (strain K12) OX=83333 GN=dacC PE=1 SV=2	1.27566	0.0494627
[R].ALLPDATDVWVIEPK.[T]	1xTMT6plex [K15]; 1xTMT6plex [N-Term]	P07762	1,4-alpha-glucan branching enzyme GlgB OS=Escherichia coli (strain K12) OX=83333 GN=glgB PE=1 SV=1	1.20894	0.0494804
[K].IGLALGSGAAR.[G]	1xTMT6plex [N-Term]	P0AFR0	NTE family protein RssA OS=Escherichia coli (strain K12) OX=83333 GN=rssA PE=3 SV=2	1.20012	0.0495422
[R].VALVAK.[I]	1xTMT6plex [K6]; 1xTMT6plex [N-Term]	P0A6P1	Elongation factor Ts OS=Escherichia coli (strain K12) OX=83333 GN=tsf PE=1 SV=2	0.644081	0.0496096
[R].LAESEASNDQAPVQMPR.[D]	1xOxidation [M/Q]; 1xTMT6plex [N-Term]	P0ADW3	Inner membrane protein YhcB OS=Escherichia coli (strain K12) OX=83333 GN=yhcB PE=1 SV=2	1.23794	0.0496097
[K].ATGTSEMAPALVAAFGGK.[E]	1xTMT6plex [K18]; 1xTMT6plex [N-Term]	P69786	PTS system glucose-specific EIICB component OS=Escherichia coli (strain K12) OX=83333 GN=ptsG PE=1 SV=1	1.45401	0.0496107
[K].AVSATGLR.[V]	1xTMT6plex [N-Term]	P18196	Septum site-determining protein MinC OS=Escherichia coli (strain K12) OX=83333 GN=minC PE=1 SV=1	0.712172	0.0496333
[R].LVTHLDVSR.[E]	1xTMT6plex [N-Term]	P75823	Low specificity L-threonine aldolase OS=Escherichia coli (strain K12) OX=83333 GN=ltaE PE=1 SV=1	0.806581	0.04964
[K].IGTPFSDLYSK.[A]	1xTMT6plex [K11]; 1xTMT6plex [N-Term]	P76537	Uncharacterized protein YfeY OS=Escherichia coli (strain K12) OX=83333 GN=yfeY PE=1 SV=1	1.28047	0.0496637
[R].YVDEQAPWVVAK.[Q]	1xTMT6plex [K12]; 1xTMT6plex [N-Term]	P00959	Methionine--tRNA ligase OS=Escherichia coli (strain K12) OX=83333 GN=metG PE=1 SV=2	1.13681	0.049668
[K].LNNLSGPISIAK.[G]	1xTMT6plex [K12]; 1xTMT6plex [N-Term]	P0AEH1	Regulator of sigma-E protease RseP OS=Escherichia coli (strain K12) OX=83333 GN=rseP PE=1 SV=1	1.34592	0.0496865
[K].GFEELDTSK.[-]	1xTMT6plex [K9]; 1xTMT6plex [N-Term]	P0A715	2-dehydro-3-deoxyphosphooctonate aldolase OS=Escherichia coli (strain K12) OX=83333 GN=kdsA PE=1 SV=1	0.90593	0.0496897
[K].IGSPITDLALR.[M]	1xTMT6plex [N-Term]	P64624	Uncharacterized protein YheO OS=Escherichia coli (strain K12) OX=83333 GN=yheO PE=4 SV=1	1.15583	0.0496921
[R].FLELVHR.[L]	1xTMT6plex [N-Term]	P0AA39	Ribosomal large subunit pseudouridine synthase C OS=Escherichia coli (strain K12) OX=83333 GN=rluC PE=1 SV=1	1.35619	0.0496936
[R].FSPSVSLR.[R]	1xTMT6plex [N-Term]	P0A7A7	Glycerol-3-phosphate acyltransferase OS=Escherichia coli (strain K12) OX=83333 GN=plsB PE=1 SV=2	1.16749	0.0497082
[R].AAILSNEK.[F]	1xTMT6plex [K8]; 1xTMT6plex [N-Term]	P0A988	Beta sliding clamp OS=Escherichia coli (strain K12) OX=83333 GN=dnaN PE=1 SV=1	0.729092	0.049714
[K].STAEIR.[Q]	1xTMT6plex [N-Term]	P00957	Alanine--tRNA ligase OS=Escherichia coli (strain K12) OX=83333 GN=alaS PE=1 SV=2	0.701424	0.0497161
[R].YGFETLEK.[L]	1xTMT6plex [K8]; 1xTMT6plex [N-Term]	P22634	Glutamate racemase OS=Escherichia coli (strain K12) OX=83333 GN=murI PE=1 SV=2	0.901116	0.0497226
[K].LVPETWGAK.[N]	1xTMT6plex [K9]; 1xTMT6plex [N-Term]	P64636	GMP/IMP nucleotidase YrfG OS=Escherichia coli (strain K12) OX=83333 GN=yrfG PE=1 SV=1	0.855958	0.0497335
[K].FHAGANVGCGR.[D]	1xCarbamidomethyl [C9]; 1xTMT6plex [N-Term]	P0A7L8	50S ribosomal protein L27 OS=Escherichia coli (strain K12) OX=83333 GN=rpmA PE=1 SV=2	1.82109	0.0499434
[K].AGGAGALLVSRPLDIDLPQLIVK.[D]	1xTMT6plex [K23]; 1xTMT6plex [N-Term]	P11880	UDP-N-acetylmuramoyl-tripeptide--D-alanyl-D-alanine ligase OS=Escherichia coli (strain K12) OX=83333 GN=murF PE=1 SV=2	0.716283	0.0499546
[K].AFNEALPLTGVVLTK.[V]	1xTMT6plex [K15]; 1xTMT6plex [N-Term]	P0AGD7	Signal recognition particle protein OS=Escherichia coli (strain K12) OX=83333 GN=ffh PE=1 SV=1	1.24091	0.0499782
[K].AEQFQFNIGK.[T]	1xTMT6plex [K10]; 1xTMT6plex [N-Term]	P0A940	Outer membrane protein assembly factor BamA OS=Escherichia coli (strain K12) OX=83333 GN=bamA PE=1 SV=1	0.823534	0.0499944
[R].QGQPIGLGEASNDTWITTK.[V]	1xTMT6plex [K19]; 1xTMT6plex [N-Term]	P64596	Uncharacterized protein YraP OS=Escherichia coli (strain K12) OX=83333 GN=yraP PE=3 SV=1	0.918161	0.0499974
[R].DIQPSVGFASR.[G]	1xTMT6plex [N-Term]	P76578	Alpha-2-macroglobulin OS=Escherichia coli (strain K12) OX=83333 GN=yfhM PE=1 SV=1	1.4335	0.0499986
[K].ITVVPILR.[A]	1xTMT6plex [N-Term]	P0A8F0	Uracil phosphoribosyltransferase OS=Escherichia coli (strain K12) OX=83333 GN=upp PE=1 SV=1	0.91065	0.050019
[K].VLYQSFPQAER.[A]	1xTMT6plex [N-Term]	P02919	Penicillin-binding protein 1B OS=Escherichia coli (strain K12) OX=83333 GN=mrcB PE=1 SV=2	1.26034	0.0500417
[R].YILAPK.[G]	1xTMT6plex [K6]; 1xTMT6plex [N-Term]	P60422	50S ribosomal protein L2 OS=Escherichia coli (strain K12) OX=83333 GN=rplB PE=1 SV=2	5.25906	0.05005
[R].FLTGYDLR.[H]	1xTMT6plex [N-Term]	P77748	Uncharacterized protein YdiJ OS=Escherichia coli (strain K12) OX=83333 GN=ydiJ PE=4 SV=1	1.14318	0.0500638
[R].TFQPSVLK.[R]	1xTMT6plex [K8]; 1xTMT6plex [N-Term]	P0A7P5	50S ribosomal protein L34 OS=Escherichia coli (strain K12) OX=83333 GN=rpmH PE=1 SV=1	3.42494	0.0501156
[K].DIIAAFVR.[H]	1xTMT6plex [N-Term]	P0AES4	DNA gyrase subunit A OS=Escherichia coli (strain K12) OX=83333 GN=gyrA PE=1 SV=1	1.14167	0.0501771
[R].FTQAADQR.[F]	1xTMT6plex [N-Term]	P11447	Argininosuccinate lyase OS=Escherichia coli (strain K12) OX=83333 GN=argH PE=1 SV=3	0.716763	0.0501854
[R].ALLFVENR.[E]	1xTMT6plex [N-Term]	P0A9P6	ATP-dependent RNA helicase DeaD OS=Escherichia coli (strain K12) OX=83333 GN=deaD PE=1 SV=2	1.28295	0.0501923
[K].NVLAVDPTR.[M]	1xTMT6plex [N-Term]	P15078	Peptide transporter CstA OS=Escherichia coli (strain K12) OX=83333 GN=cstA PE=1 SV=3	1.68934	0.0501927
[K].LPVTILSR.[C]	1xTMT6plex [N-Term]	P06710	DNA polymerase III subunit tau OS=Escherichia coli (strain K12) OX=83333 GN=dnaX PE=1 SV=1	1.28253	0.0502198
[K].YSLLGAMR.[A]	1xTMT6plex [N-Term]	P0AFD4	NADH-quinone oxidoreductase subunit H OS=Escherichia coli (strain K12) OX=83333 GN=nuoH PE=1 SV=1	1.25221	0.0502261
[K].QQATWK.[E]	1xTMT6plex [K6]; 1xTMT6plex [N-Term]	P0A850	Trigger factor OS=Escherichia coli (strain K12) OX=83333 GN=tig PE=1 SV=1	0.54858	0.0502517
[K].AQFAQQGR.[I]	1xTMT6plex [N-Term]	P00926	D-serine dehydratase OS=Escherichia coli (strain K12) OX=83333 GN=dsdA PE=1 SV=3	0.670683	0.0502833
[R].AGDNAPMAYIELVDR.[S]	1xOxidation [M7]; 1xTMT6plex [N-Term]	P0AG44	50S ribosomal protein L17 OS=Escherichia coli (strain K12) OX=83333 GN=rplQ PE=1 SV=1	2.33081	0.050292
[K].VWVVEGSK.[K]	1xOxidation [W2]; 1xTMT6plex [K8]; 1xTMT6plex [N-Term]	P0A7K6	50S ribosomal protein L19 OS=Escherichia coli (strain K12) OX=83333 GN=rplS PE=1 SV=2	1.65576	0.050321
[R].EIQDVEK.[K]	1xTMT6plex [K7]; 1xTMT6plex [N-Term]	P0A8M6	UPF0265 protein YeeX OS=Escherichia coli (strain K12) OX=83333 GN=yeeX PE=1 SV=1	0.819255	0.0503214
[R].VVAILLNDEVR.[S]	1xTMT6plex [N-Term]	P21179	Catalase HPII OS=Escherichia coli (strain K12) OX=83333 GN=katE PE=1 SV=1	1.28141	0.0503334
[K].AADEGLEVK.[G]	1xTMT6plex [K9]; 1xTMT6plex [N-Term]	P15639	Bifunctional purine biosynthesis protein PurH OS=Escherichia coli (strain K12) OX=83333 GN=purH PE=1 SV=1	0.864426	0.0504506
[K].FADYDEAR.[F]	1xTMT6plex [N-Term]	P0A9D8	2,3,4,5-tetrahydropyridine-2,6-dicarboxylate N-succinyltransferase OS=Escherichia coli (strain K12) OX=83333 GN=dapD PE=1 SV=1	0.887808	0.0505854
[R].SQLLTSDLVK.[S]	1xTMT6plex [K10]; 1xTMT6plex [N-Term]	P64596	Uncharacterized protein YraP OS=Escherichia coli (strain K12) OX=83333 GN=yraP PE=3 SV=1	1.25633	0.0505877
[R].VALPDVPK.[A]	1xTMT6plex [K8]; 1xTMT6plex [N-Term]	P25516	Aconitate hydratase A OS=Escherichia coli (strain K12) OX=83333 GN=acnA PE=1 SV=3	1.13753	0.0506013
[K].TLLNDK.[G]	1xTMT6plex [K6]; 1xTMT6plex [N-Term]	P07395	Phenylalanine--tRNA ligase beta subunit OS=Escherichia coli (strain K12) OX=83333 GN=pheT PE=1 SV=2	0.771744	0.0506068
[R].ALLNSMVIGVTEGFTK.[K]	1xOxidation [M6]; 1xTMT6plex [K16]; 1xTMT6plex [N-Term]	P0AG55	50S ribosomal protein L6 OS=Escherichia coli (strain K12) OX=83333 GN=rplF PE=1 SV=2	1.76568	0.0506119
[R].QLDQTTQR.[F]	1xTMT6plex [N-Term]	P02930	Outer membrane protein TolC OS=Escherichia coli (strain K12) OX=83333 GN=tolC PE=1 SV=3	0.661792	0.050615
[R].VTDAGFEVFALEPR.[-]	1xTMT6plex [N-Term]	P28634	tRNA (adenine(37)-N6)-methyltransferase OS=Escherichia coli (strain K12) OX=83333 GN=trmO PE=1 SV=2	1.18528	0.0506265
[R].GDEAYSGSR.[S]	1xTMT6plex [N-Term]	P0A853	Tryptophanase OS=Escherichia coli (strain K12) OX=83333 GN=tnaA PE=1 SV=1	0.698322	0.0506402
[K].SPFSFR.[S]	1xTMT6plex [N-Term]	P27243	O-antigen ligase OS=Escherichia coli (strain K12) OX=83333 GN=rfaL PE=1 SV=2	1.23104	0.0506441
[R].ENFRPGDR.[V]	1xTMT6plex [N-Term]	P0AFF6	Transcription termination/antitermination protein NusA OS=Escherichia coli (strain K12) OX=83333 GN=nusA PE=1 SV=1	0.613651	0.0508821
[R].GVSTIVSK.[L]	1xTMT6plex [K8]; 1xTMT6plex [N-Term]	P31663	Pantothenate synthetase OS=Escherichia coli (strain K12) OX=83333 GN=panC PE=1 SV=1	0.832725	0.0509401
[R].TLAASGIK.[D]	1xTMT6plex [K8]; 1xTMT6plex [N-Term]	P0AEK4	Enoyl-[acyl-carrier-protein] reductase [NADH] FabI OS=Escherichia coli (strain K12) OX=83333 GN=fabI PE=1 SV=2	0.731164	0.0509512
[K].SVTGNFSR.[G]	1xTMT6plex [N-Term]	P0A7B5	Glutamate 5-kinase OS=Escherichia coli (strain K12) OX=83333 GN=proB PE=1 SV=1	0.830832	0.0509945
[R].GDYGGYK.[D]	1xTMT6plex [K7]; 1xTMT6plex [N-Term]	P0ABU0	1,4-dihydroxy-2-naphthoyl-CoA synthase OS=Escherichia coli (strain K12) OX=83333 GN=menB PE=1 SV=1	0.614981	0.0510374
[K].ADVQGSVEAISDSLLK.[L]	1xTMT6plex [K16]; 1xTMT6plex [N-Term]	P0A705	Translation initiation factor IF-2 OS=Escherichia coli (strain K12) OX=83333 GN=infB PE=1 SV=1	1.29969	0.0510428
[R].LLQVLR.[D]	1xTMT6plex [N-Term]	P0AG03	Flavin prenyltransferase UbiX OS=Escherichia coli (strain K12) OX=83333 GN=ubiX PE=2 SV=1	1.18853	0.0510518
[R].LLIGPEGGLSADEIAMTAR.[Y]	1xTMT6plex [N-Term]	P0AGL7	Ribosomal RNA small subunit methyltransferase E OS=Escherichia coli (strain K12) OX=83333 GN=rsmE PE=1 SV=1	1.15412	0.051066
[R].FCVHLIPETLER.[T]	1xCarbamidomethyl [C2]; 1xTMT6plex [N-Term]	P0AFU8	Riboflavin synthase OS=Escherichia coli (strain K12) OX=83333 GN=ribC PE=1 SV=1	0.789414	0.0510679
[K].ETPADAEVISHQLMLR.[A]	1xTMT6plex [N-Term]	P16659	Proline--tRNA ligase OS=Escherichia coli (strain K12) OX=83333 GN=proS PE=1 SV=4	0.903936	0.0510681
[R].STGSYSLVTQQPLGGK.[A]	1xTMT6plex [K16]; 1xTMT6plex [N-Term]	P0A8V2	DNA-directed RNA polymerase subunit beta OS=Escherichia coli (strain K12) OX=83333 GN=rpoB PE=1 SV=1	1.30525	0.0510795
[K].AGQNAMDATVLEITK.[D]	1xTMT6plex [K15]; 1xTMT6plex [N-Term]	P45577	RNA chaperone ProQ OS=Escherichia coli (strain K12) OX=83333 GN=proQ PE=1 SV=2	1.41063	0.0510801
[K].VLTGLTK.[R]	1xTMT6plex [K7]; 1xTMT6plex [N-Term]	P0AAI9	Malonyl CoA-acyl carrier protein transacylase OS=Escherichia coli (strain K12) OX=83333 GN=fabD PE=1 SV=2	0.868855	0.051081
[K].IWIENLSK.[D]	1xTMT6plex [K8]; 1xTMT6plex [N-Term]	P30863	2,5-diketo-D-gluconic acid reductase B OS=Escherichia coli (strain K12) OX=83333 GN=dkgB PE=1 SV=2	0.858397	0.0510882
[R].FDSQQTFTR.[A]	1xTMT6plex [N-Term]	P0ACI0	Right origin-binding protein OS=Escherichia coli (strain K12) OX=83333 GN=rob PE=1 SV=1	1.19723	0.0510895
[K].VALQDAGLSVSDIDDVILVGGQTR.[M]	1xTMT6plex [N-Term]	P0A6Y8	Chaperone protein DnaK OS=Escherichia coli (strain K12) OX=83333 GN=dnaK PE=1 SV=2	1.47464	0.0510927
[R].LTAAVNR.[A]	1xTMT6plex [N-Term]	P12995	Adenosylmethionine-8-amino-7-oxononanoate aminotransferase OS=Escherichia coli (strain K12) OX=83333 GN=bioA PE=1 SV=2	0.753813	0.0510929
[R].GWPETR.[A]	1xTMT6plex [N-Term]	P25665	5-methyltetrahydropteroyltriglutamate--homocysteine methyltransferase OS=Escherichia coli (strain K12) OX=83333 GN=metE PE=1 SV=6	0.735733	0.0511005
[R].DVGDMQLYR.[I]	1xOxidation [M5]; 1xTMT6plex [N-Term]	P0A9P6	ATP-dependent RNA helicase DeaD OS=Escherichia coli (strain K12) OX=83333 GN=deaD PE=1 SV=2	1.36463	0.0511197
[K].TTLSTDPK.[R]	1xTMT6plex [K8]; 1xTMT6plex [N-Term]	P22259	Phosphoenolpyruvate carboxykinase (ATP) OS=Escherichia coli (strain K12) OX=83333 GN=pckA PE=1 SV=2	0.70677	0.0511229
[K].ETTFTGPK.[S]	1xTMT6plex [K8]; 1xTMT6plex [N-Term]	P04983	Ribose import ATP-binding protein RbsA OS=Escherichia coli (strain K12) OX=83333 GN=rbsA PE=1 SV=1	0.808565	0.0511684
[K].NADLPLAQAAIDR.[F]	1xTMT6plex [N-Term]	P0AC02	Outer membrane protein assembly factor BamD OS=Escherichia coli (strain K12) OX=83333 GN=bamD PE=1 SV=1	1.41531	0.0511897
[R].YGYAYPR.[V]	1xTMT6plex [N-Term]	P0A940	Outer membrane protein assembly factor BamA OS=Escherichia coli (strain K12) OX=83333 GN=bamA PE=1 SV=1	0.834353	0.0511905
[R].VLVVDGGGSVR.[R]	1xTMT6plex [N-Term]	P0A8R0	Regulator of ribonuclease activity A OS=Escherichia coli (strain K12) OX=83333 GN=rraA PE=1 SV=1	1.2794	0.051209
[R].IADELEK.[R]	1xTMT6plex [K7]; 1xTMT6plex [N-Term]	P0ACR9	Transcriptional repressor MprA OS=Escherichia coli (strain K12) OX=83333 GN=mprA PE=2 SV=1	0.831711	0.0512126
[R].EGTDLFLK.[S]	1xTMT6plex [K8]; 1xTMT6plex [N-Term]	P0A7V8	30S ribosomal protein S4 OS=Escherichia coli (strain K12) OX=83333 GN=rpsD PE=1 SV=2	1.68173	0.0512162
[R].QQASLEEQNNDALSPAIR.[R]	1xTMT6plex [N-Term]	P0AFG6	Dihydrolipoyllysine-residue succinyltransferase component of 2-oxoglutarate dehydrogenase complex OS=Escherichia coli (strain K12) OX=83333 GN=sucB PE=1 SV=2	1.14788	0.0512193
[K].QVEEAGDKLPADDK.[T]	2xTMT6plex [K8; K14]; 1xTMT6plex [N-Term]	P0A6Y8	Chaperone protein DnaK OS=Escherichia coli (strain K12) OX=83333 GN=dnaK PE=1 SV=2	0.672773	0.0512203
[R].VSTEVDAR.[L]	1xTMT6plex [N-Term]	P0A867	Transaldolase A OS=Escherichia coli (strain K12) OX=83333 GN=talA PE=3 SV=1	0.754352	0.0512222
[K].ANQFLGMEPLPTFIANDVIK.[M]	1xOxidation [M7]; 1xTMT6plex [K20]; 1xTMT6plex [N-Term]	P0AEY5	Modulator of drug activity B OS=Escherichia coli (strain K12) OX=83333 GN=mdaB PE=1 SV=1	1.27157	0.0512246
[K].SQVVLLPPVK.[E]	1xTMT6plex [K10]; 1xTMT6plex [N-Term]	P05719	Type-1 restriction enzyme EcoKI specificity protein OS=Escherichia coli (strain K12) OX=83333 GN=hsdS PE=1 SV=1	2.09446	0.0512309
[R].EAGVQEADFLANVDK.[L]	1xTMT6plex [K15]; 1xTMT6plex [N-Term]	P0A9Q7	Aldehyde-alcohol dehydrogenase OS=Escherichia coli (strain K12) OX=83333 GN=adhE PE=1 SV=2	1.27716	0.051233
[K].QAQQELR.[D]	1xTMT6plex [N-Term]	P23721	Phosphoserine aminotransferase OS=Escherichia coli (strain K12) OX=83333 GN=serC PE=1 SV=4	0.655268	0.0512331
[K].SDQQWK.[V]	1xTMT6plex [K6]; 1xTMT6plex [N-Term]	P19926	Glucose-1-phosphatase OS=Escherichia coli (strain K12) OX=83333 GN=agp PE=1 SV=1	0.537025	0.0512372
[R].ILGFTWNR.[L]	1xDioxidation [W6]; 1xTMT6plex [N-Term]	P0A7A7	Glycerol-3-phosphate acyltransferase OS=Escherichia coli (strain K12) OX=83333 GN=plsB PE=1 SV=2	1.30845	0.0512375
[K].YSASVK.[A]	1xTMT6plex [K6]; 1xTMT6plex [N-Term]	P0A940	Outer membrane protein assembly factor BamA OS=Escherichia coli (strain K12) OX=83333 GN=bamA PE=1 SV=1	0.584665	0.0512385
[R].EQLGWK.[Y]	1xOxidation [W5]; 1xTMT6plex [K6]; 1xTMT6plex [N-Term]	P27302	Transketolase 1 OS=Escherichia coli (strain K12) OX=83333 GN=tktA PE=1 SV=5	0.819475	0.0512392
[K].ALRPDEDR.[L]	1xTMT6plex [N-Term]	P00963	Aspartate--ammonia ligase OS=Escherichia coli (strain K12) OX=83333 GN=asnA PE=1 SV=1	0.618898	0.0512503
[R].ELVTAAK.[L]	1xTMT6plex [K7]; 1xTMT6plex [N-Term]	P0A8A0	Probable transcriptional regulatory protein YebC OS=Escherichia coli (strain K12) OX=83333 GN=yebC PE=1 SV=1	0.690696	0.0512506
[K].DAWATGNPALR.[G]	1xTMT6plex [N-Term]	P08506	D-alanyl-D-alanine carboxypeptidase DacC OS=Escherichia coli (strain K12) OX=83333 GN=dacC PE=1 SV=2	1.56276	0.0512515
[K].LYNDAGISNDR.[I]	1xTMT6plex [N-Term]	P0A870	Transaldolase B OS=Escherichia coli (strain K12) OX=83333 GN=talB PE=1 SV=2	0.91988	0.0512727
[K].TLGYVAQEGESEK.[Y]	1xTMT6plex [K13]; 1xTMT6plex [N-Term]	P76268	Transcriptional regulator KdgR OS=Escherichia coli (strain K12) OX=83333 GN=kdgR PE=1 SV=1	1.2222	0.0512742
[K].VEGGVVDLNTLK.[A]	1xTMT6plex [K12]; 1xTMT6plex [N-Term]	P02413	50S ribosomal protein L15 OS=Escherichia coli (strain K12) OX=83333 GN=rplO PE=1 SV=1	1.54191	0.0512751
[K].GIDTVLAELR.[A]	1xTMT6plex [N-Term]	P0A7M2	50S ribosomal protein L28 OS=Escherichia coli (strain K12) OX=83333 GN=rpmB PE=1 SV=2	2.13487	0.0512754
[R].LFWLSQTPFEQR.[H]	1xTMT6plex [N-Term]	P21179	Catalase HPII OS=Escherichia coli (strain K12) OX=83333 GN=katE PE=1 SV=1	1.27823	0.0512904
[R].NLDNDDIEYK.[Y]	1xTMT6plex [K10]; 1xTMT6plex [N-Term]	P16659	Proline--tRNA ligase OS=Escherichia coli (strain K12) OX=83333 GN=proS PE=1 SV=4	0.90625	0.051298
[K].DGVGLLPTVLDVVENPK.[N]	1xTMT6plex [K17]; 1xTMT6plex [N-Term]	P28635	D-methionine-binding lipoprotein MetQ OS=Escherichia coli (strain K12) OX=83333 GN=metQ PE=1 SV=2	1.24066	0.0513009
[K].TELGDELR.[S]	1xTMT6plex [N-Term]	P23865	Tail-specific protease OS=Escherichia coli (strain K12) OX=83333 GN=prc PE=1 SV=2	1.32371	0.0513035
[R].IQLTLLK.[R]	1xTMT6plex [K7]; 1xTMT6plex [N-Term]	P27896	Nitrate/nitrite sensor protein NarQ OS=Escherichia coli (strain K12) OX=83333 GN=narQ PE=1 SV=1	1.33007	0.0513135
[K].SNIEEVR.[A]	1xTMT6plex [N-Term]	P17169	Glutamine--fructose-6-phosphate aminotransferase [isomerizing] OS=Escherichia coli (strain K12) OX=83333 GN=glmS PE=1 SV=4	0.76127	0.0513191
[K].VFQVAK.[E]	1xTMT6plex [K6]; 1xTMT6plex [N-Term]	P0AB71	Fructose-bisphosphate aldolase class 2 OS=Escherichia coli (strain K12) OX=83333 GN=fbaA PE=1 SV=2	0.755972	0.0513216
[R].ADLNVPVK.[D]	1xTMT6plex [K8]; 1xTMT6plex [N-Term]	P0A799	Phosphoglycerate kinase OS=Escherichia coli (strain K12) OX=83333 GN=pgk PE=1 SV=2	0.854016	0.051323
[K].LGVNAGTR.[V]	1xTMT6plex [N-Term]	P33602	NADH-quinone oxidoreductase subunit G OS=Escherichia coli (strain K12) OX=83333 GN=nuoG PE=1 SV=4	0.877407	0.0513248
[R].QNFELLYSR.[R]	1xTMT6plex [N-Term]	P0ACL9	Pyruvate dehydrogenase complex repressor OS=Escherichia coli (strain K12) OX=83333 GN=pdhR PE=1 SV=1	1.2124	0.051329
[K].APSIMQVPGAR.[D]	1xOxidation [M5]; 1xTMT6plex [N-Term]	P77434	Glutamate-pyruvate aminotransferase AlaC OS=Escherichia coli (strain K12) OX=83333 GN=alaC PE=1 SV=1	1.27993	0.0513313
[K].GEGMAIAK.[A]	1xOxidation [M4]; 1xTMT6plex [K8]; 1xTMT6plex [N-Term]	P05793	Ketol-acid reductoisomerase (NADP(+)) OS=Escherichia coli (strain K12) OX=83333 GN=ilvC PE=1 SV=4	0.778144	0.0513428
[K].ATGWSAFYVDGK.[W]	1xTMT6plex [K12]; 1xTMT6plex [N-Term]	P06612	DNA topoisomerase 1 OS=Escherichia coli (strain K12) OX=83333 GN=topA PE=1 SV=2	1.2718	0.0513456
[K].YYDAETVR.[Y]	1xTMT6plex [N-Term]	P21888	Cysteine--tRNA ligase OS=Escherichia coli (strain K12) OX=83333 GN=cysS PE=1 SV=2	0.867466	0.0514051
[K].VALPPDAVLTVTLSDASLADAPSK.[V]	1xTMT6plex [K24]; 1xTMT6plex [N-Term]	P77717	Uncharacterized lipoprotein YbaY OS=Escherichia coli (strain K12) OX=83333 GN=ybaY PE=1 SV=1	1.24656	0.0514366
[K].QYDINEAIALLK.[E]	1xTMT6plex [K12]; 1xTMT6plex [N-Term]	P0A7L0	50S ribosomal protein L1 OS=Escherichia coli (strain K12) OX=83333 GN=rplA PE=1 SV=2	1.58667	0.0515039
[R].DENDEFVK.[A]	1xTMT6plex [K8]; 1xTMT6plex [N-Term]	P37689	2,3-bisphosphoglycerate-independent phosphoglycerate mutase OS=Escherichia coli (strain K12) OX=83333 GN=gpmI PE=1 SV=1	0.769133	0.0515085
[K].NGNIDLTDLR.[A]	1xTMT6plex [N-Term]	P33195	Glycine dehydrogenase (decarboxylating) OS=Escherichia coli (strain K12) OX=83333 GN=gcvP PE=1 SV=3	1.30203	0.0515239
[K].DVAQLTNPLPK.[G]	1xTMT6plex [K11]; 1xTMT6plex [N-Term]	P75864	Ribosomal RNA large subunit methyltransferase K/L OS=Escherichia coli (strain K12) OX=83333 GN=rlmL PE=1 SV=1	1.33901	0.0515327
[R].ELNMGVLEK.[R]	1xTMT6plex [K9]; 1xTMT6plex [N-Term]	P0A7A2	Probable phosphoglycerate mutase GpmB OS=Escherichia coli (strain K12) OX=83333 GN=gpmB PE=3 SV=1	0.865076	0.051604
[R].IAAGLR.[A]	1xTMT6plex [N-Term]	P24186	Bifunctional protein FolD OS=Escherichia coli (strain K12) OX=83333 GN=folD PE=1 SV=4	0.754688	0.0516171
[K].NYITESGK.[I]	1xTMT6plex [K8]; 1xTMT6plex [N-Term]	P0A7T7	30S ribosomal protein S18 OS=Escherichia coli (strain K12) OX=83333 GN=rpsR PE=1 SV=2	1.68161	0.0516328
[K].LTLQEQLLK.[A]	1xTMT6plex [K9]; 1xTMT6plex [N-Term]	P51024	Uncharacterized protein YaiL OS=Escherichia coli (strain K12) OX=83333 GN=yaiL PE=4 SV=2	1.15779	0.0516413
[K].DFINFPNVGK.[A]	1xTMT6plex [K10]; 1xTMT6plex [N-Term]	P0A7B1	Polyphosphate kinase OS=Escherichia coli (strain K12) OX=83333 GN=ppk PE=1 SV=2	1.22916	0.0517016
[R].WANDPFPIVALDR.[A]	1xTMT6plex [N-Term]	P0ACP1	Catabolite repressor/activator OS=Escherichia coli (strain K12) OX=83333 GN=cra PE=1 SV=1	1.20149	0.0517209
[R].ALLQGLQEEGR.[K]	1xTMT6plex [N-Term]	P0AG40	Bifunctional riboflavin kinase/FMN adenylyltransferase OS=Escherichia coli (strain K12) OX=83333 GN=ribF PE=1 SV=1	1.21435	0.0517339
[K].MEPFFPSGLK.[I]	1xOxidation [M1]; 1xTMT6plex [K10]; 1xTMT6plex [N-Term]	P31224	Multidrug efflux pump subunit AcrB OS=Escherichia coli (strain K12) OX=83333 GN=acrB PE=1 SV=1	1.32512	0.0517455
[K].AISLSGEAQSGR.[I]	1xTMT6plex [N-Term]	P77804	Protein YdgA OS=Escherichia coli (strain K12) OX=83333 GN=ydgA PE=1 SV=1	0.904609	0.0517952
[K].GYETPK.[S]	1xTMT6plex [K6]; 1xTMT6plex [N-Term]	P33136	Glucans biosynthesis protein G OS=Escherichia coli (strain K12) OX=83333 GN=mdoG PE=1 SV=1	0.606693	0.0518059
[R].LLEEIDDK.[A]	1xTMT6plex [K8]; 1xTMT6plex [N-Term]	P08394	RecBCD enzyme subunit RecB OS=Escherichia coli (strain K12) OX=83333 GN=recB PE=1 SV=1	1.22921	0.0518093
[K].LIAETAPDANNLLR.[Q]	1xTMT6plex [N-Term]	P0AG00	ECA polysaccharide chain length modulation protein OS=Escherichia coli (strain K12) OX=83333 GN=wzzE PE=1 SV=2	1.19594	0.0518186
[K].TGVVFCQYPEGVR.[F]	1xCarbamidomethyl [C6]; 1xTMT6plex [N-Term]	P00550	PTS system mannitol-specific EIICBA component OS=Escherichia coli (strain K12) OX=83333 GN=mtlA PE=1 SV=1	1.36367	0.0518231
[R].LDTAEFGVVPGVTDK.[G]	1xTMT6plex [K15]; 1xTMT6plex [N-Term]	P28903	Anaerobic ribonucleoside-triphosphate reductase OS=Escherichia coli (strain K12) OX=83333 GN=nrdD PE=1 SV=2	1.16578	0.0518273
[K].FGVPTVTDIIK.[E]	1xTMT6plex [K11]; 1xTMT6plex [N-Term]	P46837	Protein YhgF OS=Escherichia coli (strain K12) OX=83333 GN=yhgF PE=1 SV=3	1.17947	0.0518324
[K].IYAAFK.[K]	1xOxidation [Y2]; 1xTMT6plex [K6]; 1xTMT6plex [N-Term]	P0AFG8	Pyruvate dehydrogenase E1 component OS=Escherichia coli (strain K12) OX=83333 GN=aceE PE=1 SV=2	0.848766	0.0518361
[K].DGTVYSITR.[-]	1xTMT6plex [N-Term]	P77774	Outer membrane protein assembly factor BamB OS=Escherichia coli (strain K12) OX=83333 GN=bamB PE=1 SV=1	1.20257	0.0518441
[K].HNVLNAK.[F]	1xTMT6plex [K7]; 1xTMT6plex [N-Term]	P10408	Protein translocase subunit SecA OS=Escherichia coli (strain K12) OX=83333 GN=secA PE=1 SV=2	0.504346	0.0518523
[K].EGDSTILFR.[N]	1xTMT6plex [N-Term]	P75829	Uncharacterized protein YbjX OS=Escherichia coli (strain K12) OX=83333 GN=ybjX PE=4 SV=1	1.29784	0.0518563
[R].DLTGDPWGGR.[T]	1xOxidation [W7]; 1xTMT6plex [N-Term]	P0ABI8	Cytochrome bo(3) ubiquinol oxidase subunit 1 OS=Escherichia coli (strain K12) OX=83333 GN=cyoB PE=1 SV=1	1.63861	0.0518655
[K].AIGFVGIEPK.[V]	1xTMT6plex [K10]; 1xTMT6plex [N-Term]	P0AEH1	Regulator of sigma-E protease RseP OS=Escherichia coli (strain K12) OX=83333 GN=rseP PE=1 SV=1	1.34593	0.0518748
[R].IVIINPLGAK.[K]	1xTMT6plex [K10]; 1xTMT6plex [N-Term]	P27242	Lipopolysaccharide 1,2-N-acetylglucosaminetransferase OS=Escherichia coli (strain K12) OX=83333 GN=waaU PE=4 SV=2	1.18359	0.0518771
[R].DAVGCADSFVR.[E]	1xCarbamidomethyl [C5]; 1xOxidation [D7]; 1xTMT6plex [N-Term]	P0ADQ7	Uncharacterized protein YgaM OS=Escherichia coli (strain K12) OX=83333 GN=ygaM PE=1 SV=2	1.38742	0.0518878
[R].DLPEADGESFR.[S]	1xTMT6plex [N-Term]	P77536	Uncharacterized electron transport protein YkgF OS=Escherichia coli (strain K12) OX=83333 GN=ykgF PE=3 SV=1	1.41991	0.0518898
[K].DQGVVVNNVK.[T]	1xTMT6plex [K10]; 1xTMT6plex [N-Term]	P0C0V0	Periplasmic serine endoprotease DegP OS=Escherichia coli (strain K12) OX=83333 GN=degP PE=1 SV=1	0.88939	0.0518945
[R].IVQVPFAELVK.[S]	1xTMT6plex [K11]; 1xTMT6plex [N-Term]	P0A8I5	tRNA (guanine-N(7)-)-methyltransferase OS=Escherichia coli (strain K12) OX=83333 GN=trmB PE=1 SV=1	1.14914	0.0519044
[K].HFDVDAFDAR.[W]	1xTMT6plex [N-Term]	P29745	Peptidase T OS=Escherichia coli (strain K12) OX=83333 GN=pepT PE=1 SV=2	0.877046	0.0519278
[R].AETNIQYEGR.[Q]	1xTMT6plex [N-Term]	P0A6J5	D-amino acid dehydrogenase OS=Escherichia coli (strain K12) OX=83333 GN=dadA PE=1 SV=1	0.857516	0.0519405
[K].EWTQPR.[W]	1xOxidation [W2]; 1xTMT6plex [N-Term]	P0A9G6	Isocitrate lyase OS=Escherichia coli (strain K12) OX=83333 GN=aceA PE=1 SV=1	0.76128	0.0519481
[K].MGAEAIQALLK.[S]	1xOxidation [M1]; 1xTMT6plex [K11]; 1xTMT6plex [N-Term]	P0A8T7	DNA-directed RNA polymerase subunit beta' OS=Escherichia coli (strain K12) OX=83333 GN=rpoC PE=1 SV=1	1.19862	0.0519497
[R].YLSLLPYTDR.[H]	1xOxidation [Y]; 1xTMT6plex [N-Term]	P0A7T7	30S ribosomal protein S18 OS=Escherichia coli (strain K12) OX=83333 GN=rpsR PE=1 SV=2	1.47785	0.0519566
[K].GIVMFEK.[V]	1xTMT6plex [K7]; 1xTMT6plex [N-Term]	P0AF08	Iron-sulfur cluster carrier protein OS=Escherichia coli (strain K12) OX=83333 GN=mrp PE=3 SV=1	0.893984	0.0519576
[K].AANVTSIR.[T]	1xTMT6plex [N-Term]	P64604	Intermembrane phospholipid transport system binding protein MlaD OS=Escherichia coli (strain K12) OX=83333 GN=mlaD PE=1 SV=1	0.80973	0.0519712
[R].AGLLSK.[C]	1xTMT6plex [K6]; 1xTMT6plex [N-Term]	P00961	Glycine--tRNA ligase beta subunit OS=Escherichia coli (strain K12) OX=83333 GN=glyS PE=1 SV=4	0.645969	0.0519783
[R].LVADLIR.[G]	1xTMT6plex [N-Term]	P61175	50S ribosomal protein L22 OS=Escherichia coli (strain K12) OX=83333 GN=rplV PE=1 SV=1	1.9269	0.0519867
[K].NLEVMVK.[G]	1xOxidation [M/V]; 1xTMT6plex [K7]; 1xTMT6plex [N-Term]	P0A7R9	30S ribosomal protein S11 OS=Escherichia coli (strain K12) OX=83333 GN=rpsK PE=1 SV=2	4.45135	0.0519913
[K].EVGIPR.[E]	1xTMT6plex [N-Term]	P00957	Alanine--tRNA ligase OS=Escherichia coli (strain K12) OX=83333 GN=alaS PE=1 SV=2	0.836664	0.0519919
[R].AILWMIVPK.[G]	1xOxidation [M5]; 1xTMT6plex [K9]; 1xTMT6plex [N-Term]	P0A8T7	DNA-directed RNA polymerase subunit beta' OS=Escherichia coli (strain K12) OX=83333 GN=rpoC PE=1 SV=1	1.22987	0.0519949
[K].LVIEMETNGTIDPEEAIR.[R]	1xOxidation [M/E]; 1xTMT6plex [N-Term]	P0A7Z4	DNA-directed RNA polymerase subunit alpha OS=Escherichia coli (strain K12) OX=83333 GN=rpoA PE=1 SV=1	1.24486	0.0519996
[K].YCTPNVFDAK.[V]	1xCarbamidomethyl [C2]; 1xTMT6plex [K10]; 1xTMT6plex [N-Term]	P23721	Phosphoserine aminotransferase OS=Escherichia coli (strain K12) OX=83333 GN=serC PE=1 SV=4	0.866687	0.052
[R].LQLGTALLR.[R]	1xTMT6plex [N-Term]	P0AE82	Sensor histidine kinase CpxA OS=Escherichia coli (strain K12) OX=83333 GN=cpxA PE=1 SV=1	1.24795	0.0520003
[R].SVFPIQSYSGNSELQYVSYR.[L]	1xTMT6plex [N-Term]	P0A8V2	DNA-directed RNA polymerase subunit beta OS=Escherichia coli (strain K12) OX=83333 GN=rpoB PE=1 SV=1	1.1718	0.0520144
[K].WLAQLK.[M]	1xTMT6plex [K6]; 1xTMT6plex [N-Term]	P33941	ABC transporter ATP-binding/permease protein YojI OS=Escherichia coli (strain K12) OX=83333 GN=yojI PE=1 SV=2	1.52819	0.0520287
[R].ANSSTTTAAEPLK.[M]	1xTMT6plex [K13]; 1xTMT6plex [N-Term]	P0A9M8	Phosphate acetyltransferase OS=Escherichia coli (strain K12) OX=83333 GN=pta PE=1 SV=2	0.823638	0.0520292
[R].MPPAEGETGGQVLGSQVLK.[V]	1xOxidation [M1]; 1xTMT6plex [K19]; 1xTMT6plex [N-Term]	P0AG93	Protein translocase subunit SecF OS=Escherichia coli (strain K12) OX=83333 GN=secF PE=1 SV=1	1.28875	0.0520304
[K].LFGYAK.[T]	1xTMT6plex [K6]; 1xTMT6plex [N-Term]	P0A6E4	Argininosuccinate synthase OS=Escherichia coli (strain K12) OX=83333 GN=argG PE=1 SV=2	0.802218	0.0520486
[R].VPAGSVVVSGNLPSK.[D]	1xTMT6plex [K15]; 1xTMT6plex [N-Term]	P0A9D8	2,3,4,5-tetrahydropyridine-2,6-dicarboxylate N-succinyltransferase OS=Escherichia coli (strain K12) OX=83333 GN=dapD PE=1 SV=1	0.866307	0.0520723
[K].TFLEHGIR.[A]	1xTMT6plex [N-Term]	P22333	Adenosine deaminase OS=Escherichia coli (strain K12) OX=83333 GN=add PE=3 SV=2	0.715295	0.0520909
[K].AAPGYYLAK.[N]	1xTMT6plex [K9]; 1xTMT6plex [N-Term]	P00490	Maltodextrin phosphorylase OS=Escherichia coli (strain K12) OX=83333 GN=malP PE=1 SV=7	1.13427	0.0521305
[R].ELIGLLADSGIR.[I]	1xTMT6plex [N-Term]	P24173	Lipopolysaccharide heptosyltransferase 1 OS=Escherichia coli (strain K12) OX=83333 GN=rfaC PE=1 SV=1	1.10633	0.0521467
[R].AIPNYNVMGLAK.[A]	1xOxidation [M8]; 1xTMT6plex [K12]; 1xTMT6plex [N-Term]	P0AEK4	Enoyl-[acyl-carrier-protein] reductase [NADH] FabI OS=Escherichia coli (strain K12) OX=83333 GN=fabI PE=1 SV=2	1.20703	0.0523242
[R].GGEAFHTGCIPFYK.[H]	1xCarbamidomethyl [C9]; 1xTMT6plex [K14]; 1xTMT6plex [N-Term]	P00452	Ribonucleoside-diphosphate reductase 1 subunit alpha OS=Escherichia coli (strain K12) OX=83333 GN=nrdA PE=1 SV=2	0.724248	0.0523403
[R].YNIATK.[A]	1xTMT6plex [K6]; 1xTMT6plex [N-Term]	P0ADA5	Uncharacterized lipoprotein YajG OS=Escherichia coli (strain K12) OX=83333 GN=yajG PE=3 SV=1	0.800159	0.0523501
[K].AGYEAWLVGGGVR.[D]	1xTMT6plex [N-Term]	P0ABF1	Poly(A) polymerase I OS=Escherichia coli (strain K12) OX=83333 GN=pcnB PE=1 SV=2	1.2041	0.0523506
[R].YVSDSFR.[D]	1xTMT6plex [N-Term]	P23538	Phosphoenolpyruvate synthase OS=Escherichia coli (strain K12) OX=83333 GN=ppsA PE=1 SV=5	0.82041	0.0524527
[R].EYYLNEQMK.[A]	1xOxidation [M8]; 1xTMT6plex [K9]; 1xTMT6plex [N-Term]	P0A9M0	Lon protease OS=Escherichia coli (strain K12) OX=83333 GN=lon PE=1 SV=1	1.26166	0.0524605
[R].IDTILVK.[E]	1xTMT6plex [K7]; 1xTMT6plex [N-Term]	P37626	Uncharacterized protein YhiI OS=Escherichia coli (strain K12) OX=83333 GN=yhiI PE=3 SV=1	1.19526	0.0524826
[R].YPLISELK.[Q]	1xTMT6plex [K8]; 1xTMT6plex [N-Term]	P0A9Q7	Aldehyde-alcohol dehydrogenase OS=Escherichia coli (strain K12) OX=83333 GN=adhE PE=1 SV=2	1.25927	0.0525254
[R].VFTYYTPK.[E]	1xTMT6plex [K8]; 1xTMT6plex [N-Term]	P0A7A7	Glycerol-3-phosphate acyltransferase OS=Escherichia coli (strain K12) OX=83333 GN=plsB PE=1 SV=2	1.12467	0.0525317
[R].EALNEQASK.[F]	1xTMT6plex [K9]; 1xTMT6plex [N-Term]	P77581	Succinylornithine transaminase OS=Escherichia coli (strain K12) OX=83333 GN=astC PE=1 SV=1	0.702494	0.052537
[K].AYWNNLK.[T]	1xTMT6plex [K7]; 1xTMT6plex [N-Term]	P33136	Glucans biosynthesis protein G OS=Escherichia coli (strain K12) OX=83333 GN=mdoG PE=1 SV=1	0.889754	0.0526203
[K].ITVSIPLK.[V]	1xTMT6plex [K8]; 1xTMT6plex [N-Term]	P0A8U6	Met repressor OS=Escherichia coli (strain K12) OX=83333 GN=metJ PE=1 SV=2	1.17565	0.052627
[K].NVDDALK.[N]	1xTMT6plex [K7]; 1xTMT6plex [N-Term]	P27550	Acetyl-coenzyme A synthetase OS=Escherichia coli (strain K12) OX=83333 GN=acs PE=1 SV=2	0.818931	0.0526487
[K].FVGTATAGTDHVDEAWLK.[Q]	1xTMT6plex [K18]; 1xTMT6plex [N-Term]	P05459	Erythronate-4-phosphate dehydrogenase OS=Escherichia coli (strain K12) OX=83333 GN=pdxB PE=2 SV=2	0.747913	0.052649
[K].ETTFAR.[F]	1xTMT6plex [N-Term]	P15042	DNA ligase OS=Escherichia coli (strain K12) OX=83333 GN=ligA PE=1 SV=2	0.699417	0.0526512
[R].SPVSIGGVVVGR.[V]	1xTMT6plex [N-Term]	P64604	Intermembrane phospholipid transport system binding protein MlaD OS=Escherichia coli (strain K12) OX=83333 GN=mlaD PE=1 SV=1	1.29503	0.0526622
[K].SVELTR.[K]	1xTMT6plex [N-Term]	P0ABD5	Acetyl-coenzyme A carboxylase carboxyl transferase subunit alpha OS=Escherichia coli (strain K12) OX=83333 GN=accA PE=1 SV=2	0.742717	0.0526721
[R].SVDFLK.[S]	1xTMT6plex [K6]; 1xTMT6plex [N-Term]	P18843	NH(3)-dependent NAD(+) synthetase OS=Escherichia coli (strain K12) OX=83333 GN=nadE PE=1 SV=2	0.851161	0.0526774
[R].GVGEDISDGGNAISGAATK.[A]	1xTMT6plex [K19]; 1xTMT6plex [N-Term]	P0ADB7	Entericidin B OS=Escherichia coli (strain K12) OX=83333 GN=ecnB PE=3 SV=1	1.89801	0.0526893
[K].ISAAMEK.[R]	1xOxidation [M5]; 1xTMT6plex [K7]; 1xTMT6plex [N-Term]	P0ABA4	ATP synthase subunit delta OS=Escherichia coli (strain K12) OX=83333 GN=atpH PE=1 SV=1	0.734432	0.052697
[K].ANPQPELLK.[H]	1xTMT6plex [K9]; 1xTMT6plex [N-Term]	P0A786	Aspartate carbamoyltransferase catalytic subunit OS=Escherichia coli (strain K12) OX=83333 GN=pyrB PE=1 SV=2	0.851269	0.0526995
[R].VYTTTPK.[K]	1xTMT6plex [K7]; 1xTMT6plex [N-Term]	P0A7S3	30S ribosomal protein S12 OS=Escherichia coli (strain K12) OX=83333 GN=rpsL PE=1 SV=2	2.84585	0.0527001
[R].LLQQLR.[T]	1xTMT6plex [N-Term]	P17802	Adenine DNA glycosylase OS=Escherichia coli (strain K12) OX=83333 GN=mutY PE=1 SV=1	1.24442	0.0527094
[K].SGLYEDGVRK.[D]	1xTMT6plex [K10]; 1xTMT6plex [N-Term]	P62620	4-hydroxy-3-methylbut-2-en-1-yl diphosphate synthase (flavodoxin) OS=Escherichia coli (strain K12) OX=83333 GN=ispG PE=1 SV=1	0.604106	0.0529565
[R].LGQDAAPEK.[L]	1xTMT6plex [K9]; 1xTMT6plex [N-Term]	P15034	Xaa-Pro aminopeptidase OS=Escherichia coli (strain K12) OX=83333 GN=pepP PE=1 SV=2	0.722755	0.0530212
[R].LASVLTPR.[E]	1xTMT6plex [N-Term]	P0ACP5	HTH-type transcriptional regulator GntR OS=Escherichia coli (strain K12) OX=83333 GN=gntR PE=1 SV=1	1.22906	0.0530236
[K].FTNPNVK.[D]	1xTMT6plex [K7]; 1xTMT6plex [N-Term]	P0AAC8	Iron-binding protein IscA OS=Escherichia coli (strain K12) OX=83333 GN=iscA PE=1 SV=1	0.777619	0.0530242
[K].AVYQGAGVSAK.[N]	1xTMT6plex [K11]; 1xTMT6plex [N-Term]	P23847	Periplasmic dipeptide transport protein OS=Escherichia coli (strain K12) OX=83333 GN=dppA PE=1 SV=1	0.761114	0.0530395
[R].QLSPITLLNYQR.[Q]	1xTMT6plex [N-Term]	P0A8P6	Tyrosine recombinase XerC OS=Escherichia coli (strain K12) OX=83333 GN=xerC PE=1 SV=1	1.18717	0.0530414
[K].LEQQALMK.[E]	1xOxidation [M7]; 1xTMT6plex [K8]; 1xTMT6plex [N-Term]	P63284	Chaperone protein ClpB OS=Escherichia coli (strain K12) OX=83333 GN=clpB PE=1 SV=1	0.851549	0.0530652
[R].EIAYFFGEGEVCPR.[T]	1xCarbamidomethyl [C12]; 1xTMT6plex [N-Term]	P0A763	Nucleoside diphosphate kinase OS=Escherichia coli (strain K12) OX=83333 GN=ndk PE=1 SV=2	0.8453	0.0530671
[K].YLPESPNQYASK.[E]	1xTMT6plex [K12]; 1xTMT6plex [N-Term]	P06612	DNA topoisomerase 1 OS=Escherichia coli (strain K12) OX=83333 GN=topA PE=1 SV=2	1.41181	0.0530695
[R].DLFCSER.[N]	1xCarbamidomethyl [C4]; 1xTMT6plex [N-Term]	P0AEN1	NAD(P)H-flavin reductase OS=Escherichia coli (strain K12) OX=83333 GN=fre PE=1 SV=2	0.860073	0.0530696
[K].QNQLEQLAEQYDELK.[H]	1xTMT6plex [K15]; 1xTMT6plex [N-Term]	P0A8V2	DNA-directed RNA polymerase subunit beta OS=Escherichia coli (strain K12) OX=83333 GN=rpoB PE=1 SV=1	1.22727	0.0530753
[K].GAIVGIIGPNGAGK.[S]	1xTMT6plex [K14]; 1xTMT6plex [N-Term]	P0A9W3	Energy-dependent translational throttle protein EttA OS=Escherichia coli (strain K12) OX=83333 GN=ettA PE=1 SV=2	1.16531	0.0530821
[K].LMFTIGK.[D]	1xOxidation [M2]; 1xTMT6plex [K7]; 1xTMT6plex [N-Term]	P0AC86	Glycogen phosphorylase OS=Escherichia coli (strain K12) OX=83333 GN=glgP PE=3 SV=1	1.25225	0.0530975
[K].FIFNAER.[R]	1xTMT6plex [N-Term]	P21499	Ribonuclease R OS=Escherichia coli (strain K12) OX=83333 GN=rnr PE=1 SV=2	1.22643	0.053098
[K].GMFLPDR.[F]	1xOxidation [M2]; 1xTMT6plex [N-Term]	P00959	Methionine--tRNA ligase OS=Escherichia coli (strain K12) OX=83333 GN=metG PE=1 SV=2	1.14412	0.0531239
[K].LHVLLRPEDLR.[V]	1xTMT6plex [N-Term]	P69874	Spermidine/putrescine import ATP-binding protein PotA OS=Escherichia coli (strain K12) OX=83333 GN=potA PE=1 SV=1	0.659491	0.0531397
[K].YAYADR.[S]	1xTMT6plex [N-Term]	P18956	Glutathione hydrolase proenzyme OS=Escherichia coli (strain K12) OX=83333 GN=ggt PE=1 SV=1	0.748184	0.053148
[R].TMFIGGLQGAK.[W]	1xTMT6plex [K11]; 1xTMT6plex [N-Term]	P75829	Uncharacterized protein YbjX OS=Escherichia coli (strain K12) OX=83333 GN=ybjX PE=4 SV=1	1.33897	0.0531699
[K].DSAGAAALAGAVGYFVLTK.[A]	1xTMT6plex [K19]; 1xTMT6plex [N-Term]	P09323	PTS system N-acetylglucosamine-specific EIICBA component OS=Escherichia coli (strain K12) OX=83333 GN=nagE PE=1 SV=1	1.42459	0.0531961
[K].VEEHIADALEK.[G]	1xTMT6plex [K11]; 1xTMT6plex [N-Term]	P25526	Succinate-semialdehyde dehydrogenase [NADP(+)] GabD OS=Escherichia coli (strain K12) OX=83333 GN=gabD PE=1 SV=1	0.83617	0.0532159
[R].VVVGSTAVK.[S]	1xTMT6plex [K9]; 1xTMT6plex [N-Term]	P10371	1-(5-phosphoribosyl)-5-[(5-phosphoribosylamino)methylideneamino] imidazole-4-carboxamide isomerase OS=Escherichia coli (strain K12) OX=83333 GN=hisA PE=3 SV=2	0.755096	0.0532986
[K].GPFIDLHLLK.[K]	1xTMT6plex [K10]; 1xTMT6plex [N-Term]	P0A7U3	30S ribosomal protein S19 OS=Escherichia coli (strain K12) OX=83333 GN=rpsS PE=1 SV=2	2.51834	0.0533027
[R].EGFNGMVIK.[S]	1xOxidation [M6]; 1xTMT6plex [K9]; 1xTMT6plex [N-Term]	P0AAD6	Serine transporter OS=Escherichia coli (strain K12) OX=83333 GN=sdaC PE=1 SV=1	1.56271	0.0533182
[K].IVELEAPQLPR.[S]	1xTMT6plex [N-Term]	P28635	D-methionine-binding lipoprotein MetQ OS=Escherichia coli (strain K12) OX=83333 GN=metQ PE=1 SV=2	1.19351	0.0533251
[K].FAGLISK.[Q]	1xTMT6plex [K7]; 1xTMT6plex [N-Term]	P39199	50S ribosomal protein L3 glutamine methyltransferase OS=Escherichia coli (strain K12) OX=83333 GN=prmB PE=1 SV=3	0.8325	0.0533268
[R].ISTEVDAR.[L]	1xTMT6plex [N-Term]	P0A870	Transaldolase B OS=Escherichia coli (strain K12) OX=83333 GN=talB PE=1 SV=2	0.831508	0.0533297
[R].FEPLNATANQDYQR.[D]	1xTMT6plex [N-Term]	P10100	Endolytic peptidoglycan transglycosylase RlpA OS=Escherichia coli (strain K12) OX=83333 GN=rlpA PE=1 SV=1	1.24089	0.0533389
[K].DIQEEWVK.[E]	1xTMT6plex [K8]; 1xTMT6plex [N-Term]	P62623	4-hydroxy-3-methylbut-2-enyl diphosphate reductase OS=Escherichia coli (strain K12) OX=83333 GN=ispH PE=1 SV=1	0.86584	0.0534169
[R].TLEEVTGDQMGVTGVR.[L]	1xOxidation [M10]; 1xTMT6plex [N-Term]	P0A9P4	Thioredoxin reductase OS=Escherichia coli (strain K12) OX=83333 GN=trxB PE=1 SV=2	1.13985	0.0535178
[R].IIEQVLK.[N]	1xTMT6plex [K7]; 1xTMT6plex [N-Term]	P0ABF1	Poly(A) polymerase I OS=Escherichia coli (strain K12) OX=83333 GN=pcnB PE=1 SV=2	1.68205	0.0535257
[K].GSQVYIEGQLR.[T]	1xTMT6plex [N-Term]	P0AGE0	Single-stranded DNA-binding protein OS=Escherichia coli (strain K12) OX=83333 GN=ssb PE=1 SV=2	0.844378	0.0536133
[K].NATLEVAEALER.[N]	1xTMT6plex [N-Term]	P0A9P6	ATP-dependent RNA helicase DeaD OS=Escherichia coli (strain K12) OX=83333 GN=deaD PE=1 SV=2	1.23695	0.0536557
[R].EAGLALGLSR.[W]	1xTMT6plex [N-Term]	P0AEQ6	Glutamine transport system permease protein GlnP OS=Escherichia coli (strain K12) OX=83333 GN=glnP PE=1 SV=1	1.27455	0.0538046
[R].IQANPLVK.[Q]	1xTMT6plex [K8]; 1xTMT6plex [N-Term]	P77338	Mechanosensitive channel MscK OS=Escherichia coli (strain K12) OX=83333 GN=mscK PE=1 SV=1	1.85085	0.0538199
[K].TGVGVQDVLER.[L]	1xTMT6plex [N-Term]	P60785	Elongation factor 4 OS=Escherichia coli (strain K12) OX=83333 GN=lepA PE=1 SV=1	1.22419	0.0538367
[R].QVASFPR.[H]	1xTMT6plex [N-Term]	P0A855	Tol-Pal system protein TolB OS=Escherichia coli (strain K12) OX=83333 GN=tolB PE=1 SV=1	0.774878	0.0538517
[R].LGLSDAFLIK.[E]	1xTMT6plex [K10]; 1xTMT6plex [N-Term]	P30011	Nicotinate-nucleotide pyrophosphorylase [carboxylating] OS=Escherichia coli (strain K12) OX=83333 GN=nadC PE=3 SV=7	0.888484	0.0538547
[R].QGNALGWATAGGSGFR.[G]	1xTMT6plex [N-Term]	P0A7R9	30S ribosomal protein S11 OS=Escherichia coli (strain K12) OX=83333 GN=rpsK PE=1 SV=2	3.68777	0.0538586
[-].MFDNLTDR.[L]	1xOxidation [M1]; 1xTMT6plex [N-Term]	P0AGD7	Signal recognition particle protein OS=Escherichia coli (strain K12) OX=83333 GN=ffh PE=1 SV=1	1.24325	0.0538609
[R].ETTIVWEK.[E]	1xTMT6plex [K8]; 1xTMT6plex [N-Term]	P0A6F3	Glycerol kinase OS=Escherichia coli (strain K12) OX=83333 GN=glpK PE=1 SV=2	0.894316	0.0538614
[K].CVTNFR.[E]	1xCarbamidomethyl [C1]; 1xTMT6plex [N-Term]	P0A8E1	UPF0227 protein YcfP OS=Escherichia coli (strain K12) OX=83333 GN=ycfP PE=1 SV=1	0.724587	0.0538615
[R].LFALDAASGK.[E]	1xTMT6plex [K10]; 1xTMT6plex [N-Term]	P15877	Quinoprotein glucose dehydrogenase OS=Escherichia coli (strain K12) OX=83333 GN=gcd PE=1 SV=3	1.36195	0.0538676
[R].IYFTHLR.[S]	1xTMT6plex [N-Term]	P24215	Mannonate dehydratase OS=Escherichia coli (strain K12) OX=83333 GN=uxuA PE=1 SV=2	0.740191	0.0538745
[K].GMLTTDVESYDK.[L]	1xOxidation [M2]; 1xTMT6plex [K12]; 1xTMT6plex [N-Term]	P0AFJ7	Low-affinity inorganic phosphate transporter 1 OS=Escherichia coli (strain K12) OX=83333 GN=pitA PE=1 SV=1	1.61738	0.0538751
[R].ALNAAGFR.[I]	1xTMT6plex [N-Term]	P0A7R9	30S ribosomal protein S11 OS=Escherichia coli (strain K12) OX=83333 GN=rpsK PE=1 SV=2	3.37659	0.0538883
[K].TQGVELEIR.[K]	1xTMT6plex [N-Term]	P0A905	Outer membrane lipoprotein SlyB OS=Escherichia coli (strain K12) OX=83333 GN=slyB PE=2 SV=1	1.33261	0.0538907
[K].ISAGIR.[E]	1xTMT6plex [N-Term]	P25553	Lactaldehyde dehydrogenase OS=Escherichia coli (strain K12) OX=83333 GN=aldA PE=1 SV=2	0.746521	0.053895
[R].DEFAESRPLEK.[Q]	1xTMT6plex [K11]; 1xTMT6plex [N-Term]	P26646	Probable acrylyl-CoA reductase AcuI OS=Escherichia coli (strain K12) OX=83333 GN=acuI PE=1 SV=1	0.695492	0.0538951
[R].AGQTSMIAR.[L]	1xTMT6plex [N-Term]	P0AB71	Fructose-bisphosphate aldolase class 2 OS=Escherichia coli (strain K12) OX=83333 GN=fbaA PE=1 SV=2	0.759287	0.0539039
[K].LSLLDK.[V]	1xTMT6plex [K6]; 1xTMT6plex [N-Term]	P75764	Uncharacterized protein YbhJ OS=Escherichia coli (strain K12) OX=83333 GN=ybhJ PE=3 SV=2	0.790241	0.0539064
[K].MYGHLK.[G]	1xOxidation [M1]; 1xTMT6plex [K6]; 1xTMT6plex [N-Term]	P00954	Tryptophan--tRNA ligase OS=Escherichia coli (strain K12) OX=83333 GN=trpS PE=1 SV=3	0.608387	0.0539186
[R].GFEGGQMPLYR.[R]	1xTMT6plex [N-Term]	P02413	50S ribosomal protein L15 OS=Escherichia coli (strain K12) OX=83333 GN=rplO PE=1 SV=1	2.0489	0.0539309
[K].QAVAYR.[Q]	1xTMT6plex [N-Term]	P0ABB0	ATP synthase subunit alpha OS=Escherichia coli (strain K12) OX=83333 GN=atpA PE=1 SV=1	0.716203	0.0541565
[K].QFAQTPALYR.[R]	1xTMT6plex [N-Term]	P0ACI0	Right origin-binding protein OS=Escherichia coli (strain K12) OX=83333 GN=rob PE=1 SV=1	1.24046	0.0541845
[R].DNMAFSPEER.[V]	1xOxidation [M3]; 1xTMT6plex [N-Term]	P10408	Protein translocase subunit SecA OS=Escherichia coli (strain K12) OX=83333 GN=secA PE=1 SV=2	1.18419	0.0542024
[R].QGNALGWATAGGSGFR.[G]	1xDioxidation [W7]; 1xTMT6plex [N-Term]	P0A7R9	30S ribosomal protein S11 OS=Escherichia coli (strain K12) OX=83333 GN=rpsK PE=1 SV=2	4.79221	0.0542242
[R].AMAWEEHDE.[-]	1xOxidation [M2]; 1xTMT6plex [N-Term]	P0A6F3	Glycerol kinase OS=Escherichia coli (strain K12) OX=83333 GN=glpK PE=1 SV=2	0.897933	0.0542416
[K].ELNSTQPFQLLETSPQFIYQAQSGLTGR.[D]	1xTMT6plex [N-Term]	P25714	Membrane protein insertase YidC OS=Escherichia coli (strain K12) OX=83333 GN=yidC PE=1 SV=2	1.30216	0.0542433
[R].EIESIIEAGR.[V]	1xTMT6plex [N-Term]	P37765	Ribosomal large subunit pseudouridine synthase B OS=Escherichia coli (strain K12) OX=83333 GN=rluB PE=1 SV=2	2.54637	0.0542516
[R].WSDGLHQAVEAK.[E]	1xTMT6plex [K12]; 1xTMT6plex [N-Term]	P10408	Protein translocase subunit SecA OS=Escherichia coli (strain K12) OX=83333 GN=secA PE=1 SV=2	0.816856	0.0542584
[R].GNGSTEDLTAR.[V]	1xTMT6plex [N-Term]	P0AG30	Transcription termination factor Rho OS=Escherichia coli (strain K12) OX=83333 GN=rho PE=1 SV=1	0.81398	0.0542601
[R].IIYEQDLIVAR.[L]	1xTMT6plex [N-Term]	P43672	ABC transporter ATP-binding protein uup OS=Escherichia coli (strain K12) OX=83333 GN=uup PE=1 SV=2	1.26191	0.0542649
[K].LEPIVSVLQSDPEQFEQLK.[E]	1xTMT6plex [K19]; 1xTMT6plex [N-Term]	P22523	Chromosome partition protein MukB OS=Escherichia coli (strain K12) OX=83333 GN=mukB PE=1 SV=2	1.18979	0.0542659
[R].LQMQQLQQNNIVYFDLDK.[Y]	1xOxidation [M3]; 1xTMT6plex [K18]; 1xTMT6plex [N-Term]	P0A912	Peptidoglycan-associated lipoprotein OS=Escherichia coli (strain K12) OX=83333 GN=pal PE=1 SV=1	3.89168	0.0542673
[K].VIHDISEMNR.[I]	1xOxidation [M8]; 1xTMT6plex [N-Term]	P23538	Phosphoenolpyruvate synthase OS=Escherichia coli (strain K12) OX=83333 GN=ppsA PE=1 SV=5	0.863716	0.0542694
[K].IIITSATIDPER.[F]	1xTMT6plex [N-Term]	P43329	ATP-dependent RNA helicase HrpA OS=Escherichia coli (strain K12) OX=83333 GN=hrpA PE=3 SV=3	1.337	0.0542698
[R].ICLEPQACLLAATVGTAEQK.[A]	2xCarbamidomethyl [C2; C8]; 1xTMT6plex [K20]; 1xTMT6plex [N-Term]	P31475	Uncharacterized HTH-type transcriptional regulator YieP OS=Escherichia coli (strain K12) OX=83333 GN=yieP PE=4 SV=3	1.21137	0.0542701
[R].YLATKPEGAAAR.[D]	1xTMT6plex [K5]; 1xTMT6plex [N-Term]	P24202	Mrr restriction system protein OS=Escherichia coli (strain K12) OX=83333 GN=mrr PE=1 SV=1	0.735297	0.0542755
[K].YFVGEGK.[A]	1xTMT6plex [K7]; 1xTMT6plex [N-Term]	P25519	GTPase HflX OS=Escherichia coli (strain K12) OX=83333 GN=hflX PE=1 SV=3	0.875067	0.0542788
[K].VMDLAAFTLAR.[D]	1xTMT6plex [N-Term]	P0A7E9	Uridylate kinase OS=Escherichia coli (strain K12) OX=83333 GN=pyrH PE=1 SV=2	1.34012	0.0542826
[K].LLNENNALPPLANFK.[D]	1xTMT6plex [K15]; 1xTMT6plex [N-Term]	P0CB39	Phosphoethanolamine transferase EptC OS=Escherichia coli (strain K12) OX=83333 GN=eptC PE=1 SV=1	1.34973	0.054286
[R].SMQEVAMSSQEASK.[M]	1xDioxidation [E4]; 1xTMT6plex [K14]; 1xTMT6plex [N-Term]; 2xOxidation [M2; M7]	P21170	Biosynthetic arginine decarboxylase OS=Escherichia coli (strain K12) OX=83333 GN=speA PE=1 SV=2	1.42875	0.0542881
[K].GVEPIYETMPGWSESTFGVK.[D]	1xTMT6plex [K20]; 1xTMT6plex [N-Term]	P0A7D4	Adenylosuccinate synthetase OS=Escherichia coli (strain K12) OX=83333 GN=purA PE=1 SV=2	0.887729	0.0542972
[K].EDEIVIDR.[K]	1xTMT6plex [N-Term]	P08839	Phosphoenolpyruvate-protein phosphotransferase OS=Escherichia coli (strain K12) OX=83333 GN=ptsI PE=1 SV=1	0.89715	0.054306
[K].DVLIRPK.[R]	1xTMT6plex [K7]; 1xTMT6plex [N-Term]	P60560	GMP reductase OS=Escherichia coli (strain K12) OX=83333 GN=guaC PE=1 SV=1	0.707978	0.0543096
[K].QFNYSAEELDSVIR.[V]	1xTMT6plex [N-Term]	P09831	Glutamate synthase [NADPH] large chain OS=Escherichia coli (strain K12) OX=83333 GN=gltB PE=1 SV=3	1.2589	0.0543122
[K].IALASPDMIR.[S]	1xOxidation [M8]; 1xTMT6plex [N-Term]	P0A8T7	DNA-directed RNA polymerase subunit beta' OS=Escherichia coli (strain K12) OX=83333 GN=rpoC PE=1 SV=1	1.28902	0.0543336
[K].NFGGEQAAR.[T]	1xTMT6plex [N-Term]	P0AC41	Succinate dehydrogenase flavoprotein subunit OS=Escherichia coli (strain K12) OX=83333 GN=sdhA PE=1 SV=1	0.741584	0.054334
[K].ATLDTLALYLACGIDPEK.[S]	1xCarbamidomethyl [C12]; 1xTMT6plex [K18]; 1xTMT6plex [N-Term]	P00954	Tryptophan--tRNA ligase OS=Escherichia coli (strain K12) OX=83333 GN=trpS PE=1 SV=3	1.38296	0.0543867
[K].FTGVDR.[K]	1xTMT6plex [N-Term]	P0AG67	30S ribosomal protein S1 OS=Escherichia coli (strain K12) OX=83333 GN=rpsA PE=1 SV=1	0.656904	0.0544086
[R].AIAEATEAGLLGK.[N]	1xTMT6plex [K13]; 1xTMT6plex [N-Term]	P31979	NADH-quinone oxidoreductase subunit F OS=Escherichia coli (strain K12) OX=83333 GN=nuoF PE=1 SV=3	1.57679	0.0545221
[R].EGYFCLDSR.[H]	1xCarbamidomethyl [C5]; 1xTMT6plex [N-Term]	P00962	Glutamine--tRNA ligase OS=Escherichia coli (strain K12) OX=83333 GN=glnS PE=1 SV=3	0.923851	0.0545549
[R].LVEYHQMTAPLIGYYSK.[E]	1xTMT6plex [K17]; 1xTMT6plex [N-Term]	P69441	Adenylate kinase OS=Escherichia coli (strain K12) OX=83333 GN=adk PE=1 SV=1	0.669821	0.0545553
[R].IQQLEYR.[L]	1xTMT6plex [N-Term]	P04994	Exodeoxyribonuclease 7 large subunit OS=Escherichia coli (strain K12) OX=83333 GN=xseA PE=1 SV=2	1.65902	0.054567
[K].EAPGQPEPVR.[T]	1xTMT6plex [N-Term]	P31554	LPS-assembly protein LptD OS=Escherichia coli (strain K12) OX=83333 GN=lptD PE=1 SV=2	0.837252	0.0546398
[K].GVVVQDAALLESGAAIR.[T]	1xTMT6plex [N-Term]	P0AGJ5	Uncharacterized tRNA/rRNA methyltransferase YfiF OS=Escherichia coli (strain K12) OX=83333 GN=yfiF PE=1 SV=1	1.18566	0.0546457
[K].IPLDADLR.[A]	1xTMT6plex [N-Term]	P0A8X0	UPF0307 protein YjgA OS=Escherichia coli (strain K12) OX=83333 GN=yjgA PE=1 SV=1	1.24472	0.0546535
[R].FFTGQITAAGK.[V]	1xTMT6plex [K11]; 1xTMT6plex [N-Term]	P07001	NAD(P) transhydrogenase subunit alpha OS=Escherichia coli (strain K12) OX=83333 GN=pntA PE=1 SV=2	1.33438	0.0546621
[R].ITAILPVTEFEEGVK.[V]	1xTMT6plex [K15]; 1xTMT6plex [N-Term]	P0AES4	DNA gyrase subunit A OS=Escherichia coli (strain K12) OX=83333 GN=gyrA PE=1 SV=1	1.17431	0.0546791
[K].TAYIAK.[Q]	1xTMT6plex [K6]; 1xTMT6plex [N-Term]	P00963	Aspartate--ammonia ligase OS=Escherichia coli (strain K12) OX=83333 GN=asnA PE=1 SV=1	0.633746	0.0546819
[R].LTREDVEK.[H]	1xTMT6plex [K8]; 1xTMT6plex [N-Term]	P0AFG6	Dihydrolipoyllysine-residue succinyltransferase component of 2-oxoglutarate dehydrogenase complex OS=Escherichia coli (strain K12) OX=83333 GN=sucB PE=1 SV=2	0.629852	0.0546998
[R].AGALIAPIQIVEER.[T]	1xTMT6plex [N-Term]	P0AG90	Protein translocase subunit SecD OS=Escherichia coli (strain K12) OX=83333 GN=secD PE=1 SV=1	1.26338	0.0547023
[R].YPLADGAK.[T]	1xTMT6plex [K8]; 1xTMT6plex [N-Term]	P07118	Valine--tRNA ligase OS=Escherichia coli (strain K12) OX=83333 GN=valS PE=1 SV=2	0.859932	0.054707
[K].ECAAEITDK.[A]	1xCarbamidomethyl [C2]; 1xTMT6plex [K9]; 1xTMT6plex [N-Term]	P0ADR6	Ribosomal RNA large subunit methyltransferase M OS=Escherichia coli (strain K12) OX=83333 GN=rlmM PE=1 SV=1	0.849874	0.0547121
[K].GAVQGIAELITRPGLMNVDFADVR.[T]	1xOxidation [M/L]; 1xTMT6plex [N-Term]	P0A9A6	Cell division protein FtsZ OS=Escherichia coli (strain K12) OX=83333 GN=ftsZ PE=1 SV=1	0.802843	0.0547247
[R].IPQEVK.[E]	1xTMT6plex [K6]; 1xTMT6plex [N-Term]	P0A8Y5	Sugar phosphatase YidA OS=Escherichia coli (strain K12) OX=83333 GN=yidA PE=1 SV=1	0.714506	0.0548332
[R].TQQIEELQK.[E]	1xTMT6plex [K9]; 1xTMT6plex [N-Term]	P0A9G6	Isocitrate lyase OS=Escherichia coli (strain K12) OX=83333 GN=aceA PE=1 SV=1	0.812634	0.054834
[K].VLAPGFYSR.[Q]	1xTMT6plex [N-Term]	P0AF16	Lipid II flippase MurJ OS=Escherichia coli (strain K12) OX=83333 GN=murJ PE=1 SV=1	1.31417	0.0548361
[K].MVAPVDGTIGK.[I]	1xTMT6plex [K11]; 1xTMT6plex [N-Term]	P69783	PTS system glucose-specific EIIA component OS=Escherichia coli (strain K12) OX=83333 GN=crr PE=1 SV=2	1.15642	0.0548441
[K].VAAEQSLITVEGDK.[A]	1xTMT6plex [K14]; 1xTMT6plex [N-Term]	P06959	Dihydrolipoyllysine-residue acetyltransferase component of pyruvate dehydrogenase complex OS=Escherichia coli (strain K12) OX=83333 GN=aceF PE=1 SV=3	1.19564	0.0548457
[R].SQAYLGVLVDDLCTLGTK.[E]	1xCarbamidomethyl [C13]; 1xTMT6plex [K18]; 1xTMT6plex [N-Term]	P0A6U3	tRNA uridine 5-carboxymethylaminomethyl modification enzyme MnmG OS=Escherichia coli (strain K12) OX=83333 GN=mnmG PE=1 SV=1	1.21942	0.0548615
[R].NMAGSLVR.[H]	1xTMT6plex [N-Term]	P0AG44	50S ribosomal protein L17 OS=Escherichia coli (strain K12) OX=83333 GN=rplQ PE=1 SV=1	2.46049	0.0548619
[K].ELTFTLCK.[E]	1xCarbamidomethyl [C7]; 1xTMT6plex [K8]; 1xTMT6plex [N-Term]	P09980	ATP-dependent DNA helicase Rep OS=Escherichia coli (strain K12) OX=83333 GN=rep PE=1 SV=3	1.17632	0.0548852
[K].LREGQLDDK.[E]	1xTMT6plex [K9]; 1xTMT6plex [N-Term]	P0A6H5	ATP-dependent protease ATPase subunit HslU OS=Escherichia coli (strain K12) OX=83333 GN=hslU PE=1 SV=1	0.613052	0.0549037
[K].STVEAIWAGIK.[A]	1xTMT6plex [K11]; 1xTMT6plex [N-Term]	P00963	Aspartate--ammonia ligase OS=Escherichia coli (strain K12) OX=83333 GN=asnA PE=1 SV=1	0.894054	0.0549076
[K].IAVFFQ.[-]	1xTMT6plex [N-Term]	P0ADF8	Acetolactate synthase isozyme 1 small subunit OS=Escherichia coli (strain K12) OX=83333 GN=ilvN PE=1 SV=1	1.29856	0.0549241
[K].GAEVIR.[M]	1xTMT6plex [N-Term]	P04825	Aminopeptidase N OS=Escherichia coli (strain K12) OX=83333 GN=pepN PE=1 SV=2	0.699775	0.0549245
[R].ESAEQICR.[V]	1xCarbamidomethyl [C7]; 1xTMT6plex [N-Term]	P37765	Ribosomal large subunit pseudouridine synthase B OS=Escherichia coli (strain K12) OX=83333 GN=rluB PE=1 SV=2	1.81201	0.0549435
[K].LQTLPR.[D]	1xTMT6plex [N-Term]	P0AG59	30S ribosomal protein S14 OS=Escherichia coli (strain K12) OX=83333 GN=rpsN PE=1 SV=2	2.43208	0.0549455
[R].EVEVIYR.[S]	1xTMT6plex [N-Term]	P60757	ATP phosphoribosyltransferase OS=Escherichia coli (strain K12) OX=83333 GN=hisG PE=1 SV=1	0.894352	0.0549555
[R].LVEYHQMTAPLIGYYSK.[E]	1xOxidation [M7]; 1xTMT6plex [K17]; 1xTMT6plex [N-Term]	P69441	Adenylate kinase OS=Escherichia coli (strain K12) OX=83333 GN=adk PE=1 SV=1	0.630945	0.054959
[R].DSGVVSELFDER.[N]	1xTMT6plex [N-Term]	P23538	Phosphoenolpyruvate synthase OS=Escherichia coli (strain K12) OX=83333 GN=ppsA PE=1 SV=5	1.2637	0.0549755
[K].EAIASYDWAENAR.[K]	1xTMT6plex [N-Term]	P0A921	Phospholipase A1 OS=Escherichia coli (strain K12) OX=83333 GN=pldA PE=1 SV=1	1.31079	0.0549841
[K].VYLVIEK.[M]	1xTMT6plex [K7]; 1xTMT6plex [N-Term]	P21170	Biosynthetic arginine decarboxylase OS=Escherichia coli (strain K12) OX=83333 GN=speA PE=1 SV=2	0.903938	0.0550546
[R].MYPEEPVYLPPR.[Y]	1xOxidation [M1]; 1xTMT6plex [N-Term]	P0AFD6	NADH-quinone oxidoreductase subunit I OS=Escherichia coli (strain K12) OX=83333 GN=nuoI PE=1 SV=1	1.19991	0.0550814
[R].IPDGQAEDARK.[A]	1xTMT6plex [K11]; 1xTMT6plex [N-Term]	P25553	Lactaldehyde dehydrogenase OS=Escherichia coli (strain K12) OX=83333 GN=aldA PE=1 SV=2	0.556407	0.0550838
[R].AGDNAPMAYIELVDR.[S]	1xTMT6plex [N-Term]	P0AG44	50S ribosomal protein L17 OS=Escherichia coli (strain K12) OX=83333 GN=rplQ PE=1 SV=1	1.35064	0.0551097
[R].LLTPSQFTFVFQQPQR.[A]	1xTMT6plex [N-Term]	P0A7Y8	Ribonuclease P protein component OS=Escherichia coli (strain K12) OX=83333 GN=rnpA PE=1 SV=1	1.97027	0.0551263
[R].LFDYLTDTGNLPR.[I]	1xTMT6plex [N-Term]	P0A998	Bacterial non-heme ferritin OS=Escherichia coli (strain K12) OX=83333 GN=ftnA PE=1 SV=1	2.61908	0.0551315
[R].EAGIAPTSFYR.[H]	1xTMT6plex [N-Term]	P0ACU5	HTH-type transcriptional repressor FabR OS=Escherichia coli (strain K12) OX=83333 GN=fabR PE=1 SV=2	2.13868	0.0551574
[K].GETVYK.[V]	1xTMT6plex [K6]; 1xTMT6plex [N-Term]	P30850	Exoribonuclease 2 OS=Escherichia coli (strain K12) OX=83333 GN=rnb PE=1 SV=3	0.581484	0.055168
[R].NMAGSLVR.[H]	1xOxidation [M2]; 1xTMT6plex [N-Term]	P0AG44	50S ribosomal protein L17 OS=Escherichia coli (strain K12) OX=83333 GN=rplQ PE=1 SV=1	2.29269	0.055187
[K].LMPSPVK.[V]	1xOxidation [M2]; 1xTMT6plex [K7]; 1xTMT6plex [N-Term]	P23882	Methionyl-tRNA formyltransferase OS=Escherichia coli (strain K12) OX=83333 GN=fmt PE=1 SV=4	0.908065	0.0551879
[K].QGLLTVEK.[K]	1xTMT6plex [K8]; 1xTMT6plex [N-Term]	P36683	Aconitate hydratase B OS=Escherichia coli (strain K12) OX=83333 GN=acnB PE=1 SV=3	0.932019	0.0552394
[R].ADGDYLSIR.[V]	1xTMT6plex [N-Term]	P0DMC5	Sensor histidine kinase RcsC OS=Escherichia coli (strain K12) OX=83333 GN=rcsC PE=1 SV=1	1.16886	0.0553479
[R].LLTTCNIPVPSDVR.[V]	1xTrioxidation [C5]; 1xTMT6plex [N-Term]	P0A799	Phosphoglycerate kinase OS=Escherichia coli (strain K12) OX=83333 GN=pgk PE=1 SV=2	1.2513	0.0553489
[R].EFLDWMPK.[R]	1xTMT6plex [K8]; 1xTMT6plex [N-Term]	P33599	NADH-quinone oxidoreductase subunit C/D OS=Escherichia coli (strain K12) OX=83333 GN=nuoC PE=1 SV=3	1.30134	0.0553557
[K].TGVDIIK.[A]	1xTMT6plex [K7]; 1xTMT6plex [N-Term]	P09831	Glutamate synthase [NADPH] large chain OS=Escherichia coli (strain K12) OX=83333 GN=gltB PE=1 SV=3	1.23071	0.0553669
[K].VSQALETVTTTAEK.[V]	1xTMT6plex [K14]; 1xTMT6plex [N-Term]	P37642	Inner membrane protein YhjD OS=Escherichia coli (strain K12) OX=83333 GN=yhjD PE=1 SV=1	1.5163	0.0553706
[R].WGEALIQVSQPR.[S]	1xTMT6plex [N-Term]	P32157	Protein YiiM OS=Escherichia coli (strain K12) OX=83333 GN=yiiM PE=1 SV=2	1.15759	0.0553783
[R].LMSAIPLNGVCDSYSWAEAISLLR.[N]	1xCarbamidomethyl [C11]; 1xOxidation [I5]; 1xTMT6plex [N-Term]	P0A7E9	Uridylate kinase OS=Escherichia coli (strain K12) OX=83333 GN=pyrH PE=1 SV=2	1.27439	0.0553902
[R].IANYLER.[Q]	1xOxidation [N3]; 1xTMT6plex [N-Term]	P0ACP1	Catabolite repressor/activator OS=Escherichia coli (strain K12) OX=83333 GN=cra PE=1 SV=1	1.85412	0.0555069
[R].EYDSMVVR.[E]	1xOxidation [M5]; 1xTMT6plex [N-Term]	P30958	Transcription-repair-coupling factor OS=Escherichia coli (strain K12) OX=83333 GN=mfd PE=1 SV=2	1.17241	0.0555077
[R].LAEDDVNLPAQLK.[S]	1xTMT6plex [K13]; 1xTMT6plex [N-Term]	P37177	Phosphoenolpyruvate-dependent phosphotransferase system OS=Escherichia coli (strain K12) OX=83333 GN=ptsP PE=1 SV=2	1.29636	0.0555273
[R].LTTIANALGNNINGQPVNYK.[V]	1xTMT6plex [K20]; 1xTMT6plex [N-Term]	P25894	Metalloprotease LoiP OS=Escherichia coli (strain K12) OX=83333 GN=loiP PE=1 SV=2	1.22085	0.0555551
[K].AGDQIQSGVDAAIKPGNTLPMR.[N]	1xTMT6plex [K14]; 1xTMT6plex [N-Term]	P60422	50S ribosomal protein L2 OS=Escherichia coli (strain K12) OX=83333 GN=rplB PE=1 SV=2	4.57764	0.0555926
[K].SLALEIER.[Q]	1xTMT6plex [N-Term]	P0AEH1	Regulator of sigma-E protease RseP OS=Escherichia coli (strain K12) OX=83333 GN=rseP PE=1 SV=1	1.31229	0.0555956
[R].ELSFLNSGVSIR.[L]	1xTMT6plex [N-Term]	P0AES6	DNA gyrase subunit B OS=Escherichia coli (strain K12) OX=83333 GN=gyrB PE=1 SV=2	1.18479	0.0555977
[K].EVVDFCHR.[F]	1xCarbamidomethyl [C6]; 1xTMT6plex [N-Term]	P0C8J6	D-tagatose-1,6-bisphosphate aldolase subunit GatY OS=Escherichia coli (strain K12) OX=83333 GN=gatY PE=1 SV=1	0.680429	0.0555988
[R].YNANDNPTK.[Q]	1xTMT6plex [K9]; 1xTMT6plex [N-Term]	P0A9Q7	Aldehyde-alcohol dehydrogenase OS=Escherichia coli (strain K12) OX=83333 GN=adhE PE=1 SV=2	0.753987	0.0556005
[K].GNWQQVLVFTR.[T]	1xTMT6plex [N-Term]	P25888	ATP-dependent RNA helicase RhlE OS=Escherichia coli (strain K12) OX=83333 GN=rhlE PE=1 SV=3	1.64612	0.0556099
[R].VGDLAR.[M]	1xTMT6plex [N-Term]	P63284	Chaperone protein ClpB OS=Escherichia coli (strain K12) OX=83333 GN=clpB PE=1 SV=1	0.704417	0.0556127
[R].GIEIDPIGR.[I]	1xTMT6plex [N-Term]	P07604	Transcriptional regulatory protein TyrR OS=Escherichia coli (strain K12) OX=83333 GN=tyrR PE=1 SV=2	1.19367	0.0556128
[K].SGEGLYFIDK.[E]	1xTMT6plex [K10]; 1xTMT6plex [N-Term]	P0A998	Bacterial non-heme ferritin OS=Escherichia coli (strain K12) OX=83333 GN=ftnA PE=1 SV=1	3.04029	0.0556153
[R].QGNALGWATAGGSGFR.[G]	1xOxidation [W7]; 1xTMT6plex [N-Term]	P0A7R9	30S ribosomal protein S11 OS=Escherichia coli (strain K12) OX=83333 GN=rpsK PE=1 SV=2	3.88106	0.0556174
[R].FGVEVK.[L]	1xTMT6plex [K6]; 1xTMT6plex [N-Term]	P0A8I1	Putative pre-16S rRNA nuclease OS=Escherichia coli (strain K12) OX=83333 GN=yqgF PE=1 SV=1	0.816425	0.0556191
[R].VLGQLK.[A]	1xTMT6plex [K6]; 1xTMT6plex [N-Term]	P04693	Aromatic-amino-acid aminotransferase OS=Escherichia coli (strain K12) OX=83333 GN=tyrB PE=1 SV=1	0.794821	0.0556213
[R].QWILAK.[A]	1xTMT6plex [K6]; 1xTMT6plex [N-Term]	P0A9F6	Glycine cleavage system transcriptional activator OS=Escherichia coli (strain K12) OX=83333 GN=gcvA PE=1 SV=1	1.41333	0.0556229
[K].LGINPDFYEK.[R]	1xTMT6plex [K10]; 1xTMT6plex [N-Term]	P0A9M0	Lon protease OS=Escherichia coli (strain K12) OX=83333 GN=lon PE=1 SV=1	1.29354	0.0556239
[R].ATIPWDRDR.[F]	1xTMT6plex [N-Term]	P04951	3-deoxy-manno-octulosonate cytidylyltransferase OS=Escherichia coli (strain K12) OX=83333 GN=kdsB PE=1 SV=2	0.733212	0.0556282
[R].GFEGGQMPLYR.[R]	1xOxidation [M7]; 1xTMT6plex [N-Term]	P02413	50S ribosomal protein L15 OS=Escherichia coli (strain K12) OX=83333 GN=rplO PE=1 SV=1	3.13437	0.0556321
[R].IPVIAGTGANATAEAISLTQR.[F]	1xTMT6plex [N-Term]	P0A6L2	4-hydroxy-tetrahydrodipicolinate synthase OS=Escherichia coli (strain K12) OX=83333 GN=dapA PE=1 SV=1	1.2156	0.055635
[K].GNTGENLLALLEGR.[L]	1xTMT6plex [N-Term]	P0A7V8	30S ribosomal protein S4 OS=Escherichia coli (strain K12) OX=83333 GN=rpsD PE=1 SV=2	1.90968	0.0556359
[R].SAIGAFALVK.[R]	1xTMT6plex [K10]; 1xTMT6plex [N-Term]	P0AF20	N-acetylglucosamine repressor OS=Escherichia coli (strain K12) OX=83333 GN=nagC PE=2 SV=1	1.18735	0.0556367
[R].FWVESEK.[R]	1xDioxidation [W2]; 1xTMT6plex [K7]; 1xTMT6plex [N-Term]	P0A7M2	50S ribosomal protein L28 OS=Escherichia coli (strain K12) OX=83333 GN=rpmB PE=1 SV=2	2.03501	0.0556391
[K].IMIDLDGTENK.[S]	1xTMT6plex [K11]; 1xTMT6plex [N-Term]	P0A6P9	Enolase OS=Escherichia coli (strain K12) OX=83333 GN=eno PE=1 SV=2	0.872963	0.0556436
[K].GQDLVER.[N]	1xTMT6plex [N-Term]	P52647	Probable pyruvate-flavodoxin oxidoreductase OS=Escherichia coli (strain K12) OX=83333 GN=ydbK PE=3 SV=2	0.850753	0.0556454
[R].IVVTDADDALR.[Q]	1xTMT6plex [N-Term]	P75777	UPF0194 membrane protein YbhG OS=Escherichia coli (strain K12) OX=83333 GN=ybhG PE=2 SV=1	1.33225	0.0556635
[R].FANPYDFYR.[L]	1xTMT6plex [N-Term]	P31119	Bifunctional protein Aas OS=Escherichia coli (strain K12) OX=83333 GN=aas PE=1 SV=2	1.19878	0.0556639
[K].EDDVGNIVHK.[Y]	1xTMT6plex [K10]; 1xTMT6plex [N-Term]	P76403	Uncharacterized protease YegQ OS=Escherichia coli (strain K12) OX=83333 GN=yegQ PE=3 SV=1	0.683741	0.0556652
[R].IQISHISR.[F]	1xTMT6plex [N-Term]	P21513	Ribonuclease E OS=Escherichia coli (strain K12) OX=83333 GN=rne PE=1 SV=6	0.675861	0.0556737
[K].YVVDDEK.[L]	1xTMT6plex [K7]; 1xTMT6plex [N-Term]	P06971	Ferrichrome outer membrane transporter/phage receptor OS=Escherichia coli (strain K12) OX=83333 GN=fhuA PE=1 SV=2	0.82678	0.0556763
[R].GTPEYNISLGER.[R]	1xTMT6plex [N-Term]	P0A912	Peptidoglycan-associated lipoprotein OS=Escherichia coli (strain K12) OX=83333 GN=pal PE=1 SV=1	4.4057	0.0556858
[R].VFMQPASEGTGIIAGGAMR.[A]	1xTMT6plex [N-Term]	P0A7W1	30S ribosomal protein S5 OS=Escherichia coli (strain K12) OX=83333 GN=rpsE PE=1 SV=2	1.36916	0.0557013
[R].TGVPVVWIK.[R]	1xDioxidation [W7]; 1xTMT6plex [K9]; 1xTMT6plex [N-Term]	P33599	NADH-quinone oxidoreductase subunit C/D OS=Escherichia coli (strain K12) OX=83333 GN=nuoC PE=1 SV=3	1.38802	0.0557061
[K].ALVTDR.[T]	1xTMT6plex [N-Term]	P19926	Glucose-1-phosphatase OS=Escherichia coli (strain K12) OX=83333 GN=agp PE=1 SV=1	0.703085	0.0557089
[K].ALLSQFPTAPNYPQADGSVK.[L]	1xTMT6plex [K20]; 1xTMT6plex [N-Term]	P08373	UDP-N-acetylenolpyruvoylglucosamine reductase OS=Escherichia coli (strain K12) OX=83333 GN=murB PE=1 SV=1	0.842061	0.0557158
[K].FISIEAE.[-]	1xTMT6plex [N-Term]	P0A7L8	50S ribosomal protein L27 OS=Escherichia coli (strain K12) OX=83333 GN=rpmA PE=1 SV=2	2.11608	0.055727
[K].AAVEAAIAR.[A]	1xTMT6plex [N-Term]	P77611	Ion-translocating oxidoreductase complex subunit C OS=Escherichia coli (strain K12) OX=83333 GN=rsxC PE=1 SV=1	2.1904	0.0558439
[K].STPFAAQVAAER.[C]	1xTMT6plex [N-Term]	P0A7R9	30S ribosomal protein S11 OS=Escherichia coli (strain K12) OX=83333 GN=rpsK PE=1 SV=2	3.65893	0.0559288
[K].INVATELK.[N]	1xTMT6plex [K8]; 1xTMT6plex [N-Term]	P0C8J6	D-tagatose-1,6-bisphosphate aldolase subunit GatY OS=Escherichia coli (strain K12) OX=83333 GN=gatY PE=1 SV=1	0.951268	0.0559542
[K].AGQLNPDTR.[I]	1xTMT6plex [N-Term]	P0AC53	Glucose-6-phosphate 1-dehydrogenase OS=Escherichia coli (strain K12) OX=83333 GN=zwf PE=1 SV=1	0.862967	0.0559575
[R].ISIFAGQSGVGK.[S]	1xTMT6plex [K12]; 1xTMT6plex [N-Term]	P39286	Small ribosomal subunit biogenesis GTPase RsgA OS=Escherichia coli (strain K12) OX=83333 GN=rsgA PE=1 SV=2	0.923636	0.05597
[K].TEPLQITTELPGR.[T]	1xTMT6plex [N-Term]	P0AE06	Multidrug efflux pump subunit AcrA OS=Escherichia coli (strain K12) OX=83333 GN=acrA PE=1 SV=1	1.22683	0.0559832
[R].IQGVIQAR.[E]	1xTMT6plex [N-Term]	P60757	ATP phosphoribosyltransferase OS=Escherichia coli (strain K12) OX=83333 GN=hisG PE=1 SV=1	0.84223	0.0560015
[R].AALEQLK.[G]	1xTMT6plex [K7]; 1xTMT6plex [N-Term]	P04825	Aminopeptidase N OS=Escherichia coli (strain K12) OX=83333 GN=pepN PE=1 SV=2	0.86814	0.0560486
[R].SPTYWNNAK.[T]	1xTMT6plex [K9]; 1xTMT6plex [N-Term]	P23843	Periplasmic oligopeptide-binding protein OS=Escherichia coli (strain K12) OX=83333 GN=oppA PE=1 SV=2	0.697562	0.0560564
[K].ISLPTPIMSGVR.[T]	1xOxidation [M8]; 1xTMT6plex [N-Term]	P00452	Ribonucleoside-diphosphate reductase 1 subunit alpha OS=Escherichia coli (strain K12) OX=83333 GN=nrdA PE=1 SV=2	1.2691	0.0561142
[K].LEGYAEAK.[A]	1xTMT6plex [K8]; 1xTMT6plex [N-Term]	P07118	Valine--tRNA ligase OS=Escherichia coli (strain K12) OX=83333 GN=valS PE=1 SV=2	0.87248	0.0561522
[K].GQIEGAVSSSDASTEK.[L]	1xTMT6plex [K16]; 1xTMT6plex [N-Term]	P0A7Z0	Ribose-5-phosphate isomerase A OS=Escherichia coli (strain K12) OX=83333 GN=rpiA PE=1 SV=1	0.833708	0.0561613
[K].FPETFEEVAALPGVGR.[S]	1xTMT6plex [N-Term]	P17802	Adenine DNA glycosylase OS=Escherichia coli (strain K12) OX=83333 GN=mutY PE=1 SV=1	1.37789	0.0561623
[K].EVVDWETR.[N]	1xTMT6plex [N-Term]	P68206	UPF0337 protein YjbJ OS=Escherichia coli (strain K12) OX=83333 GN=yjbJ PE=1 SV=1	0.769194	0.0561873
[K].TLIDELNLLR.[E]	1xTMT6plex [N-Term]	P0A6A0	Probable protein kinase UbiB OS=Escherichia coli (strain K12) OX=83333 GN=ubiB PE=1 SV=1	1.28015	0.0561974
[K].SNVPALEACPQKR.[G]	1xCarbamidomethyl [C9]; 1xTMT6plex [K12]; 1xTMT6plex [N-Term]	P0A7S3	30S ribosomal protein S12 OS=Escherichia coli (strain K12) OX=83333 GN=rpsL PE=1 SV=2	3.27233	0.0562156
[R].IEDTDLER.[S]	1xTMT6plex [N-Term]	P04805	Glutamate--tRNA ligase OS=Escherichia coli (strain K12) OX=83333 GN=gltX PE=1 SV=1	0.872686	0.0562208
[K].VGNLAFLDVTGR.[I]	1xTMT6plex [N-Term]	P0ACJ8	cAMP-activated global transcriptional regulator CRP OS=Escherichia coli (strain K12) OX=83333 GN=crp PE=1 SV=1	1.32429	0.0562234
[K].VGIDYK.[G]	1xTMT6plex [K6]; 1xTMT6plex [N-Term]	P21599	Pyruvate kinase II OS=Escherichia coli (strain K12) OX=83333 GN=pykA PE=1 SV=3	0.89148	0.0562256
[K].EDFSNLIR.[T]	1xTMT6plex [N-Term]	P03004	Chromosomal replication initiator protein DnaA OS=Escherichia coli (strain K12) OX=83333 GN=dnaA PE=1 SV=2	1.357	0.0562258
[R].TVGAGVVAKVLG.[-]	1xTMT6plex [K9]; 1xTMT6plex [N-Term]	P0CE47	Elongation factor Tu 1 OS=Escherichia coli (strain K12) OX=83333 GN=tufA PE=1 SV=1	1.20367	0.0562292
[R].ALGSPIR.[G]	1xTMT6plex [N-Term]	P00452	Ribonucleoside-diphosphate reductase 1 subunit alpha OS=Escherichia coli (strain K12) OX=83333 GN=nrdA PE=1 SV=2	0.862879	0.0562325
[K].VLYEMDGVPEELAR.[E]	1xOxidation [M5]; 1xTMT6plex [N-Term]	P0ADY7	50S ribosomal protein L16 OS=Escherichia coli (strain K12) OX=83333 GN=rplP PE=1 SV=1	2.34044	0.0562366
[R].WEQYGPELLR.[F]	1xTMT6plex [N-Term]	P16659	Proline--tRNA ligase OS=Escherichia coli (strain K12) OX=83333 GN=proS PE=1 SV=4	0.864434	0.0562409
[R].AAADEWDER.[-]	1xDioxidation [W6]; 1xTMT6plex [N-Term]	P25738	Acidic protein MsyB OS=Escherichia coli (strain K12) OX=83333 GN=msyB PE=4 SV=1	1.15624	0.0562433
[R].EQAGIPDR.[S]	1xTMT6plex [N-Term]	P0A6Z1	Chaperone protein HscA OS=Escherichia coli (strain K12) OX=83333 GN=hscA PE=1 SV=1	0.840379	0.0562458
[K].IPSSVWK.[F]	1xTMT6plex [K7]; 1xTMT6plex [N-Term]	P0ACE3	Hemolysin expression-modulating protein Hha OS=Escherichia coli (strain K12) OX=83333 GN=hha PE=1 SV=1	0.824029	0.0562474
[K].TEANIIR.[A]	1xTMT6plex [N-Term]	P00956	Isoleucine--tRNA ligase OS=Escherichia coli (strain K12) OX=83333 GN=ileS PE=1 SV=5	0.880291	0.0563003
[K].ALLTHDDVK.[Q]	1xTMT6plex [K9]; 1xTMT6plex [N-Term]	P25524	Cytosine deaminase OS=Escherichia coli (strain K12) OX=83333 GN=codA PE=1 SV=3	0.757146	0.0563119
[R].SVGEMAENQFR.[V]	1xTMT6plex [N-Term]	P0A8V2	DNA-directed RNA polymerase subunit beta OS=Escherichia coli (strain K12) OX=83333 GN=rpoB PE=1 SV=1	1.27293	0.0563127
[R].GALDCSGVK.[D]	1xCarbamidomethyl [C5]; 1xTMT6plex [K9]; 1xTMT6plex [N-Term]	P0A7S3	30S ribosomal protein S12 OS=Escherichia coli (strain K12) OX=83333 GN=rpsL PE=1 SV=2	3.29454	0.0563283
[K].ALLEQLGLGK.[R]	1xTMT6plex [K10]; 1xTMT6plex [N-Term]	P0A9T8	Uncharacterized ABC transporter ATP-binding protein YbbA OS=Escherichia coli (strain K12) OX=83333 GN=ybbA PE=3 SV=1	1.16155	0.0564187
[R].LSEVAHLLK.[G]	1xTMT6plex [K9]; 1xTMT6plex [N-Term]	P00957	Alanine--tRNA ligase OS=Escherichia coli (strain K12) OX=83333 GN=alaS PE=1 SV=2	0.770508	0.0564866
[R].ALVSNPR.[V]	1xTMT6plex [N-Term]	P43672	ABC transporter ATP-binding protein uup OS=Escherichia coli (strain K12) OX=83333 GN=uup PE=1 SV=2	0.844604	0.0564936
[K].GTPPNLR.[D]	1xTMT6plex [N-Term]	P33920	Nucleoid-associated protein YejK OS=Escherichia coli (strain K12) OX=83333 GN=yejK PE=1 SV=3	0.846688	0.0564993
[K].VSTSASAAWK.[A]	1xTMT6plex [K10]; 1xTMT6plex [N-Term]	P42626	UPF0597 protein YhaM OS=Escherichia coli (strain K12) OX=83333 GN=yhaM PE=2 SV=3	0.828477	0.0565035
[R].LLSSGPR.[A]	1xTMT6plex [N-Term]	P0AC38	Aspartate ammonia-lyase OS=Escherichia coli (strain K12) OX=83333 GN=aspA PE=1 SV=1	0.779324	0.0565081
[K].LQMELVPER.[L]	1xTMT6plex [N-Term]	P0A8V2	DNA-directed RNA polymerase subunit beta OS=Escherichia coli (strain K12) OX=83333 GN=rpoB PE=1 SV=1	1.32961	0.0565097
[K].GPLVVLVDR.[F]	1xTMT6plex [N-Term]	P23865	Tail-specific protease OS=Escherichia coli (strain K12) OX=83333 GN=prc PE=1 SV=2	1.27387	0.0565107
[K].AYADTVER.[L]	1xTMT6plex [N-Term]	P0AEZ3	Septum site-determining protein MinD OS=Escherichia coli (strain K12) OX=83333 GN=minD PE=1 SV=2	0.805007	0.0565115
[R].ALYCVATTGK.[V]	1xCarbamidomethyl [C4]; 1xTMT6plex [K10]; 1xTMT6plex [N-Term]	P27830	dTDP-glucose 4,6-dehydratase 2 OS=Escherichia coli (strain K12) OX=83333 GN=rffG PE=1 SV=3	0.83382	0.0565188
[K].FTEGFDIENGK.[K]	1xTMT6plex [K11]; 1xTMT6plex [N-Term]	P09394	Glycerophosphodiester phosphodiesterase, periplasmic OS=Escherichia coli (strain K12) OX=83333 GN=glpQ PE=1 SV=2	1.2273	0.0565198
[K].MNMDGVR.[H]	1xOxidation [M]; 1xTMT6plex [N-Term]	P0AFG8	Pyruvate dehydrogenase E1 component OS=Escherichia coli (strain K12) OX=83333 GN=aceE PE=1 SV=2	0.813203	0.0565251
[R].TVYDNVAIPLIIAGASGDDIR.[R]	1xTMT6plex [N-Term]	P0A9R7	Cell division ATP-binding protein FtsE OS=Escherichia coli (strain K12) OX=83333 GN=ftsE PE=1 SV=1	1.19717	0.0565275
[K].QQATWK.[E]	1xOxidation [W5]; 1xTMT6plex [K6]; 1xTMT6plex [N-Term]	P0A850	Trigger factor OS=Escherichia coli (strain K12) OX=83333 GN=tig PE=1 SV=1	0.66235	0.0565291
[K].AGFLAAIAK.[G]	1xTMT6plex [K9]; 1xTMT6plex [N-Term]	P36683	Aconitate hydratase B OS=Escherichia coli (strain K12) OX=83333 GN=acnB PE=1 SV=3	0.896668	0.0565305
[R].VVNIASYQVSPNDVVSIR.[E]	1xTMT6plex [N-Term]	P0A7V8	30S ribosomal protein S4 OS=Escherichia coli (strain K12) OX=83333 GN=rpsD PE=1 SV=2	1.8434	0.056536
[K].TIQDPLAAK.[L]	1xTMT6plex [K9]; 1xTMT6plex [N-Term]	Q46927	tRNA threonylcarbamoyladenosine dehydratase OS=Escherichia coli (strain K12) OX=83333 GN=tcdA PE=1 SV=1	1.23999	0.0565366
[R].IGSDAYNQGLSER.[R]	1xOxidation [Y6]; 1xTMT6plex [N-Term]	P0A910	Outer membrane protein A OS=Escherichia coli (strain K12) OX=83333 GN=ompA PE=1 SV=1	1.19345	0.0565418
[R].LANLPLVR.[I]	1xTMT6plex [N-Term]	P30845	Phosphoethanolamine transferase EptA OS=Escherichia coli (strain K12) OX=83333 GN=eptA PE=1 SV=2	1.33857	0.0565485
[K].GWANLNTK.[D]	1xTMT6plex [K8]; 1xTMT6plex [N-Term]	P31554	LPS-assembly protein LptD OS=Escherichia coli (strain K12) OX=83333 GN=lptD PE=1 SV=2	0.811811	0.0565697
[R].GQVLPIGGLK.[E]	1xTMT6plex [K10]; 1xTMT6plex [N-Term]	P0A9M0	Lon protease OS=Escherichia coli (strain K12) OX=83333 GN=lon PE=1 SV=1	1.2652	0.0565819
[R].SLIQTIGR.[A]	1xTMT6plex [N-Term]	P0A8F8	UvrABC system protein B OS=Escherichia coli (strain K12) OX=83333 GN=uvrB PE=1 SV=2	1.19587	0.0565886
[R].FLFNNGYADQITSVLK.[A]	1xTMT6plex [K16]; 1xTMT6plex [N-Term]	P0A9Q7	Aldehyde-alcohol dehydrogenase OS=Escherichia coli (strain K12) OX=83333 GN=adhE PE=1 SV=2	1.2266	0.0565892
[R].SSLQFIDPK.[G]	1xTMT6plex [K9]; 1xTMT6plex [N-Term]	P0A903	Outer membrane protein assembly factor BamC OS=Escherichia coli (strain K12) OX=83333 GN=bamC PE=1 SV=1	1.2045	0.0565902
[K].SEVLAVPLQPTLQQEVILAR.[M]	1xTMT6plex [N-Term]	P0AFB1	Lipoprotein NlpI OS=Escherichia coli (strain K12) OX=83333 GN=nlpI PE=1 SV=1	1.11522	0.0565962
[R].IAFSLK.[T]	1xTMT6plex [K6]; 1xTMT6plex [N-Term]	P33355	Uncharacterized protein YehS OS=Escherichia coli (strain K12) OX=83333 GN=yehS PE=4 SV=1	1.60184	0.0565985
[R].VGGIDPLIGR.[E]	1xTMT6plex [N-Term]	P0ABH9	ATP-dependent Clp protease ATP-binding subunit ClpA OS=Escherichia coli (strain K12) OX=83333 GN=clpA PE=1 SV=1	1.06829	0.0566035
[R].NLPIETNIMDLEAAK.[A]	1xOxidation [M9]; 1xTMT6plex [K15]; 1xTMT6plex [N-Term]	P00957	Alanine--tRNA ligase OS=Escherichia coli (strain K12) OX=83333 GN=alaS PE=1 SV=2	1.18694	0.0566039
[K].ALEEAGAEVEVK.[-]	1xTMT6plex [K12]; 1xTMT6plex [N-Term]	P0A7K2	50S ribosomal protein L7/L12 OS=Escherichia coli (strain K12) OX=83333 GN=rplL PE=1 SV=2	1.29838	0.056614
[R].VNNLTQSILAK.[A]	1xTMT6plex [K11]; 1xTMT6plex [N-Term]	P05719	Type-1 restriction enzyme EcoKI specificity protein OS=Escherichia coli (strain K12) OX=83333 GN=hsdS PE=1 SV=1	2.23733	0.0566144
[K].WTDQSGQDR.[Y]	1xOxidation [W1]; 1xTMT6plex [N-Term]	P0AGE0	Single-stranded DNA-binding protein OS=Escherichia coli (strain K12) OX=83333 GN=ssb PE=1 SV=2	0.652595	0.0566272
[K].DTTIFFR.[A]	1xTMT6plex [N-Term]	P0ABV2	Biopolymer transport protein ExbD OS=Escherichia coli (strain K12) OX=83333 GN=exbD PE=1 SV=1	1.39022	0.0566511
[K].SYQEYR.[D]	1xTMT6plex [N-Term]	P0ACY3	Uncharacterized protein YeaG OS=Escherichia coli (strain K12) OX=83333 GN=yeaG PE=3 SV=1	0.731057	0.0566515
[R].AGVTGAENR.[A]	1xTMT6plex [N-Term]	P0A877	Tryptophan synthase alpha chain OS=Escherichia coli (strain K12) OX=83333 GN=trpA PE=1 SV=1	0.670674	0.0566599
[R].LAPVVVDVPDDVLVLR.[V]	1xTMT6plex [N-Term]	P0AFR2	C4-dicarboxylic acid transporter DauA OS=Escherichia coli (strain K12) OX=83333 GN=dauA PE=1 SV=2	1.39972	0.0566674
[R].INNTFR.[R]	1xTMT6plex [N-Term]	P0A9G6	Isocitrate lyase OS=Escherichia coli (strain K12) OX=83333 GN=aceA PE=1 SV=1	0.711876	0.0566713
[R].LALITSPAGYGK.[T]	1xTMT6plex [K12]; 1xTMT6plex [N-Term]	P06993	HTH-type transcriptional regulator MalT OS=Escherichia coli (strain K12) OX=83333 GN=malT PE=1 SV=2	1.21293	0.0566777
[K].VDLSTFSDEEVMR.[L]	1xOxidation [M12]; 1xTMT6plex [N-Term]	P0A8V2	DNA-directed RNA polymerase subunit beta OS=Escherichia coli (strain K12) OX=83333 GN=rpoB PE=1 SV=1	1.35922	0.0566789
[K].IPLVTTGGAGGQIDPTQIQVTDLAK.[T]	1xTMT6plex [K25]; 1xTMT6plex [N-Term]	Q46927	tRNA threonylcarbamoyladenosine dehydratase OS=Escherichia coli (strain K12) OX=83333 GN=tcdA PE=1 SV=1	1.22958	0.0566885
[R].VFMQPASEGTGIIAGGAMR.[A]	1xOxidation [M]; 1xTMT6plex [N-Term]	P0A7W1	30S ribosomal protein S5 OS=Escherichia coli (strain K12) OX=83333 GN=rpsE PE=1 SV=2	1.29674	0.0567146
[K].GMTETVAR.[E]	1xTMT6plex [N-Term]	P0A9M8	Phosphate acetyltransferase OS=Escherichia coli (strain K12) OX=83333 GN=pta PE=1 SV=2	0.81926	0.0567296
[K].LSFSLPADMTDQSGK.[L]	1xOxidation [M9]; 1xTMT6plex [K15]; 1xTMT6plex [N-Term]	P0AEE1	Protein DcrB OS=Escherichia coli (strain K12) OX=83333 GN=dcrB PE=3 SV=1	1.41043	0.0567323
[R].GYISDNFGK.[K]	1xTMT6plex [K9]; 1xTMT6plex [N-Term]	P06612	DNA topoisomerase 1 OS=Escherichia coli (strain K12) OX=83333 GN=topA PE=1 SV=2	1.32178	0.0568006
[R].LQMQQLQQNNIVYFDLDK.[Y]	1xTMT6plex [K18]; 1xTMT6plex [N-Term]	P0A912	Peptidoglycan-associated lipoprotein OS=Escherichia coli (strain K12) OX=83333 GN=pal PE=1 SV=1	5.55252	0.0568099
[K].DVMPEVNAVLEK.[M]	1xTMT6plex [K12]; 1xTMT6plex [N-Term]	P0A6T1	Glucose-6-phosphate isomerase OS=Escherichia coli (strain K12) OX=83333 GN=pgi PE=1 SV=1	1.13527	0.056837
[R].ATEFSPFELTK.[A]	1xTMT6plex [K11]; 1xTMT6plex [N-Term]	P33599	NADH-quinone oxidoreductase subunit C/D OS=Escherichia coli (strain K12) OX=83333 GN=nuoC PE=1 SV=3	1.24416	0.0568436
[K].TAEWFYK.[L]	1xTMT6plex [K7]; 1xTMT6plex [N-Term]	P77293	Prophage bactoprenol glucosyl transferase homolog OS=Escherichia coli (strain K12) OX=83333 GN=yfdH PE=1 SV=1	1.24831	0.0568509
[R].LKDPLK.[Q]	2xTMT6plex [K2; K6]; 1xTMT6plex [N-Term]	P0A7I4	Peptide chain release factor RF3 OS=Escherichia coli (strain K12) OX=83333 GN=prfC PE=1 SV=2	0.64208	0.056853
[K].LIFADIK.[Y]	1xTMT6plex [K7]; 1xTMT6plex [N-Term]	P27128	Lipopolysaccharide 1,3-galactosyltransferase OS=Escherichia coli (strain K12) OX=83333 GN=rfaI PE=3 SV=1	1.20959	0.0568578
[R].GFPGDDEEAQRR.[I]	1xTMT6plex [N-Term]	P09030	Exodeoxyribonuclease III OS=Escherichia coli (strain K12) OX=83333 GN=xthA PE=1 SV=4	0.804096	0.0568656
[K].FAALGK.[G]	1xTMT6plex [K6]; 1xTMT6plex [N-Term]	P37689	2,3-bisphosphoglycerate-independent phosphoglycerate mutase OS=Escherichia coli (strain K12) OX=83333 GN=gpmI PE=1 SV=1	0.737835	0.0568704
[R].ALNPEHPVIR.[G]	1xTMT6plex [N-Term]	P52647	Probable pyruvate-flavodoxin oxidoreductase OS=Escherichia coli (strain K12) OX=83333 GN=ydbK PE=3 SV=2	0.826374	0.0568741
[R].ALENGEQVK.[L]	1xTMT6plex [K9]; 1xTMT6plex [N-Term]	P0A6X7	Integration host factor subunit alpha OS=Escherichia coli (strain K12) OX=83333 GN=ihfA PE=1 SV=1	0.756408	0.0568766
[R].IFCNVVDAPK.[A]	1xCarbamidomethyl [C3]; 1xTMT6plex [K10]; 1xTMT6plex [N-Term]	P0AEA8	Siroheme synthase OS=Escherichia coli (strain K12) OX=83333 GN=cysG PE=1 SV=1	1.13722	0.0568878
[K].QIIIATGEGAK.[A]	1xTMT6plex [K11]; 1xTMT6plex [N-Term]	P35340	Alkyl hydroperoxide reductase subunit F OS=Escherichia coli (strain K12) OX=83333 GN=ahpF PE=1 SV=2	0.890206	0.0568927
[K].AFNEMQPIVDR.[Q]	1xTMT6plex [N-Term]	P0A7U7	30S ribosomal protein S20 OS=Escherichia coli (strain K12) OX=83333 GN=rpsT PE=1 SV=2	1.99413	0.0568984
[K].VGLSVAVADAHPLLIPR.[A]	1xTMT6plex [N-Term]	P0ABZ4	3-deoxy-D-manno-octulosonate 8-phosphate phosphatase KdsC OS=Escherichia coli (strain K12) OX=83333 GN=kdsC PE=3 SV=1	1.27836	0.056917
[R].DVLAPGGSFVVK.[V]	1xTMT6plex [K12]; 1xTMT6plex [N-Term]	P0C0R7	Ribosomal RNA large subunit methyltransferase E OS=Escherichia coli (strain K12) OX=83333 GN=rlmE PE=1 SV=1	1.39864	0.0569179
[R].IVLATNVAETSLTVPGIK.[Y]	1xTMT6plex [K18]; 1xTMT6plex [N-Term]	P43329	ATP-dependent RNA helicase HrpA OS=Escherichia coli (strain K12) OX=83333 GN=hrpA PE=3 SV=3	1.26119	0.0569187
[R].TGVPVVWIK.[R]	1xTMT6plex [K9]; 1xTMT6plex [N-Term]	P33599	NADH-quinone oxidoreductase subunit C/D OS=Escherichia coli (strain K12) OX=83333 GN=nuoC PE=1 SV=3	1.365	0.0569369
[R].YQGIPVGGYTK.[L]	1xTMT6plex [K11]; 1xTMT6plex [N-Term]	P37747	UDP-galactopyranose mutase OS=Escherichia coli (strain K12) OX=83333 GN=glf PE=1 SV=1	0.894533	0.0569386
[R].YDVQNK.[A]	1xTMT6plex [K6]; 1xTMT6plex [N-Term]	P00954	Tryptophan--tRNA ligase OS=Escherichia coli (strain K12) OX=83333 GN=trpS PE=1 SV=3	0.558908	0.0569545
[R].QMIMVLAPK.[K]	1xTMT6plex [K9]; 1xTMT6plex [N-Term]	P0A707	Translation initiation factor IF-3 OS=Escherichia coli (strain K12) OX=83333 GN=infC PE=1 SV=1	1.53702	0.0569686
[K].GTFVQSQK.[V]	1xTMT6plex [K8]; 1xTMT6plex [N-Term]	P45544	Probable fructoselysine utilization operon transcriptional repressor OS=Escherichia coli (strain K12) OX=83333 GN=frlR PE=1 SV=2	0.702241	0.0571422
[R].LVEGGVK.[I]	1xTMT6plex [K7]; 1xTMT6plex [N-Term]	P69797	PTS system mannose-specific EIIAB component OS=Escherichia coli (strain K12) OX=83333 GN=manX PE=1 SV=2	0.752886	0.0571959
[R].GGWTELDLAQTNYLR.[E]	1xTMT6plex [N-Term]	P37765	Ribosomal large subunit pseudouridine synthase B OS=Escherichia coli (strain K12) OX=83333 GN=rluB PE=1 SV=2	2.17513	0.0572098
[K].IVINQR.[S]	1xTMT6plex [N-Term]	P0A7X3	30S ribosomal protein S9 OS=Escherichia coli (strain K12) OX=83333 GN=rpsI PE=1 SV=2	2.7357	0.0572124
[K].GMPIATPVFDGAK.[E]	1xTMT6plex [K13]; 1xTMT6plex [N-Term]	P0A8V2	DNA-directed RNA polymerase subunit beta OS=Escherichia coli (strain K12) OX=83333 GN=rpoB PE=1 SV=1	1.35319	0.0572222
[R].TIENWYLK.[T]	1xTMT6plex [K8]; 1xTMT6plex [N-Term]	P18843	NH(3)-dependent NAD(+) synthetase OS=Escherichia coli (strain K12) OX=83333 GN=nadE PE=1 SV=2	0.827213	0.0572331
[K].SAIFFR.[L]	1xTMT6plex [N-Term]	P0AE34	Arginine ABC transporter permease protein ArtQ OS=Escherichia coli (strain K12) OX=83333 GN=artQ PE=1 SV=1	1.47285	0.0572389
[K].DGIPAVVER.[L]	1xTMT6plex [N-Term]	P60422	50S ribosomal protein L2 OS=Escherichia coli (strain K12) OX=83333 GN=rplB PE=1 SV=2	3.44114	0.057247
[K].IPAEEVTVR.[F]	1xTMT6plex [N-Term]	P0A6E4	Argininosuccinate synthase OS=Escherichia coli (strain K12) OX=83333 GN=argG PE=1 SV=2	0.886241	0.057249
[K].DDYLPLIR.[A]	1xTMT6plex [N-Term]	P05719	Type-1 restriction enzyme EcoKI specificity protein OS=Escherichia coli (strain K12) OX=83333 GN=hsdS PE=1 SV=1	1.78475	0.0572522
[K].EGQNLDFVGGAE.[-]	1xTMT6plex [N-Term]	P0ADZ0	50S ribosomal protein L23 OS=Escherichia coli (strain K12) OX=83333 GN=rplW PE=1 SV=1	1.27583	0.0572556
[R].YANADVER.[I]	1xTMT6plex [N-Term]	P0AAZ4	Replication-associated recombination protein A OS=Escherichia coli (strain K12) OX=83333 GN=rarA PE=1 SV=1	0.863987	0.0572558
[K].LDLYITVK.[G]	1xTMT6plex [K8]; 1xTMT6plex [N-Term]	P0A7X3	30S ribosomal protein S9 OS=Escherichia coli (strain K12) OX=83333 GN=rpsI PE=1 SV=2	3.66969	0.057261
[K].IACFGLAFKPNIDDLR.[E]	1xCarbamidomethyl [C3]; 1xTMT6plex [K9]; 1xTMT6plex [N-Term]	P27829	UDP-N-acetyl-D-mannosamine dehydrogenase OS=Escherichia coli (strain K12) OX=83333 GN=wecC PE=1 SV=4	0.717716	0.0572902
[K].AAVFAVK.[T]	1xTMT6plex [K7]; 1xTMT6plex [N-Term]	P13009	Methionine synthase OS=Escherichia coli (strain K12) OX=83333 GN=metH PE=1 SV=5	0.854814	0.0573003
[R].IGVNAPK.[E]	1xTMT6plex [K7]; 1xTMT6plex [N-Term]	P69913	Carbon storage regulator OS=Escherichia coli (strain K12) OX=83333 GN=csrA PE=1 SV=1	0.777317	0.057342
[R].VWVLDFK.[G]	1xDioxidation [W2]; 1xTMT6plex [K7]; 1xTMT6plex [N-Term]	P0AG14	Probable protease SohB OS=Escherichia coli (strain K12) OX=83333 GN=sohB PE=1 SV=1	1.25254	0.0573558
[R].ELGVNQDK.[H]	1xTMT6plex [K8]; 1xTMT6plex [N-Term]	P31142	3-mercaptopyruvate sulfurtransferase OS=Escherichia coli (strain K12) OX=83333 GN=sseA PE=1 SV=3	0.754533	0.0574083
[truncated: 13,109 more rows]

## Sheet: D rad TMT MS
Peptide sequence	Modifications	Master Protein Accessions	Master Protein Descriptions	Fold change (irradiated/control)	adj. p value
[R].DVAFILAPR.[I]	1xTMT6plex [N-Term]	D0EM60	Single-stranded-DNA-specific exonuclease OS=Deinococcus radiodurans OX=1299 GN=recJ PE=1 SV=1	#DIV/0!	#DIV/0!
[R].VAFALGPK.[T]	1xTMT6plex [K8]; 1xTMT6plex [N-Term]	D0EM60	Single-stranded-DNA-specific exonuclease OS=Deinococcus radiodurans OX=1299 GN=recJ PE=1 SV=1	#DIV/0!	#DIV/0!
[R].QFPTPVPAVR.[L]	1xTMT6plex [N-Term]	D0EM60	Single-stranded-DNA-specific exonuclease OS=Deinococcus radiodurans OX=1299 GN=recJ PE=1 SV=1	#DIV/0!	#DIV/0!
[K].TGAAAYAEQGVATYLR.[D]	1xTMT6plex [N-Term]	D0EM60	Single-stranded-DNA-specific exonuclease OS=Deinococcus radiodurans OX=1299 GN=recJ PE=1 SV=1	#DIV/0!	#DIV/0!
[K].RLEDVRDDMYGAVR.[R]	1xTMT6plex [N-Term]	H9CZL7	Ribonuclease J OS=Deinococcus radiodurans OX=1299 GN=rnj PE=1 SV=1	#DIV/0!	#DIV/0!
[K].LGHSLDTPIK.[L]	1xTMT6plex [K10]; 1xTMT6plex [N-Term]	O32499	Orf288c OS=Deinococcus radiodurans OX=1299 GN=orf288c PE=4 SV=1	#DIV/0!	#DIV/0!
[R].VSEGFGALAQAYAPMQALDER.[G]	1xOxidation [M15]; 1xTMT6plex [N-Term]	O32504	DNA repair protein PprA OS=Deinococcus radiodurans (strain ATCC 13939 / DSM 20539 / JCM 16871 / LMG 4051 / NBRC 15346 / NCIMB 9279 / R1 / VKM B-1422) OX=243230 GN=pprA PE=1 SV=2	#DIV/0!	#DIV/0!
[R].VSEGFGALAQAYAPMQALDER.[G]	1xTMT6plex [N-Term]; 1xCarbonyl [A11]	O32504	DNA repair protein PprA OS=Deinococcus radiodurans (strain ATCC 13939 / DSM 20539 / JCM 16871 / LMG 4051 / NBRC 15346 / NCIMB 9279 / R1 / VKM B-1422) OX=243230 GN=pprA PE=1 SV=2	#DIV/0!	#DIV/0!
[R].TGFSHDFGR.[R]	1xTMT6plex [N-Term]	O32505	Orf144c protein OS=Deinococcus radiodurans OX=1299 GN=orf144c PE=4 SV=1	#DIV/0!	#DIV/0!
[R].AAELMLER.[T]	1xTMT6plex [N-Term]	O32507	Succinate-semialdehyde dehydrogenase [NADP(+)] OS=Deinococcus radiodurans (strain ATCC 13939 / DSM 20539 / JCM 16871 / LMG 4051 / NBRC 15346 / NCIMB 9279 / R1 / VKM B-1422) OX=243230 GN=ssdA PE=3 SV=1	#DIV/0!	#DIV/0!
[R].ELSSMGMLEFTNQK.[L]	2xOxidation [M5; M7]; 1xTMT6plex [K14]; 1xTMT6plex [N-Term]	O32507	Succinate-semialdehyde dehydrogenase [NADP(+)] OS=Deinococcus radiodurans (strain ATCC 13939 / DSM 20539 / JCM 16871 / LMG 4051 / NBRC 15346 / NCIMB 9279 / R1 / VKM B-1422) OX=243230 GN=ssdA PE=3 SV=1	#DIV/0!	#DIV/0!
[R].ELSSMGMLEFTNQK.[L]	1xOxidation [M5]; 1xTMT6plex [K14]; 1xTMT6plex [N-Term]	O32507	Succinate-semialdehyde dehydrogenase [NADP(+)] OS=Deinococcus radiodurans (strain ATCC 13939 / DSM 20539 / JCM 16871 / LMG 4051 / NBRC 15346 / NCIMB 9279 / R1 / VKM B-1422) OX=243230 GN=ssdA PE=3 SV=1	#DIV/0!	#DIV/0!
[R].AAELMLER.[T]	1xOxidation [M5]; 1xTMT6plex [N-Term]	O32507	Succinate-semialdehyde dehydrogenase [NADP(+)] OS=Deinococcus radiodurans (strain ATCC 13939 / DSM 20539 / JCM 16871 / LMG 4051 / NBRC 15346 / NCIMB 9279 / R1 / VKM B-1422) OX=243230 GN=ssdA PE=3 SV=1	#DIV/0!	#DIV/0!
[R].VSEGLALALSR.[A]	1xTMT6plex [N-Term]	O32508	CinA-like protein OS=Deinococcus radiodurans (strain ATCC 13939 / DSM 20539 / JCM 16871 / LMG 4051 / NBRC 15346 / NCIMB 9279 / R1 / VKM B-1422) OX=243230 GN=cinA PE=3 SV=1	#DIV/0!	#DIV/0!
[R].ELGIPAVVGTGNATR.[E]	1xTMT6plex [N-Term]	O83026	Phosphoenolpyruvate synthase OS=Deinococcus radiodurans (strain ATCC 13939 / DSM 20539 / JCM 16871 / LMG 4051 / NBRC 15346 / NCIMB 9279 / R1 / VKM B-1422) OX=243230 GN=ppsA PE=3 SV=2	#DIV/0!	#DIV/0!
[R].HQVLVGEVADGLK.[D]	1xTMT6plex [K13]; 1xTMT6plex [N-Term]	O83028	Transposase OS=Deinococcus radiodurans OX=1299 GN=tnpB PE=1 SV=1	#DIV/0!	#DIV/0!
[K].VDSAGAGAQLER.[F]	1xTMT6plex [N-Term]	O83030	Uncharacterized WD repeat-containing protein DR_1725 OS=Deinococcus radiodurans (strain ATCC 13939 / DSM 20539 / JCM 16871 / LMG 4051 / NBRC 15346 / NCIMB 9279 / R1 / VKM B-1422) OX=243230 GN=DR_1725 PE=4 SV=1	#DIV/0!	#DIV/0!
[R].AEIEGDMGDSLPGLQAR.[L]	1xOxidation [M7]; 1xTMT6plex [N-Term]	P42443	Protein RecA OS=Deinococcus radiodurans (strain ATCC 13939 / DSM 20539 / JCM 16871 / LMG 4051 / NBRC 15346 / NCIMB 9279 / R1 / VKM B-1422) OX=243230 GN=recA PE=1 SV=2	#DIV/0!	#DIV/0!
[K].LEQSAGVLR.[G]	1xTMT6plex [N-Term]	P50933	L-lactate dehydrogenase OS=Deinococcus radiodurans (strain ATCC 13939 / DSM 20539 / JCM 16871 / LMG 4051 / NBRC 15346 / NCIMB 9279 / R1 / VKM B-1422) OX=243230 GN=ldh PE=1 SV=2	#DIV/0!	#DIV/0!
[R].ELVPQITR.[A]	1xTMT6plex [N-Term]	P50933	L-lactate dehydrogenase OS=Deinococcus radiodurans (strain ATCC 13939 / DSM 20539 / JCM 16871 / LMG 4051 / NBRC 15346 / NCIMB 9279 / R1 / VKM B-1422) OX=243230 GN=ldh PE=1 SV=2	#DIV/0!	#DIV/0!
[K].VYEAAHAGTLKPDGTR.[K]	1xTMT6plex [K11]; 1xTMT6plex [N-Term]	P52027	DNA polymerase I OS=Deinococcus radiodurans (strain ATCC 13939 / DSM 20539 / JCM 16871 / LMG 4051 / NBRC 15346 / NCIMB 9279 / R1 / VKM B-1422) OX=243230 GN=polA PE=3 SV=2	#DIV/0!	#DIV/0!
[K].SNQVIVVFDPPVK.[T]	1xTMT6plex [K13]; 1xTMT6plex [N-Term]	P52027	DNA polymerase I OS=Deinococcus radiodurans (strain ATCC 13939 / DSM 20539 / JCM 16871 / LMG 4051 / NBRC 15346 / NCIMB 9279 / R1 / VKM B-1422) OX=243230 GN=polA PE=3 SV=2	#DIV/0!	#DIV/0!
[K].GEMTHAIVGFMK.[L]	2xOxidation [M3; M11]; 1xTMT6plex [K12]; 1xTMT6plex [N-Term]	P52027	DNA polymerase I OS=Deinococcus radiodurans (strain ATCC 13939 / DSM 20539 / JCM 16871 / LMG 4051 / NBRC 15346 / NCIMB 9279 / R1 / VKM B-1422) OX=243230 GN=polA PE=3 SV=2	#DIV/0!	#DIV/0!
[R].LHTTFAQTAVATGR.[L]	1xTMT6plex [N-Term]	P52027	DNA polymerase I OS=Deinococcus radiodurans (strain ATCC 13939 / DSM 20539 / JCM 16871 / LMG 4051 / NBRC 15346 / NCIMB 9279 / R1 / VKM B-1422) OX=243230 GN=polA PE=3 SV=2	#DIV/0!	#DIV/0!
[R].YGSLVR.[V]	1xTMT6plex [N-Term]	P52153	Transcription termination factor Rho OS=Deinococcus radiodurans (strain ATCC 13939 / DSM 20539 / JCM 16871 / LMG 4051 / NBRC 15346 / NCIMB 9279 / R1 / VKM B-1422) OX=243230 GN=rho PE=3 SV=2	#DIV/0!	#DIV/0!
[R].FLGAAR.[N]	1xTMT6plex [N-Term]	P52153	Transcription termination factor Rho OS=Deinococcus radiodurans (strain ATCC 13939 / DSM 20539 / JCM 16871 / LMG 4051 / NBRC 15346 / NCIMB 9279 / R1 / VKM B-1422) OX=243230 GN=rho PE=3 SV=2	#DIV/0!	#DIV/0!
[R].TPEQGGGPLTTEPR.[A]	1xTMT6plex [N-Term]	P56860	Phosphoadenosine phosphosulfate reductase OS=Deinococcus radiodurans (strain ATCC 13939 / DSM 20539 / JCM 16871 / LMG 4051 / NBRC 15346 / NCIMB 9279 / R1 / VKM B-1422) OX=243230 GN=cysH PE=3 SV=1	#DIV/0!	#DIV/0!
[R].MEAYEVLLR.[G]	1xTMT6plex [N-Term]	P56864	Sulfate adenylyltransferase OS=Deinococcus radiodurans (strain ATCC 13939 / DSM 20539 / JCM 16871 / LMG 4051 / NBRC 15346 / NCIMB 9279 / R1 / VKM B-1422) OX=243230 GN=sat PE=3 SV=1	#DIV/0!	#DIV/0!
[R].EVIEAR.[G]	1xTMT6plex [N-Term]	P56864	Sulfate adenylyltransferase OS=Deinococcus radiodurans (strain ATCC 13939 / DSM 20539 / JCM 16871 / LMG 4051 / NBRC 15346 / NCIMB 9279 / R1 / VKM B-1422) OX=243230 GN=sat PE=3 SV=1	#DIV/0!	#DIV/0!
[R].VSVESDASDGGCGVYETR.[L]	1xCarbamidomethyl [C12]; 1xTMT6plex [N-Term]	P56867	Hexagonally packed intermediate-layer surface protein OS=Deinococcus radiodurans (strain ATCC 13939 / DSM 20539 / JCM 16871 / LMG 4051 / NBRC 15346 / NCIMB 9279 / R1 / VKM B-1422) OX=243230 GN=hpi PE=3 SV=1	#DIV/0!	#DIV/0!
[R].VVFTSSVALSSATCK.[I]	1xOxidation [S10]; 1xTrioxidation [C14]; 1xDioxidation [L9]; 1xTMT6plex [K15]; 1xTMT6plex [N-Term]; 1xCarbonyl [S11]	P56867	Hexagonally packed intermediate-layer surface protein OS=Deinococcus radiodurans (strain ATCC 13939 / DSM 20539 / JCM 16871 / LMG 4051 / NBRC 15346 / NCIMB 9279 / R1 / VKM B-1422) OX=243230 GN=hpi PE=3 SV=1	#DIV/0!	#DIV/0!
[R].VTDGAK.[A]	1xTMT6plex [K6]; 1xTMT6plex [N-Term]	P56867	Hexagonally packed intermediate-layer surface protein OS=Deinococcus radiodurans (strain ATCC 13939 / DSM 20539 / JCM 16871 / LMG 4051 / NBRC 15346 / NCIMB 9279 / R1 / VKM B-1422) OX=243230 GN=hpi PE=3 SV=1	#DIV/0!	#DIV/0!
[K].AQDNVTYR.[V]	1xTMT6plex [N-Term]	P56867	Hexagonally packed intermediate-layer surface protein OS=Deinococcus radiodurans (strain ATCC 13939 / DSM 20539 / JCM 16871 / LMG 4051 / NBRC 15346 / NCIMB 9279 / R1 / VKM B-1422) OX=243230 GN=hpi PE=3 SV=1	#DIV/0!	#DIV/0!
[K].TTSMTLSNGQK.[L]	1xOxidation [M4]; 1xTMT6plex [K11]; 1xTMT6plex [N-Term]; 1xCarbonyl [S7]	P56867	Hexagonally packed intermediate-layer surface protein OS=Deinococcus radiodurans (strain ATCC 13939 / DSM 20539 / JCM 16871 / LMG 4051 / NBRC 15346 / NCIMB 9279 / R1 / VKM B-1422) OX=243230 GN=hpi PE=3 SV=1	#DIV/0!	#DIV/0!
[K].ALQVLTAR.[L]	1xTMT6plex [N-Term]	P56905	Peptide chain release factor 1 OS=Deinococcus radiodurans (strain ATCC 13939 / DSM 20539 / JCM 16871 / LMG 4051 / NBRC 15346 / NCIMB 9279 / R1 / VKM B-1422) OX=243230 GN=prfA PE=3 SV=1	#DIV/0!	#DIV/0!
[R].RLGDPQALADGR.[E]	1xTMT6plex [N-Term]	P56905	Peptide chain release factor 1 OS=Deinococcus radiodurans (strain ATCC 13939 / DSM 20539 / JCM 16871 / LMG 4051 / NBRC 15346 / NCIMB 9279 / R1 / VKM B-1422) OX=243230 GN=prfA PE=3 SV=1	#DIV/0!	#DIV/0!
[K].FFGAEER.[Q]	1xTMT6plex [N-Term]	P56925	33 kDa chaperonin OS=Deinococcus radiodurans (strain ATCC 13939 / DSM 20539 / JCM 16871 / LMG 4051 / NBRC 15346 / NCIMB 9279 / R1 / VKM B-1422) OX=243230 GN=hslO PE=3 SV=3	#DIV/0!	#DIV/0!
[R].SVEENLDLLRR.[M]	1xTMT6plex [N-Term]	P56926	Glutamine--tRNA ligase OS=Deinococcus radiodurans (strain ATCC 13939 / DSM 20539 / JCM 16871 / LMG 4051 / NBRC 15346 / NCIMB 9279 / R1 / VKM B-1422) OX=243230 GN=glnS PE=1 SV=1	#DIV/0!	#DIV/0!
[R].ADDFGTDEAGQVTHIR.[A]	1xTMT6plex [N-Term]	P56926	Glutamine--tRNA ligase OS=Deinococcus radiodurans (strain ATCC 13939 / DSM 20539 / JCM 16871 / LMG 4051 / NBRC 15346 / NCIMB 9279 / R1 / VKM B-1422) OX=243230 GN=glnS PE=1 SV=1	#DIV/0!	#DIV/0!
[R].GYVEPSVAGDPADTR.[Y]	1xTMT6plex [N-Term]	P56926	Glutamine--tRNA ligase OS=Deinococcus radiodurans (strain ATCC 13939 / DSM 20539 / JCM 16871 / LMG 4051 / NBRC 15346 / NCIMB 9279 / R1 / VKM B-1422) OX=243230 GN=glnS PE=1 SV=1	#DIV/0!	#DIV/0!
[R].DSPDGLVGMPGGGR.[V]	1xOxidation [M9]; 1xTMT6plex [N-Term]	P56926	Glutamine--tRNA ligase OS=Deinococcus radiodurans (strain ATCC 13939 / DSM 20539 / JCM 16871 / LMG 4051 / NBRC 15346 / NCIMB 9279 / R1 / VKM B-1422) OX=243230 GN=glnS PE=1 SV=1	#DIV/0!	#DIV/0!
[K].ARPAAFMDNDR.[A]	1xOxidation [M7]; 1xTMT6plex [N-Term]	P83589	Probable 3-hydroxyacyl-CoA dehydrogenase OS=Deinococcus radiodurans (strain ATCC 13939 / DSM 20539 / JCM 16871 / LMG 4051 / NBRC 15346 / NCIMB 9279 / R1 / VKM B-1422) OX=243230 GN=DR_2477 PE=1 SV=2	#DIV/0!	#DIV/0!
[R].IAHLVGR.[V]	1xTMT6plex [N-Term]	Q05KB7	SOS repair repressor OS=Deinococcus radiodurans OX=1299 GN=lexA2 PE=4 SV=1	#DIV/0!	#DIV/0!
[R].STVGTVTEIHDYLR.[L]	1xTMT6plex [N-Term]	Q46577	UvrABC system protein A OS=Deinococcus radiodurans (strain ATCC 13939 / DSM 20539 / JCM 16871 / LMG 4051 / NBRC 15346 / NCIMB 9279 / R1 / VKM B-1422) OX=243230 GN=uvrA PE=3 SV=2	#DIV/0!	#DIV/0!
[K].HDVDIVIDR.[L]	1xTMT6plex [N-Term]	Q46577	UvrABC system protein A OS=Deinococcus radiodurans (strain ATCC 13939 / DSM 20539 / JCM 16871 / LMG 4051 / NBRC 15346 / NCIMB 9279 / R1 / VKM B-1422) OX=243230 GN=uvrA PE=3 SV=2	#DIV/0!	#DIV/0!
[R].YADTESEFMR.[E]	1xOxidation [M9]; 1xTMT6plex [N-Term]	Q46577	UvrABC system protein A OS=Deinococcus radiodurans (strain ATCC 13939 / DSM 20539 / JCM 16871 / LMG 4051 / NBRC 15346 / NCIMB 9279 / R1 / VKM B-1422) OX=243230 GN=uvrA PE=3 SV=2	#DIV/0!	#DIV/0!
[K].EALNSNVK.[S]	1xTMT6plex [K8]; 1xTMT6plex [N-Term]	Q46578	Phosphate acyltransferase OS=Deinococcus radiodurans (strain ATCC 13939 / DSM 20539 / JCM 16871 / LMG 4051 / NBRC 15346 / NCIMB 9279 / R1 / VKM B-1422) OX=243230 GN=plsX PE=3 SV=3	#DIV/0!	#DIV/0!
[R].LGWNFDHR.[K]	1xTMT6plex [N-Term]	Q46579	ORF1 OS=Deinococcus radiodurans OX=1299 GN=orf1 PE=4 SV=1	#DIV/0!	#DIV/0!
[R].FMQGSGVNTYK.[W]	1xOxidation [F/M]; 1xDioxidation [Y10]; 1xTMT6plex [K11]; 1xTMT6plex [N-Term]	Q59337	Catalase OS=Deinococcus radiodurans (strain ATCC 13939 / DSM 20539 / JCM 16871 / LMG 4051 / NBRC 15346 / NCIMB 9279 / R1 / VKM B-1422) OX=243230 GN=katA PE=1 SV=2	#DIV/0!	#DIV/0!
[R].VNYEPSLLSGPK.[E]	1xDioxidation [E4]; 1xTMT6plex [K12]; 1xTMT6plex [N-Term]	Q59337	Catalase OS=Deinococcus radiodurans (strain ATCC 13939 / DSM 20539 / JCM 16871 / LMG 4051 / NBRC 15346 / NCIMB 9279 / R1 / VKM B-1422) OX=243230 GN=katA PE=1 SV=2	#DIV/0!	#DIV/0!
[R].HVGQMTLNR.[N]	1xOxidation [M5]; 1xTMT6plex [N-Term]	Q59337	Catalase OS=Deinococcus radiodurans (strain ATCC 13939 / DSM 20539 / JCM 16871 / LMG 4051 / NBRC 15346 / NCIMB 9279 / R1 / VKM B-1422) OX=243230 GN=katA PE=1 SV=2	#DIV/0!	#DIV/0!
[R].AAIERPNPFGQAGMQYR.[N]	1xOxidation [M14]; 1xDioxidation [Y16]; 1xTMT6plex [N-Term]	Q59337	Catalase OS=Deinococcus radiodurans (strain ATCC 13939 / DSM 20539 / JCM 16871 / LMG 4051 / NBRC 15346 / NCIMB 9279 / R1 / VKM B-1422) OX=243230 GN=katA PE=1 SV=2	#DIV/0!	#DIV/0!
[R].HVGQMTLNR.[N]	1xDioxidation [M5]; 1xTMT6plex [N-Term]	Q59337	Catalase OS=Deinococcus radiodurans (strain ATCC 13939 / DSM 20539 / JCM 16871 / LMG 4051 / NBRC 15346 / NCIMB 9279 / R1 / VKM B-1422) OX=243230 GN=katA PE=1 SV=2	#DIV/0!	#DIV/0!
[K].YHWEPVQGVR.[N]	1xOxidation [E4]; 1xDioxidation [W3]; 1xTMT6plex [N-Term]; 1xTrioxidation [W3]	Q59337	Catalase OS=Deinococcus radiodurans (strain ATCC 13939 / DSM 20539 / JCM 16871 / LMG 4051 / NBRC 15346 / NCIMB 9279 / R1 / VKM B-1422) OX=243230 GN=katA PE=1 SV=2	#DIV/0!	#DIV/0!
[K].LSHFDRER.[I]	1xTMT6plex [N-Term]	Q59337	Catalase OS=Deinococcus radiodurans (strain ATCC 13939 / DSM 20539 / JCM 16871 / LMG 4051 / NBRC 15346 / NCIMB 9279 / R1 / VKM B-1422) OX=243230 GN=katA PE=1 SV=2	#DIV/0!	#DIV/0!
[K].GVGTAVQGVGGPR.[D]	1xTMT6plex [N-Term]; 1xCarbonyl [V9]	Q59337	Catalase OS=Deinococcus radiodurans (strain ATCC 13939 / DSM 20539 / JCM 16871 / LMG 4051 / NBRC 15346 / NCIMB 9279 / R1 / VKM B-1422) OX=243230 GN=katA PE=1 SV=2	#DIV/0!	#DIV/0!
[R].ENTQGLYVEQER.[R]	1xTMT6plex [N-Term]	Q76G12	Homoisocitrate dehydrogenase (Fragment) OS=Deinococcus radiodurans OX=1299 GN=hdh PE=4 SV=1	#DIV/0!	#DIV/0!
[R].ENTQGLYVEQERR.[Y]	1xTMT6plex [N-Term]	Q76G12	Homoisocitrate dehydrogenase (Fragment) OS=Deinococcus radiodurans OX=1299 GN=hdh PE=4 SV=1	#DIV/0!	#DIV/0!
[R].LTVVHK.[S]	1xTMT6plex [K6]; 1xTMT6plex [N-Term]	Q76G12	Homoisocitrate dehydrogenase (Fragment) OS=Deinococcus radiodurans OX=1299 GN=hdh PE=4 SV=1	#DIV/0!	#DIV/0!
[R].RLDTDLTR.[A]	1xTMT6plex [N-Term]	Q937L3	Chromosome partition protein Smc OS=Deinococcus radiodurans OX=1299 GN=smc PE=3 SV=1	#DIV/0!	#DIV/0!
[K].TDLQWFR.[A]	1xDioxidation [W5]; 1xTMT6plex [N-Term]	Q9LBE3	2-hydroxyhepta-2,4-diene-1,7-dioate isomerase/5-carboxymethyl-2-oxo-hex-3-ene-1,7-dioate decarboxylase-related protein OS=Deinococcus radiodurans (strain ATCC 13939 / DSM 20539 / JCM 16871 / LMG 4051 / NBRC 15346 / NCIMB 9279 / R1 / VKM B-1422) OX=243230 GN=DR_1609 PE=4 SV=1	#DIV/0!	#DIV/0!
[K].NMITGAAQMDGAILVVSSADGPMPQTR.[E]	3xOxidation [M2; M9; M23]; 1xTMT6plex [N-Term]	Q9R342	Elongation factor Tu OS=Deinococcus radiodurans (strain ATCC 13939 / DSM 20539 / JCM 16871 / LMG 4051 / NBRC 15346 / NCIMB 9279 / R1 / VKM B-1422) OX=243230 GN=tufA PE=3 SV=1	#DIV/0!	#DIV/0!
[K].TTVTGIEMHR.[K]	1xDioxidation [M8]; 1xTMT6plex [N-Term]	Q9R342	Elongation factor Tu OS=Deinococcus radiodurans (strain ATCC 13939 / DSM 20539 / JCM 16871 / LMG 4051 / NBRC 15346 / NCIMB 9279 / R1 / VKM B-1422) OX=243230 GN=tufA PE=3 SV=1	#DIV/0!	#DIV/0!
[R].GVARDDVER.[G]	1xTMT6plex [N-Term]	Q9R342	Elongation factor Tu OS=Deinococcus radiodurans (strain ATCC 13939 / DSM 20539 / JCM 16871 / LMG 4051 / NBRC 15346 / NCIMB 9279 / R1 / VKM B-1422) OX=243230 GN=tufA PE=3 SV=1	#DIV/0!	#DIV/0!
[K].YEFPGDDLPVVK.[G]	1xOxidation [D7]; 1xDioxidation [Y1]; 1xTMT6plex [K12]; 1xTMT6plex [N-Term]	Q9R342	Elongation factor Tu OS=Deinococcus radiodurans (strain ATCC 13939 / DSM 20539 / JCM 16871 / LMG 4051 / NBRC 15346 / NCIMB 9279 / R1 / VKM B-1422) OX=243230 GN=tufA PE=3 SV=1	#DIV/0!	#DIV/0!
[K].LLDSGMAGDNVGVLLR.[G]	1xOxidation [M6]; 1xDioxidation [V11]; 1xTMT6plex [N-Term]	Q9R342	Elongation factor Tu OS=Deinococcus radiodurans (strain ATCC 13939 / DSM 20539 / JCM 16871 / LMG 4051 / NBRC 15346 / NCIMB 9279 / R1 / VKM B-1422) OX=243230 GN=tufA PE=3 SV=1	#DIV/0!	#DIV/0!
[R].EVLNAALWIGR.[T]	1xTMT6plex [N-Term]	Q9R3J8	Transposase, putative OS=Deinococcus radiodurans (strain ATCC 13939 / DSM 20539 / JCM 16871 / LMG 4051 / NBRC 15346 / NCIMB 9279 / R1 / VKM B-1422) OX=243230 GN=DR_1296 PE=4 SV=1	#DIV/0!	#DIV/0!
[K].GNMGGNAILAVSLATAR.[A]	1xTMT6plex [N-Term]	Q9RR60	Enolase OS=Deinococcus radiodurans (strain ATCC 13939 / DSM 20539 / JCM 16871 / LMG 4051 / NBRC 15346 / NCIMB 9279 / R1 / VKM B-1422) OX=243230 GN=eno PE=3 SV=1	#DIV/0!	#DIV/0!
[K].DGQYHLESEGR.[V]	1xTMT6plex [N-Term]	Q9RR60	Enolase OS=Deinococcus radiodurans (strain ATCC 13939 / DSM 20539 / JCM 16871 / LMG 4051 / NBRC 15346 / NCIMB 9279 / R1 / VKM B-1422) OX=243230 GN=eno PE=3 SV=1	#DIV/0!	#DIV/0!
[R].YGAETFHHLK.[K]	1xOxidation [Y1]; 1xTMT6plex [K10]; 1xTMT6plex [N-Term]	Q9RR60	Enolase OS=Deinococcus radiodurans (strain ATCC 13939 / DSM 20539 / JCM 16871 / LMG 4051 / NBRC 15346 / NCIMB 9279 / R1 / VKM B-1422) OX=243230 GN=eno PE=3 SV=1	#DIV/0!	#DIV/0!
[K].GVTIGILQDLQGPK.[I]	1xTMT6plex [K14]; 1xTMT6plex [N-Term]	Q9RR62	Pyruvate kinase OS=Deinococcus radiodurans (strain ATCC 13939 / DSM 20539 / JCM 16871 / LMG 4051 / NBRC 15346 / NCIMB 9279 / R1 / VKM B-1422) OX=243230 GN=DR_2635 PE=3 SV=1	#DIV/0!	#DIV/0!
[K].FVITMDEVEGNAER.[V]	1xTMT6plex [N-Term]	Q9RR62	Pyruvate kinase OS=Deinococcus radiodurans (strain ATCC 13939 / DSM 20539 / JCM 16871 / LMG 4051 / NBRC 15346 / NCIMB 9279 / R1 / VKM B-1422) OX=243230 GN=DR_2635 PE=3 SV=1	#DIV/0!	#DIV/0!
[R].QTVQMVR.[D]	1xTMT6plex [N-Term]	Q9RR62	Pyruvate kinase OS=Deinococcus radiodurans (strain ATCC 13939 / DSM 20539 / JCM 16871 / LMG 4051 / NBRC 15346 / NCIMB 9279 / R1 / VKM B-1422) OX=243230 GN=DR_2635 PE=3 SV=1	#DIV/0!	#DIV/0!
[R].STEVLGR.[M]	1xTMT6plex [N-Term]	Q9RR62	Pyruvate kinase OS=Deinococcus radiodurans (strain ATCC 13939 / DSM 20539 / JCM 16871 / LMG 4051 / NBRC 15346 / NCIMB 9279 / R1 / VKM B-1422) OX=243230 GN=DR_2635 PE=3 SV=1	#DIV/0!	#DIV/0!
[R].IANDELK.[K]	1xTMT6plex [K7]; 1xTMT6plex [N-Term]	Q9RR62	Pyruvate kinase OS=Deinococcus radiodurans (strain ATCC 13939 / DSM 20539 / JCM 16871 / LMG 4051 / NBRC 15346 / NCIMB 9279 / R1 / VKM B-1422) OX=243230 GN=DR_2635 PE=3 SV=1	#DIV/0!	#DIV/0!
[R].QTVQMVR.[D]	1xOxidation [M/V]; 1xTMT6plex [N-Term]	Q9RR62	Pyruvate kinase OS=Deinococcus radiodurans (strain ATCC 13939 / DSM 20539 / JCM 16871 / LMG 4051 / NBRC 15346 / NCIMB 9279 / R1 / VKM B-1422) OX=243230 GN=DR_2635 PE=3 SV=1	#DIV/0!	#DIV/0!
[K].QYLDFLR.[H]	1xTMT6plex [N-Term]	Q9RR67	Thymidylate synthase OS=Deinococcus radiodurans (strain ATCC 13939 / DSM 20539 / JCM 16871 / LMG 4051 / NBRC 15346 / NCIMB 9279 / R1 / VKM B-1422) OX=243230 GN=thyA PE=3 SV=1	#DIV/0!	#DIV/0!
[R].SVFGYQMR.[F]	1xOxidation [M7]; 1xTMT6plex [N-Term]	Q9RR67	Thymidylate synthase OS=Deinococcus radiodurans (strain ATCC 13939 / DSM 20539 / JCM 16871 / LMG 4051 / NBRC 15346 / NCIMB 9279 / R1 / VKM B-1422) OX=243230 GN=thyA PE=3 SV=1	#DIV/0!	#DIV/0!
[K].VNPTQSEAMTMVATR.[V]	1xDioxidation [V12]; 1xTMT6plex [N-Term]; 2xOxidation [M9; M11]	Q9RR70	Fumarate hydratase class II OS=Deinococcus radiodurans (strain ATCC 13939 / DSM 20539 / JCM 16871 / LMG 4051 / NBRC 15346 / NCIMB 9279 / R1 / VKM B-1422) OX=243230 GN=fumC PE=3 SV=1	#DIV/0!	#DIV/0!
[R].YWGAQTER.[S]	1xOxidation [W2]; 1xTMT6plex [N-Term]	Q9RR70	Fumarate hydratase class II OS=Deinococcus radiodurans (strain ATCC 13939 / DSM 20539 / JCM 16871 / LMG 4051 / NBRC 15346 / NCIMB 9279 / R1 / VKM B-1422) OX=243230 GN=fumC PE=3 SV=1	#DIV/0!	#DIV/0!
[K].MDVDASR.[Y]	1xTMT6plex [N-Term]	Q9RR70	Fumarate hydratase class II OS=Deinococcus radiodurans (strain ATCC 13939 / DSM 20539 / JCM 16871 / LMG 4051 / NBRC 15346 / NCIMB 9279 / R1 / VKM B-1422) OX=243230 GN=fumC PE=3 SV=1	#DIV/0!	#DIV/0!
[K].AAAIAK.[K]	1xTMT6plex [K6]; 1xTMT6plex [N-Term]	Q9RR70	Fumarate hydratase class II OS=Deinococcus radiodurans (strain ATCC 13939 / DSM 20539 / JCM 16871 / LMG 4051 / NBRC 15346 / NCIMB 9279 / R1 / VKM B-1422) OX=243230 GN=fumC PE=3 SV=1	#DIV/0!	#DIV/0!
[R].WLASGPR.[N]	1xDioxidation [W1]; 1xTMT6plex [N-Term]	Q9RR70	Fumarate hydratase class II OS=Deinococcus radiodurans (strain ATCC 13939 / DSM 20539 / JCM 16871 / LMG 4051 / NBRC 15346 / NCIMB 9279 / R1 / VKM B-1422) OX=243230 GN=fumC PE=3 SV=1	#DIV/0!	#DIV/0!
[K].AIIQSGPCTAPGIMQSR.[A]	1xCarbamidomethyl [C8]; 1xOxidation [R17]; 1xTMT6plex [N-Term]	Q9RR71	Carboxylic ester hydrolase OS=Deinococcus radiodurans (strain ATCC 13939 / DSM 20539 / JCM 16871 / LMG 4051 / NBRC 15346 / NCIMB 9279 / R1 / VKM B-1422) OX=243230 GN=DR_2626 PE=3 SV=1	#DIV/0!	#DIV/0!
[R].QLSAQTADDPR.[L]	1xTMT6plex [N-Term]	Q9RR73	Uncharacterized protein OS=Deinococcus radiodurans (strain ATCC 13939 / DSM 20539 / JCM 16871 / LMG 4051 / NBRC 15346 / NCIMB 9279 / R1 / VKM B-1422) OX=243230 GN=DR_2624 PE=4 SV=1	#DIV/0!	#DIV/0!
[R].SGVNVTMVVR.[A]	1xTMT6plex [N-Term]	Q9RR74	Uncharacterized protein OS=Deinococcus radiodurans (strain ATCC 13939 / DSM 20539 / JCM 16871 / LMG 4051 / NBRC 15346 / NCIMB 9279 / R1 / VKM B-1422) OX=243230 GN=DR_2623 PE=4 SV=1	#DIV/0!	#DIV/0!
[K].DFMMTTDHK.[K]	2xOxidation [M3; M4]; 1xTMT6plex [K9]; 1xTMT6plex [N-Term]	Q9RR77	Cytochrome c oxidase, subunit I OS=Deinococcus radiodurans (strain ATCC 13939 / DSM 20539 / JCM 16871 / LMG 4051 / NBRC 15346 / NCIMB 9279 / R1 / VKM B-1422) OX=243230 GN=DR_2620 PE=3 SV=1	#DIV/0!	#DIV/0!
[R].EAIAHYAAEVR.[A]	1xTMT6plex [N-Term]	Q9RR81	3-methyl-2-oxobutanoate hydroxymethyltransferase OS=Deinococcus radiodurans (strain ATCC 13939 / DSM 20539 / JCM 16871 / LMG 4051 / NBRC 15346 / NCIMB 9279 / R1 / VKM B-1422) OX=243230 GN=panB PE=3 SV=2	#DIV/0!	#DIV/0!
[R].AVAEHLEQER.[G]	1xTMT6plex [N-Term]	Q9RR88	Molybdopterin synthase sulfur carrier subunit OS=Deinococcus radiodurans (strain ATCC 13939 / DSM 20539 / JCM 16871 / LMG 4051 / NBRC 15346 / NCIMB 9279 / R1 / VKM B-1422) OX=243230 GN=moaD PE=3 SV=1	#DIV/0!	#DIV/0!
[R].ELLLQAHAR.[A]	1xTMT6plex [N-Term]	Q9RR90	2-C-methyl-D-erythritol 4-phosphate cytidylyltransferase OS=Deinococcus radiodurans (strain ATCC 13939 / DSM 20539 / JCM 16871 / LMG 4051 / NBRC 15346 / NCIMB 9279 / R1 / VKM B-1422) OX=243230 GN=ispD PE=3 SV=1	#DIV/0!	#DIV/0!
[K].ESGLLGLSGLTNDMR.[E]	1xTMT6plex [N-Term]	Q9RR92	Acetate kinase OS=Deinococcus radiodurans (strain ATCC 13939 / DSM 20539 / JCM 16871 / LMG 4051 / NBRC 15346 / NCIMB 9279 / R1 / VKM B-1422) OX=243230 GN=ackA PE=3 SV=1	#DIV/0!	#DIV/0!
[R].SGDVDPGLHDYLAR.[Q]	1xTMT6plex [N-Term]	Q9RR92	Acetate kinase OS=Deinococcus radiodurans (strain ATCC 13939 / DSM 20539 / JCM 16871 / LMG 4051 / NBRC 15346 / NCIMB 9279 / R1 / VKM B-1422) OX=243230 GN=ackA PE=3 SV=1	#DIV/0!	#DIV/0!
[R].ATTDVTGTPAVSADGR.[T]	1xTMT6plex [N-Term]	Q9RR95	Uncharacterized protein OS=Deinococcus radiodurans (strain ATCC 13939 / DSM 20539 / JCM 16871 / LMG 4051 / NBRC 15346 / NCIMB 9279 / R1 / VKM B-1422) OX=243230 GN=DR_2599 PE=4 SV=1	#DIV/0!	#DIV/0!
[R].WQGIFLCEHR.[D]	1xCarbamidomethyl [C7]; 1xTMT6plex [N-Term]	Q9RR96	Uncharacterized protein OS=Deinococcus radiodurans (strain ATCC 13939 / DSM 20539 / JCM 16871 / LMG 4051 / NBRC 15346 / NCIMB 9279 / R1 / VKM B-1422) OX=243230 GN=DR_2598 PE=4 SV=1	#DIV/0!	#DIV/0!
[R].RLVLTLQGEEK.[Q]	1xTMT6plex [K11]; 1xTMT6plex [N-Term]	Q9RR96	Uncharacterized protein OS=Deinococcus radiodurans (strain ATCC 13939 / DSM 20539 / JCM 16871 / LMG 4051 / NBRC 15346 / NCIMB 9279 / R1 / VKM B-1422) OX=243230 GN=DR_2598 PE=4 SV=1	#DIV/0!	#DIV/0!
[R].EAANLTEDDVR.[E]	1xTMT6plex [N-Term]	Q9RR98	Uncharacterized protein OS=Deinococcus radiodurans (strain ATCC 13939 / DSM 20539 / JCM 16871 / LMG 4051 / NBRC 15346 / NCIMB 9279 / R1 / VKM B-1422) OX=243230 GN=DR_2596 PE=4 SV=1	#DIV/0!	#DIV/0!
[R].NLPGGGNIEDR.[R]	1xTMT6plex [N-Term]	Q9RR98	Uncharacterized protein OS=Deinococcus radiodurans (strain ATCC 13939 / DSM 20539 / JCM 16871 / LMG 4051 / NBRC 15346 / NCIMB 9279 / R1 / VKM B-1422) OX=243230 GN=DR_2596 PE=4 SV=1	#DIV/0!	#DIV/0!
[K].TAVVTGGASGLGTETAR.[A]	1xTMT6plex [N-Term]	Q9RR99	Oxidoreductase, short-chain dehydrogenase/reductase family OS=Deinococcus radiodurans (strain ATCC 13939 / DSM 20539 / JCM 16871 / LMG 4051 / NBRC 15346 / NCIMB 9279 / R1 / VKM B-1422) OX=243230 GN=DR_2595 PE=4 SV=1	#DIV/0!	#DIV/0!
[K].TANALFAVGLTQR.[Y]	1xTMT6plex [N-Term]	Q9RR99	Oxidoreductase, short-chain dehydrogenase/reductase family OS=Deinococcus radiodurans (strain ATCC 13939 / DSM 20539 / JCM 16871 / LMG 4051 / NBRC 15346 / NCIMB 9279 / R1 / VKM B-1422) OX=243230 GN=DR_2595 PE=4 SV=1	#DIV/0!	#DIV/0!
[K].WFDQGNVFR.[F]	1xDioxidation [W1]; 1xTMT6plex [N-Term]	Q9RRA0	Magnesium protoporphyrin chelatase, putative OS=Deinococcus radiodurans (strain ATCC 13939 / DSM 20539 / JCM 16871 / LMG 4051 / NBRC 15346 / NCIMB 9279 / R1 / VKM B-1422) OX=243230 GN=DR_2594 PE=4 SV=1	#DIV/0!	#DIV/0!
[R].SMHFGLLPR.[A]	1xOxidation [M2]; 1xTMT6plex [N-Term]	Q9RRA0	Magnesium protoporphyrin chelatase, putative OS=Deinococcus radiodurans (strain ATCC 13939 / DSM 20539 / JCM 16871 / LMG 4051 / NBRC 15346 / NCIMB 9279 / R1 / VKM B-1422) OX=243230 GN=DR_2594 PE=4 SV=1	#DIV/0!	#DIV/0!
[K].MELEYEGELK.[G]	1xTMT6plex [K10]; 1xTMT6plex [N-Term]	Q9RRA0	Magnesium protoporphyrin chelatase, putative OS=Deinococcus radiodurans (strain ATCC 13939 / DSM 20539 / JCM 16871 / LMG 4051 / NBRC 15346 / NCIMB 9279 / R1 / VKM B-1422) OX=243230 GN=DR_2594 PE=4 SV=1	#DIV/0!	#DIV/0!
[R].RSLVSGDAPVVR.[V]	1xTMT6plex [N-Term]	Q9RRA0	Magnesium protoporphyrin chelatase, putative OS=Deinococcus radiodurans (strain ATCC 13939 / DSM 20539 / JCM 16871 / LMG 4051 / NBRC 15346 / NCIMB 9279 / R1 / VKM B-1422) OX=243230 GN=DR_2594 PE=4 SV=1	#DIV/0!	#DIV/0!
[R].IDGDSLSLDIR.[G]	1xTMT6plex [N-Term]	Q9RRA1	Uncharacterized protein OS=Deinococcus radiodurans (strain ATCC 13939 / DSM 20539 / JCM 16871 / LMG 4051 / NBRC 15346 / NCIMB 9279 / R1 / VKM B-1422) OX=243230 GN=DR_2593 PE=4 SV=1	#DIV/0!	#DIV/0!
[R].ALDTLQLGDLTAR.[S]	1xTMT6plex [N-Term]	Q9RRA5	Iron ABC transporter, permease protein, putative OS=Deinococcus radiodurans (strain ATCC 13939 / DSM 20539 / JCM 16871 / LMG 4051 / NBRC 15346 / NCIMB 9279 / R1 / VKM B-1422) OX=243230 GN=DR_2589 PE=3 SV=1	#DIV/0!	#DIV/0!
[R].NVIPASLGDFPK.[I]	1xTMT6plex [K12]; 1xTMT6plex [N-Term]; 1xCarbonyl [L7]	Q9RRA6	Iron ABC transporter, periplasmic substrate-binding protein, putative OS=Deinococcus radiodurans (strain ATCC 13939 / DSM 20539 / JCM 16871 / LMG 4051 / NBRC 15346 / NCIMB 9279 / R1 / VKM B-1422) OX=243230 GN=DR_2588 PE=4 SV=1	#DIV/0!	#DIV/0!
[K].TTLLGK.[I]	1xTMT6plex [K6]; 1xTMT6plex [N-Term]	Q9RRA6	Iron ABC transporter, periplasmic substrate-binding protein, putative OS=Deinococcus radiodurans (strain ATCC 13939 / DSM 20539 / JCM 16871 / LMG 4051 / NBRC 15346 / NCIMB 9279 / R1 / VKM B-1422) OX=243230 GN=DR_2588 PE=4 SV=1	#DIV/0!	#DIV/0!
[R].ELALNDLGAALR.[R]	1xTMT6plex [N-Term]	Q9RRB2	Uncharacterized protein OS=Deinococcus radiodurans (strain ATCC 13939 / DSM 20539 / JCM 16871 / LMG 4051 / NBRC 15346 / NCIMB 9279 / R1 / VKM B-1422) OX=243230 GN=DR_2582 PE=4 SV=1	#DIV/0!	#DIV/0!
[R].TATFQTPR.[G]	1xTMT6plex [N-Term]	Q9RRB5	Queuine tRNA-ribosyltransferase OS=Deinococcus radiodurans (strain ATCC 13939 / DSM 20539 / JCM 16871 / LMG 4051 / NBRC 15346 / NCIMB 9279 / R1 / VKM B-1422) OX=243230 GN=tgt PE=3 SV=1	#DIV/0!	#DIV/0!
[R].AEEMLAPR.[M]	1xOxidation [M4]; 1xTMT6plex [N-Term]	Q9RRB5	Queuine tRNA-ribosyltransferase OS=Deinococcus radiodurans (strain ATCC 13939 / DSM 20539 / JCM 16871 / LMG 4051 / NBRC 15346 / NCIMB 9279 / R1 / VKM B-1422) OX=243230 GN=tgt PE=3 SV=1	#DIV/0!	#DIV/0!
[R].GVILGYPDGTFR.[G]	1xOxidation [Y6]; 1xTMT6plex [N-Term]	Q9RRB6	S-layer protein SlpA OS=Deinococcus radiodurans (strain ATCC 13939 / DSM 20539 / JCM 16871 / LMG 4051 / NBRC 15346 / NCIMB 9279 / R1 / VKM B-1422) OX=243230 GN=slpA PE=1 SV=1	#DIV/0!	#DIV/0!
[R].VRPNTANAAVQTSNAFYAR.[V]	1xDioxidation [Y17]; 1xTMT6plex [N-Term]	Q9RRB6	S-layer protein SlpA OS=Deinococcus radiodurans (strain ATCC 13939 / DSM 20539 / JCM 16871 / LMG 4051 / NBRC 15346 / NCIMB 9279 / R1 / VKM B-1422) OX=243230 GN=slpA PE=1 SV=1	#DIV/0!	#DIV/0!
[R].SGLDGTAEAGYGVYYR.[G]	1xTMT6plex [N-Term]	Q9RRB6	S-layer protein SlpA OS=Deinococcus radiodurans (strain ATCC 13939 / DSM 20539 / JCM 16871 / LMG 4051 / NBRC 15346 / NCIMB 9279 / R1 / VKM B-1422) OX=243230 GN=slpA PE=1 SV=1	#DIV/0!	#DIV/0!
[K].AFGVELHSEYATSR.[V]	1xOxidation [Y10]; 1xTMT6plex [N-Term]	Q9RRB6	S-layer protein SlpA OS=Deinococcus radiodurans (strain ATCC 13939 / DSM 20539 / JCM 16871 / LMG 4051 / NBRC 15346 / NCIMB 9279 / R1 / VKM B-1422) OX=243230 GN=slpA PE=1 SV=1	#DIV/0!	#DIV/0!
[K].DLNGVEYGSGINNGQPAR.[G]	1xTMT6plex [N-Term]	Q9RRB6	S-layer protein SlpA OS=Deinococcus radiodurans (strain ATCC 13939 / DSM 20539 / JCM 16871 / LMG 4051 / NBRC 15346 / NCIMB 9279 / R1 / VKM B-1422) OX=243230 GN=slpA PE=1 SV=1	#DIV/0!	#DIV/0!
[R].QAYTDANNDGTSDRNADGTVVATNTK.[I]	1xTMT6plex [K26]; 1xTMT6plex [N-Term]	Q9RRB6	S-layer protein SlpA OS=Deinococcus radiodurans (strain ATCC 13939 / DSM 20539 / JCM 16871 / LMG 4051 / NBRC 15346 / NCIMB 9279 / R1 / VKM B-1422) OX=243230 GN=slpA PE=1 SV=1	#DIV/0!	#DIV/0!
[K].FGNDTFGVSLYDLNYR.[K]	1xOxidation [Y11]; 1xTMT6plex [N-Term]	Q9RRB6	S-layer protein SlpA OS=Deinococcus radiodurans (strain ATCC 13939 / DSM 20539 / JCM 16871 / LMG 4051 / NBRC 15346 / NCIMB 9279 / R1 / VKM B-1422) OX=243230 GN=slpA PE=1 SV=1	#DIV/0!	#DIV/0!
[K].AAANLGPVAIGGYYDTSTGANGDNANR.[M]	1xOxidation [D15]; 1xTMT6plex [N-Term]	Q9RRB6	S-layer protein SlpA OS=Deinococcus radiodurans (strain ATCC 13939 / DSM 20539 / JCM 16871 / LMG 4051 / NBRC 15346 / NCIMB 9279 / R1 / VKM B-1422) OX=243230 GN=slpA PE=1 SV=1	#DIV/0!	#DIV/0!
[R].VDEYDALR.[A]	1xDioxidation [Y4]; 1xTMT6plex [N-Term]	Q9RRB6	S-layer protein SlpA OS=Deinococcus radiodurans (strain ATCC 13939 / DSM 20539 / JCM 16871 / LMG 4051 / NBRC 15346 / NCIMB 9279 / R1 / VKM B-1422) OX=243230 GN=slpA PE=1 SV=1	#DIV/0!	#DIV/0!
[R].VRPNTANAAVQTSNAFYAR.[V]	1xOxidation [T12]; 1xTMT6plex [N-Term]; 1xCarbonyl [A15]	Q9RRB6	S-layer protein SlpA OS=Deinococcus radiodurans (strain ATCC 13939 / DSM 20539 / JCM 16871 / LMG 4051 / NBRC 15346 / NCIMB 9279 / R1 / VKM B-1422) OX=243230 GN=slpA PE=1 SV=1	#DIV/0!	#DIV/0!
[R].VAAGNYNANATK.[Y]	2xOxidation [N7; N9]; 1xTMT6plex [K12]; 1xTMT6plex [N-Term]	Q9RRB6	S-layer protein SlpA OS=Deinococcus radiodurans (strain ATCC 13939 / DSM 20539 / JCM 16871 / LMG 4051 / NBRC 15346 / NCIMB 9279 / R1 / VKM B-1422) OX=243230 GN=slpA PE=1 SV=1	#DIV/0!	#DIV/0!
[R].QAYTDANNDGTSDR.[N]	1xTMT6plex [N-Term]	Q9RRB6	S-layer protein SlpA OS=Deinococcus radiodurans (strain ATCC 13939 / DSM 20539 / JCM 16871 / LMG 4051 / NBRC 15346 / NCIMB 9279 / R1 / VKM B-1422) OX=243230 GN=slpA PE=1 SV=1	#DIV/0!	#DIV/0!
[R].YDGYMAQNR.[Q]	1xOxidation [M5]; 1xTMT6plex [N-Term]	Q9RRB6	S-layer protein SlpA OS=Deinococcus radiodurans (strain ATCC 13939 / DSM 20539 / JCM 16871 / LMG 4051 / NBRC 15346 / NCIMB 9279 / R1 / VKM B-1422) OX=243230 GN=slpA PE=1 SV=1	#DIV/0!	#DIV/0!
[R].ELGLEAPPLLTELPAGSK.[V]	1xTMT6plex [K18]; 1xTMT6plex [N-Term]	Q9RRB7	Probable manganese-dependent inorganic pyrophosphatase OS=Deinococcus radiodurans (strain ATCC 13939 / DSM 20539 / JCM 16871 / LMG 4051 / NBRC 15346 / NCIMB 9279 / R1 / VKM B-1422) OX=243230 GN=ppaC PE=1 SV=1	#DIV/0!	#DIV/0!
[R].LAGLAGSK.[R]	1xTMT6plex [K8]; 1xTMT6plex [N-Term]	Q9RRC1	Cyclic pyranopterin monophosphate synthase OS=Deinococcus radiodurans (strain ATCC 13939 / DSM 20539 / JCM 16871 / LMG 4051 / NBRC 15346 / NCIMB 9279 / R1 / VKM B-1422) OX=243230 GN=moaC PE=3 SV=1	#DIV/0!	#DIV/0!
[R].TADDAHAEGELDHLQYLQGK.[Q]	1xTMT6plex [K20]; 1xTMT6plex [N-Term]	Q9RRC2	Uncharacterized protein OS=Deinococcus radiodurans (strain ATCC 13939 / DSM 20539 / JCM 16871 / LMG 4051 / NBRC 15346 / NCIMB 9279 / R1 / VKM B-1422) OX=243230 GN=DR_2570 PE=4 SV=1	#DIV/0!	#DIV/0!
[K].GIAVSADDAMDEAQK.[R]	1xOxidation [E12]; 1xTMT6plex [K15]; 1xTMT6plex [N-Term]	Q9RRC4	Arginine--tRNA ligase OS=Deinococcus radiodurans (strain ATCC 13939 / DSM 20539 / JCM 16871 / LMG 4051 / NBRC 15346 / NCIMB 9279 / R1 / VKM B-1422) OX=243230 GN=argS PE=3 SV=1	#DIV/0!	#DIV/0!
[R].VWDGVQK.[Y]	1xDioxidation [W2]; 1xTMT6plex [K7]; 1xTMT6plex [N-Term]	Q9RRC4	Arginine--tRNA ligase OS=Deinococcus radiodurans (strain ATCC 13939 / DSM 20539 / JCM 16871 / LMG 4051 / NBRC 15346 / NCIMB 9279 / R1 / VKM B-1422) OX=243230 GN=argS PE=3 SV=1	#DIV/0!	#DIV/0!
[R].YTSRPTEGK.[Y]	1xTMT6plex [K9]; 1xTMT6plex [N-Term]	Q9RRC4	Arginine--tRNA ligase OS=Deinococcus radiodurans (strain ATCC 13939 / DSM 20539 / JCM 16871 / LMG 4051 / NBRC 15346 / NCIMB 9279 / R1 / VKM B-1422) OX=243230 GN=argS PE=3 SV=1	#DIV/0!	#DIV/0!
[K].GANVILTR.[E]	1xTMT6plex [N-Term]	Q9RRC5	N-acetylmuramoyl-L-alanine amidase-related protein OS=Deinococcus radiodurans (strain ATCC 13939 / DSM 20539 / JCM 16871 / LMG 4051 / NBRC 15346 / NCIMB 9279 / R1 / VKM B-1422) OX=243230 GN=DR_2567 PE=4 SV=1	#DIV/0!	#DIV/0!
[R].CQDVCPANATGK.[A]	2xCarbamidomethyl [C1; C5]; 1xTMT6plex [K12]; 1xTMT6plex [N-Term]	Q9RRC7	Iron-sulfur binding reductase, putative OS=Deinococcus radiodurans (strain ATCC 13939 / DSM 20539 / JCM 16871 / LMG 4051 / NBRC 15346 / NCIMB 9279 / R1 / VKM B-1422) OX=243230 GN=DR_2565 PE=4 SV=1	#DIV/0!	#DIV/0!
[K].SMMNSTPEK.[Q]	1xDioxidation [M3]; 1xTMT6plex [K9]; 1xTMT6plex [N-Term]	Q9RRC7	Iron-sulfur binding reductase, putative OS=Deinococcus radiodurans (strain ATCC 13939 / DSM 20539 / JCM 16871 / LMG 4051 / NBRC 15346 / NCIMB 9279 / R1 / VKM B-1422) OX=243230 GN=DR_2565 PE=4 SV=1	#DIV/0!	#DIV/0!
[K].LIVATCPHCMNAIGNEYR.[Q]	2xCarbamidomethyl [C6; C9]; 1xOxidation [M10]; 1xTMT6plex [N-Term]	Q9RRC7	Iron-sulfur binding reductase, putative OS=Deinococcus radiodurans (strain ATCC 13939 / DSM 20539 / JCM 16871 / LMG 4051 / NBRC 15346 / NCIMB 9279 / R1 / VKM B-1422) OX=243230 GN=DR_2565 PE=4 SV=1	#DIV/0!	#DIV/0!
[K].LEDLEWPR.[L]	1xDioxidation [W6]; 1xTMT6plex [N-Term]	Q9RRC7	Iron-sulfur binding reductase, putative OS=Deinococcus radiodurans (strain ATCC 13939 / DSM 20539 / JCM 16871 / LMG 4051 / NBRC 15346 / NCIMB 9279 / R1 / VKM B-1422) OX=243230 GN=DR_2565 PE=4 SV=1	#DIV/0!	#DIV/0!
[K].GLEEAMEAEEPK.[L]	1xOxidation [M6]; 1xTMT6plex [K12]; 1xTMT6plex [N-Term]	Q9RRC7	Iron-sulfur binding reductase, putative OS=Deinococcus radiodurans (strain ATCC 13939 / DSM 20539 / JCM 16871 / LMG 4051 / NBRC 15346 / NCIMB 9279 / R1 / VKM B-1422) OX=243230 GN=DR_2565 PE=4 SV=1	#DIV/0!	#DIV/0!
[K].QNTLALDANA.[-]	1xTMT6plex [N-Term]	Q9RRC9	Uncharacterized protein OS=Deinococcus radiodurans (strain ATCC 13939 / DSM 20539 / JCM 16871 / LMG 4051 / NBRC 15346 / NCIMB 9279 / R1 / VKM B-1422) OX=243230 GN=DR_2563 PE=4 SV=1	#DIV/0!	#DIV/0!
[K].AMNALFGPVMK.[A]	2xOxidation [M2; M10]; 1xTMT6plex [K11]; 1xTMT6plex [N-Term]	Q9RRD7	Aspartyl/glutamyl-tRNA(Asn/Gln) amidotransferase subunit B OS=Deinococcus radiodurans (strain ATCC 13939 / DSM 20539 / JCM 16871 / LMG 4051 / NBRC 15346 / NCIMB 9279 / R1 / VKM B-1422) OX=243230 GN=gatB PE=3 SV=2	#DIV/0!	#DIV/0!
[R].AAALEAAR.[I]	1xOxidation [L4]; 1xTMT6plex [N-Term]; 1xCarbonyl [A2]	Q9RRD9	Carbohydrate kinase, putative OS=Deinococcus radiodurans (strain ATCC 13939 / DSM 20539 / JCM 16871 / LMG 4051 / NBRC 15346 / NCIMB 9279 / R1 / VKM B-1422) OX=243230 GN=DR_2553 PE=4 SV=1	#DIV/0!	#DIV/0!
[R].DALYFLHAGGK.[I]	1xTMT6plex [K11]; 1xTMT6plex [N-Term]	Q9RRE0	Endolytic murein transglycosylase OS=Deinococcus radiodurans (strain ATCC 13939 / DSM 20539 / JCM 16871 / LMG 4051 / NBRC 15346 / NCIMB 9279 / R1 / VKM B-1422) OX=243230 GN=mltG PE=3 SV=1	#DIV/0!	#DIV/0!
[K].IYVNHTYAEHLR.[D]	1xTMT6plex [N-Term]	Q9RRE0	Endolytic murein transglycosylase OS=Deinococcus radiodurans (strain ATCC 13939 / DSM 20539 / JCM 16871 / LMG 4051 / NBRC 15346 / NCIMB 9279 / R1 / VKM B-1422) OX=243230 GN=mltG PE=3 SV=1	#DIV/0!	#DIV/0!
[K].VFLQLAR.[Q]	1xTMT6plex [N-Term]	Q9RRE1	Uncharacterized protein OS=Deinococcus radiodurans (strain ATCC 13939 / DSM 20539 / JCM 16871 / LMG 4051 / NBRC 15346 / NCIMB 9279 / R1 / VKM B-1422) OX=243230 GN=DR_2551 PE=4 SV=1	#DIV/0!	#DIV/0!
[R].VVVPDQR.[G]	1xTMT6plex [N-Term]	Q9RRE3	Epoxide hydrolase-related protein OS=Deinococcus radiodurans (strain ATCC 13939 / DSM 20539 / JCM 16871 / LMG 4051 / NBRC 15346 / NCIMB 9279 / R1 / VKM B-1422) OX=243230 GN=DR_2549 PE=4 SV=1	#DIV/0!	#DIV/0!
[R].GLSGTLMNK.[V]	1xOxidation [M7]; 1xTMT6plex [K9]; 1xTMT6plex [N-Term]	Q9RRE5	Glutamyl-tRNA reductase OS=Deinococcus radiodurans (strain ATCC 13939 / DSM 20539 / JCM 16871 / LMG 4051 / NBRC 15346 / NCIMB 9279 / R1 / VKM B-1422) OX=243230 GN=hemA PE=3 SV=1	#DIV/0!	#DIV/0!
[R].IIQGGMGVAVSDWR.[L]	1xTMT6plex [N-Term]	Q9RRE7	Uncharacterized protein OS=Deinococcus radiodurans (strain ATCC 13939 / DSM 20539 / JCM 16871 / LMG 4051 / NBRC 15346 / NCIMB 9279 / R1 / VKM B-1422) OX=243230 GN=DR_2545 PE=4 SV=1	#DIV/0!	#DIV/0!
[R].DVCDLGEMRK.[F]	1xCarbamidomethyl [C3]; 1xOxidation [M8]; 1xTMT6plex [K10]; 1xTMT6plex [N-Term]	Q9RRE7	Uncharacterized protein OS=Deinococcus radiodurans (strain ATCC 13939 / DSM 20539 / JCM 16871 / LMG 4051 / NBRC 15346 / NCIMB 9279 / R1 / VKM B-1422) OX=243230 GN=DR_2545 PE=4 SV=1	#DIV/0!	#DIV/0!
[-].MIVTIDGVAASGK.[S]	1xTMT6plex [K13]; 1xTMT6plex [N-Term]	Q9RRE9	Cytidylate kinase OS=Deinococcus radiodurans (strain ATCC 13939 / DSM 20539 / JCM 16871 / LMG 4051 / NBRC 15346 / NCIMB 9279 / R1 / VKM B-1422) OX=243230 GN=cmk PE=3 SV=2	#DIV/0!	#DIV/0!
[-].MIVTIDGVAASGK.[S]	1xOxidation [M1]; 1xTMT6plex [K13]; 1xTMT6plex [N-Term]	Q9RRE9	Cytidylate kinase OS=Deinococcus radiodurans (strain ATCC 13939 / DSM 20539 / JCM 16871 / LMG 4051 / NBRC 15346 / NCIMB 9279 / R1 / VKM B-1422) OX=243230 GN=cmk PE=3 SV=2	#DIV/0!	#DIV/0!
[K].DAWGSGGPGYQFPDEVR.[S]	1xTMT6plex [N-Term]	Q9RRF0	Peptidyl-prolyl cis-trans isomerase OS=Deinococcus radiodurans (strain ATCC 13939 / DSM 20539 / JCM 16871 / LMG 4051 / NBRC 15346 / NCIMB 9279 / R1 / VKM B-1422) OX=243230 GN=DR_2542 PE=3 SV=1	#DIV/0!	#DIV/0!
[R].VWACLPHER.[L]	1xCarbamidomethyl [C4]; 1xTMT6plex [N-Term]	Q9RRF2	Uncharacterized protein OS=Deinococcus radiodurans (strain ATCC 13939 / DSM 20539 / JCM 16871 / LMG 4051 / NBRC 15346 / NCIMB 9279 / R1 / VKM B-1422) OX=243230 GN=DR_2540 PE=4 SV=1	#DIV/0!	#DIV/0!
[R].SPALLAR.[I]	1xTMT6plex [N-Term]	Q9RRF4	Cytochrome P450 OS=Deinococcus radiodurans (strain ATCC 13939 / DSM 20539 / JCM 16871 / LMG 4051 / NBRC 15346 / NCIMB 9279 / R1 / VKM B-1422) OX=243230 GN=DR_2538 PE=3 SV=1	#DIV/0!	#DIV/0!
[R].AMVGHAVSNSSYVGSSNR.[I]	1xOxidation [V/M]; 1xTMT6plex [N-Term]	Q9RRF7	Hydrolase, putative OS=Deinococcus radiodurans (strain ATCC 13939 / DSM 20539 / JCM 16871 / LMG 4051 / NBRC 15346 / NCIMB 9279 / R1 / VKM B-1422) OX=243230 GN=DR_2535 PE=4 SV=1	#DIV/0!	#DIV/0!
[R].GGAVDAGFQHGR.[Y]	1xTMT6plex [N-Term]	Q9RRF9	Uncharacterized protein OS=Deinococcus radiodurans (strain ATCC 13939 / DSM 20539 / JCM 16871 / LMG 4051 / NBRC 15346 / NCIMB 9279 / R1 / VKM B-1422) OX=243230 GN=DR_2533 PE=4 SV=1	#DIV/0!	#DIV/0!
[-].MTPPSPLK.[S]	1xOxidation [M1]; 1xTMT6plex [K8]; 1xTMT6plex [N-Term]	Q9RRG1	Thiosulfate sulfurtransferase OS=Deinococcus radiodurans (strain ATCC 13939 / DSM 20539 / JCM 16871 / LMG 4051 / NBRC 15346 / NCIMB 9279 / R1 / VKM B-1422) OX=243230 GN=DR_2531 PE=4 SV=1	#DIV/0!	#DIV/0!
[K].VGDDGTWSADVAAPTEGSK.[T]	1xDioxidation [W7]; 1xTMT6plex [K19]; 1xTMT6plex [N-Term]	Q9RRG4	Uncharacterized protein OS=Deinococcus radiodurans (strain ATCC 13939 / DSM 20539 / JCM 16871 / LMG 4051 / NBRC 15346 / NCIMB 9279 / R1 / VKM B-1422) OX=243230 GN=DR_2528 PE=4 SV=1	#DIV/0!	#DIV/0!
[R].DANNNNAYDSGDVVLSR.[H]	1xTMT6plex [N-Term]	Q9RRG5	Uncharacterized protein OS=Deinococcus radiodurans (strain ATCC 13939 / DSM 20539 / JCM 16871 / LMG 4051 / NBRC 15346 / NCIMB 9279 / R1 / VKM B-1422) OX=243230 GN=DR_2527 PE=4 SV=1	#DIV/0!	#DIV/0!
[R].AQVIDK.[V]	1xTMT6plex [K6]; 1xTMT6plex [N-Term]	Q9RRG5	Uncharacterized protein OS=Deinococcus radiodurans (strain ATCC 13939 / DSM 20539 / JCM 16871 / LMG 4051 / NBRC 15346 / NCIMB 9279 / R1 / VKM B-1422) OX=243230 GN=DR_2527 PE=4 SV=1	#DIV/0!	#DIV/0!
[R].NVQSGVYR.[L]	1xDioxidation [Y7]; 1xTMT6plex [N-Term]	Q9RRG5	Uncharacterized protein OS=Deinococcus radiodurans (strain ATCC 13939 / DSM 20539 / JCM 16871 / LMG 4051 / NBRC 15346 / NCIMB 9279 / R1 / VKM B-1422) OX=243230 GN=DR_2527 PE=4 SV=1	#DIV/0!	#DIV/0!
[R].ALGHGDPR.[G]	1xTMT6plex [N-Term]	Q9RRG6	Dihydrolipoyl dehydrogenase OS=Deinococcus radiodurans (strain ATCC 13939 / DSM 20539 / JCM 16871 / LMG 4051 / NBRC 15346 / NCIMB 9279 / R1 / VKM B-1422) OX=243230 GN=DR_2526 PE=3 SV=1	#DIV/0!	#DIV/0!
[K].TVWLSANALR.[T]	1xOxidation [W3]; 1xTMT6plex [N-Term]	Q9RRG8	50S ribosomal protein L28 OS=Deinococcus radiodurans (strain ATCC 13939 / DSM 20539 / JCM 16871 / LMG 4051 / NBRC 15346 / NCIMB 9279 / R1 / VKM B-1422) OX=243230 GN=rpmB PE=1 SV=1	#DIV/0!	#DIV/0!
[R].ECYLTGK.[K]	1xCarbamidomethyl [C2]; 1xOxidation [Y3]; 1xTMT6plex [K7]; 1xTMT6plex [N-Term]	Q9RRG8	50S ribosomal protein L28 OS=Deinococcus radiodurans (strain ATCC 13939 / DSM 20539 / JCM 16871 / LMG 4051 / NBRC 15346 / NCIMB 9279 / R1 / VKM B-1422) OX=243230 GN=rpmB PE=1 SV=1	#DIV/0!	#DIV/0!
[R].AFEMMALAEK.[I]	2xOxidation [M4; M5]; 1xTMT6plex [K10]; 1xTMT6plex [N-Term]	Q9RRI1	Enoyl-CoA hydratase, putative OS=Deinococcus radiodurans (strain ATCC 13939 / DSM 20539 / JCM 16871 / LMG 4051 / NBRC 15346 / NCIMB 9279 / R1 / VKM B-1422) OX=243230 GN=DR_2510 PE=4 SV=1	#DIV/0!	#DIV/0!
[R].LVGYHR.[A]	1xTMT6plex [N-Term]	Q9RRI1	Enoyl-CoA hydratase, putative OS=Deinococcus radiodurans (strain ATCC 13939 / DSM 20539 / JCM 16871 / LMG 4051 / NBRC 15346 / NCIMB 9279 / R1 / VKM B-1422) OX=243230 GN=DR_2510 PE=4 SV=1	#DIV/0!	#DIV/0!
[R].GFCAGQDLGDVSGR.[D]	1xCarbamidomethyl [C3]; 1xOxidation [D10]; 1xTMT6plex [N-Term]	Q9RRI1	Enoyl-CoA hydratase, putative OS=Deinococcus radiodurans (strain ATCC 13939 / DSM 20539 / JCM 16871 / LMG 4051 / NBRC 15346 / NCIMB 9279 / R1 / VKM B-1422) OX=243230 GN=DR_2510 PE=4 SV=1	#DIV/0!	#DIV/0!
[K].GYTVEYQDER.[F]	1xTMT6plex [N-Term]	Q9RRI2	Putative pre-16S rRNA nuclease OS=Deinococcus radiodurans (strain ATCC 13939 / DSM 20539 / JCM 16871 / LMG 4051 / NBRC 15346 / NCIMB 9279 / R1 / VKM B-1422) OX=243230 GN=DR_2509 PE=3 SV=1	#DIV/0!	#DIV/0!
[R].GYMHIQDR.[S]	1xTMT6plex [N-Term]	Q9RRI3	Medium-chain fatty acid--CoA ligase OS=Deinococcus radiodurans (strain ATCC 13939 / DSM 20539 / JCM 16871 / LMG 4051 / NBRC 15346 / NCIMB 9279 / R1 / VKM B-1422) OX=243230 GN=DR_2507 PE=4 SV=1	#DIV/0!	#DIV/0!
[R].GYMHIQDR.[S]	1xOxidation [M3]; 1xTMT6plex [N-Term]	Q9RRI3	Medium-chain fatty acid--CoA ligase OS=Deinococcus radiodurans (strain ATCC 13939 / DSM 20539 / JCM 16871 / LMG 4051 / NBRC 15346 / NCIMB 9279 / R1 / VKM B-1422) OX=243230 GN=DR_2507 PE=4 SV=1	#DIV/0!	#DIV/0!
[R].TTYGEVADR.[A]	1xTMT6plex [N-Term]	Q9RRI3	Medium-chain fatty acid--CoA ligase OS=Deinococcus radiodurans (strain ATCC 13939 / DSM 20539 / JCM 16871 / LMG 4051 / NBRC 15346 / NCIMB 9279 / R1 / VKM B-1422) OX=243230 GN=DR_2507 PE=4 SV=1	#DIV/0!	#DIV/0!
[R].AADWQSAELSGLVR.[Q]	1xTMT6plex [N-Term]	Q9RRI5	Uncharacterized protein OS=Deinococcus radiodurans (strain ATCC 13939 / DSM 20539 / JCM 16871 / LMG 4051 / NBRC 15346 / NCIMB 9279 / R1 / VKM B-1422) OX=243230 GN=DR_2505 PE=4 SV=1	#DIV/0!	#DIV/0!
[R].VQAGSAPTLIR.[I]	1xTMT6plex [N-Term]	Q9RRI7	Prolyl endopeptidase OS=Deinococcus radiodurans (strain ATCC 13939 / DSM 20539 / JCM 16871 / LMG 4051 / NBRC 15346 / NCIMB 9279 / R1 / VKM B-1422) OX=243230 GN=DR_2503 PE=4 SV=1	#DIV/0!	#DIV/0!
[R].GDHVDVYQNAAGQEVR.[V]	1xTMT6plex [N-Term]	Q9RRI7	Prolyl endopeptidase OS=Deinococcus radiodurans (strain ATCC 13939 / DSM 20539 / JCM 16871 / LMG 4051 / NBRC 15346 / NCIMB 9279 / R1 / VKM B-1422) OX=243230 GN=DR_2503 PE=4 SV=1	#DIV/0!	#DIV/0!
[R].LDALTGVAGR.[A]	1xTMT6plex [N-Term]	Q9RRJ2	GGDEF family protein OS=Deinococcus radiodurans (strain ATCC 13939 / DSM 20539 / JCM 16871 / LMG 4051 / NBRC 15346 / NCIMB 9279 / R1 / VKM B-1422) OX=243230 GN=DR_2498 PE=4 SV=1	#DIV/0!	#DIV/0!
[K].GAELAPLR.[A]	1xTMT6plex [N-Term]	Q9RRJ4	UDP-N-acetylmuramoylalanine--D-glutamate ligase OS=Deinococcus radiodurans (strain ATCC 13939 / DSM 20539 / JCM 16871 / LMG 4051 / NBRC 15346 / NCIMB 9279 / R1 / VKM B-1422) OX=243230 GN=murD PE=3 SV=1	#DIV/0!	#DIV/0!
[R].LRPELPMVGITGTAGK.[G]	1xOxidation [M7]; 1xTMT6plex [K16]; 1xTMT6plex [N-Term]	Q9RRJ4	UDP-N-acetylmuramoylalanine--D-glutamate ligase OS=Deinococcus radiodurans (strain ATCC 13939 / DSM 20539 / JCM 16871 / LMG 4051 / NBRC 15346 / NCIMB 9279 / R1 / VKM B-1422) OX=243230 GN=murD PE=3 SV=1	#DIV/0!	#DIV/0!
[R].RAVQALLGTQSGSGESA.[-]	1xTMT6plex [N-Term]	Q9RRJ4	UDP-N-acetylmuramoylalanine--D-glutamate ligase OS=Deinococcus radiodurans (strain ATCC 13939 / DSM 20539 / JCM 16871 / LMG 4051 / NBRC 15346 / NCIMB 9279 / R1 / VKM B-1422) OX=243230 GN=murD PE=3 SV=1	#DIV/0!	#DIV/0!
[R].LAEAGLR.[T]	1xTMT6plex [N-Term]	Q9RRJ5	1-(5-phosphoribosyl)-5-[(5-phosphoribosylamino)methylideneamino] imidazole-4-carboxamide isomerase OS=Deinococcus radiodurans (strain ATCC 13939 / DSM 20539 / JCM 16871 / LMG 4051 / NBRC 15346 / NCIMB 9279 / R1 / VKM B-1422) OX=243230 GN=hisA PE=3 SV=1	#DIV/0!	#DIV/0!
[R].GLDRDLMR.[Q]	1xOxidation [L6]; 1xTMT6plex [N-Term]	Q9RRJ5	1-(5-phosphoribosyl)-5-[(5-phosphoribosylamino)methylideneamino] imidazole-4-carboxamide isomerase OS=Deinococcus radiodurans (strain ATCC 13939 / DSM 20539 / JCM 16871 / LMG 4051 / NBRC 15346 / NCIMB 9279 / R1 / VKM B-1422) OX=243230 GN=hisA PE=3 SV=1	#DIV/0!	#DIV/0!
[R].THNLVTQAMR.[E]	1xOxidation [M/T]; 1xTMT6plex [N-Term]	Q9RRJ6	DNA-directed RNA polymerase subunit omega OS=Deinococcus radiodurans (strain ATCC 13939 / DSM 20539 / JCM 16871 / LMG 4051 / NBRC 15346 / NCIMB 9279 / R1 / VKM B-1422) OX=243230 GN=rpoZ PE=3 SV=2	#DIV/0!	#DIV/0!
[R].WPDHVR.[L]	1xTMT6plex [N-Term]	Q9RRJ7	Carboxypeptidase G2 OS=Deinococcus radiodurans (strain ATCC 13939 / DSM 20539 / JCM 16871 / LMG 4051 / NBRC 15346 / NCIMB 9279 / R1 / VKM B-1422) OX=243230 GN=DR_2493 PE=4 SV=1	#DIV/0!	#DIV/0!
[R].GTFPEAVR.[A]	1xTMT6plex [N-Term]	Q9RRK0	Uncharacterized protein OS=Deinococcus radiodurans (strain ATCC 13939 / DSM 20539 / JCM 16871 / LMG 4051 / NBRC 15346 / NCIMB 9279 / R1 / VKM B-1422) OX=243230 GN=DR_2489 PE=4 SV=1	#DIV/0!	#DIV/0!
[K].LRPSNVMQQVASK.[L]	1xOxidation [Q8]; 1xTMT6plex [K13]; 1xTMT6plex [N-Term]	Q9RRK2	Cytochrome C4, putative OS=Deinococcus radiodurans (strain ATCC 13939 / DSM 20539 / JCM 16871 / LMG 4051 / NBRC 15346 / NCIMB 9279 / R1 / VKM B-1422) OX=243230 GN=DR_2487 PE=4 SV=1	#DIV/0!	#DIV/0!
[K].VLFQATTPGLNAVTASK.[F]	1xTMT6plex [K17]; 1xTMT6plex [N-Term]	Q9RRK5	Uncharacterized WD repeat-containing protein DR_2484 OS=Deinococcus radiodurans (strain ATCC 13939 / DSM 20539 / JCM 16871 / LMG 4051 / NBRC 15346 / NCIMB 9279 / R1 / VKM B-1422) OX=243230 GN=DR_2484 PE=4 SV=1	#DIV/0!	#DIV/0!
[R].DANLEDMAK.[V]	1xTMT6plex [K9]; 1xTMT6plex [N-Term]	Q9RRK9	Acetyl-CoA acetyltransferase OS=Deinococcus radiodurans (strain ATCC 13939 / DSM 20539 / JCM 16871 / LMG 4051 / NBRC 15346 / NCIMB 9279 / R1 / VKM B-1422) OX=243230 GN=DR_2480 PE=3 SV=1	#DIV/0!	#DIV/0!
[K].AAAAQDAGK.[F]	1xTMT6plex [K9]; 1xTMT6plex [N-Term]	Q9RRK9	Acetyl-CoA acetyltransferase OS=Deinococcus radiodurans (strain ATCC 13939 / DSM 20539 / JCM 16871 / LMG 4051 / NBRC 15346 / NCIMB 9279 / R1 / VKM B-1422) OX=243230 GN=DR_2480 PE=3 SV=1	#DIV/0!	#DIV/0!
[R].YDLASLR.[L]	1xTMT6plex [N-Term]	Q9RRL7	Acetyl-coenzyme A synthetase OS=Deinococcus radiodurans (strain ATCC 13939 / DSM 20539 / JCM 16871 / LMG 4051 / NBRC 15346 / NCIMB 9279 / R1 / VKM B-1422) OX=243230 GN=acsA PE=3 SV=1	#DIV/0!	#DIV/0!
[K].AFGFQK.[A]	1xTMT6plex [K6]; 1xTMT6plex [N-Term]	Q9RRM3	Serine-pyruvate aminotransferase OS=Deinococcus radiodurans (strain ATCC 13939 / DSM 20539 / JCM 16871 / LMG 4051 / NBRC 15346 / NCIMB 9279 / R1 / VKM B-1422) OX=243230 GN=DR_2465 PE=3 SV=1	#DIV/0!	#DIV/0!
[K].SVTVLK.[A]	1xTMT6plex [K6]; 1xTMT6plex [N-Term]	Q9RRM3	Serine-pyruvate aminotransferase OS=Deinococcus radiodurans (strain ATCC 13939 / DSM 20539 / JCM 16871 / LMG 4051 / NBRC 15346 / NCIMB 9279 / R1 / VKM B-1422) OX=243230 GN=DR_2465 PE=3 SV=1	#DIV/0!	#DIV/0!
[K].LDALEER.[L]	1xTMT6plex [N-Term]	Q9RRM6	Ribonuclease Y OS=Deinococcus radiodurans (strain ATCC 13939 / DSM 20539 / JCM 16871 / LMG 4051 / NBRC 15346 / NCIMB 9279 / R1 / VKM B-1422) OX=243230 GN=rny PE=3 SV=1	#DIV/0!	#DIV/0!
[K].VTDAQATLLAR.[D]	1xTMT6plex [N-Term]	Q9RRM6	Ribonuclease Y OS=Deinococcus radiodurans (strain ATCC 13939 / DSM 20539 / JCM 16871 / LMG 4051 / NBRC 15346 / NCIMB 9279 / R1 / VKM B-1422) OX=243230 GN=rny PE=3 SV=1	#DIV/0!	#DIV/0!
[R].AGLMHDVGK.[S]	1xTMT6plex [K9]; 1xTMT6plex [N-Term]	Q9RRM6	Ribonuclease Y OS=Deinococcus radiodurans (strain ATCC 13939 / DSM 20539 / JCM 16871 / LMG 4051 / NBRC 15346 / NCIMB 9279 / R1 / VKM B-1422) OX=243230 GN=rny PE=3 SV=1	#DIV/0!	#DIV/0!
[R].EQILGR.[L]	1xTMT6plex [N-Term]	Q9RRM6	Ribonuclease Y OS=Deinococcus radiodurans (strain ATCC 13939 / DSM 20539 / JCM 16871 / LMG 4051 / NBRC 15346 / NCIMB 9279 / R1 / VKM B-1422) OX=243230 GN=rny PE=3 SV=1	#DIV/0!	#DIV/0!
[R].AGLMHDVGK.[S]	1xOxidation [M4]; 1xTMT6plex [K9]; 1xTMT6plex [N-Term]	Q9RRM6	Ribonuclease Y OS=Deinococcus radiodurans (strain ATCC 13939 / DSM 20539 / JCM 16871 / LMG 4051 / NBRC 15346 / NCIMB 9279 / R1 / VKM B-1422) OX=243230 GN=rny PE=3 SV=1	#DIV/0!	#DIV/0!
[R].YPDLHADTLR.[A]	1xTMT6plex [N-Term]	Q9RRM7	Histidinol-phosphate aminotransferase OS=Deinococcus radiodurans (strain ATCC 13939 / DSM 20539 / JCM 16871 / LMG 4051 / NBRC 15346 / NCIMB 9279 / R1 / VKM B-1422) OX=243230 GN=hisC PE=3 SV=1	#DIV/0!	#DIV/0!
[truncated: 13,585 more rows]

## Sheet: E coli protein level informatio
Proteins Unique Sequence ID	Checked	Protein FDR Confidence: Combined	Master	Accession	Description	Exp. q-value: Combined	Sum PEP Score	Coverage [%]	# Peptides	# PSMs	# Unique Peptides	# AAs	MW [kDa]	calc. pI	Score Sequest HT: Sequest HT	# Peptides (by Search Engine): Sequest HT	# Razor Peptides	Abundance Ratio: (Sample) / (Control)	Abundance Ratio Adj. P-Value: (Sample) / (Control)	Abundances (Grouped): Control	Abundances (Grouped): Sample	Abundances (Grouped) CV [%]: Control	Abundances (Grouped) CV [%]: Sample	Found in Sample: [S1] F1: 126, Control	Found in Sample: [S2] F1: 127N, Control	Found in Sample: [S3] F1: 127C, Control	Found in Sample: [S4] F1: 128N, Control	Found in Sample: [S5] F1: 128C, Control	Found in Sample: [S6] F1: 129N, Sample	Found in Sample: [S7] F1: 129C, Sample	Found in Sample: [S8] F1: 130N, Sample	Found in Sample: [S9] F1: 130C, Sample	Found in Sample: [S10] F1: 131, Sample	# Protein Groups	Modifications
[truncated: 2,027 more rows]

[truncated: 5 more sheets: D rad protein level information, E coli MS raw, D rad MS raw, E coli MS contaminant peptides, D rad MS contaminant peptides]
