# Supplementary material for: Ionizing Radiation-induced Proteomic Oxidation in Escherichia coli
Source: Mol Cell Proteomics. 2020 Nov 23;19(8):1375–95. doi: 10.1074/mcp.RA120.002092 (PMC8015010; doi:10.1074/mcp.RA120.002092)
Supplement: Supplementary file 1 [file mmc1.zip › 160164_2_supp_545935_qbpwsk.xlsx]

## Sheet: 231 table summary
	MDA-MB-231 MS data	Total detected	Total quantified	No fold change (irradiated/control)	Fold increase >1 (irradiated/control)	Fold increase >2 (irradiated/control)	Fold decrease <1 (irradiated/control)	Fold decrease <0.5 (irradiated/control)	Only in irradiated sample (FC = 100)	Only in control sample (FC = 0.01)
	Total peptides	27817	27310	25532	1065	438	713	461	191	151
	Carbonylated peptides (+14 Da)	1289	1236	952	12	9	13	11	5	7
	Oxidized peptides (+16 Da)	257	228	203	158	121	126	74	58	27
	Dioxidized peptides (+32 Da)	125	113	67	37	30	9	3	8	1
	Trioxidized peptides (+48 Da)	57	49	30	17	16	2	2	7	1
	Percent carbonylated	0.0463386	0.0452581	0.0372865	0.0112676	0.0205479	0.0182328	0.0238612	0.026178	0.0463576
	Percent oxidized	0.00923895	0.00834859	0.00795081	0.148357	0.276256	0.176718	0.160521	0.303665	0.178808
	Percent dioxidized	0.00449365	0.00413768	0.00262416	0.0347418	0.0684932	0.0126227	0.00650759	0.0418848	0.00662252
	Percent trioxidized	0.00204911	0.00179421	0.001175	0.0159624	0.0365297	0.00280505	0.00433839	0.0366492	0.00662252

## Sheet: 231 LFQ MS
Peptide sequence	Modifications	Master Protein Accessions	Master Protein Descriptions	Fold change (irradiated/control)	adj. p value
[K].ITDLANLSAANHDAAIFPGGFGAAK.[N]		A0A0B4J2D5	Glutamine amidotransferase-like class 1 domain-containing protein 3B, mitochondrial OS=Homo sapiens OX=9606 GN=GATD3B PE=1 SV=1	1.188	0.821716
[R].GVEVTVGHEQEEGGK.[W]		A0A0B4J2D5	Glutamine amidotransferase-like class 1 domain-containing protein 3B, mitochondrial OS=Homo sapiens OX=9606 GN=GATD3B PE=1 SV=1	0.907	0.999969
[K].EVVEAHVDQK.[N]		A0A0B4J2D5	Glutamine amidotransferase-like class 1 domain-containing protein 3B, mitochondrial OS=Homo sapiens OX=9606 GN=GATD3B PE=1 SV=1	0.787	0.889639
[K].SLGLLCHK.[F]	1xOxidation [L4]; 1xTrioxidation [C6]; 1xCarbonyl [L2]	A0AVK6	Transcription factor E2F8 OS=Homo sapiens OX=9606 GN=E2F8 PE=1 SV=1	1.051	0.999969
[R].LFCDFGDEFEVLDTTGEEPK.[E]	1xCarbamidomethyl [C3]	A0AVT1	Ubiquitin-like modifier-activating enzyme 6 OS=Homo sapiens OX=9606 GN=UBA6 PE=1 SV=1	1.368	0.595081
[K].SYTAADATLK.[I]		A0AVT1	Ubiquitin-like modifier-activating enzyme 6 OS=Homo sapiens OX=9606 GN=UBA6 PE=1 SV=1	1.171	0.953066
[K].YGIEPTMVVQGVK.[M]		A0AVT1	Ubiquitin-like modifier-activating enzyme 6 OS=Homo sapiens OX=9606 GN=UBA6 PE=1 SV=1	1.163	0.939887
[K].DGSLFWQSPK.[R]		A0AVT1	Ubiquitin-like modifier-activating enzyme 6 OS=Homo sapiens OX=9606 GN=UBA6 PE=1 SV=1	1.13	0.916882
[K].FISADVHGIWSR.[L]		A0AVT1	Ubiquitin-like modifier-activating enzyme 6 OS=Homo sapiens OX=9606 GN=UBA6 PE=1 SV=1	1.107	0.995262
[K].VCPTTETIYNDEFYTK.[Q]	1xCarbamidomethyl [C2]	A0AVT1	Ubiquitin-like modifier-activating enzyme 6 OS=Homo sapiens OX=9606 GN=UBA6 PE=1 SV=1	1.071	0.999969
[K].FDLNEPLHLSFLQNAAK.[L]		A0AVT1	Ubiquitin-like modifier-activating enzyme 6 OS=Homo sapiens OX=9606 GN=UBA6 PE=1 SV=1	1.036	0.999969
[K].VTGGYPFEAYK.[N]		A0AVT1	Ubiquitin-like modifier-activating enzyme 6 OS=Homo sapiens OX=9606 GN=UBA6 PE=1 SV=1	1.016	1
[R].NAIFQLEK.[A]		A0AVT1	Ubiquitin-like modifier-activating enzyme 6 OS=Homo sapiens OX=9606 GN=UBA6 PE=1 SV=1	0.959	0.999969
[K].QDVIITALDNVEAR.[R]		A0AVT1	Ubiquitin-like modifier-activating enzyme 6 OS=Homo sapiens OX=9606 GN=UBA6 PE=1 SV=1	0.858	0.923006
[K].SFPAAIEHTIQWAR.[D]		A0AVT1	Ubiquitin-like modifier-activating enzyme 6 OS=Homo sapiens OX=9606 GN=UBA6 PE=1 SV=1	0.857	0.995268
[K].VVQTDETAR.[K]		A0AVT1	Ubiquitin-like modifier-activating enzyme 6 OS=Homo sapiens OX=9606 GN=UBA6 PE=1 SV=1	0.825	0.981333
[K].DDDHNGHIDFITAASNLR.[A]		A0AVT1	Ubiquitin-like modifier-activating enzyme 6 OS=Homo sapiens OX=9606 GN=UBA6 PE=1 SV=1	0.794	0.775235
[R].KPDHVPISSEDER.[N]		A0AVT1	Ubiquitin-like modifier-activating enzyme 6 OS=Homo sapiens OX=9606 GN=UBA6 PE=1 SV=1	0.766	0.970296
[K].SDLQMAVLSFEK.[D]		A0AVT1	Ubiquitin-like modifier-activating enzyme 6 OS=Homo sapiens OX=9606 GN=UBA6 PE=1 SV=1
[K].VDVGQQPLR.[I]		A0FGR8	Extended synaptotagmin-2 OS=Homo sapiens OX=9606 GN=ESYT2 PE=1 SV=1	1.259	0.802553
[R].NLIAFSEDGSDPYVR.[M]		A0FGR8	Extended synaptotagmin-2 OS=Homo sapiens OX=9606 GN=ESYT2 PE=1 SV=1	1.128	0.978685
[R].LLDEWFTLDEVPK.[G]		A0FGR8	Extended synaptotagmin-2 OS=Homo sapiens OX=9606 GN=ESYT2 PE=1 SV=1	0.98	1
[K].AQPPEAGPQGLHDLGR.[S]		A0FGR8	Extended synaptotagmin-2 OS=Homo sapiens OX=9606 GN=ESYT2 PE=1 SV=1	0.906	0.999969
[R].ITVPLVSEVQIAQLR.[F]		A0FGR8	Extended synaptotagmin-2 OS=Homo sapiens OX=9606 GN=ESYT2 PE=1 SV=1	0.858	0.988505
[K].LSNFLPDLPGMIDLPGSHDNSSLR.[S]		A0JLT2	Mediator of RNA polymerase II transcription subunit 19 OS=Homo sapiens OX=9606 GN=MED19 PE=1 SV=2	1.017	0.999969
[K].LTQQLEEER.[I]		A0MZ66	Shootin-1 OS=Homo sapiens OX=9606 GN=SHTN1 PE=1 SV=4	0.883	0.999969
[K].SLDPENSETELER.[I]		A0MZ66	Shootin-1 OS=Homo sapiens OX=9606 GN=SHTN1 PE=1 SV=4
[R].EQVPSLGSNVACGLAYTDYHK.[A]	1xCarbamidomethyl [C12]	A1L0T0	Acetolactate synthase-like protein OS=Homo sapiens OX=9606 GN=ILVBL PE=1 SV=2	100	6.5649e-16
[R].AAVETLGVPCFLGGMAR.[G]	1xCarbamidomethyl [C10]	A1L0T0	Acetolactate synthase-like protein OS=Homo sapiens OX=9606 GN=ILVBL PE=1 SV=2	1.372	0.5645
[K].IPVMALVGNDAGWTQISR.[E]		A1L0T0	Acetolactate synthase-like protein OS=Homo sapiens OX=9606 GN=ILVBL PE=1 SV=2	1.249	0.863801
[K].LVEGLQGQTWAPDWVEELR.[E]		A1L0T0	Acetolactate synthase-like protein OS=Homo sapiens OX=9606 GN=ILVBL PE=1 SV=2	1.128	0.97498
[R].HGGENVAAVLR.[A]		A1L0T0	Acetolactate synthase-like protein OS=Homo sapiens OX=9606 GN=ILVBL PE=1 SV=2	0.553	0.106008
[R].EPLSSETQYSVDTR.[R]		A2A3N6	Putative PIP5K1A and PSMD4-like protein OS=Homo sapiens OX=9606 GN=PIPSL PE=5 SV=1	0.01	6.5649e-16
[R].VVSNDDGSISYESR.[S]		A3KN83	Protein strawberry notch homolog 1 OS=Homo sapiens OX=9606 GN=SBNO1 PE=1 SV=1	1.382	0.587847
[R].VVYASATGASEPR.[N]		A3KN83	Protein strawberry notch homolog 1 OS=Homo sapiens OX=9606 GN=SBNO1 PE=1 SV=1	1.074	0.999969
[R].QGLIGVGLINVEDR.[S]		A3KN83	Protein strawberry notch homolog 1 OS=Homo sapiens OX=9606 GN=SBNO1 PE=1 SV=1	1.073	0.999969
[R].SNQVTAPEYVFLISELAGEQR.[F]		A3KN83	Protein strawberry notch homolog 1 OS=Homo sapiens OX=9606 GN=SBNO1 PE=1 SV=1	0.985	1
[K].GVLQSLIEK.[H]		A3KN83	Protein strawberry notch homolog 1 OS=Homo sapiens OX=9606 GN=SBNO1 PE=1 SV=1	0.869	0.974619
[K].LIADVGLVGFPNAGK.[S]		A4D1E9	GTP-binding protein 10 OS=Homo sapiens OX=9606 GN=GTPBP10 PE=1 SV=1	0.891	0.999969
[R].QLILPTDK.[G]	2xOxidation [L4; P5]	A5PLN7	Protein FAM149A OS=Homo sapiens OX=9606 GN=FAM149A PE=2 SV=2	1.105	0.991447
[R].LAEVGQYEQVK.[Q]		A5YKK6	CCR4-NOT transcription complex subunit 1 OS=Homo sapiens OX=9606 GN=CNOT1 PE=1 SV=2	1.142	0.969462
[R].DAIAALGLLQK.[A]		A5YKK6	CCR4-NOT transcription complex subunit 1 OS=Homo sapiens OX=9606 GN=CNOT1 PE=1 SV=2	1.141	0.937228
[K].EIDDEANSYFQR.[I]		A5YKK6	CCR4-NOT transcription complex subunit 1 OS=Homo sapiens OX=9606 GN=CNOT1 PE=1 SV=2	1.119	0.960047
[K].NLDEQLSAPK.[K]		A5YKK6	CCR4-NOT transcription complex subunit 1 OS=Homo sapiens OX=9606 GN=CNOT1 PE=1 SV=2	1.119	0.991908
[K].GAFGVGQEQIDAFLK.[T]		A5YKK6	CCR4-NOT transcription complex subunit 1 OS=Homo sapiens OX=9606 GN=CNOT1 PE=1 SV=2	1.037	0.999969
[K].NLALDINELKPGNLLK.[D]		A5YKK6	CCR4-NOT transcription complex subunit 1 OS=Homo sapiens OX=9606 GN=CNOT1 PE=1 SV=2	0.985	1
[R].NLILSAFPR.[N]		A5YKK6	CCR4-NOT transcription complex subunit 1 OS=Homo sapiens OX=9606 GN=CNOT1 PE=1 SV=2	0.973	1
[K].QLAVYEEFAR.[N]		A5YKK6	CCR4-NOT transcription complex subunit 1 OS=Homo sapiens OX=9606 GN=CNOT1 PE=1 SV=2	0.96	0.999969
[R].AVQELVHPVVDR.[S]		A5YKK6	CCR4-NOT transcription complex subunit 1 OS=Homo sapiens OX=9606 GN=CNOT1 PE=1 SV=2	0.89	0.979221
[K].SLDLIESLLR.[L]		A5YKK6	CCR4-NOT transcription complex subunit 1 OS=Homo sapiens OX=9606 GN=CNOT1 PE=1 SV=2	0.83	0.958754
[R].SPVTFLSDLR.[S]		A5YKK6	CCR4-NOT transcription complex subunit 1 OS=Homo sapiens OX=9606 GN=CNOT1 PE=1 SV=2	0.802	0.764888
[R].SNLQVSNEPGNR.[Y]		A5YKK6	CCR4-NOT transcription complex subunit 1 OS=Homo sapiens OX=9606 GN=CNOT1 PE=1 SV=2	0.766	0.970296
[K].QAWATDDVAQIYDK.[C]		A5YKK6	CCR4-NOT transcription complex subunit 1 OS=Homo sapiens OX=9606 GN=CNOT1 PE=1 SV=2	0.608	0.0675585
[R].AGLPPALGSR.[G]	2xOxidation [P4; P5]	A6NCL7	Ankyrin repeat domain-containing protein 33B OS=Homo sapiens OX=9606 GN=ANKRD33B PE=3 SV=1	0.795	0.78168
[R].LDTDILLGATCGLK.[T]	1xCarbamidomethyl [C11]	A6NDG6	Glycerol-3-phosphate phosphatase OS=Homo sapiens OX=9606 GN=PGP PE=1 SV=1	1.46	0.290841
[R].FIFDCVSQEYGINPER.[T]	1xCarbamidomethyl [C5]	A6NDG6	Glycerol-3-phosphate phosphatase OS=Homo sapiens OX=9606 GN=PGP PE=1 SV=1	1.318	0.726362
[R].QADIIGKPSR.[F]		A6NDG6	Glycerol-3-phosphate phosphatase OS=Homo sapiens OX=9606 GN=PGP PE=1 SV=1	0.782	0.714246
[K].TILTLTGVSTLGDVK.[N]		A6NDG6	Glycerol-3-phosphate phosphatase OS=Homo sapiens OX=9606 GN=PGP PE=1 SV=1	0.781	0.815897
[K].ELISFLSEPEILVK.[E]		A6NDU8	UPF0600 protein C5orf51 OS=Homo sapiens OX=9606 GN=C5orf51 PE=1 SV=1	0.972	1
[R].VTVPIPPTHR.[R]	3xOxidation [P4; P6; P7]; 1xCarbonyl [I5]	A6NE52	WD repeat-containing protein 97 OS=Homo sapiens OX=9606 GN=WDR97 PE=2 SV=2	0.01	6.5649e-16
[K].DAWASEGLLAVLR.[A]		A6NED2	RCC1 domain-containing protein 1 OS=Homo sapiens OX=9606 GN=RCCD1 PE=1 SV=1	0.756	0.98863
[K].FVITTTSR.[K]		A6NHR9	Structural maintenance of chromosomes flexible hinge domain-containing protein 1 OS=Homo sapiens OX=9606 GN=SMCHD1 PE=1 SV=2	1.948	0.0114749
[K].EITCDNFDETVK.[D]	1xCarbamidomethyl [C4]	A6NHR9	Structural maintenance of chromosomes flexible hinge domain-containing protein 1 OS=Homo sapiens OX=9606 GN=SMCHD1 PE=1 SV=2	1.142	0.970296
[K].TTFQENTQSISVR.[G]		A6NHR9	Structural maintenance of chromosomes flexible hinge domain-containing protein 1 OS=Homo sapiens OX=9606 GN=SMCHD1 PE=1 SV=2	1.054	0.999969
[K].GSNEEDTDTPLFIGK.[V]		A6NHR9	Structural maintenance of chromosomes flexible hinge domain-containing protein 1 OS=Homo sapiens OX=9606 GN=SMCHD1 PE=1 SV=2	1.048	0.999969
[R].EFSDFIR.[V]		A6NHR9	Structural maintenance of chromosomes flexible hinge domain-containing protein 1 OS=Homo sapiens OX=9606 GN=SMCHD1 PE=1 SV=2	1.041	0.999969
[R].VQLISGPPAK.[L]		A6NHR9	Structural maintenance of chromosomes flexible hinge domain-containing protein 1 OS=Homo sapiens OX=9606 GN=SMCHD1 PE=1 SV=2	1.036	0.999969
[R].ETYPDDPCFPSK.[L]	1xCarbamidomethyl [C8]	A6NHR9	Structural maintenance of chromosomes flexible hinge domain-containing protein 1 OS=Homo sapiens OX=9606 GN=SMCHD1 PE=1 SV=2	1.008	0.999969
[R].SLNSDISYFGVGGK.[Q]		A6NHR9	Structural maintenance of chromosomes flexible hinge domain-containing protein 1 OS=Homo sapiens OX=9606 GN=SMCHD1 PE=1 SV=2	0.986	0.999969
[K].LQVVLNESNADTYAGRPLPSK.[A]		A6NHR9	Structural maintenance of chromosomes flexible hinge domain-containing protein 1 OS=Homo sapiens OX=9606 GN=SMCHD1 PE=1 SV=2	0.923	0.999969
[R].LQIFSVEGQK.[A]		A6NHR9	Structural maintenance of chromosomes flexible hinge domain-containing protein 1 OS=Homo sapiens OX=9606 GN=SMCHD1 PE=1 SV=2	0.914	0.999969
[K].LLLIDWPELK.[E]		A6NHR9	Structural maintenance of chromosomes flexible hinge domain-containing protein 1 OS=Homo sapiens OX=9606 GN=SMCHD1 PE=1 SV=2	0.906	0.999969
[R].ANLGVFSVFAPR.[G]		A6NHR9	Structural maintenance of chromosomes flexible hinge domain-containing protein 1 OS=Homo sapiens OX=9606 GN=SMCHD1 PE=1 SV=2	0.882	0.999969
[R].QQVLPLDSIYK.[K]		A6NHR9	Structural maintenance of chromosomes flexible hinge domain-containing protein 1 OS=Homo sapiens OX=9606 GN=SMCHD1 PE=1 SV=2	0.873	0.955586
[R].EINITSALAEK.[I]		A6NHR9	Structural maintenance of chromosomes flexible hinge domain-containing protein 1 OS=Homo sapiens OX=9606 GN=SMCHD1 PE=1 SV=2	0.817	0.885713
[K].SLFEASQQLLNEMK.[C]		A6NHR9	Structural maintenance of chromosomes flexible hinge domain-containing protein 1 OS=Homo sapiens OX=9606 GN=SMCHD1 PE=1 SV=2
[K].LMILPDPEKPVR.[L]	1xOxidation [L1]	A6NHR9	Structural maintenance of chromosomes flexible hinge domain-containing protein 1 OS=Homo sapiens OX=9606 GN=SMCHD1 PE=1 SV=2
[K].APPTLQAETATKPQATSAPSPAPK.[Q]		A8CG34	Nuclear envelope pore membrane protein POM 121C OS=Homo sapiens OX=9606 GN=POM121C PE=1 SV=3	1.113	0.994572
[R].RGEQLTLPPPPQLGYSITAEDLDLEK.[K]		A8CG34	Nuclear envelope pore membrane protein POM 121C OS=Homo sapiens OX=9606 GN=POM121C PE=1 SV=3	1.06	0.999969
[R].NAITSSYSSTR.[G]		A8CG34	Nuclear envelope pore membrane protein POM 121C OS=Homo sapiens OX=9606 GN=POM121C PE=1 SV=3	0.967	0.999969
[R].EPPPVYPDLAEVVGYQWSSPSEATESFLSK.[E]		A8MXV4	Nucleoside diphosphate-linked moiety X motif 19 OS=Homo sapiens OX=9606 GN=NUDT19 PE=1 SV=1	1.025	0.999969
[K].TDNTGTLPEDVAFR.[I]		A8MXV4	Nucleoside diphosphate-linked moiety X motif 19 OS=Homo sapiens OX=9606 GN=NUDT19 PE=1 SV=1	0.973	0.999969
[R].EAFEEAGVLLLRPR.[T]		A8MXV4	Nucleoside diphosphate-linked moiety X motif 19 OS=Homo sapiens OX=9606 GN=NUDT19 PE=1 SV=1	0.968	0.999969
[R].LANFASLSDLHK.[F]		A8MXV4	Nucleoside diphosphate-linked moiety X motif 19 OS=Homo sapiens OX=9606 GN=NUDT19 PE=1 SV=1	0.944	0.999969
[K].TAMEVEAPSKPAR.[T]	1xOxidation [M3]	E9PRG8	Uncharacterized protein C11orf98 OS=Homo sapiens OX=9606 GN=C11orf98 PE=4 SV=2	0.603	0.44825
[R].DYLQLLR.[K]		L0R6Q1	SLC35A4 upstream open reading frame protein OS=Homo sapiens OX=9606 GN=SLC35A4 PE=3 SV=1	0.559	0.125505
[K].YGSVAFPNFEQGVACLR.[E]	1xCarbamidomethyl [C15]	O00116	Alkyldihydroxyacetonephosphate synthase, peroxisomal OS=Homo sapiens OX=9606 GN=AGPS PE=1 SV=1	1.606	0.0471231
[K].ESGYCTGHEPDSLEFSTVGGWVSTR.[A]	1xCarbamidomethyl [C5]	O00116	Alkyldihydroxyacetonephosphate synthase, peroxisomal OS=Homo sapiens OX=9606 GN=AGPS PE=1 SV=1	1.467	0.228608
[R].YPLSGMGLPTFK.[E]		O00116	Alkyldihydroxyacetonephosphate synthase, peroxisomal OS=Homo sapiens OX=9606 GN=AGPS PE=1 SV=1	1.361	0.40395
[K].ETNISYSQEADDR.[V]		O00116	Alkyldihydroxyacetonephosphate synthase, peroxisomal OS=Homo sapiens OX=9606 GN=AGPS PE=1 SV=1	1.209	0.865708
[K].QVYDIAAK.[F]		O00116	Alkyldihydroxyacetonephosphate synthase, peroxisomal OS=Homo sapiens OX=9606 GN=AGPS PE=1 SV=1	1.157	0.942377
[K].FGGLAAGEDNGQR.[G]		O00116	Alkyldihydroxyacetonephosphate synthase, peroxisomal OS=Homo sapiens OX=9606 GN=AGPS PE=1 SV=1	1.13	0.97391
[K].ASLNPSDTPPSVVNEDFLHDLK.[E]		O00116	Alkyldihydroxyacetonephosphate synthase, peroxisomal OS=Homo sapiens OX=9606 GN=AGPS PE=1 SV=1	1.109	0.953097
[K].ESISDVGFGMLK.[S]		O00116	Alkyldihydroxyacetonephosphate synthase, peroxisomal OS=Homo sapiens OX=9606 GN=AGPS PE=1 SV=1	1.105	0.99432
[R].AASAATAAPTATPAAQESGTIPK.[K]		O00116	Alkyldihydroxyacetonephosphate synthase, peroxisomal OS=Homo sapiens OX=9606 GN=AGPS PE=1 SV=1	1.067	0.999969
[K].IRPVPEYQK.[Y]		O00116	Alkyldihydroxyacetonephosphate synthase, peroxisomal OS=Homo sapiens OX=9606 GN=AGPS PE=1 SV=1	1.051	0.999969
[R].TIISLDTSQMNR.[I]		O00116	Alkyldihydroxyacetonephosphate synthase, peroxisomal OS=Homo sapiens OX=9606 GN=AGPS PE=1 SV=1	1.013	1
[R].GISDPLTVFEQTEAAAR.[E]		O00116	Alkyldihydroxyacetonephosphate synthase, peroxisomal OS=Homo sapiens OX=9606 GN=AGPS PE=1 SV=1	0.99	1
[K].EYVDPNNIFGNR.[N]		O00116	Alkyldihydroxyacetonephosphate synthase, peroxisomal OS=Homo sapiens OX=9606 GN=AGPS PE=1 SV=1	0.979	0.999969
[K].EWIQNTLGVNVEHK.[T]		O00116	Alkyldihydroxyacetonephosphate synthase, peroxisomal OS=Homo sapiens OX=9606 GN=AGPS PE=1 SV=1	0.879	0.968135
[K].GFDPNQLSVATLLFEGDREK.[V]		O00116	Alkyldihydroxyacetonephosphate synthase, peroxisomal OS=Homo sapiens OX=9606 GN=AGPS PE=1 SV=1	0.872	0.962767
[K].NIYGNIEDLVVHIK.[M]		O00116	Alkyldihydroxyacetonephosphate synthase, peroxisomal OS=Homo sapiens OX=9606 GN=AGPS PE=1 SV=1	0.732	0.425974
[R].ILWVDENNLTAHVEAGITGQELER.[Q]		O00116	Alkyldihydroxyacetonephosphate synthase, peroxisomal OS=Homo sapiens OX=9606 GN=AGPS PE=1 SV=1	0.613	0.229907
[K].GFDPNQLSVATLLFEGDR.[E]		O00116	Alkyldihydroxyacetonephosphate synthase, peroxisomal OS=Homo sapiens OX=9606 GN=AGPS PE=1 SV=1
[K].QQVQVVGLQER.[E]		O00139	Kinesin-like protein KIF2A OS=Homo sapiens OX=9606 GN=KIF2A PE=1 SV=3	1.134	0.969109
[K].DLDVITIPSK.[D]		O00139	Kinesin-like protein KIF2A OS=Homo sapiens OX=9606 GN=KIF2A PE=1 SV=3	1.117	0.97391
[K].FSLIDLAGNER.[G]		O00139	Kinesin-like protein KIF2A OS=Homo sapiens OX=9606 GN=KIF2A PE=1 SV=3	1.07	0.999969
[R].FDYAFDDSAPNEMVYR.[F]		O00139	Kinesin-like protein KIF2A OS=Homo sapiens OX=9606 GN=KIF2A PE=1 SV=3	1.05	0.999969
[K].IDILTELR.[D]		O00139	Kinesin-like protein KIF2A OS=Homo sapiens OX=9606 GN=KIF2A PE=1 SV=3	0.887	0.974619
[R].AALQEEEQASK.[Q]		O00139	Kinesin-like protein KIF2A OS=Homo sapiens OX=9606 GN=KIF2A PE=1 SV=3	0.731	0.718799
[K].HFVLDECDK.[M]	1xCarbamidomethyl [C7]	O00148	ATP-dependent RNA helicase DDX39A OS=Homo sapiens OX=9606 GN=DDX39A PE=1 SV=2	1.363	0.628012
[K].NCPHVVVGTPGR.[I]	1xCarbamidomethyl [C2]	O00148	ATP-dependent RNA helicase DDX39A OS=Homo sapiens OX=9606 GN=DDX39A PE=1 SV=2	1.311	0.427937
[R].VNIVFNYDMPEDSDTYLHR.[V]		O00148	ATP-dependent RNA helicase DDX39A OS=Homo sapiens OX=9606 GN=DDX39A PE=1 SV=2	1.047	0.999969
[K].VSVFFGGLSIK.[K]		O00148	ATP-dependent RNA helicase DDX39A OS=Homo sapiens OX=9606 GN=DDX39A PE=1 SV=2	0.906	0.970296
[R].VNIVFNYDMPEDSDTYLHR.[V]	1xOxidation [F5]	O00148	ATP-dependent RNA helicase DDX39A OS=Homo sapiens OX=9606 GN=DDX39A PE=1 SV=2	0.815	0.808214
[R].FEVNVAELPEEIDISTYIEQSR.[-]		O00148	ATP-dependent RNA helicase DDX39A OS=Homo sapiens OX=9606 GN=DDX39A PE=1 SV=2	0.652	0.714211
[R].AIVDCGFEHPSEVQHECIPQAILGMDVLCQAK.[S]	3xCarbamidomethyl [C5; C17; C29]	O00148; Q13838	ATP-dependent RNA helicase DDX39A OS=Homo sapiens OX=9606 GN=DDX39A PE=1 SV=2;Spliceosome RNA helicase DDX39B OS=Homo sapiens OX=9606 GN=DDX39B PE=1 SV=1	1.753	3.74933e-05
[K].MLEQLDMR.[R]		O00148; Q13838	ATP-dependent RNA helicase DDX39A OS=Homo sapiens OX=9606 GN=DDX39A PE=1 SV=2;Spliceosome RNA helicase DDX39B OS=Homo sapiens OX=9606 GN=DDX39B PE=1 SV=1	1.556	0.0402002
[R].ELAFQISK.[E]		O00148; Q13838	ATP-dependent RNA helicase DDX39A OS=Homo sapiens OX=9606 GN=DDX39A PE=1 SV=2;Spliceosome RNA helicase DDX39B OS=Homo sapiens OX=9606 GN=DDX39B PE=1 SV=1	0.973	0.999969
[K].LTLHGLQQYYVK.[L]		O00148; Q13838	ATP-dependent RNA helicase DDX39A OS=Homo sapiens OX=9606 GN=DDX39A PE=1 SV=2;Spliceosome RNA helicase DDX39B OS=Homo sapiens OX=9606 GN=DDX39B PE=1 SV=1	0.951	0.999969
[K].GSYVSIHSSGFR.[D]	1xCarbonyl [S2]	O00148; Q13838	ATP-dependent RNA helicase DDX39A OS=Homo sapiens OX=9606 GN=DDX39A PE=1 SV=2;Spliceosome RNA helicase DDX39B OS=Homo sapiens OX=9606 GN=DDX39B PE=1 SV=1	0.938	0.999969
[R].DFLLKPELLR.[A]		O00148; Q13838	ATP-dependent RNA helicase DDX39A OS=Homo sapiens OX=9606 GN=DDX39A PE=1 SV=2;Spliceosome RNA helicase DDX39B OS=Homo sapiens OX=9606 GN=DDX39B PE=1 SV=1	0.935	0.99732
[R].ILVATNLFGR.[G]		O00148; Q13838	ATP-dependent RNA helicase DDX39A OS=Homo sapiens OX=9606 GN=DDX39A PE=1 SV=2;Spliceosome RNA helicase DDX39B OS=Homo sapiens OX=9606 GN=DDX39B PE=1 SV=1	0.917	0.96617
[K].GLAITFVSDENDAK.[I]		O00148; Q13838	ATP-dependent RNA helicase DDX39A OS=Homo sapiens OX=9606 GN=DDX39A PE=1 SV=2;Spliceosome RNA helicase DDX39B OS=Homo sapiens OX=9606 GN=DDX39B PE=1 SV=1	0.915	0.97036
[K].GSYVSIHSSGFR.[D]		O00148; Q13838	ATP-dependent RNA helicase DDX39A OS=Homo sapiens OX=9606 GN=DDX39A PE=1 SV=2;Spliceosome RNA helicase DDX39B OS=Homo sapiens OX=9606 GN=DDX39B PE=1 SV=1	0.902	0.920998
[K].ILNDVQDR.[F]		O00148; Q13838	ATP-dependent RNA helicase DDX39A OS=Homo sapiens OX=9606 GN=DDX39A PE=1 SV=2;Spliceosome RNA helicase DDX39B OS=Homo sapiens OX=9606 GN=DDX39B PE=1 SV=1	0.852	0.773354
[K].GCTDNLTLTVAR.[S]	1xCarbamidomethyl [C2]	O00151	PDZ and LIM domain protein 1 OS=Homo sapiens OX=9606 GN=PDLIM1 PE=1 SV=4	1.636	0.0436368
[R].SAMPFTASPASSTTAR.[V]		O00151	PDZ and LIM domain protein 1 OS=Homo sapiens OX=9606 GN=PDLIM1 PE=1 SV=4	1.248	0.775235
[K].CGTGIVGVFVK.[L]	1xCarbamidomethyl [C1]	O00151	PDZ and LIM domain protein 1 OS=Homo sapiens OX=9606 GN=PDLIM1 PE=1 SV=4	1.201	0.881244
[K].AALANLCIGDVITAIDGENTSNMTHLEAQNR.[I]	1xCarbamidomethyl [C7]	O00151	PDZ and LIM domain protein 1 OS=Homo sapiens OX=9606 GN=PDLIM1 PE=1 SV=4	1.14	0.971871
[K].VAASIGNAQK.[L]		O00151	PDZ and LIM domain protein 1 OS=Homo sapiens OX=9606 GN=PDLIM1 PE=1 SV=4	0.945	0.999969
[K].VWSPLVTEEGK.[R]		O00151	PDZ and LIM domain protein 1 OS=Homo sapiens OX=9606 GN=PDLIM1 PE=1 SV=4	0.924	0.998838
[R].VTPPEGYEVVTVFPK.[-]		O00151	PDZ and LIM domain protein 1 OS=Homo sapiens OX=9606 GN=PDLIM1 PE=1 SV=4	0.918	0.991407
[K].QSTSFLVLQEILESEEK.[G]		O00151	PDZ and LIM domain protein 1 OS=Homo sapiens OX=9606 GN=PDLIM1 PE=1 SV=4	0.905	0.999969
[K].MNLASEPQEVLHIGSAHNR.[S]		O00151	PDZ and LIM domain protein 1 OS=Homo sapiens OX=9606 GN=PDLIM1 PE=1 SV=4	0.756	0.637722
[K].GCVITISGR.[M]	1xCarbamidomethyl [C2]	O00154	Cytosolic acyl coenzyme A thioester hydrolase OS=Homo sapiens OX=9606 GN=ACOT7 PE=1 SV=3	1.6	0.042615
[R].IMRPDDANVAGNVHGGTILK.[M]		O00154	Cytosolic acyl coenzyme A thioester hydrolase OS=Homo sapiens OX=9606 GN=ACOT7 PE=1 SV=3	1.28	0.639024
[R].SLPVPQLVPETEDEK.[K]		O00154	Cytosolic acyl coenzyme A thioester hydrolase OS=Homo sapiens OX=9606 GN=ACOT7 PE=1 SV=3	1.096	0.997235
[R].SLPVPQLVPETEDEKK.[R]		O00154	Cytosolic acyl coenzyme A thioester hydrolase OS=Homo sapiens OX=9606 GN=ACOT7 PE=1 SV=3	0.935	0.999969
[K].ATLWYVPLSLK.[N]		O00154	Cytosolic acyl coenzyme A thioester hydrolase OS=Homo sapiens OX=9606 GN=ACOT7 PE=1 SV=3	0.917	0.998838
[K].TNIVTASVDAINFHDK.[I]		O00154	Cytosolic acyl coenzyme A thioester hydrolase OS=Homo sapiens OX=9606 GN=ACOT7 PE=1 SV=3	0.905	0.973365
[R].AASAFFTYVSLSQEGR.[S]		O00154	Cytosolic acyl coenzyme A thioester hydrolase OS=Homo sapiens OX=9606 GN=ACOT7 PE=1 SV=3	0.775	0.697157
[K].LMDEVAGIVAAR.[H]		O00154	Cytosolic acyl coenzyme A thioester hydrolase OS=Homo sapiens OX=9606 GN=ACOT7 PE=1 SV=3
[K].MIEEAGAIISTR.[H]	1xOxidation [M1]	O00154	Cytosolic acyl coenzyme A thioester hydrolase OS=Homo sapiens OX=9606 GN=ACOT7 PE=1 SV=3
[R].GVSFYEVPPHLFAVADTVYR.[A]		O00159	Unconventional myosin-Ic OS=Homo sapiens OX=9606 GN=MYO1C PE=1 SV=4	100	6.5649e-16
[K].NPIMSQCFDR.[S]	1xCarbamidomethyl [C7]	O00159	Unconventional myosin-Ic OS=Homo sapiens OX=9606 GN=MYO1C PE=1 SV=4	2.008	0.000940287
[K].MSLLQLVEILQSK.[E]	1xOxidation [M1]	O00159	Unconventional myosin-Ic OS=Homo sapiens OX=9606 GN=MYO1C PE=1 SV=4	1.78	0.100638
[R].LLQFYAETCPAPER.[G]	1xCarbamidomethyl [C9]	O00159	Unconventional myosin-Ic OS=Homo sapiens OX=9606 GN=MYO1C PE=1 SV=4	1.502	0.162937
[K].IICDLVEEK.[F]	1xCarbamidomethyl [C3]	O00159	Unconventional myosin-Ic OS=Homo sapiens OX=9606 GN=MYO1C PE=1 SV=4	1.395	0.191911
[R].DQAVMISGESGAGK.[T]		O00159	Unconventional myosin-Ic OS=Homo sapiens OX=9606 GN=MYO1C PE=1 SV=4	1.24	0.837774
[R].CPENAFFLDHVR.[T]	1xCarbamidomethyl [C1]	O00159	Unconventional myosin-Ic OS=Homo sapiens OX=9606 GN=MYO1C PE=1 SV=4	1.223	0.909687
[K].DVESPSWR.[S]		O00159	Unconventional myosin-Ic OS=Homo sapiens OX=9606 GN=MYO1C PE=1 SV=4	1.182	0.868665
[K].NGHLAVVAPR.[L]		O00159	Unconventional myosin-Ic OS=Homo sapiens OX=9606 GN=MYO1C PE=1 SV=4	1.149	0.881244
[R].LGTDEISPR.[V]		O00159	Unconventional myosin-Ic OS=Homo sapiens OX=9606 GN=MYO1C PE=1 SV=4	1.109	0.931716
[K].GAPVGGHILSYLLEK.[S]		O00159	Unconventional myosin-Ic OS=Homo sapiens OX=9606 GN=MYO1C PE=1 SV=4	1.081	0.998838
[K].GEELLSPLNLEQAAYAR.[D]		O00159	Unconventional myosin-Ic OS=Homo sapiens OX=9606 GN=MYO1C PE=1 SV=4	1.057	0.998838
[K].YLGLLENLR.[V]		O00159	Unconventional myosin-Ic OS=Homo sapiens OX=9606 GN=MYO1C PE=1 SV=4	1.049	0.999969
[R].VNSININQGSITFAGGPGR.[D]		O00159	Unconventional myosin-Ic OS=Homo sapiens OX=9606 GN=MYO1C PE=1 SV=4	1.045	0.999969
[R].VTMESALTAR.[D]		O00159	Unconventional myosin-Ic OS=Homo sapiens OX=9606 GN=MYO1C PE=1 SV=4	1.037	0.999969
[R].NPQSYLYLVK.[G]		O00159	Unconventional myosin-Ic OS=Homo sapiens OX=9606 GN=MYO1C PE=1 SV=4	1.023	0.999969
[R].QLLLTPNAVVIVEDAK.[V]		O00159	Unconventional myosin-Ic OS=Homo sapiens OX=9606 GN=MYO1C PE=1 SV=4	1.005	0.999969
[K].YEAFLQR.[Y]		O00159	Unconventional myosin-Ic OS=Homo sapiens OX=9606 GN=MYO1C PE=1 SV=4	0.995	1
[K].SEQEEYEAEGIAWEPVQYFNNK.[I]		O00159	Unconventional myosin-Ic OS=Homo sapiens OX=9606 GN=MYO1C PE=1 SV=4	0.966	0.999969
[R].DGTIDFTPGSELLITK.[A]		O00159	Unconventional myosin-Ic OS=Homo sapiens OX=9606 GN=MYO1C PE=1 SV=4	0.962	0.999969
[R].TSFLLNLR.[R]		O00159	Unconventional myosin-Ic OS=Homo sapiens OX=9606 GN=MYO1C PE=1 SV=4	0.961	0.999969
[K].GDVVLQSDHVIETLTK.[T]		O00159	Unconventional myosin-Ic OS=Homo sapiens OX=9606 GN=MYO1C PE=1 SV=4	0.957	0.999969
[R].VLQALGSEPIQYAVPVVK.[Y]		O00159	Unconventional myosin-Ic OS=Homo sapiens OX=9606 GN=MYO1C PE=1 SV=4	0.926	0.996732
[K].DNYPQSVPR.[L]		O00159	Unconventional myosin-Ic OS=Homo sapiens OX=9606 GN=MYO1C PE=1 SV=4	0.763	0.654381
[R].ENLIYTYIGPVLVSVNPYR.[D]		O00159	Unconventional myosin-Ic OS=Homo sapiens OX=9606 GN=MYO1C PE=1 SV=4	0.705	0.964052
[K].NNDLLFR.[ND]		O00159	Unconventional myosin-Ic OS=Homo sapiens OX=9606 GN=MYO1C PE=1 SV=4	0.01	6.5649e-16
[R].IEEGLDQINK.[D]		O00161	Synaptosomal-associated protein 23 OS=Homo sapiens OX=9606 GN=SNAP23 PE=1 SV=1	1.12	0.970283
[K].TTWGDGGENSPCNVVSK.[Q]	1xCarbamidomethyl [C12]	O00161	Synaptosomal-associated protein 23 OS=Homo sapiens OX=9606 GN=SNAP23 PE=1 SV=1	1.059	0.999969
[R].AHQITDESLESTR.[R]		O00161	Synaptosomal-associated protein 23 OS=Homo sapiens OX=9606 GN=SNAP23 PE=1 SV=1	1	1
[R].ILGLAIESQDAGIK.[T]		O00161	Synaptosomal-associated protein 23 OS=Homo sapiens OX=9606 GN=SNAP23 PE=1 SV=1	0.906	0.991447
[R].TREDNDLDSQVSQEGLGPVLQPQPK.[S]		O00165	HCLS1-associated protein X-1 OS=Homo sapiens OX=9606 GN=HAX1 PE=1 SV=2	1.153	0.96421
[R].GFFGFPGPR.[S]		O00165	HCLS1-associated protein X-1 OS=Homo sapiens OX=9606 GN=HAX1 PE=1 SV=2	0.993	1
[K].YYDAIACLK.[N]	1xCarbamidomethyl [C7]	O00170	AH receptor-interacting protein OS=Homo sapiens OX=9606 GN=AIP PE=1 SV=2	1.59	0.0472633
[K].LPVWETIVCTMR.[E]	1xCarbamidomethyl [C9]	O00170	AH receptor-interacting protein OS=Homo sapiens OX=9606 GN=AIP PE=1 SV=2	1.44	0.398873
[R].EGEIAQFLCDIK.[H]	1xCarbamidomethyl [C9]	O00170	AH receptor-interacting protein OS=Homo sapiens OX=9606 GN=AIP PE=1 SV=2	1.302	0.603262
[K].HVVLYPLVAK.[S]		O00170	AH receptor-interacting protein OS=Homo sapiens OX=9606 GN=AIP PE=1 SV=2	1.164	0.962559
[R].TLHSDDEGTVLDDSR.[A]		O00170	AH receptor-interacting protein OS=Homo sapiens OX=9606 GN=AIP PE=1 SV=2	1.023	0.999969
[K].VLELDPALAPVVSR.[E]		O00170	AH receptor-interacting protein OS=Homo sapiens OX=9606 GN=AIP PE=1 SV=2	1.022	0.999969
[K].VESPGTYQQDPWAMTDEEK.[A]		O00170	AH receptor-interacting protein OS=Homo sapiens OX=9606 GN=AIP PE=1 SV=2	0.977	1
[R].NIAVGKDPLEGQR.[H]		O00170	AH receptor-interacting protein OS=Homo sapiens OX=9606 GN=AIP PE=1 SV=2	0.918	0.999969
[K].AVPLIHQEGNR.[L]		O00170	AH receptor-interacting protein OS=Homo sapiens OX=9606 GN=AIP PE=1 SV=2	0.888	0.997595
[K].AHAAVWNAQEAQADFAK.[V]		O00170	AH receptor-interacting protein OS=Homo sapiens OX=9606 GN=AIP PE=1 SV=2	0.808	0.863661
[K].LVLVSPTSEQYDSLLR.[Q]		O00178	GTP-binding protein 1 OS=Homo sapiens OX=9606 GN=GTPBP1 PE=1 SV=3	1.058	0.999969
[K].TEQDLALGTDAEGQK.[V]		O00186	Syntaxin-binding protein 3 OS=Homo sapiens OX=9606 GN=STXBP3 PE=1 SV=2	1.23	0.855811
[R].VLLPVLLNK.[N]		O00186	Syntaxin-binding protein 3 OS=Homo sapiens OX=9606 GN=STXBP3 PE=1 SV=2	1.01	0.999969
[R].SASPDDDLGSSNWEAADLGNEER.[K]		O00193	Small acidic protein OS=Homo sapiens OX=9606 GN=SMAP PE=1 SV=1	1.011	0.999969
[K].INEELESQYQQSMDSK.[L]		O00193	Small acidic protein OS=Homo sapiens OX=9606 GN=SMAP PE=1 SV=1	0.942	0.999969
[R].SASPDDDLGSSNWEAADLGNEER.[K]	3xOxidation [D5; D6; D7]; 1xDioxidation [W13]	O00193	Small acidic protein OS=Homo sapiens OX=9606 GN=SMAP PE=1 SV=1
[K].LLALGDSGVGK.[T]	1xCarbonyl [L2]	O00194	Ras-related protein Rab-27B OS=Homo sapiens OX=9606 GN=RAB27B PE=1 SV=4	0.01	6.5649e-16
[R].ASILWLIGENCER.[V]	1xCarbamidomethyl [C11]	O00203	AP-3 complex subunit beta-1 OS=Homo sapiens OX=9606 GN=AP3B1 PE=1 SV=3	1.256	0.78168
[K].YDQNYDIR.[D]		O00203	AP-3 complex subunit beta-1 OS=Homo sapiens OX=9606 GN=AP3B1 PE=1 SV=3	1.211	0.863661
[K].SFTSEDDLVK.[L]		O00203	AP-3 complex subunit beta-1 OS=Homo sapiens OX=9606 GN=AP3B1 PE=1 SV=3	1.124	0.977073
[K].EASADLSPYVR.[K]		O00203	AP-3 complex subunit beta-1 OS=Homo sapiens OX=9606 GN=AP3B1 PE=1 SV=3	1.07	0.999969
[K].LLDSITVPVAR.[A]		O00203	AP-3 complex subunit beta-1 OS=Homo sapiens OX=9606 GN=AP3B1 PE=1 SV=3	1.042	0.999969
[K].ATGYLELSNWPEVAPDPSVR.[N]		O00203	AP-3 complex subunit beta-1 OS=Homo sapiens OX=9606 GN=AP3B1 PE=1 SV=3	1.023	0.999969
[K].VVNVANVGAVPSGQDNIHR.[F]		O00203	AP-3 complex subunit beta-1 OS=Homo sapiens OX=9606 GN=AP3B1 PE=1 SV=3	1.012	1
[K].EGSTAQLIINTEK.[T]		O00203	AP-3 complex subunit beta-1 OS=Homo sapiens OX=9606 GN=AP3B1 PE=1 SV=3	0.924	0.999969
[K].TVIGSVLLR.[E]		O00203	AP-3 complex subunit beta-1 OS=Homo sapiens OX=9606 GN=AP3B1 PE=1 SV=3	0.909	0.99432
[R].NVEVIELAK.[E]		O00203	AP-3 complex subunit beta-1 OS=Homo sapiens OX=9606 GN=AP3B1 PE=1 SV=3	0.843	0.906506
[R].YAEEQQDLALLSISTFQR.[GA]		O00203	AP-3 complex subunit beta-1 OS=Homo sapiens OX=9606 GN=AP3B1 PE=1 SV=3	0.775	0.980224
[K].EGDELEDNGK.[N]		O00203	AP-3 complex subunit beta-1 OS=Homo sapiens OX=9606 GN=AP3B1 PE=1 SV=3	0.722	0.912755
[K].LEILTNLANEANISTLLR.[E]		O00203	AP-3 complex subunit beta-1 OS=Homo sapiens OX=9606 GN=AP3B1 PE=1 SV=3	0.7	0.889075
[R].EEITYDTPFK.[R]		O00214	Galectin-8 OS=Homo sapiens OX=9606 GN=LGALS8 PE=1 SV=4	0.947	0.999969
[K].IDTLGIYGK.[V]		O00214	Galectin-8 OS=Homo sapiens OX=9606 GN=LGALS8 PE=1 SV=4	0.91	0.99715
[K].SFNVDLLAGK.[S]		O00214	Galectin-8 OS=Homo sapiens OX=9606 GN=LGALS8 PE=1 SV=4	0.902	0.999969
[R].NSFLQESWGEEER.[N]		O00214	Galectin-8 OS=Homo sapiens OX=9606 GN=LGALS8 PE=1 SV=4	0.835	0.951511
[K].LCEAICPAQAITIEAEPR.[A]	2xCarbamidomethyl [C2; C6]	O00217	NADH dehydrogenase [ubiquinone] iron-sulfur protein 8, mitochondrial OS=Homo sapiens OX=9606 GN=NDUFS8 PE=1 SV=1	1.574	0.290858
[R].EPATINYPFEK.[G]		O00217	NADH dehydrogenase [ubiquinone] iron-sulfur protein 8, mitochondrial OS=Homo sapiens OX=9606 GN=NDUFS8 PE=1 SV=1	1.14	0.875388
[R].TTANAIYCPPK.[L]	1xCarbamidomethyl [C8]	O00231	26S proteasome non-ATPase regulatory subunit 11 OS=Homo sapiens OX=9606 GN=PSMD11 PE=1 SV=3	1.886	0.0186665
[K].IMLNTPEDVQALVSGK.[L]		O00231	26S proteasome non-ATPase regulatory subunit 11 OS=Homo sapiens OX=9606 GN=PSMD11 PE=1 SV=3	1.158	0.942377
[K].VVDSLYNK.[A]		O00231	26S proteasome non-ATPase regulatory subunit 11 OS=Homo sapiens OX=9606 GN=PSMD11 PE=1 SV=3	1.098	0.970888
[K].LQATLDMQSGIIHAAEEK.[D]		O00231	26S proteasome non-ATPase regulatory subunit 11 OS=Homo sapiens OX=9606 GN=PSMD11 PE=1 SV=3	1.066	0.999969
[R].DIQENDEEAVQVK.[E]		O00231	26S proteasome non-ATPase regulatory subunit 11 OS=Homo sapiens OX=9606 GN=PSMD11 PE=1 SV=3	1.044	0.999969
[R].YQEALHLGSQLLR.[E]		O00231	26S proteasome non-ATPase regulatory subunit 11 OS=Homo sapiens OX=9606 GN=PSMD11 PE=1 SV=3	1.008	0.999969
[K].TYHALSNLPK.[A]		O00231	26S proteasome non-ATPase regulatory subunit 11 OS=Homo sapiens OX=9606 GN=PSMD11 PE=1 SV=3	1.007	0.999969
[R].SLADFEK.[A]		O00231	26S proteasome non-ATPase regulatory subunit 11 OS=Homo sapiens OX=9606 GN=PSMD11 PE=1 SV=3	0.971	0.999969
[R].VQIEHISSLIK.[L]		O00231	26S proteasome non-ATPase regulatory subunit 11 OS=Homo sapiens OX=9606 GN=PSMD11 PE=1 SV=3	0.944	0.997394
[K].TGQAAELGGLLK.[Y]		O00231	26S proteasome non-ATPase regulatory subunit 11 OS=Homo sapiens OX=9606 GN=PSMD11 PE=1 SV=3	0.928	0.987213
[K].TYEAALETIQNMSK.[V]		O00231	26S proteasome non-ATPase regulatory subunit 11 OS=Homo sapiens OX=9606 GN=PSMD11 PE=1 SV=3	0.87	0.942377
[R].LVSLYFDTK.[R]		O00231	26S proteasome non-ATPase regulatory subunit 11 OS=Homo sapiens OX=9606 GN=PSMD11 PE=1 SV=3	0.851	0.872194
[K].EQSILELGSLLAK.[T]		O00231	26S proteasome non-ATPase regulatory subunit 11 OS=Homo sapiens OX=9606 GN=PSMD11 PE=1 SV=3	0.85	0.744797
[K].RDIQENDEEAVQVK.[E]		O00231	26S proteasome non-ATPase regulatory subunit 11 OS=Homo sapiens OX=9606 GN=PSMD11 PE=1 SV=3	0.81	0.728044
[K].IMLNTPEDVQALVSGK.[L]	1xOxidation [I1]	O00231	26S proteasome non-ATPase regulatory subunit 11 OS=Homo sapiens OX=9606 GN=PSMD11 PE=1 SV=3	0.798	0.710999
[R].EASIDILHSIVK.[R]		O00231	26S proteasome non-ATPase regulatory subunit 11 OS=Homo sapiens OX=9606 GN=PSMD11 PE=1 SV=3	0.793	0.444028
[K].ALLVEVQLLESK.[T]		O00231	26S proteasome non-ATPase regulatory subunit 11 OS=Homo sapiens OX=9606 GN=PSMD11 PE=1 SV=3	0.769	0.655857
[K].TAYSYFYEAFEGYDSIDSPK.[A]		O00231	26S proteasome non-ATPase regulatory subunit 11 OS=Homo sapiens OX=9606 GN=PSMD11 PE=1 SV=3	0.645	0.388969
[K].LFTTMELMR.[W]		O00232	26S proteasome non-ATPase regulatory subunit 12 OS=Homo sapiens OX=9606 GN=PSMD12 PE=1 SV=3	1.578	0.136215
[R].AIYDTPCIQAESEK.[W]	1xCarbamidomethyl [C7]	O00232	26S proteasome non-ATPase regulatory subunit 12 OS=Homo sapiens OX=9606 GN=PSMD12 PE=1 SV=3	1.184	0.583405
[R].VEFILEQMR.[L]		O00232	26S proteasome non-ATPase regulatory subunit 12 OS=Homo sapiens OX=9606 GN=PSMD12 PE=1 SV=3	1.022	0.999969
[K].IYVEIER.[A]		O00232	26S proteasome non-ATPase regulatory subunit 12 OS=Homo sapiens OX=9606 GN=PSMD12 PE=1 SV=3	0.998	1
[K].GSLESPATDVFGSTEEGEKR.[W]		O00232	26S proteasome non-ATPase regulatory subunit 12 OS=Homo sapiens OX=9606 GN=PSMD12 PE=1 SV=3	0.994	1
[K].GSLESPATDVFGSTEEGEK.[R]		O00232	26S proteasome non-ATPase regulatory subunit 12 OS=Homo sapiens OX=9606 GN=PSMD12 PE=1 SV=3	0.985	1
[K].MEVDYSATVDQR.[L]		O00232	26S proteasome non-ATPase regulatory subunit 12 OS=Homo sapiens OX=9606 GN=PSMD12 PE=1 SV=3	0.977	1
[K].FFQEENTEK.[L]		O00232	26S proteasome non-ATPase regulatory subunit 12 OS=Homo sapiens OX=9606 GN=PSMD12 PE=1 SV=3	0.954	0.999969
[R].WSTLVEDYGMELR.[K]		O00232	26S proteasome non-ATPase regulatory subunit 12 OS=Homo sapiens OX=9606 GN=PSMD12 PE=1 SV=3	0.872	0.939873
[R].TASDMVSTSR.[I]		O00232	26S proteasome non-ATPase regulatory subunit 12 OS=Homo sapiens OX=9606 GN=PSMD12 PE=1 SV=3	0.809	0.892053
[R].TASDMVSTSR.[I]	1xOxidation [M5]	O00232	26S proteasome non-ATPase regulatory subunit 12 OS=Homo sapiens OX=9606 GN=PSMD12 PE=1 SV=3	0.761	0.580498
[K].EAASILQELQVETYGSMEK.[K]		O00232	26S proteasome non-ATPase regulatory subunit 12 OS=Homo sapiens OX=9606 GN=PSMD12 PE=1 SV=3	0.747	0.566676
[K].DPNNLLNDWSQK.[L]		O00232	26S proteasome non-ATPase regulatory subunit 12 OS=Homo sapiens OX=9606 GN=PSMD12 PE=1 SV=3	0.01	6.5649e-16
[R].WSTLVEDYGMELR.[K]	1xOxidation [E11]	O00232	26S proteasome non-ATPase regulatory subunit 12 OS=Homo sapiens OX=9606 GN=PSMD12 PE=1 SV=3
[K].GIGMNEPLVDCEGYPR.[S]	1xCarbamidomethyl [C11]	O00233	26S proteasome non-ATPase regulatory subunit 9 OS=Homo sapiens OX=9606 GN=PSMD9 PE=1 SV=3	1.436	0.323364
[K].GLLGCNIIPLQR.[-]	1xCarbamidomethyl [C5]	O00233	26S proteasome non-ATPase regulatory subunit 9 OS=Homo sapiens OX=9606 GN=PSMD9 PE=1 SV=3	1.397	0.295761
[R].HNIICLQNDHK.[A]	1xCarbamidomethyl [C5]	O00233	26S proteasome non-ATPase regulatory subunit 9 OS=Homo sapiens OX=9606 GN=PSMD9 PE=1 SV=3	1.106	0.991908
[K].ANYDVLESQK.[G]		O00233	26S proteasome non-ATPase regulatory subunit 9 OS=Homo sapiens OX=9606 GN=PSMD9 PE=1 SV=3	1.017	0.999969
[R].SDVDLYQVR.[T]		O00233	26S proteasome non-ATPase regulatory subunit 9 OS=Homo sapiens OX=9606 GN=PSMD9 PE=1 SV=3	0.834	0.731953
[K].LGQSESQGPPR.[A]		O00233	26S proteasome non-ATPase regulatory subunit 9 OS=Homo sapiens OX=9606 GN=PSMD9 PE=1 SV=3	0.75	0.509463
[K].QVEEALHQLHAR.[D]		O00233	26S proteasome non-ATPase regulatory subunit 9 OS=Homo sapiens OX=9606 GN=PSMD9 PE=1 SV=3	0.74	0.54672
[K].VCIESEHSMDTLLATLK.[K]	1xCarbamidomethyl [C2]	O00244	Copper transport protein ATOX1 OS=Homo sapiens OX=9606 GN=ATOX1 PE=1 SV=1	0.931	0.995429
[K].YDIDLPNK.[K]		O00244	Copper transport protein ATOX1 OS=Homo sapiens OX=9606 GN=ATOX1 PE=1 SV=1	0.734	0.0709565
[K].GLGTGQGAVSGPPR.[K]		O00255	Menin OS=Homo sapiens OX=9606 GN=MEN1 PE=1 SV=4	1.03	0.999969
[K].EGEEPTVYSDEEEPKDESAR.[K]	Oxidation [E]; 1xTrioxidation [Y8]; 1xDioxidation [Y8]	O00264	Membrane-associated progesterone receptor component 1 OS=Homo sapiens OX=9606 GN=PGRMC1 PE=1 SV=3	1.594	0.0184147
[K].EGEEPTVYSDEEEPKDESAR.[K]		O00264	Membrane-associated progesterone receptor component 1 OS=Homo sapiens OX=9606 GN=PGRMC1 PE=1 SV=3	1.529	0.340869
[R].FDGVQDPR.[I]		O00264	Membrane-associated progesterone receptor component 1 OS=Homo sapiens OX=9606 GN=PGRMC1 PE=1 SV=3	1.283	0.614403
[K].FYGPEGPYGVFAGR.[D]		O00264	Membrane-associated progesterone receptor component 1 OS=Homo sapiens OX=9606 GN=PGRMC1 PE=1 SV=3	0.979	0.999969
[R].DFTPAELR.[R]		O00264	Membrane-associated progesterone receptor component 1 OS=Homo sapiens OX=9606 GN=PGRMC1 PE=1 SV=3	0.973	0.999969
[R].GDQPAASGDSDDDEPPPLPR.[L]		O00264	Membrane-associated progesterone receptor component 1 OS=Homo sapiens OX=9606 GN=PGRMC1 PE=1 SV=3	0.686	0.253026
[K].EALKDEYDDLSDLTAAQQETLSDWESQFTFK.[Y]		O00264	Membrane-associated progesterone receptor component 1 OS=Homo sapiens OX=9606 GN=PGRMC1 PE=1 SV=3	0.675	0.148569
[R].GLATFCLDK.[ED]	1xCarbamidomethyl [C6]	O00264; O15173	Membrane-associated progesterone receptor component 1 OS=Homo sapiens OX=9606 GN=PGRMC1 PE=1 SV=3;Membrane-associated progesterone receptor component 2 OS=Homo sapiens OX=9606 GN=PGRMC2 PE=1 SV=1	1.542	0.0153651
[R].VELHSTCQTISVDR.[Q]	1xCarbamidomethyl [C7]	O00267	Transcription elongation factor SPT5 OS=Homo sapiens OX=9606 GN=SUPT5H PE=1 SV=1	1.528	0.105384
[R].DVTNFTVGGFAPMSPR.[I]		O00267	Transcription elongation factor SPT5 OS=Homo sapiens OX=9606 GN=SUPT5H PE=1 SV=1	1.364	0.463841
[K].FEDQPEGIDLEVVTESTGK.[E]		O00267	Transcription elongation factor SPT5 OS=Homo sapiens OX=9606 GN=SUPT5H PE=1 SV=1	1.243	0.777356
[R].EHNFQPGDNVEVCEGELINLQGK.[I]	1xCarbamidomethyl [C13]	O00267	Transcription elongation factor SPT5 OS=Homo sapiens OX=9606 GN=SUPT5H PE=1 SV=1	1.145	0.961159
[R].DTYLDTQVVGQTGVIR.[S]		O00267	Transcription elongation factor SPT5 OS=Homo sapiens OX=9606 GN=SUPT5H PE=1 SV=1	1.051	0.999969
[K].VRDTYLDTQVVGQTGVIR.[S]		O00267	Transcription elongation factor SPT5 OS=Homo sapiens OX=9606 GN=SUPT5H PE=1 SV=1	1.011	0.999969
[R].FAVALDSEQNNIHVK.[D]		O00267	Transcription elongation factor SPT5 OS=Homo sapiens OX=9606 GN=SUPT5H PE=1 SV=1	0.994	1
[K].FIAYQFTDTPLQIK.[S]		O00267	Transcription elongation factor SPT5 OS=Homo sapiens OX=9606 GN=SUPT5H PE=1 SV=1	0.989	1
[R].SLGGDVASDGDFLIFEGNR.[Y]		O00267	Transcription elongation factor SPT5 OS=Homo sapiens OX=9606 GN=SUPT5H PE=1 SV=1	0.96	0.999969
[K].DDIAQVDYVEPSQNTISLK.[M]		O00267	Transcription elongation factor SPT5 OS=Homo sapiens OX=9606 GN=SUPT5H PE=1 SV=1	0.941	0.999969
[R].EATGVLLSIDGEDGIVR.[M]		O00267	Transcription elongation factor SPT5 OS=Homo sapiens OX=9606 GN=SUPT5H PE=1 SV=1	0.886	0.975117
[R].FEGDTGLIVR.[V]		O00267	Transcription elongation factor SPT5 OS=Homo sapiens OX=9606 GN=SUPT5H PE=1 SV=1	0.878	0.964939
[K].VVSISSEHLEPITPTK.[N]		O00267	Transcription elongation factor SPT5 OS=Homo sapiens OX=9606 GN=SUPT5H PE=1 SV=1	0.872	0.911502
[K].QAIEGVGNLR.[L]		O00267	Transcription elongation factor SPT5 OS=Homo sapiens OX=9606 GN=SUPT5H PE=1 SV=1	0.839	0.910702
[R].HGGFILDEADVDDEYEDEDQWEDGAEDILEK.[E]		O00267	Transcription elongation factor SPT5 OS=Homo sapiens OX=9606 GN=SUPT5H PE=1 SV=1	0.775	0.978805
[K].SVVAPEHVK.[G]		O00267	Transcription elongation factor SPT5 OS=Homo sapiens OX=9606 GN=SUPT5H PE=1 SV=1	0.754	0.985293
[R].TPAQSGAWDPNNPNTPSR.[A]		O00267	Transcription elongation factor SPT5 OS=Homo sapiens OX=9606 GN=SUPT5H PE=1 SV=1	0.747	0.675887
[K].GYIYVEAYK.[Q]		O00267	Transcription elongation factor SPT5 OS=Homo sapiens OX=9606 GN=SUPT5H PE=1 SV=1	0.649	0.15778
[R].EQHGVAASCLEDLR.[S]	1xCarbamidomethyl [C9]	O00273	DNA fragmentation factor subunit alpha OS=Homo sapiens OX=9606 GN=DFFA PE=1 SV=1	1.496	0.140097
[K].ACDILAIDK.[S]	1xCarbamidomethyl [C2]	O00273	DNA fragmentation factor subunit alpha OS=Homo sapiens OX=9606 GN=DFFA PE=1 SV=1	1.377	0.551892
[K].TETVQEACER.[E]	1xCarbamidomethyl [C8]	O00273	DNA fragmentation factor subunit alpha OS=Homo sapiens OX=9606 GN=DFFA PE=1 SV=1	1.216	0.918701
[K].QAPELSLSSQDLELVTK.[E]		O00273	DNA fragmentation factor subunit alpha OS=Homo sapiens OX=9606 GN=DFFA PE=1 SV=1	1.059	0.999969
[R].LQHTLQQVLDQR.[E]		O00273	DNA fragmentation factor subunit alpha OS=Homo sapiens OX=9606 GN=DFFA PE=1 SV=1	0.925	0.997659
[R].LQQTQSLHSLR.[S]		O00273	DNA fragmentation factor subunit alpha OS=Homo sapiens OX=9606 GN=DFFA PE=1 SV=1	0.853	0.999969
[R].ETSSDVALASHILTALR.[E]		O00273	DNA fragmentation factor subunit alpha OS=Homo sapiens OX=9606 GN=DFFA PE=1 SV=1	0.767	0.608609
[K].QLLQLYLQALEK.[E]		O00273	DNA fragmentation factor subunit alpha OS=Homo sapiens OX=9606 GN=DFFA PE=1 SV=1	0.713	0.797488
[K].FVALASNEK.[W]		O00273	DNA fragmentation factor subunit alpha OS=Homo sapiens OX=9606 GN=DFFA PE=1 SV=1	0.01	6.5649e-16
[K].AIGEELLPR.[G]	2xOxidation [L6; L7]	O00291	Huntingtin-interacting protein 1 OS=Homo sapiens OX=9606 GN=HIP1 PE=1 SV=5	0.922	0.999969
[K].LVIPAHVR.[A]	1xOxidation [P4]; 1xCarbonyl [I3]	O00292	Left-right determination factor 2 OS=Homo sapiens OX=9606 GN=LEFTY2 PE=1 SV=2	0.673	0.794981
[K].FLDGNELTLADCNLLPK.[L]	1xCarbamidomethyl [C12]	O00299	Chloride intracellular channel protein 1 OS=Homo sapiens OX=9606 GN=CLIC1 PE=1 SV=4	1.531	0.0151033
[K].LCPGGQLPFLLYGTEVHTDTNK.[I]	1xCarbamidomethyl [C2]	O00299	Chloride intracellular channel protein 1 OS=Homo sapiens OX=9606 GN=CLIC1 PE=1 SV=4	1.496	0.00446831
[K].LHIVQVVCK.[K]	1xCarbamidomethyl [C8]	O00299	Chloride intracellular channel protein 1 OS=Homo sapiens OX=9606 GN=CLIC1 PE=1 SV=4	1.486	0.295516
[K].IEEFLEAVLCPPR.[Y]	1xCarbamidomethyl [C10]	O00299	Chloride intracellular channel protein 1 OS=Homo sapiens OX=9606 GN=CLIC1 PE=1 SV=4	1.264	0.581202
[R].EEFASTCPDDEEIELAYEQVAK.[A]	1xCarbamidomethyl [C7]	O00299	Chloride intracellular channel protein 1 OS=Homo sapiens OX=9606 GN=CLIC1 PE=1 SV=4	1.153	0.668114
[K].NSNPALNDNLEK.[G]		O00299	Chloride intracellular channel protein 1 OS=Homo sapiens OX=9606 GN=CLIC1 PE=1 SV=4	1.061	0.979654
[R].GFTIPEAFR.[G]		O00299	Chloride intracellular channel protein 1 OS=Homo sapiens OX=9606 GN=CLIC1 PE=1 SV=4	0.993	1
[K].VLDNYLTSPLPEEVDETSAEDEGVSQR.[K]		O00299	Chloride intracellular channel protein 1 OS=Homo sapiens OX=9606 GN=CLIC1 PE=1 SV=4	0.982	1
[K].GVTFNVTTVDTK.[R]		O00299	Chloride intracellular channel protein 1 OS=Homo sapiens OX=9606 GN=CLIC1 PE=1 SV=4	0.937	0.998838
[K].IGNCPFSQR.[L]	1xCarbamidomethyl [C4]	O00299	Chloride intracellular channel protein 1 OS=Homo sapiens OX=9606 GN=CLIC1 PE=1 SV=4	0.878	0.847474
[K].LAALNPESNTAGLDIFAK.[F]		O00299	Chloride intracellular channel protein 1 OS=Homo sapiens OX=9606 GN=CLIC1 PE=1 SV=4	0.864	0.755127
[R].YLSNAYAR.[E]		O00299	Chloride intracellular channel protein 1 OS=Homo sapiens OX=9606 GN=CLIC1 PE=1 SV=4	0.838	0.608609
[R].IGVDLIMK.[T]	1xOxidation [M7]	O00303	Eukaryotic translation initiation factor 3 subunit F OS=Homo sapiens OX=9606 GN=EIF3F PE=1 SV=1	2.154	0.000428886
[R].TMGVMFTPLTVK.[Y]		O00303	Eukaryotic translation initiation factor 3 subunit F OS=Homo sapiens OX=9606 GN=EIF3F PE=1 SV=1	1.588	0.270663
[R].EAPNPIHLTVDTSLQNGR.[M]		O00303	Eukaryotic translation initiation factor 3 subunit F OS=Homo sapiens OX=9606 GN=EIF3F PE=1 SV=1	1.274	0.359208
[K].AYVSTLMGVPGR.[T]		O00303	Eukaryotic translation initiation factor 3 subunit F OS=Homo sapiens OX=9606 GN=EIF3F PE=1 SV=1	1.184	0.731953
[R].VIGTLLGTVDK.[H]		O00303	Eukaryotic translation initiation factor 3 subunit F OS=Homo sapiens OX=9606 GN=EIF3F PE=1 SV=1	1.038	0.999969
[R].VIGLSSDLQQVGGASAR.[I]		O00303	Eukaryotic translation initiation factor 3 subunit F OS=Homo sapiens OX=9606 GN=EIF3F PE=1 SV=1	1.031	0.999969
[K].VSADNTVGR.[F]		O00303	Eukaryotic translation initiation factor 3 subunit F OS=Homo sapiens OX=9606 GN=EIF3F PE=1 SV=1	0.918	0.998838
[R].IGVDLIMK.[T]		O00303	Eukaryotic translation initiation factor 3 subunit F OS=Homo sapiens OX=9606 GN=EIF3F PE=1 SV=1	0.917	0.985729
[R].LHPVILASIVDSYER.[R]		O00303	Eukaryotic translation initiation factor 3 subunit F OS=Homo sapiens OX=9606 GN=EIF3F PE=1 SV=1	0.9	0.95513
[R].FLMSLVNQVPK.[I]		O00303	Eukaryotic translation initiation factor 3 subunit F OS=Homo sapiens OX=9606 GN=EIF3F PE=1 SV=1	0.879	0.96099
[K].YAYYDTER.[I]		O00303	Eukaryotic translation initiation factor 3 subunit F OS=Homo sapiens OX=9606 GN=EIF3F PE=1 SV=1	0.843	0.751114
[K].AVVTLDASDDGILAK.[I]		O00330	Pyruvate dehydrogenase protein X component, mitochondrial OS=Homo sapiens OX=9606 GN=PDHX PE=1 SV=3	1.086	0.998838
[K].ANLENPIR.[L]		O00330	Pyruvate dehydrogenase protein X component, mitochondrial OS=Homo sapiens OX=9606 GN=PDHX PE=1 SV=3	1.01	0.999969
[K].VSVNDFIIK.[A]		O00330	Pyruvate dehydrogenase protein X component, mitochondrial OS=Homo sapiens OX=9606 GN=PDHX PE=1 SV=3	0.916	0.997605
[R].LAGAPSEDPQFPK.[V]		O00391	Sulfhydryl oxidase 1 OS=Homo sapiens OX=9606 GN=QSOX1 PE=1 SV=3	0.799	0.882265
[R].VLNTEANVVR.[K]		O00391	Sulfhydryl oxidase 1 OS=Homo sapiens OX=9606 GN=QSOX1 PE=1 SV=3	0.744	0.936285
[R].SALYSPSDPLTLLQADTVR.[G]		O00391	Sulfhydryl oxidase 1 OS=Homo sapiens OX=9606 GN=QSOX1 PE=1 SV=3	0.01	6.5649e-16
[K].IAPGAVVCVESEIR.[G]	1xCarbamidomethyl [C8]	O00399	Dynactin subunit 6 OS=Homo sapiens OX=9606 GN=DCTN6 PE=1 SV=1	1.486	0.289768
[K].IGFSAADAVTGLK.[L]		O00400	Acetyl-coenzyme A transporter 1 OS=Homo sapiens OX=9606 GN=SLC33A1 PE=1 SV=1	0.955	1
[R].GGPPPPPPPPHNSGPPPPPAR.[G]		O00401	Neural Wiskott-Aldrich syndrome protein OS=Homo sapiens OX=9606 GN=WASL PE=1 SV=2	1.048	0.99715
[K].AVTDLLGR.[R]		O00401	Neural Wiskott-Aldrich syndrome protein OS=Homo sapiens OX=9606 GN=WASL PE=1 SV=2	0.956	0.999969
[K].LCGDTSLNNMQR.[Q]	1xCarbamidomethyl [C2]	O00410	Importin-5 OS=Homo sapiens OX=9606 GN=IPO5 PE=1 SV=4	1.947	0.000626304
[R].VAAAESMPLLLECAR.[V]	1xCarbamidomethyl [C13]	O00410	Importin-5 OS=Homo sapiens OX=9606 GN=IPO5 PE=1 SV=4	1.883	0.00663641
[K].ENVNATENCISAVGK.[I]	1xCarbamidomethyl [C9]	O00410	Importin-5 OS=Homo sapiens OX=9606 GN=IPO5 PE=1 SV=4	1.759	0.00067062
[K].LCGDTSLNNMQR.[Q]	1xCarbamidomethyl [C2]; 1xOxidation [M10]	O00410	Importin-5 OS=Homo sapiens OX=9606 GN=IPO5 PE=1 SV=4	1.679	0.155535
[K].EFQQYLPVVMGPLMK.[T]		O00410	Importin-5 OS=Homo sapiens OX=9606 GN=IPO5 PE=1 SV=4	1.467	0.272107
[K].VCDIAAELAR.[N]	1xCarbamidomethyl [C2]	O00410	Importin-5 OS=Homo sapiens OX=9606 GN=IPO5 PE=1 SV=4	1.398	0.161605
[R].VQAHAAAALINFTEDCPK.[S]	1xCarbamidomethyl [C16]	O00410	Importin-5 OS=Homo sapiens OX=9606 GN=IPO5 PE=1 SV=4	1.36	0.326028
[K].LMVPLLK.[F]		O00410	Importin-5 OS=Homo sapiens OX=9606 GN=IPO5 PE=1 SV=4	1.32	0.516744
[K].EHIMQMLQNPDWK.[Y]		O00410	Importin-5 OS=Homo sapiens OX=9606 GN=IPO5 PE=1 SV=4	1.216	0.840979
[K].FLFDSVSSQNVGLR.[E]		O00410	Importin-5 OS=Homo sapiens OX=9606 GN=IPO5 PE=1 SV=4	1.201	0.54672
[R].QWGLCIFDDVIEHCSPASFK.[Y]	2xCarbamidomethyl [C5; C14]	O00410	Importin-5 OS=Homo sapiens OX=9606 GN=IPO5 PE=1 SV=4	1.161	0.936461
[K].AIGTEPDSDVLSEIMHSFAK.[C]		O00410	Importin-5 OS=Homo sapiens OX=9606 GN=IPO5 PE=1 SV=4	1.015	0.999969
[K].FMQDASDVMQLLLK.[T]		O00410	Importin-5 OS=Homo sapiens OX=9606 GN=IPO5 PE=1 SV=4	0.949	0.999969
[K].VIAALLQTMEDQGNQR.[V]		O00410	Importin-5 OS=Homo sapiens OX=9606 GN=IPO5 PE=1 SV=4	0.949	0.999969
[K].QAEETYENIPGQSK.[I]		O00410	Importin-5 OS=Homo sapiens OX=9606 GN=IPO5 PE=1 SV=4	0.93	0.992516
[K].LVLPMIK.[E]		O00410	Importin-5 OS=Homo sapiens OX=9606 GN=IPO5 PE=1 SV=4	0.927	0.999969
[R].NLIDEDGNNQWPEGLK.[F]		O00410	Importin-5 OS=Homo sapiens OX=9606 GN=IPO5 PE=1 SV=4	0.922	0.98557
[R].QMAAVLLR.[R]	1xOxidation [M2]	O00410	Importin-5 OS=Homo sapiens OX=9606 GN=IPO5 PE=1 SV=4	0.913	0.999969
[K].HIVENAVQK.[E]		O00410	Importin-5 OS=Homo sapiens OX=9606 GN=IPO5 PE=1 SV=4	0.908	0.994599
[R].ATAAFILANEHNVALFK.[H]		O00410	Importin-5 OS=Homo sapiens OX=9606 GN=IPO5 PE=1 SV=4	0.9	0.958754
[K].RQDEDYDEQVEESLQDEDDNDVYILTK.[V]		O00410	Importin-5 OS=Homo sapiens OX=9606 GN=IPO5 PE=1 SV=4	0.892	0.942377
[K].LVLEQVVTSIASVADTAEEK.[F]		O00410	Importin-5 OS=Homo sapiens OX=9606 GN=IPO5 PE=1 SV=4	0.849	0.896864
[K].SLLIPYLDNLVK.[H]		O00410	Importin-5 OS=Homo sapiens OX=9606 GN=IPO5 PE=1 SV=4	0.818	0.64289
[K].FMQDASDVMQLLLK.[T]	1xOxidation [F1]	O00410	Importin-5 OS=Homo sapiens OX=9606 GN=IPO5 PE=1 SV=4	0.769	0.835144
[K].VSDILHSIFSSYK.[E]		O00410	Importin-5 OS=Homo sapiens OX=9606 GN=IPO5 PE=1 SV=4	0.749	0.209737
[K].IFSIIAEGEMHEAIK.[H]		O00410	Importin-5 OS=Homo sapiens OX=9606 GN=IPO5 PE=1 SV=4	0.699	0.595455
[K].ITFLLQAIR.[N]		O00410	Importin-5 OS=Homo sapiens OX=9606 GN=IPO5 PE=1 SV=4	0.667	0.0980006
[K].TASIKPEVALLDTQDMENMSDDDGWEFVNLGDQQSFGIK.[T]		O00410	Importin-5 OS=Homo sapiens OX=9606 GN=IPO5 PE=1 SV=4	0.631	0.24692
[R].NTTAAEEAR.[Q]		O00410	Importin-5 OS=Homo sapiens OX=9606 GN=IPO5 PE=1 SV=4	0.627	0.501296
[K].LSLDVEQAPSGQHSQAQLSGQQQR.[L]		O00411	DNA-directed RNA polymerase, mitochondrial OS=Homo sapiens OX=9606 GN=POLRMT PE=1 SV=2	0.935	0.999969
[R].VSGQVQALQNHYR.[K]		O00411	DNA-directed RNA polymerase, mitochondrial OS=Homo sapiens OX=9606 GN=POLRMT PE=1 SV=2	0.919	1
[K].GTDDSMTLQSQK.[F]		O00422	Histone deacetylase complex subunit SAP18 OS=Homo sapiens OX=9606 GN=SAP18 PE=1 SV=1	1.529	0.283587
[K].FQIGDYLDIAITPPNR.[A]		O00422	Histone deacetylase complex subunit SAP18 OS=Homo sapiens OX=9606 GN=SAP18 PE=1 SV=1	0.725	0.415494
[R].GNVPSSELQIYTWMDATLK.[E]		O00422	Histone deacetylase complex subunit SAP18 OS=Homo sapiens OX=9606 GN=SAP18 PE=1 SV=1	0.661	0.431068
[K].FATEYCNTIEGTAK.[Y]	1xCarbamidomethyl [C6]	O00429	Dynamin-1-like protein OS=Homo sapiens OX=9606 GN=DNM1L PE=1 SV=2	1.509	0.312034
[K].YIETSELCGGAR.[I]	1xCarbamidomethyl [C8]	O00429	Dynamin-1-like protein OS=Homo sapiens OX=9606 GN=DNM1L PE=1 SV=2	1.28	0.699536
[K].IFSPNVVNLTLVDLPGMTK.[V]		O00429	Dynamin-1-like protein OS=Homo sapiens OX=9606 GN=DNM1L PE=1 SV=2	1.19	0.885429
[R].INVLAAQYQSLLNSYGEPVDDK.[S]		O00429	Dynamin-1-like protein OS=Homo sapiens OX=9606 GN=DNM1L PE=1 SV=2	1.048	0.999969
[K].TTGEENGVEAEEWGK.[F]		O00429	Dynamin-1-like protein OS=Homo sapiens OX=9606 GN=DNM1L PE=1 SV=2	1.016	1
[K].GHAVNLLDVPVPVAR.[K]		O00429	Dynamin-1-like protein OS=Homo sapiens OX=9606 GN=DNM1L PE=1 SV=2	0.955	0.999969
[K].LGIIGVVNR.[S]		O00429	Dynamin-1-like protein OS=Homo sapiens OX=9606 GN=DNM1L PE=1 SV=2	0.942	0.999969
[K].SSLLDDLLTESEDMAQR.[R]		O00429	Dynamin-1-like protein OS=Homo sapiens OX=9606 GN=DNM1L PE=1 SV=2	0.917	0.999969
[K].SSVLESLVGR.[D]		O00429	Dynamin-1-like protein OS=Homo sapiens OX=9606 GN=DNM1L PE=1 SV=2	0.877	0.957689
[K].DTLQSELVGQLYK.[S]		O00429	Dynamin-1-like protein OS=Homo sapiens OX=9606 GN=DNM1L PE=1 SV=2	0.833	0.804814
[K].ALQGASQIIAEIR.[E]		O00429	Dynamin-1-like protein OS=Homo sapiens OX=9606 GN=DNM1L PE=1 SV=2	0.802	0.749377
[R].VSTALSCLLGLPLR.[V]	1xCarbamidomethyl [C7]	O00442	RNA 3'-terminal phosphate cyclase OS=Homo sapiens OX=9606 GN=RTCA PE=1 SV=1	1.888	0.0574967
[K].FGFIFNCDIK.[T]	1xCarbamidomethyl [C7]	O00442	RNA 3'-terminal phosphate cyclase OS=Homo sapiens OX=9606 GN=RTCA PE=1 SV=1	1.475	0.406311
[R].DLYVNIQPVQEPK.[D]		O00442	RNA 3'-terminal phosphate cyclase OS=Homo sapiens OX=9606 GN=RTCA PE=1 SV=1	1.051	0.999969
[R].AFVAGVLPFK.[V]		O00442	RNA 3'-terminal phosphate cyclase OS=Homo sapiens OX=9606 GN=RTCA PE=1 SV=1	1.029	0.999969
[R].VEVDGSIMEGGGQILR.[V]		O00442	RNA 3'-terminal phosphate cyclase OS=Homo sapiens OX=9606 GN=RTCA PE=1 SV=1	0.894	0.988407
[K].QLNPINLTER.[G]		O00442	RNA 3'-terminal phosphate cyclase OS=Homo sapiens OX=9606 GN=RTCA PE=1 SV=1	0.856	0.94451
[K].VGIEAAEMLLANLR.[H]		O00442	RNA 3'-terminal phosphate cyclase OS=Homo sapiens OX=9606 GN=RTCA PE=1 SV=1	0.845	0.971721
[R].EADPESEADR.[A]		O00461	Golgi integral membrane protein 4 OS=Homo sapiens OX=9606 GN=GOLIM4 PE=1 SV=1	1.167	0.886617
[R].NNDVWQNHEAVPGR.[A]		O00461	Golgi integral membrane protein 4 OS=Homo sapiens OX=9606 GN=GOLIM4 PE=1 SV=1	1.027	0.999969
[R].LAVQQVEEAQQLR.[E]		O00461	Golgi integral membrane protein 4 OS=Homo sapiens OX=9606 GN=GOLIM4 PE=1 SV=1	0.943	0.999969
[K].SALAAAQTQVAEYK.[Q]		O00461	Golgi integral membrane protein 4 OS=Homo sapiens OX=9606 GN=GOLIM4 PE=1 SV=1	0.916	0.999969
[K].AHQDIHTQLQDVK.[Q]		O00461	Golgi integral membrane protein 4 OS=Homo sapiens OX=9606 GN=GOLIM4 PE=1 SV=1	0.73	0.928008
[R].EFIAPVTLK.[V]		O00469	Procollagen-lysine,2-oxoglutarate 5-dioxygenase 2 OS=Homo sapiens OX=9606 GN=PLOD2 PE=1 SV=2	1.133	0.970296
[K].IVGPEENLSQAEAR.[N]		O00469	Procollagen-lysine,2-oxoglutarate 5-dioxygenase 2 OS=Homo sapiens OX=9606 GN=PLOD2 PE=1 SV=2	1.086	0.998838
[K].VCHLGDQLEGVNTPR.[Q]	1xCarbamidomethyl [C2]	O00471	Exocyst complex component 5 OS=Homo sapiens OX=9606 GN=EXOC5 PE=1 SV=1	1.276	0.830868
[R].LSDPSDLPR.[N]		O00471	Exocyst complex component 5 OS=Homo sapiens OX=9606 GN=EXOC5 PE=1 SV=1	0.956	0.999969
[K].NVDTVLMELGVR.[F]		O00471	Exocyst complex component 5 OS=Homo sapiens OX=9606 GN=EXOC5 PE=1 SV=1	0.943	0.999969
[K].YFNEFLDGELK.[S]		O00471	Exocyst complex component 5 OS=Homo sapiens OX=9606 GN=EXOC5 PE=1 SV=1	0.862	0.989206
[R].LALFNPDVCWDR.[N]	1xCarbamidomethyl [C9]	O00483	Cytochrome c oxidase subunit NDUFA4 OS=Homo sapiens OX=9606 GN=NDUFA4 PE=1 SV=1	1.403	0.349116
[K].FYSVNVDYSK.[L]		O00483	Cytochrome c oxidase subunit NDUFA4 OS=Homo sapiens OX=9606 GN=NDUFA4 PE=1 SV=1	0.75	0.308037
[R].NNPEPWNK.[L]		O00483	Cytochrome c oxidase subunit NDUFA4 OS=Homo sapiens OX=9606 GN=NDUFA4 PE=1 SV=1	0.627	0.0738051
[K].MTPEQLAIK.[N]		O00487	26S proteasome non-ATPase regulatory subunit 14 OS=Homo sapiens OX=9606 GN=PSMD14 PE=1 SV=1	1.155	0.94451
[R].VIDVFAMPQSGTGVSVEAVDPVFQAK.[M]		O00487	26S proteasome non-ATPase regulatory subunit 14 OS=Homo sapiens OX=9606 GN=PSMD14 PE=1 SV=1	1.023	0.999969
[R].AVAVVVDPIQSVK.[G]		O00487	26S proteasome non-ATPase regulatory subunit 14 OS=Homo sapiens OX=9606 GN=PSMD14 PE=1 SV=1	0.951	0.999969
[K].EMLELAK.[N]	1xOxidation [L5]	O00487	26S proteasome non-ATPase regulatory subunit 14 OS=Homo sapiens OX=9606 GN=PSMD14 PE=1 SV=1	0.647	0.0971232
[K].QLSVEPYSQEEAER.[A]		O00488	Zinc finger protein 593 OS=Homo sapiens OX=9606 GN=ZNF593 PE=1 SV=2	1.136	0.965934
[K].LNQNLNDVLVGLEK.[Q]		O00499	Myc box-dependent-interacting protein 1 OS=Homo sapiens OX=9606 GN=BIN1 PE=1 SV=1	1.221	0.845043
[R].SPHQNVCEQAVWALGNIIGDGPQCR.[D]	2xCarbamidomethyl [C7; C24]	O00505	Importin subunit alpha-4 OS=Homo sapiens OX=9606 GN=KPNA3 PE=1 SV=2	1.89	0.0034904
[R].NEVTVELR.[K]		O00505	Importin subunit alpha-4 OS=Homo sapiens OX=9606 GN=KPNA3 PE=1 SV=2	1.089	0.998838
[K].IEVLQQHENEDIYK.[L]		O00505	Importin subunit alpha-4 OS=Homo sapiens OX=9606 GN=KPNA3 PE=1 SV=2	1.056	0.999969
[K].DSQVVQVVLDGLK.[N]		O00505	Importin subunit alpha-4 OS=Homo sapiens OX=9606 GN=KPNA3 PE=1 SV=2	1.018	0.999969
[K].AQNVTLEAILQNATSDNPVVQLSAVQAAR.[K]		O00505	Importin subunit alpha-4 OS=Homo sapiens OX=9606 GN=KPNA3 PE=1 SV=2	0.914	0.986074
[K].SGILPILVK.[C]		O00505	Importin subunit alpha-4 OS=Homo sapiens OX=9606 GN=KPNA3 PE=1 SV=2	0.913	0.981715
[R].NVPQEESLEDSDVDADFK.[A]		O00505	Importin subunit alpha-4 OS=Homo sapiens OX=9606 GN=KPNA3 PE=1 SV=2	0.823	0.855562
[K].AANVLLSEQGDVK.[L]		O00506	Serine/threonine-protein kinase 25 OS=Homo sapiens OX=9606 GN=STK25 PE=1 SV=1	1.057	0.999969
[K].TSFLTELIDR.[Y]	1xOxidation [F3]	O00506	Serine/threonine-protein kinase 25 OS=Homo sapiens OX=9606 GN=STK25 PE=1 SV=1	0.839	0.8648
[K].LADFGVAGQLTDTQIK.[R]		O00506; Q9Y6E0	Serine/threonine-protein kinase 25 OS=Homo sapiens OX=9606 GN=STK25 PE=1 SV=1;Serine/threonine-protein kinase 24 OS=Homo sapiens OX=9606 GN=STK24 PE=1 SV=1	1.044	0.999969
[K].AGEGTYALDSESCMEK.[L]	1xCarbamidomethyl [C13]	O00541	Pescadillo homolog OS=Homo sapiens OX=9606 GN=PES1 PE=1 SV=1	1.917	0.0344767
[R].CYVQPQWVFDSVNAR.[L]	1xCarbamidomethyl [C1]	O00541	Pescadillo homolog OS=Homo sapiens OX=9606 GN=PES1 PE=1 SV=1	1.351	0.689483
[R].ITHQIVDRPGQQTSVIGR.[C]		O00541	Pescadillo homolog OS=Homo sapiens OX=9606 GN=PES1 PE=1 SV=1	1.319	0.570908
[R].VVVPATEEEAEVDEFPTDGEMSAQEEDR.[R]		O00541	Pescadillo homolog OS=Homo sapiens OX=9606 GN=PES1 PE=1 SV=1	1.217	0.731953
[K].SLCIGATYDVTDSR.[I]	1xCarbamidomethyl [C3]	O00541	Pescadillo homolog OS=Homo sapiens OX=9606 GN=PES1 PE=1 SV=1	1.164	0.951214
[K].LAALSASLAR.[V]		O00541	Pescadillo homolog OS=Homo sapiens OX=9606 GN=PES1 PE=1 SV=1	1.102	0.99517
[R].FLLHEPIVNK.[F]		O00541	Pescadillo homolog OS=Homo sapiens OX=9606 GN=PES1 PE=1 SV=1	1.056	0.999969
[K].LQLSLADFR.[R]		O00541	Pescadillo homolog OS=Homo sapiens OX=9606 GN=PES1 PE=1 SV=1	1.037	0.999969
[R].EALAFIIR.[S]		O00541	Pescadillo homolog OS=Homo sapiens OX=9606 GN=PES1 PE=1 SV=1	0.975	0.999969
[R].LAQEEESEAK.[R]		O00541	Pescadillo homolog OS=Homo sapiens OX=9606 GN=PES1 PE=1 SV=1	0.885	0.974022
[K].LEGQAQAEAK.[A]		O00541	Pescadillo homolog OS=Homo sapiens OX=9606 GN=PES1 PE=1 SV=1	0.864	0.952914
[R].NGLLTEHNICEINGQNVIGLK.[D]	1xCarbamidomethyl [C10]	O00560	Syntenin-1 OS=Homo sapiens OX=9606 GN=SDCBP PE=1 SV=1	1.242	0.702459
[R].FGDQVLQINGENCAGWSSDK.[A]	1xCarbamidomethyl [C13]	O00560	Syntenin-1 OS=Homo sapiens OX=9606 GN=SDCBP PE=1 SV=1	1.217	0.8951
[K].DSTGHVGFIFK.[N]		O00560	Syntenin-1 OS=Homo sapiens OX=9606 GN=SDCBP PE=1 SV=1	1.012	0.999969
[R].LYPELSQYMGLSLNEEEIR.[A]		O00560	Syntenin-1 OS=Homo sapiens OX=9606 GN=SDCBP PE=1 SV=1	0.908	0.999969
[K].VIQAQTAFSANPANPAILSEASAPIPHDGNLYPR.[L]		O00560	Syntenin-1 OS=Homo sapiens OX=9606 GN=SDCBP PE=1 SV=1	0.864	0.961159
[K].SIDNGIFVQLVQANSPASLVGLR.[F]		O00560	Syntenin-1 OS=Homo sapiens OX=9606 GN=SDCBP PE=1 SV=1	0.819	0.71415
[K].LDALSNFHFIPKPPVPEIK.[V]		O00566	U3 small nucleolar ribonucleoprotein protein MPP10 OS=Homo sapiens OX=9606 GN=MPHOSPH10 PE=1 SV=2	0.985	1
[K].LSLAEIYEQEYIK.[L]		O00566	U3 small nucleolar ribonucleoprotein protein MPP10 OS=Homo sapiens OX=9606 GN=MPHOSPH10 PE=1 SV=2	0.966	0.999969
[K].VVSNLPAITMEEVAPVSVSDAALLAPEEIKEK.[N]		O00566	U3 small nucleolar ribonucleoprotein protein MPP10 OS=Homo sapiens OX=9606 GN=MPHOSPH10 PE=1 SV=2	0.954	0.999969
[K].KPWQLQGEVTAQK.[R]		O00566	U3 small nucleolar ribonucleoprotein protein MPP10 OS=Homo sapiens OX=9606 GN=MPHOSPH10 PE=1 SV=2	0.936	0.999969
[R].VTFALPDDAETEDTGVLNVK.[K]		O00566	U3 small nucleolar ribonucleoprotein protein MPP10 OS=Homo sapiens OX=9606 GN=MPHOSPH10 PE=1 SV=2	0.925	0.999969
[K].TAEEENPEHVEIQK.[M]		O00566	U3 small nucleolar ribonucleoprotein protein MPP10 OS=Homo sapiens OX=9606 GN=MPHOSPH10 PE=1 SV=2	0.893	0.991447
[K].GLTDLSACK.[A]	1xCarbamidomethyl [C8]	O00567	Nucleolar protein 56 OS=Homo sapiens OX=9606 GN=NOP56 PE=1 SV=4	1.685	0.0224472
[R].LVAFCPFASSQVALENANAVSEGVVHEDLR.[L]	1xCarbamidomethyl [C5]	O00567	Nucleolar protein 56 OS=Homo sapiens OX=9606 GN=NOP56 PE=1 SV=4	1.573	0.122698
[R].QSLHTYLR.[S]		O00567	Nucleolar protein 56 OS=Homo sapiens OX=9606 GN=NOP56 PE=1 SV=4	1.432	0.434683
[K].LEELTMDGAK.[A]		O00567	Nucleolar protein 56 OS=Homo sapiens OX=9606 GN=NOP56 PE=1 SV=4	1.418	0.277805
[R].LAALALASSENSSSTPEECEEMSEKPK.[K]	1xCarbamidomethyl [C19]	O00567	Nucleolar protein 56 OS=Homo sapiens OX=9606 GN=NOP56 PE=1 SV=4	1.362	0.495441
[K].MSQVAPSLSALIGEAVGAR.[L]		O00567	Nucleolar protein 56 OS=Homo sapiens OX=9606 GN=NOP56 PE=1 SV=4	1.224	0.795177
[R].LAQFIGNR.[R]		O00567	Nucleolar protein 56 OS=Homo sapiens OX=9606 GN=NOP56 PE=1 SV=4	1.158	0.875388
[K].AQLGLGHSYSR.[A]		O00567	Nucleolar protein 56 OS=Homo sapiens OX=9606 GN=NOP56 PE=1 SV=4	1.148	0.892523
[R].VVSLSEYR.[Q]		O00567	Nucleolar protein 56 OS=Homo sapiens OX=9606 GN=NOP56 PE=1 SV=4	1.136	0.83518
[R].EWYGYHFPELVK.[I]		O00567	Nucleolar protein 56 OS=Homo sapiens OX=9606 GN=NOP56 PE=1 SV=4	1.124	0.980154
[K].EAMVQAEEAAAEITR.[K]		O00567	Nucleolar protein 56 OS=Homo sapiens OX=9606 GN=NOP56 PE=1 SV=4	1.12	0.958754
[K].YPASTVQILGAEK.[A]		O00567	Nucleolar protein 56 OS=Homo sapiens OX=9606 GN=NOP56 PE=1 SV=4	1.075	0.991447
[R].LIAHAGSLTNLAK.[Y]		O00567	Nucleolar protein 56 OS=Homo sapiens OX=9606 GN=NOP56 PE=1 SV=4	1.055	0.995414
[K].EEPVSSGPEEAVGK.[S]		O00567	Nucleolar protein 56 OS=Homo sapiens OX=9606 GN=NOP56 PE=1 SV=4	1.03	0.999969
[R].LSFYETGEIPR.[K]		O00567	Nucleolar protein 56 OS=Homo sapiens OX=9606 GN=NOP56 PE=1 SV=4	1.018	0.999969
[K].EELMSSDLEETAGSTSIPK.[R]		O00567	Nucleolar protein 56 OS=Homo sapiens OX=9606 GN=NOP56 PE=1 SV=4	0.987	1
[K].EVEEISLLQPQVEESVLNLGK.[F]		O00567	Nucleolar protein 56 OS=Homo sapiens OX=9606 GN=NOP56 PE=1 SV=4	0.975	0.999969
[K].VLLGVGDPK.[I]		O00567	Nucleolar protein 56 OS=Homo sapiens OX=9606 GN=NOP56 PE=1 SV=4	0.975	0.999969
[R].LLLETHLPSK.[K]		O00567	Nucleolar protein 56 OS=Homo sapiens OX=9606 GN=NOP56 PE=1 SV=4	0.942	0.998838
[K].MSQVAPSLSALIGEAVGAR.[L]	1xOxidation [S2]	O00567	Nucleolar protein 56 OS=Homo sapiens OX=9606 GN=NOP56 PE=1 SV=4	0.86	0.988505
[K].YGLIFHSTFIGR.[A]		O00567	Nucleolar protein 56 OS=Homo sapiens OX=9606 GN=NOP56 PE=1 SV=4	0.851	0.978664
[R].DLMACAQTGSGK.[T]	1xCarbamidomethyl [C5]	O00571	ATP-dependent RNA helicase DDX3X OS=Homo sapiens OX=9606 GN=DDX3X PE=1 SV=3	1.778	0.0609527
[R].VRPCVVYGGADIGQQIR.[D]	1xCarbamidomethyl [C4]	O00571	ATP-dependent RNA helicase DDX3X OS=Homo sapiens OX=9606 GN=DDX3X PE=1 SV=3	1.582	0.103161
[K].SDEDDWSKPLPPSER.[L]		O00571	ATP-dependent RNA helicase DDX3X OS=Homo sapiens OX=9606 GN=DDX3X PE=1 SV=3	1.08	0.999969
[R].ELAVQIYEEAR.[K]		O00571	ATP-dependent RNA helicase DDX3X OS=Homo sapiens OX=9606 GN=DDX3X PE=1 SV=3	1.052	0.999969
[R].LEQELFSGGNTGINFEK.[Y]		O00571	ATP-dependent RNA helicase DDX3X OS=Homo sapiens OX=9606 GN=DDX3X PE=1 SV=3	1.043	0.999969
[K].DAYSSFGSR.[SD]		O00571	ATP-dependent RNA helicase DDX3X OS=Homo sapiens OX=9606 GN=DDX3X PE=1 SV=3	1.027	0.999969
[R].VGSTSENITQK.[V]		O00571	ATP-dependent RNA helicase DDX3X OS=Homo sapiens OX=9606 GN=DDX3X PE=1 SV=3	1.016	0.999969
[K].YLVLDEADR.[M]		O00571	ATP-dependent RNA helicase DDX3X OS=Homo sapiens OX=9606 GN=DDX3X PE=1 SV=3	1.009	1
[K].SPILVATAVAAR.[G]		O00571	ATP-dependent RNA helicase DDX3X OS=Homo sapiens OX=9606 GN=DDX3X PE=1 SV=3	1.006	0.999969
[K].QYPISLVLAPTR.[E]		O00571	ATP-dependent RNA helicase DDX3X OS=Homo sapiens OX=9606 GN=DDX3X PE=1 SV=3	0.971	0.999969
[K].DLLDLLVEAK.[Q]		O00571	ATP-dependent RNA helicase DDX3X OS=Homo sapiens OX=9606 GN=DDX3X PE=1 SV=3	0.966	0.999969
[R].VGNLGLATSFFNER.[N]		O00571	ATP-dependent RNA helicase DDX3X OS=Homo sapiens OX=9606 GN=DDX3X PE=1 SV=3	0.954	0.999969
[K].DSLTLVFVETK.[K]		O00571	ATP-dependent RNA helicase DDX3X OS=Homo sapiens OX=9606 GN=DDX3X PE=1 SV=3	0.886	0.970283
[R].SFLLDLLNATGK.[D]		O00571	ATP-dependent RNA helicase DDX3X OS=Homo sapiens OX=9606 GN=DDX3X PE=1 SV=3	0.854	0.880848
[K].GADSLEDFLYHEGYACTSIHGDR.[S]	1xCarbamidomethyl [C16]	O00571	ATP-dependent RNA helicase DDX3X OS=Homo sapiens OX=9606 GN=DDX3X PE=1 SV=3	0.834	0.936098
[R].DREEALHQFR.[S]		O00571	ATP-dependent RNA helicase DDX3X OS=Homo sapiens OX=9606 GN=DDX3X PE=1 SV=3	0.746	0.507796
[KR].HVINFDLPSDIEEYVHR.[I]		O00571	ATP-dependent RNA helicase DDX3X OS=Homo sapiens OX=9606 GN=DDX3X PE=1 SV=3	0.739	0.309125
[R].SDYDGIGSR.[G]		O00571	ATP-dependent RNA helicase DDX3X OS=Homo sapiens OX=9606 GN=DDX3X PE=1 SV=3	0.73	0.246706
[K].QEVPSWLENMAYEHHYK.[G]		O00571	ATP-dependent RNA helicase DDX3X OS=Homo sapiens OX=9606 GN=DDX3X PE=1 SV=3	0.61	0.0827128
[R].IVEQDTMPPK.[G]	1xOxidation [M7]	O00571	ATP-dependent RNA helicase DDX3X OS=Homo sapiens OX=9606 GN=DDX3X PE=1 SV=3
[R].MLDMGFEPQIR.[RK]		O00571; Q92841; P17844	ATP-dependent RNA helicase DDX3X OS=Homo sapiens OX=9606 GN=DDX3X PE=1 SV=3;Probable ATP-dependent RNA helicase DDX17 OS=Homo sapiens OX=9606 GN=DDX17 PE=1 SV=2;Probable ATP-dependent RNA helicase DDX5 OS=Homo sapiens OX=9606 GN=DDX5 PE=1 SV=1	1.22	0.536214
[R].MLDMGFEPQIR.[RK]	1xOxidation [M]	O00571; Q92841; P17844	ATP-dependent RNA helicase DDX3X OS=Homo sapiens OX=9606 GN=DDX3X PE=1 SV=3;Probable ATP-dependent RNA helicase DDX17 OS=Homo sapiens OX=9606 GN=DDX17 PE=1 SV=2;Probable ATP-dependent RNA helicase DDX5 OS=Homo sapiens OX=9606 GN=DDX5 PE=1 SV=1	1.138	0.787794
[K].CEDLETQTQSEK.[Q]	1xCarbamidomethyl [C1]	O00592	Podocalyxin OS=Homo sapiens OX=9606 GN=PODXL PE=1 SV=2	1.182	0.920764
[K].DDLDEEEDTHL.[-]		O00592	Podocalyxin OS=Homo sapiens OX=9606 GN=PODXL PE=1 SV=2	0.952	0.999969
[R].LASVPGSQTVVVK.[E]		O00592	Podocalyxin OS=Homo sapiens OX=9606 GN=PODXL PE=1 SV=2	0.918	0.991908
[K].VVSLNGELGDSWIVPLDNLTK.[D]		O00592	Podocalyxin OS=Homo sapiens OX=9606 GN=PODXL PE=1 SV=2	0.869	0.995114
[K].YCGSCVDGR.[C]	2xCarbamidomethyl [C2; C5]	O00622	CCN family member 1 OS=Homo sapiens OX=9606 GN=CCN1 PE=1 SV=1	2.399	0.0038755
[K].ELGFDASEVELTR.[N]		O00622	CCN family member 1 OS=Homo sapiens OX=9606 GN=CCN1 PE=1 SV=1	1.038	0.999969
[R].VQNTSLEAIVQNASSDNQGIQLSAVQAAR.[K]		O00629	Importin subunit alpha-3 OS=Homo sapiens OX=9606 GN=KPNA4 PE=1 SV=1	100	6.5649e-16
[R].AVGNIVTGTDEQTQVVLNCDALSHFPALLTHPK.[E]	1xCarbamidomethyl [C19]	O00629	Importin subunit alpha-3 OS=Homo sapiens OX=9606 GN=KPNA4 PE=1 SV=1	1.131	0.958754
[R].NVPHEDICEDSDIDGDYR.[V]	1xCarbamidomethyl [C8]	O00629	Importin subunit alpha-3 OS=Homo sapiens OX=9606 GN=KPNA4 PE=1 SV=1	1.062	0.999969
[K].IEQLQNHENEDIYK.[L]		O00629	Importin subunit alpha-3 OS=Homo sapiens OX=9606 GN=KPNA4 PE=1 SV=1	1.039	0.999969
[R].NEVVVELR.[K]		O00629	Importin subunit alpha-3 OS=Homo sapiens OX=9606 GN=KPNA4 PE=1 SV=1	0.935	0.999969
[R].NPPIDDLIK.[S]		O00629; O00505	Importin subunit alpha-3 OS=Homo sapiens OX=9606 GN=KPNA4 PE=1 SV=1;Importin subunit alpha-4 OS=Homo sapiens OX=9606 GN=KPNA3 PE=1 SV=2	0.978	0.999969
[K].EAAWAISNLTISGR.[K]		O00629; O00505	Importin subunit alpha-3 OS=Homo sapiens OX=9606 GN=KPNA4 PE=1 SV=1;Importin subunit alpha-4 OS=Homo sapiens OX=9606 GN=KPNA3 PE=1 SV=2	0.933	0.999969
[R].QITQVYGFYDECQTK.[Y]	1xCarbamidomethyl [C12]	O00743	Serine/threonine-protein phosphatase 6 catalytic subunit OS=Homo sapiens OX=9606 GN=PPP6C PE=1 SV=1	1.394	0.47118
[K].VTNEFVHINNLK.[L]		O00743	Serine/threonine-protein phosphatase 6 catalytic subunit OS=Homo sapiens OX=9606 GN=PPP6C PE=1 SV=1	1.039	0.999969
[R].TGGQVPDTNYIFMGDFVDR.[G]		O00743	Serine/threonine-protein phosphatase 6 catalytic subunit OS=Homo sapiens OX=9606 GN=PPP6C PE=1 SV=1	0.984	1
[K].GAFCDLVWSDPEDVDTWAISPR.[G]	1xCarbamidomethyl [C4]	O00743	Serine/threonine-protein phosphatase 6 catalytic subunit OS=Homo sapiens OX=9606 GN=PPP6C PE=1 SV=1	0.974	0.999969
[R].GAGWLFGAK.[V]		O00743	Serine/threonine-protein phosphatase 6 catalytic subunit OS=Homo sapiens OX=9606 GN=PPP6C PE=1 SV=1	0.919	0.998838
[K].YGNANAWR.[Y]		O00743	Serine/threonine-protein phosphatase 6 catalytic subunit OS=Homo sapiens OX=9606 GN=PPP6C PE=1 SV=1	0.754	0.531184
[K].ELVDYFLNVATAQGR.[Y]		O00754	Lysosomal alpha-mannosidase OS=Homo sapiens OX=9606 GN=MAN2B1 PE=1 SV=3	0.815	0.937149
[K].GISAFPESDNLFK.[W]		O00762	Ubiquitin-conjugating enzyme E2 C OS=Homo sapiens OX=9606 GN=UBE2C PE=1 SV=1	0.513	0.00520615
[K].LSLEFPSGYPYNAPTVK.[F]		O00762	Ubiquitin-conjugating enzyme E2 C OS=Homo sapiens OX=9606 GN=UBE2C PE=1 SV=1	0.446	0.00198434
[R].LVYVCDPVLGDK.[W]	1xCarbamidomethyl [C5]	O00764	Pyridoxal kinase OS=Homo sapiens OX=9606 GN=PDXK PE=1 SV=1	1.343	0.408871
[K].WDGEGSMYVPEDLLPVYK.[E]		O00764	Pyridoxal kinase OS=Homo sapiens OX=9606 GN=PDXK PE=1 SV=1	1.234	0.897146
[K].GQVLNSDELQELYEGLR.[L]		O00764	Pyridoxal kinase OS=Homo sapiens OX=9606 GN=PDXK PE=1 SV=1	1.044	0.999969
[K].VVPLADIITPNQFEAELLSGR.[K]		O00764	Pyridoxal kinase OS=Homo sapiens OX=9606 GN=PDXK PE=1 SV=1	0.89	0.988407
[R].VLSIQSHVIR.[G]		O00764	Pyridoxal kinase OS=Homo sapiens OX=9606 GN=PDXK PE=1 SV=1	0.833	0.910014
[K].LETMPLYLEDDIRPDIK.[D]		O00767	Acyl-CoA desaturase OS=Homo sapiens OX=9606 GN=SCD PE=1 SV=2	1.049	0.999969
[K].EILSPVDIIDR.[N]		O14495	Phospholipid phosphatase 3 OS=Homo sapiens OX=9606 GN=PLPP3 PE=1 SV=1	0.954	0.999969
[R].EEAGGEAAAAAAAER.[G]		O14497	AT-rich interactive domain-containing protein 1A OS=Homo sapiens OX=9606 GN=ARID1A PE=1 SV=3	1.522	0.32392
[R].IGGGDTTEHIQTHFESK.[T]		O14497	AT-rich interactive domain-containing protein 1A OS=Homo sapiens OX=9606 GN=ARID1A PE=1 SV=3	1.349	0.744797
[R].VQEFDSGLLHWR.[I]		O14497	AT-rich interactive domain-containing protein 1A OS=Homo sapiens OX=9606 GN=ARID1A PE=1 SV=3	1.181	0.953612
[K].EIGGLTQVNK.[N]		O14497	AT-rich interactive domain-containing protein 1A OS=Homo sapiens OX=9606 GN=ARID1A PE=1 SV=3	0.898	0.999969
[K].LSIQDNNVDLILATPPFSR.[QL]		O14497	AT-rich interactive domain-containing protein 1A OS=Homo sapiens OX=9606 GN=ARID1A PE=1 SV=3	0.647	0.742014
[K].FPFGISPAQSHR.[N]		O14497	AT-rich interactive domain-containing protein 1A OS=Homo sapiens OX=9606 GN=ARID1A PE=1 SV=3
[K].ESENVVCHFYR.[D]	1xCarbamidomethyl [C7]	O14530	Thioredoxin domain-containing protein 9 OS=Homo sapiens OX=9606 GN=TXNDC9 PE=1 SV=2	1.567	0.209167
[K].APFLCER.[L]	1xCarbamidomethyl [C5]	O14530	Thioredoxin domain-containing protein 9 OS=Homo sapiens OX=9606 GN=TXNDC9 PE=1 SV=2	1.523	0.19262
[K].VLEHQLLQTTK.[L]		O14530	Thioredoxin domain-containing protein 9 OS=Homo sapiens OX=9606 GN=TXNDC9 PE=1 SV=2	1.012	0.999969
[K].VIPTLALLK.[D]		O14530	Thioredoxin domain-containing protein 9 OS=Homo sapiens OX=9606 GN=TXNDC9 PE=1 SV=2	0.954	0.999969
[K].LVEEHLDSEIQK.[L]		O14530	Thioredoxin domain-containing protein 9 OS=Homo sapiens OX=9606 GN=TXNDC9 PE=1 SV=2	0.933	0.999969
[K].MDENEFVAVTSTNAAK.[I]		O14531	Dihydropyrimidinase-related protein 4 OS=Homo sapiens OX=9606 GN=DPYSL4 PE=1 SV=2
[K].LSNSDSQDIQGR.[N]		O14545	TRAF-type zinc finger domain-containing protein 1 OS=Homo sapiens OX=9606 GN=TRAFD1 PE=1 SV=1	0.722	0.91248
[K].ADGVPVYLK.[R]		O14548	Cytochrome c oxidase subunit 7A-related protein, mitochondrial OS=Homo sapiens OX=9606 GN=COX7A2L PE=1 SV=2	1.108	0.974106
[K].LTSDSTVYDYAGK.[N]		O14548	Cytochrome c oxidase subunit 7A-related protein, mitochondrial OS=Homo sapiens OX=9606 GN=COX7A2L PE=1 SV=2	0.985	0.999969
[K].LAGAWASEAYSPQGLKPVVSTEAPPIIFATPTK.[L]		O14548	Cytochrome c oxidase subunit 7A-related protein, mitochondrial OS=Homo sapiens OX=9606 GN=COX7A2L PE=1 SV=2	0.906	0.999969
[K].LEQDQLWIGTK.[E]		O14562	Ubiquitin domain-containing protein UBFD1 OS=Homo sapiens OX=9606 GN=UBFD1 PE=1 SV=2	1.025	0.999969
[R].IVELSEANK.[L]		O14578	Citron Rho-interacting kinase OS=Homo sapiens OX=9606 GN=CIT PE=1 SV=2	100	6.5649e-16
[R].NPLDAGAAEPIASR.[A]		O14578	Citron Rho-interacting kinase OS=Homo sapiens OX=9606 GN=CIT PE=1 SV=2	1.032	0.999969
[R].LTQGLQEALDR.[A]		O14578	Citron Rho-interacting kinase OS=Homo sapiens OX=9606 GN=CIT PE=1 SV=2	0.99	1
[K].QLDEASGANDEIVQLR.[S]		O14578	Citron Rho-interacting kinase OS=Homo sapiens OX=9606 GN=CIT PE=1 SV=2	0.97	1
[K].ASTEATELLQNIR.[Q]		O14578	Citron Rho-interacting kinase OS=Homo sapiens OX=9606 GN=CIT PE=1 SV=2	0.933	0.999969
[R].EAQVSAQHLEVHLK.[Q]		O14578	Citron Rho-interacting kinase OS=Homo sapiens OX=9606 GN=CIT PE=1 SV=2	0.894	0.999969
[R].VASSPAPPEGPSHPR.[E]		O14578	Citron Rho-interacting kinase OS=Homo sapiens OX=9606 GN=CIT PE=1 SV=2	0.874	0.999969
[R].WVTALESVVAGGR.[V]		O14578	Citron Rho-interacting kinase OS=Homo sapiens OX=9606 GN=CIT PE=1 SV=2	0.81	0.985954
[K].NAFYIGSYQQCINEAQR.[V]	1xCarbamidomethyl [C11]	O14579	Coatomer subunit epsilon OS=Homo sapiens OX=9606 GN=COPE PE=1 SV=3	1.224	0.829689
[R].MFADYLAHESR.[R]		O14579	Coatomer subunit epsilon OS=Homo sapiens OX=9606 GN=COPE PE=1 SV=3	1.045	0.999969
[K].FGVVLDEIKPSSAPELQAVR.[M]		O14579	Coatomer subunit epsilon OS=Homo sapiens OX=9606 GN=COPE PE=1 SV=3	0.966	0.999969
[K].LQDAYYIFQEMADK.[C]		O14579	Coatomer subunit epsilon OS=Homo sapiens OX=9606 GN=COPE PE=1 SV=3	0.929	0.999969
[R].DSIVAELDR.[E]		O14579	Coatomer subunit epsilon OS=Homo sapiens OX=9606 GN=COPE PE=1 SV=3	0.886	0.896908
[R].WEAAEGLLQEALDK.[D]		O14579	Coatomer subunit epsilon OS=Homo sapiens OX=9606 GN=COPE PE=1 SV=3	0.776	0.648083
[K].DLSSPSQYDTGVALTGLSCFVTPDLAR.[D]	1xCarbamidomethyl [C19]	O14617	AP-3 complex subunit delta-1 OS=Homo sapiens OX=9606 GN=AP3D1 PE=1 SV=1	100	6.5649e-16
[K].YISQCIDEIK.[Q]	1xCarbamidomethyl [C5]	O14617	AP-3 complex subunit delta-1 OS=Homo sapiens OX=9606 GN=AP3D1 PE=1 SV=1	1.503	0.274797
[K].VPGLPMSDQYVK.[L]		O14617	AP-3 complex subunit delta-1 OS=Homo sapiens OX=9606 GN=AP3D1 PE=1 SV=1	1.228	0.815165
[K].FAVSQMSALLDSAHLLASSTQR.[N]		O14617	AP-3 complex subunit delta-1 OS=Homo sapiens OX=9606 GN=AP3D1 PE=1 SV=1	1.195	0.889639
[R].ALDLLYGMVSK.[K]		O14617	AP-3 complex subunit delta-1 OS=Homo sapiens OX=9606 GN=AP3D1 PE=1 SV=1	1.138	0.967197
[R].MSFQNLLAK.[I]		O14617	AP-3 complex subunit delta-1 OS=Homo sapiens OX=9606 GN=AP3D1 PE=1 SV=1	1.096	0.991908
[K].LYASILQQK.[E]		O14617	AP-3 complex subunit delta-1 OS=Homo sapiens OX=9606 GN=AP3D1 PE=1 SV=1	1.091	0.996732
[K].LLESGDLSMSSIK.[V]		O14617	AP-3 complex subunit delta-1 OS=Homo sapiens OX=9606 GN=AP3D1 PE=1 SV=1	1.037	0.999969
[R].LPQFVQSADLEVQER.[A]		O14617	AP-3 complex subunit delta-1 OS=Homo sapiens OX=9606 GN=AP3D1 PE=1 SV=1	1.01	0.999969
[K].CSDSTLLSNLLEEMK.[A]	1xCarbamidomethyl [C1]	O14617	AP-3 complex subunit delta-1 OS=Homo sapiens OX=9606 GN=AP3D1 PE=1 SV=1	0.991	1
[R].ILIEDSDQNLK.[Y]		O14617	AP-3 complex subunit delta-1 OS=Homo sapiens OX=9606 GN=AP3D1 PE=1 SV=1	0.975	0.999969
[R].ALDIDLDKPLADSEK.[L]		O14617	AP-3 complex subunit delta-1 OS=Homo sapiens OX=9606 GN=AP3D1 PE=1 SV=1	0.909	0.999969
[K].NYLSLAPLFFK.[L]		O14617	AP-3 complex subunit delta-1 OS=Homo sapiens OX=9606 GN=AP3D1 PE=1 SV=1	0.899	0.999969
[R].VTTLPGHIQAVYVQNVVK.[L]		O14617	AP-3 complex subunit delta-1 OS=Homo sapiens OX=9606 GN=AP3D1 PE=1 SV=1	0.88	0.975137
[K].HRPSEADEEELAR.[R]		O14617	AP-3 complex subunit delta-1 OS=Homo sapiens OX=9606 GN=AP3D1 PE=1 SV=1	0.512	0.170992
[K].EQAGEAEGAQAVTQLMVDR.[L]		O14617	AP-3 complex subunit delta-1 OS=Homo sapiens OX=9606 GN=AP3D1 PE=1 SV=1
[R].SAGLFQNPK.[Q]		O14618	Copper chaperone for superoxide dismutase OS=Homo sapiens OX=9606 GN=CCS PE=1 SV=1	1.184	0.944726
[R].VVSWLVSSDNPQPEMAPPVHEPR.[A]		O14641	Segment polarity protein dishevelled homolog DVL-2 OS=Homo sapiens OX=9606 GN=DVL2 PE=1 SV=1	1.101	0.994525
[K].EELSAILK.[F]		O14646	Chromodomain-helicase-DNA-binding protein 1 OS=Homo sapiens OX=9606 GN=CHD1 PE=1 SV=2	0.989	1
[K].SSVSDAPVHITASGEPVPISEESEELDQK.[T]		O14646	Chromodomain-helicase-DNA-binding protein 1 OS=Homo sapiens OX=9606 GN=CHD1 PE=1 SV=2	0.882	0.996732
[R].LLITGTPLQNSLK.[E]		O14646	Chromodomain-helicase-DNA-binding protein 1 OS=Homo sapiens OX=9606 GN=CHD1 PE=1 SV=2	0.836	0.937149
[K].DLEPVLSVGVFNNK.[H]		O14657	Torsin-1B OS=Homo sapiens OX=9606 GN=TOR1B PE=1 SV=2
[R].LTDAFLLLR.[N]		O14662	Syntaxin-16 OS=Homo sapiens OX=9606 GN=STX16 PE=1 SV=3	0.768	0.921697
[K].DECCFDANQPEGR.[K]	2xCarbamidomethyl [C3; C4]	O14672	Disintegrin and metalloproteinase domain-containing protein 10 OS=Homo sapiens OX=9606 GN=ADAM10 PE=1 SV=1	1.507	0.434683
[K].YGLEECTCASSDGK.[D]	2xCarbamidomethyl [C6; C8]	O14672	Disintegrin and metalloproteinase domain-containing protein 10 OS=Homo sapiens OX=9606 GN=ADAM10 PE=1 SV=1	1.434	0.485125
[K].LPPPKPLPGTLK.[R]		O14672	Disintegrin and metalloproteinase domain-containing protein 10 OS=Homo sapiens OX=9606 GN=ADAM10 PE=1 SV=1	1.185	0.942377
[K].AIDTIYQTTDFSGIR.[N]		O14672	Disintegrin and metalloproteinase domain-containing protein 10 OS=Homo sapiens OX=9606 GN=ADAM10 PE=1 SV=1	0.907	0.997235
[R].IAAQEVPIEIKPVNPSPLSQLQR.[M]		O14734	Acyl-coenzyme A thioesterase 8 OS=Homo sapiens OX=9606 GN=ACOT8 PE=1 SV=1	1.063	0.999969
[R].LSNLALVKPEK.[T]		O14737	Programmed cell death protein 5 OS=Homo sapiens OX=9606 GN=PDCD5 PE=1 SV=3	0.758	0.639997
[R].NSILAQVLDQSAR.[A]		O14737	Programmed cell death protein 5 OS=Homo sapiens OX=9606 GN=PDCD5 PE=1 SV=3	0.706	0.135792
[K].VSEQGLIEILK.[K]		O14737	Programmed cell death protein 5 OS=Homo sapiens OX=9606 GN=PDCD5 PE=1 SV=3	0.545	0.00127845
[K].HGDPGDAAQQEAK.[H]		O14737	Programmed cell death protein 5 OS=Homo sapiens OX=9606 GN=PDCD5 PE=1 SV=3	0.501	0.212479
[R].DLNCVPEIADTLGAVAK.[Q]	1xCarbamidomethyl [C4]	O14744	Protein arginine N-methyltransferase 5 OS=Homo sapiens OX=9606 GN=PRMT5 PE=1 SV=4	1.81	0.0188507
[K].QGFDFLCMPVFHPR.[F]	1xCarbamidomethyl [C7]	O14744	Protein arginine N-methyltransferase 5 OS=Homo sapiens OX=9606 GN=PRMT5 PE=1 SV=4	1.519	0.258564
[K].VWYEWAVTAPVCSAIHNPTGR.[S]	1xCarbamidomethyl [C12]	O14744	Protein arginine N-methyltransferase 5 OS=Homo sapiens OX=9606 GN=PRMT5 PE=1 SV=4	1.501	0.18759
[R].EGQTICVR.[F]	1xCarbamidomethyl [C6]	O14744	Protein arginine N-methyltransferase 5 OS=Homo sapiens OX=9606 GN=PRMT5 PE=1 SV=4	1.199	0.872396
[R].EFIQEPAK.[N]		O14744	Protein arginine N-methyltransferase 5 OS=Homo sapiens OX=9606 GN=PRMT5 PE=1 SV=4	1.155	0.926607
[K].DDGVSIPGEYTSFLAPISSSK.[L]		O14744	Protein arginine N-methyltransferase 5 OS=Homo sapiens OX=9606 GN=PRMT5 PE=1 SV=4	1.094	0.974619
[K].DRDPEAQFEMPYVVR.[L]		O14744	Protein arginine N-methyltransferase 5 OS=Homo sapiens OX=9606 GN=PRMT5 PE=1 SV=4	1.052	0.999969
[R].VPLVAPEDLRDDIIENAPTTHTEEYSGEEK.[T]		O14744	Protein arginine N-methyltransferase 5 OS=Homo sapiens OX=9606 GN=PRMT5 PE=1 SV=4	1.038	0.999969
[R].DDIIENAPTTHTEEYSGEEK.[T]		O14744	Protein arginine N-methyltransferase 5 OS=Homo sapiens OX=9606 GN=PRMT5 PE=1 SV=4	1.016	1
[R].SDLLLSGR.[D]		O14744	Protein arginine N-methyltransferase 5 OS=Homo sapiens OX=9606 GN=PRMT5 PE=1 SV=4	1.016	0.999969
[R].GPLVNASLR.[A]		O14744	Protein arginine N-methyltransferase 5 OS=Homo sapiens OX=9606 GN=PRMT5 PE=1 SV=4	0.999	1
[K].AAILPTSIFLTNK.[K]		O14744	Protein arginine N-methyltransferase 5 OS=Homo sapiens OX=9606 GN=PRMT5 PE=1 SV=4	0.941	0.999969
[K].YSQYQQAIYK.[C]		O14744	Protein arginine N-methyltransferase 5 OS=Homo sapiens OX=9606 GN=PRMT5 PE=1 SV=4	0.93	0.999774
[R].IAVALEIGADLPSNHVIDR.[W]		O14744	Protein arginine N-methyltransferase 5 OS=Homo sapiens OX=9606 GN=PRMT5 PE=1 SV=4	0.811	0.93085
[R].AQEAPGQAEPPAAAEVQGAGNENEPR.[E]		O14745	Na(+)/H(+) exchange regulatory cofactor NHE-RF1 OS=Homo sapiens OX=9606 GN=SLC9A3R1 PE=1 SV=4	1.016	0.999969
[R].LLVVDPETDEQLQK.[L]		O14745	Na(+)/H(+) exchange regulatory cofactor NHE-RF1 OS=Homo sapiens OX=9606 GN=SLC9A3R1 PE=1 SV=4	1.002	0.999969
[R].EALAEAALESPRPALVR.[S]		O14745	Na(+)/H(+) exchange regulatory cofactor NHE-RF1 OS=Homo sapiens OX=9606 GN=SLC9A3R1 PE=1 SV=4	0.97	0.999969
[K].GPSGYGFNLHSDK.[S]		O14745	Na(+)/H(+) exchange regulatory cofactor NHE-RF1 OS=Homo sapiens OX=9606 GN=SLC9A3R1 PE=1 SV=4	0.836	0.96547
[R].LVEPGSPAEK.[A]		O14745	Na(+)/H(+) exchange regulatory cofactor NHE-RF1 OS=Homo sapiens OX=9606 GN=SLC9A3R1 PE=1 SV=4	0.821	0.84435
[K].QHGDVVSAIR.[A]		O14745	Na(+)/H(+) exchange regulatory cofactor NHE-RF1 OS=Homo sapiens OX=9606 GN=SLC9A3R1 PE=1 SV=4	0.813	0.985605
[K].IDSAPLALLHK.[I]		O14757	Serine/threonine-protein kinase Chk1 OS=Homo sapiens OX=9606 GN=CHEK1 PE=1 SV=2	1.066	0.999969
[R].LLVPANEGDPTETLR.[Q]		O14763	Tumor necrosis factor receptor superfamily member 10B OS=Homo sapiens OX=9606 GN=TNFRSF10B PE=1 SV=2	1.214	0.792463
[R].AYPDVAALSDGYWVVSNR.[V]		O14773	Tripeptidyl-peptidase 1 OS=Homo sapiens OX=9606 GN=TPP1 PE=1 SV=2	0.905	0.999969
[R].VPIPWVSGTSASTPVFGGILSLINEHR.[I]		O14773	Tripeptidyl-peptidase 1 OS=Homo sapiens OX=9606 GN=TPP1 PE=1 SV=2	0.618	0.622098
[K].EEQELMEEINEDEPVK.[A]		O14776	Transcription elongation regulator 1 OS=Homo sapiens OX=9606 GN=TCERG1 PE=1 SV=2	1.14	0.970296
[R].LSMWDRPDDLIGR.[A]		O14776	Transcription elongation regulator 1 OS=Homo sapiens OX=9606 GN=TCERG1 PE=1 SV=2	1.086	0.996437
[R].ATFSEFAAK.[H]		O14776	Transcription elongation regulator 1 OS=Homo sapiens OX=9606 GN=TCERG1 PE=1 SV=2	1.036	0.999969
[K].LFNEHIEALTK.[K]		O14776	Transcription elongation regulator 1 OS=Homo sapiens OX=9606 GN=TCERG1 PE=1 SV=2	1.018	0.999969
[R].AIVPLEAR.[M]		O14776	Transcription elongation regulator 1 OS=Homo sapiens OX=9606 GN=TCERG1 PE=1 SV=2	1.004	1
[R].WESGSLLER.[E]		O14776	Transcription elongation regulator 1 OS=Homo sapiens OX=9606 GN=TCERG1 PE=1 SV=2	0.998	0.999969
[K].QVFDQYVK.[T]		O14776	Transcription elongation regulator 1 OS=Homo sapiens OX=9606 GN=TCERG1 PE=1 SV=2	0.966	0.999969
[R].EALFNEFVAAAR.[K]		O14776	Transcription elongation regulator 1 OS=Homo sapiens OX=9606 GN=TCERG1 PE=1 SV=2	0.956	0.999969
[K].REEAIQNFK.[A]		O14776	Transcription elongation regulator 1 OS=Homo sapiens OX=9606 GN=TCERG1 PE=1 SV=2	0.773	0.847582
[R].GPPPPPTASEPTR.[R]		O14776	Transcription elongation regulator 1 OS=Homo sapiens OX=9606 GN=TCERG1 PE=1 SV=2	0.74	0.587793
[K].SDFFELLSNHHLDSQSR.[W]		O14776	Transcription elongation regulator 1 OS=Homo sapiens OX=9606 GN=TCERG1 PE=1 SV=2	0.674	0.443805
[K].AKPVATAPIPGTPWCVVWTGDER.[V]	1xCarbamidomethyl [C15]	O14776	Transcription elongation regulator 1 OS=Homo sapiens OX=9606 GN=TCERG1 PE=1 SV=2
[K].DLGYPFALSK.[S]		O14777	Kinetochore protein NDC80 homolog OS=Homo sapiens OX=9606 GN=NDC80 PE=1 SV=1	1.165	0.951214
[K].YSVADIER.[I]		O14777	Kinetochore protein NDC80 homolog OS=Homo sapiens OX=9606 GN=NDC80 PE=1 SV=1	1.103	0.991908
[K].DLFNVDAFK.[L]		O14777	Kinetochore protein NDC80 homolog OS=Homo sapiens OX=9606 GN=NDC80 PE=1 SV=1	1.032	0.999969
[K].LFLDYTIK.[C]		O14777	Kinetochore protein NDC80 homolog OS=Homo sapiens OX=9606 GN=NDC80 PE=1 SV=1	1.019	0.999969
[K].LNGLNEEIAR.[V]		O14777	Kinetochore protein NDC80 homolog OS=Homo sapiens OX=9606 GN=NDC80 PE=1 SV=1	1.006	0.999969
[K].ELLNETEEEINK.[A]		O14777	Kinetochore protein NDC80 homolog OS=Homo sapiens OX=9606 GN=NDC80 PE=1 SV=1	1.003	1
[R].VELECETIK.[Q]	1xCarbamidomethyl [C5]	O14777	Kinetochore protein NDC80 homolog OS=Homo sapiens OX=9606 GN=NDC80 PE=1 SV=1	0.999	1
[K].EAIETQLAEYHK.[L]		O14777	Kinetochore protein NDC80 homolog OS=Homo sapiens OX=9606 GN=NDC80 PE=1 SV=1	0.874	0.994021
[R].ALNEQIAR.[L]		O14777	Kinetochore protein NDC80 homolog OS=Homo sapiens OX=9606 GN=NDC80 PE=1 SV=1	0.849	0.982871
[K].QGLYTPQTK.[E]		O14777	Kinetochore protein NDC80 homolog OS=Homo sapiens OX=9606 GN=NDC80 PE=1 SV=1	0.825	0.998838
[K].TGPIQDHTGDGNFIYSQADENQK.[G]		O14786	Neuropilin-1 OS=Homo sapiens OX=9606 GN=NRP1 PE=1 SV=3	1.078	0.999969
[R].NLSALENYNFELVDGVK.[L]		O14786	Neuropilin-1 OS=Homo sapiens OX=9606 GN=NRP1 PE=1 SV=3	0.848	0.977124
[K].QECLNNIGDASSLIR.[A]	1xCarbamidomethyl [C3]	O14787	Transportin-2 OS=Homo sapiens OX=9606 GN=TNPO2 PE=1 SV=3	1.044	0.999969
[R].EELLPHLLPLLK.[G]		O14787	Transportin-2 OS=Homo sapiens OX=9606 GN=TNPO2 PE=1 SV=3	1.033	0.999969
[K].GDVEEDEAVPDSEQDIKPR.[F]		O14787	Transportin-2 OS=Homo sapiens OX=9606 GN=TNPO2 PE=1 SV=3	0.886	0.969109
[R].TQDHDENVALEACEFWLTLAEQPICK.[E]	2xCarbamidomethyl [C13; C25]	O14787	Transportin-2 OS=Homo sapiens OX=9606 GN=TNPO2 PE=1 SV=3	0.805	0.974619
[R].DIVVLGVEK.[K]		O14818	Proteasome subunit alpha type-7 OS=Homo sapiens OX=9606 GN=PSMA7 PE=1 SV=1	100	6.5649e-16
[K].ICALDDNVCMAFAGLTADAR.[I]	2xCarbamidomethyl [C2; C9]	O14818	Proteasome subunit alpha type-7 OS=Homo sapiens OX=9606 GN=PSMA7 PE=1 SV=1	1.769	0.00861399
[R].LYQTDPSGTYHAWK.[A]		O14818	Proteasome subunit alpha type-7 OS=Homo sapiens OX=9606 GN=PSMA7 PE=1 SV=1	1.085	0.980886
[KR].LTVEDPVTVEYITR.[FY]		O14818	Proteasome subunit alpha type-7 OS=Homo sapiens OX=9606 GN=PSMA7 PE=1 SV=1	0.968	0.999969
[K].ALLEVVQSGGK.[N]		O14818	Proteasome subunit alpha type-7 OS=Homo sapiens OX=9606 GN=PSMA7 PE=1 SV=1	0.967	0.999969
[K].ILNPEEIEK.[Y]		O14818	Proteasome subunit alpha type-7 OS=Homo sapiens OX=9606 GN=PSMA7 PE=1 SV=1	0.962	0.999969
[K].NYTDEAIETDDLTIK.[L]		O14818	Proteasome subunit alpha type-7 OS=Homo sapiens OX=9606 GN=PSMA7 PE=1 SV=1	0.958	0.999969
[R].GRDIVVLGVEK.[K]		O14818	Proteasome subunit alpha type-7 OS=Homo sapiens OX=9606 GN=PSMA7 PE=1 SV=1	0.888	0.971119
[R].AITVFSPDGHLFQVEYAQEAVK.[K]		O14818	Proteasome subunit alpha type-7 OS=Homo sapiens OX=9606 GN=PSMA7 PE=1 SV=1	0.748	0.722737
[K].YVAEIEKEKEENEK.[K]		O14818	Proteasome subunit alpha type-7 OS=Homo sapiens OX=9606 GN=PSMA7 PE=1 SV=1	0.601	0.0385692
[R].RPFGISALIVGFDFDGTPR.[L]		O14818	Proteasome subunit alpha type-7 OS=Homo sapiens OX=9606 GN=PSMA7 PE=1 SV=1	0.01	6.5649e-16
[R].EPPPAYEPPAPAPLPPPSAPSLQPSR.[K]		O14828	Secretory carrier-associated membrane protein 3 OS=Homo sapiens OX=9606 GN=SCAMP3 PE=1 SV=3	1.548	0.213128
[K].NYGSYSTQASAAAATAELLK.[K]		O14828	Secretory carrier-associated membrane protein 3 OS=Homo sapiens OX=9606 GN=SCAMP3 PE=1 SV=3	1.183	0.920764
[R].TAAANAAAGAAENAFR.[A]		O14828	Secretory carrier-associated membrane protein 3 OS=Homo sapiens OX=9606 GN=SCAMP3 PE=1 SV=3	1.107	0.92176
[K].AQQEFAAGVFSNPAVR.[T]		O14828	Secretory carrier-associated membrane protein 3 OS=Homo sapiens OX=9606 GN=SCAMP3 PE=1 SV=3	0.983	0.999969
[R].ELQHAALGGTATR.[Q]		O14828	Secretory carrier-associated membrane protein 3 OS=Homo sapiens OX=9606 GN=SCAMP3 PE=1 SV=3	0.955	0.999969
[R].DGGNPFAEPSELDNPFQDPAVIQHRPSR.[Q]		O14828	Secretory carrier-associated membrane protein 3 OS=Homo sapiens OX=9606 GN=SCAMP3 PE=1 SV=3	0.93	0.998838
[R].VLESTPNNGYLYHQIGCCYK.[A]	2xCarbamidomethyl [C17; C18]	O14879	Interferon-induced protein with tetratricopeptide repeats 3 OS=Homo sapiens OX=9606 GN=IFIT3 PE=1 SV=1	1.65	0.0939669
[R].VCNQIEFLNTEFK.[A]	1xCarbamidomethyl [C2]	O14879	Interferon-induced protein with tetratricopeptide repeats 3 OS=Homo sapiens OX=9606 GN=IFIT3 PE=1 SV=1	1.258	0.648121
[K].FSNPYSIEYSELDCEEGWTQLK.[C]	1xCarbamidomethyl [C14]	O14879	Interferon-induced protein with tetratricopeptide repeats 3 OS=Homo sapiens OX=9606 GN=IFIT3 PE=1 SV=1	1.134	0.944636
[K].QNGDLLQAAK.[C]		O14879	Interferon-induced protein with tetratricopeptide repeats 3 OS=Homo sapiens OX=9606 GN=IFIT3 PE=1 SV=1	1.049	0.999969
[K].EAEGEQFVEEALEK.[S]		O14879	Interferon-induced protein with tetratricopeptide repeats 3 OS=Homo sapiens OX=9606 GN=IFIT3 PE=1 SV=1	0.992	1
[R].QAEELIQQEHADQAEIR.[S]		O14879	Interferon-induced protein with tetratricopeptide repeats 3 OS=Homo sapiens OX=9606 GN=IFIT3 PE=1 SV=1	0.96	0.999969
[K].SEDTAVQHGLEGLSISK.[K]		O14879	Interferon-induced protein with tetratricopeptide repeats 3 OS=Homo sapiens OX=9606 GN=IFIT3 PE=1 SV=1	0.955	0.999969
[R].LSDAQIYVDK.[V]		O14879	Interferon-induced protein with tetratricopeptide repeats 3 OS=Homo sapiens OX=9606 GN=IFIT3 PE=1 SV=1	0.948	0.999969
[K].DQPQNVSENLLPQNAPNYWYLQGLIHK.[Q]		O14879	Interferon-induced protein with tetratricopeptide repeats 3 OS=Homo sapiens OX=9606 GN=IFIT3 PE=1 SV=1	0.915	0.992516
[K].QAIELSPDNQYVK.[V]		O14879	Interferon-induced protein with tetratricopeptide repeats 3 OS=Homo sapiens OX=9606 GN=IFIT3 PE=1 SV=1	0.912	0.988505
[R].DAPSGIGSIFLSASELEDGSEEMGQGAVSSSPR.[E]		O14879	Interferon-induced protein with tetratricopeptide repeats 3 OS=Homo sapiens OX=9606 GN=IFIT3 PE=1 SV=1	0.874	0.991777
[K].QFSTDVLK.[Q]		O14879	Interferon-induced protein with tetratricopeptide repeats 3 OS=Homo sapiens OX=9606 GN=IFIT3 PE=1 SV=1	0.869	0.945837
[K].AIELFQR.[V]		O14879	Interferon-induced protein with tetratricopeptide repeats 3 OS=Homo sapiens OX=9606 GN=IFIT3 PE=1 SV=1	0.829	0.783305
[K].ALEEKPNNPEFSSGLAIAMYHLDNHPEK.[Q]		O14879	Interferon-induced protein with tetratricopeptide repeats 3 OS=Homo sapiens OX=9606 GN=IFIT3 PE=1 SV=1	0.646	0.152847
[K].VEYPIMYSTDPENGHIFNCIQR.[A]	1xCarbamidomethyl [C19]	O14880	Microsomal glutathione S-transferase 3 OS=Homo sapiens OX=9606 GN=MGST3 PE=1 SV=1	2.012	0.00445392
[R].VLYAYGYYTGEPSK.[R]		O14880	Microsomal glutathione S-transferase 3 OS=Homo sapiens OX=9606 GN=MGST3 PE=1 SV=1	0.921	0.999969
[R].IASGLGLAWIVGR.[V]		O14880	Microsomal glutathione S-transferase 3 OS=Homo sapiens OX=9606 GN=MGST3 PE=1 SV=1	0.832	0.923006
[K].IMQVNGWDMTMVTHDQAR.[K]		O14907	Tax1-binding protein 3 OS=Homo sapiens OX=9606 GN=TAX1BP3 PE=1 SV=2	1.249	0.839629
[R].VSEGGPAEIAGLQIGDK.[I]		O14907	Tax1-binding protein 3 OS=Homo sapiens OX=9606 GN=TAX1BP3 PE=1 SV=2	0.939	0.99786
[K].KAPPLVENEEAEPGR.[G]		O14908	PDZ domain-containing protein GIPC1 OS=Homo sapiens OX=9606 GN=GIPC1 PE=1 SV=2	1.287	0.735662
[R].DTELAATMVELGK.[D]		O14908	PDZ domain-containing protein GIPC1 OS=Homo sapiens OX=9606 GN=GIPC1 PE=1 SV=2	1.21	0.849302
[K].RNPDELAEALDER.[L]		O14908	PDZ domain-containing protein GIPC1 OS=Homo sapiens OX=9606 GN=GIPC1 PE=1 SV=2	1.137	0.919972
[K].VDDLLESYMGIR.[D]		O14908	PDZ domain-containing protein GIPC1 OS=Homo sapiens OX=9606 GN=GIPC1 PE=1 SV=2	1.057	0.999969
[K].LLGGQIGLEDFIFAHVK.[G]		O14908	PDZ domain-containing protein GIPC1 OS=Homo sapiens OX=9606 GN=GIPC1 PE=1 SV=2	1.014	0.999969
[R].GPATVEDLPSAFEEK.[A]		O14908	PDZ domain-containing protein GIPC1 OS=Homo sapiens OX=9606 GN=GIPC1 PE=1 SV=2	0.932	0.999969
[R].SAGGRPGSGPQLGTGR.[G]		O14908	PDZ domain-containing protein GIPC1 OS=Homo sapiens OX=9606 GN=GIPC1 PE=1 SV=2	0.664	0.459023
[K].EQNSPIYISR.[VI]		O14910	Protein lin-7 homolog A OS=Homo sapiens OX=9606 GN=LIN7A PE=1 SV=2	1.302	0.617219
[K].ATVAAFAASEGHSHPR.[V]		O14910	Protein lin-7 homolog A OS=Homo sapiens OX=9606 GN=LIN7A PE=1 SV=2	0.882	0.999489
[K].VDENFDCVEADDVEGK.[I]	1xCarbamidomethyl [C7]	O14929	Histone acetyltransferase type B catalytic subunit OS=Homo sapiens OX=9606 GN=HAT1 PE=1 SV=1	1.142	0.95513
[R].LLVTDMSDAEQYR.[S]		O14929	Histone acetyltransferase type B catalytic subunit OS=Homo sapiens OX=9606 GN=HAT1 PE=1 SV=1	1.134	0.962354
[R].YYTEFPTVLDITAEDPSK.[S]		O14929	Histone acetyltransferase type B catalytic subunit OS=Homo sapiens OX=9606 GN=HAT1 PE=1 SV=1	0.893	0.995268
[K].FTSSPGLSTEDLK.[R]	3xOxidation [S3; P5; L12]; 1xCarbonyl [S8]	O14936	Peripheral plasma membrane protein CASK OS=Homo sapiens OX=9606 GN=CASK PE=1 SV=3	1.388	0.50799
[R].ELLTTMGDRFTDEEVDELYR.[E]		O14950	Myosin regulatory light chain 12B OS=Homo sapiens OX=9606 GN=MYL12B PE=1 SV=2	1.383	0.394529
[R].NAFACFDEEATGTIQEDYLR.[E]	1xCarbamidomethyl [C5]	O14950	Myosin regulatory light chain 12B OS=Homo sapiens OX=9606 GN=MYL12B PE=1 SV=2	1.068	0.999969
[K].GNFNYIEFTR.[I]		O14950	Myosin regulatory light chain 12B OS=Homo sapiens OX=9606 GN=MYL12B PE=1 SV=2	0.974	0.999969
[R].FTDEEVDELYR.[E]		O14950	Myosin regulatory light chain 12B OS=Homo sapiens OX=9606 GN=MYL12B PE=1 SV=2	0.921	0.978664
[K].AEPMPSASSAPPASSLYSSPVNSSAPLAEDIDPELAR.[Y]		O14964	Hepatocyte growth factor-regulated tyrosine kinase substrate OS=Homo sapiens OX=9606 GN=HGS PE=1 SV=1	2.176	0.0032989
[K].VVQDTYQIMK.[V]		O14964	Hepatocyte growth factor-regulated tyrosine kinase substrate OS=Homo sapiens OX=9606 GN=HGS PE=1 SV=1	1.803	0.0567614
[R].VCEPCYEQLNR.[K]	2xCarbamidomethyl [C2; C5]	O14964	Hepatocyte growth factor-regulated tyrosine kinase substrate OS=Homo sapiens OX=9606 GN=HGS PE=1 SV=1	1.446	0.300467
[R].APDWVDAEECHR.[C]	1xCarbamidomethyl [C10]	O14964	Hepatocyte growth factor-regulated tyrosine kinase substrate OS=Homo sapiens OX=9606 GN=HGS PE=1 SV=1	1.405	0.498563
[K].NCGQTVHDEVANK.[Q]	1xCarbamidomethyl [C2]	O14964	Hepatocyte growth factor-regulated tyrosine kinase substrate OS=Homo sapiens OX=9606 GN=HGS PE=1 SV=1	1.214	0.910766
[K].ALQNAVTTFVNR.[M]		O14964	Hepatocyte growth factor-regulated tyrosine kinase substrate OS=Homo sapiens OX=9606 GN=HGS PE=1 SV=1	1.206	0.823328
[R].LYYEGLQDK.[L]		O14964	Hepatocyte growth factor-regulated tyrosine kinase substrate OS=Homo sapiens OX=9606 GN=HGS PE=1 SV=1	1.011	0.999969
[K].VEGHVFPEFK.[E]		O14964	Hepatocyte growth factor-regulated tyrosine kinase substrate OS=Homo sapiens OX=9606 GN=HGS PE=1 SV=1	0.919	0.999969
[K].RDETALQEEEELQLALALSQSEAEEKER.[L]		O14964	Hepatocyte growth factor-regulated tyrosine kinase substrate OS=Homo sapiens OX=9606 GN=HGS PE=1 SV=1	0.665	0.149267
[K].RDETALQEEEELQLALALSQSEAEEK.[E]		O14964	Hepatocyte growth factor-regulated tyrosine kinase substrate OS=Homo sapiens OX=9606 GN=HGS PE=1 SV=1	0.049	6.5649e-16
[K].SKQPLPSAPENNPEEELASK.[Q]		O14965	Aurora kinase A OS=Homo sapiens OX=9606 GN=AURKA PE=1 SV=2	1.514	0.315937
[R].DIKPENLLLGSAGELK.[I]		O14965	Aurora kinase A OS=Homo sapiens OX=9606 GN=AURKA PE=1 SV=2	1.049	0.999969
[R].EVEIQSHLR.[H]		O14965	Aurora kinase A OS=Homo sapiens OX=9606 GN=AURKA PE=1 SV=2	0.993	1
[K].IADFGWSVHAPSSR.[R]		O14965	Aurora kinase A OS=Homo sapiens OX=9606 GN=AURKA PE=1 SV=2	0.686	0.474567
[K].VLVVGDAAVGK.[T]		O14966	Ras-related protein Rab-7L1 OS=Homo sapiens OX=9606 GN=RAB29 PE=1 SV=1	1.06	0.999969
[K].IPDPSAVKPEDWDESEPAQIEDSSVVKPAGWLDDEPK.[F]		O14967	Calmegin OS=Homo sapiens OX=9606 GN=CLGN PE=1 SV=1	1.301	0.588564
[K].AALEKPMDLEEEK.[K]		O14967	Calmegin OS=Homo sapiens OX=9606 GN=CLGN PE=1 SV=1	1.241	0.801494
[K].EIEDPNDKKPEEWDER.[A]		O14967	Calmegin OS=Homo sapiens OX=9606 GN=CLGN PE=1 SV=1	1.145	0.963948
[K].TPQPIGEVYFAETFDSGR.[L]		O14967	Calmegin OS=Homo sapiens OX=9606 GN=CLGN PE=1 SV=1	1.011	0.999969
[K].LLADTDDLILENFYDK.[T]		O14967	Calmegin OS=Homo sapiens OX=9606 GN=CLGN PE=1 SV=1	0.934	0.999969
[K].GVWRPPLVDNPNYQGIWSPR.[K]		O14967	Calmegin OS=Homo sapiens OX=9606 GN=CLGN PE=1 SV=1	0.932	0.999969
[K].EVADHWAADGWR.[W]		O14967	Calmegin OS=Homo sapiens OX=9606 GN=CLGN PE=1 SV=1	0.759	0.730873
[R].WIGSETDLEPPVVK.[R]		O14974	Protein phosphatase 1 regulatory subunit 12A OS=Homo sapiens OX=9606 GN=PPP1R12A PE=1 SV=1	1.232	0.659085
[K].AQLHDTNMELTDLK.[L]		O14974	Protein phosphatase 1 regulatory subunit 12A OS=Homo sapiens OX=9606 GN=PPP1R12A PE=1 SV=1	1.108	0.988505
[K].SLLSSTSTTTK.[I]		O14974	Protein phosphatase 1 regulatory subunit 12A OS=Homo sapiens OX=9606 GN=PPP1R12A PE=1 SV=1	1.06	0.999969
[R].SGSYSYLEER.[K]		O14974	Protein phosphatase 1 regulatory subunit 12A OS=Homo sapiens OX=9606 GN=PPP1R12A PE=1 SV=1	1.011	0.999969
[R].QGVDIEAAR.[K]		O14974	Protein phosphatase 1 regulatory subunit 12A OS=Homo sapiens OX=9606 GN=PPP1R12A PE=1 SV=1	0.982	1
[K].ETLIIEPEK.[N]		O14974	Protein phosphatase 1 regulatory subunit 12A OS=Homo sapiens OX=9606 GN=PPP1R12A PE=1 SV=1	0.978	0.999969
[R].LSSSLDNK.[E]		O14974	Protein phosphatase 1 regulatory subunit 12A OS=Homo sapiens OX=9606 GN=PPP1R12A PE=1 SV=1	0.923	0.999969
[R].QWLNSGHINDVR.[H]		O14974	Protein phosphatase 1 regulatory subunit 12A OS=Homo sapiens OX=9606 GN=PPP1R12A PE=1 SV=1	0.868	0.960047
[K].SGGTALHVAAAK.[G]		O14974	Protein phosphatase 1 regulatory subunit 12A OS=Homo sapiens OX=9606 GN=PPP1R12A PE=1 SV=1	0.86	0.997497
[K].ITTGSSSAGTQSSTSNR.[L]		O14974	Protein phosphatase 1 regulatory subunit 12A OS=Homo sapiens OX=9606 GN=PPP1R12A PE=1 SV=1	0.675	0.833446
[R].GFCFITYTDEEPVKK.[L]	1xCarbamidomethyl [C3]	O14979	Heterogeneous nuclear ribonucleoprotein D-like OS=Homo sapiens OX=9606 GN=HNRNPDL PE=1 SV=3	1.207	0.689394
[K].MFIGGLSWDTSK.[K]		O14979	Heterogeneous nuclear ribonucleoprotein D-like OS=Homo sapiens OX=9606 GN=HNRNPDL PE=1 SV=3	1.117	0.960047
[K].VFVGGLSPDTSEEQIK.[E]		O14979	Heterogeneous nuclear ribonucleoprotein D-like OS=Homo sapiens OX=9606 GN=HNRNPDL PE=1 SV=3	1.048	0.985361
[K].EYFGAFGEIENIELPMDTK.[T]		O14979	Heterogeneous nuclear ribonucleoprotein D-like OS=Homo sapiens OX=9606 GN=HNRNPDL PE=1 SV=3	1.021	0.999969
[K].DLTEYLSR.[F]		O14979	Heterogeneous nuclear ribonucleoprotein D-like OS=Homo sapiens OX=9606 GN=HNRNPDL PE=1 SV=3	1.011	0.999969
[K].EYFGAFGEIENIELPMDTK.[T]	1xOxidation [M16]	O14979	Heterogeneous nuclear ribonucleoprotein D-like OS=Homo sapiens OX=9606 GN=HNRNPDL PE=1 SV=3	0.685	0.739641
[K].MFIGGLSWDTSK.[K]	1xOxidation [M1]	O14979	Heterogeneous nuclear ribonucleoprotein D-like OS=Homo sapiens OX=9606 GN=HNRNPDL PE=1 SV=3
[K].NLNTLCWAIGSISGAMHEEDEK.[R]	1xCarbamidomethyl [C6]	O14980	Exportin-1 OS=Homo sapiens OX=9606 GN=XPO1 PE=1 SV=1	1.974	0.00202084
[K].LFEFMHETHDGVQDMACDTFIK.[I]	1xCarbamidomethyl [C17]	O14980	Exportin-1 OS=Homo sapiens OX=9606 GN=XPO1 PE=1 SV=1	1.792	0.043053
[R].TSESLCQNNMVILK.[L]	1xCarbamidomethyl [C6]	O14980	Exportin-1 OS=Homo sapiens OX=9606 GN=XPO1 PE=1 SV=1	1.383	0.34283
[K].DLLGLCEQK.[R]	1xCarbamidomethyl [C6]	O14980	Exportin-1 OS=Homo sapiens OX=9606 GN=XPO1 PE=1 SV=1	1.366	0.253272
[R].MAQEVLTHLK.[E]		O14980	Exportin-1 OS=Homo sapiens OX=9606 GN=XPO1 PE=1 SV=1	1.311	0.255069
[K].FLNVPMFR.[N]		O14980	Exportin-1 OS=Homo sapiens OX=9606 GN=XPO1 PE=1 SV=1	1.307	0.643254
[R].MAKPEEVLVVENDQGEVVR.[E]		O14980	Exportin-1 OS=Homo sapiens OX=9606 GN=XPO1 PE=1 SV=1	1.204	0.854414
[K].LDINLLDNVVNCLYHGEGAQQR.[M]	1xCarbamidomethyl [C12]	O14980	Exportin-1 OS=Homo sapiens OX=9606 GN=XPO1 PE=1 SV=1	1.109	0.96014
[K].DFEEYPEHR.[T]		O14980	Exportin-1 OS=Homo sapiens OX=9606 GN=XPO1 PE=1 SV=1	1.061	0.997366
[K].NVDILKDPETVK.[Q]		O14980	Exportin-1 OS=Homo sapiens OX=9606 GN=XPO1 PE=1 SV=1	1.033	0.999969
[K].TSSDPTCVEK.[E]	1xCarbamidomethyl [C7]	O14980	Exportin-1 OS=Homo sapiens OX=9606 GN=XPO1 PE=1 SV=1	1.022	0.999969
[K].LISGWVSR.[S]		O14980	Exportin-1 OS=Homo sapiens OX=9606 GN=XPO1 PE=1 SV=1	0.978	0.999969
[K].SAFPHLQDAQVK.[L]		O14980	Exportin-1 OS=Homo sapiens OX=9606 GN=XPO1 PE=1 SV=1	0.976	0.999969
[K].EFAGEDTSDLFLEER.[E]		O14980	Exportin-1 OS=Homo sapiens OX=9606 GN=XPO1 PE=1 SV=1	0.972	0.999969
[R].QLYLPMLFK.[V]		O14980	Exportin-1 OS=Homo sapiens OX=9606 GN=XPO1 PE=1 SV=1	0.95	0.999969
[R].EPEVLSTMAIIVNK.[L]		O14980	Exportin-1 OS=Homo sapiens OX=9606 GN=XPO1 PE=1 SV=1	0.946	0.999969
[K].DTDSINLYK.[N]		O14980	Exportin-1 OS=Homo sapiens OX=9606 GN=XPO1 PE=1 SV=1	0.89	0.927083
[K].LNMILVQILK.[Q]		O14980	Exportin-1 OS=Homo sapiens OX=9606 GN=XPO1 PE=1 SV=1	0.886	0.999969
[K].LISTLIYK.[F]		O14980	Exportin-1 OS=Homo sapiens OX=9606 GN=XPO1 PE=1 SV=1	0.88	0.894824
[K].LHNQVNGTEWSWK.[N]		O14980	Exportin-1 OS=Homo sapiens OX=9606 GN=XPO1 PE=1 SV=1	0.864	0.96547
[K].LLSEEVFDFSSGQITQVK.[S]		O14980	Exportin-1 OS=Homo sapiens OX=9606 GN=XPO1 PE=1 SV=1	0.829	0.645804
[K].AIIASNIMYIVGQYPR.[F]		O14980	Exportin-1 OS=Homo sapiens OX=9606 GN=XPO1 PE=1 SV=1	0.786	0.681607
[K].YYGLQILENVIK.[T]		O14980	Exportin-1 OS=Homo sapiens OX=9606 GN=XPO1 PE=1 SV=1	0.777	0.484786
[K].YVVGLIIK.[T]		O14980	Exportin-1 OS=Homo sapiens OX=9606 GN=XPO1 PE=1 SV=1	0.777	0.629783
[K].ISTSLNPGNPVNNQIFLQEYVANLLK.[S]		O14980	Exportin-1 OS=Homo sapiens OX=9606 GN=XPO1 PE=1 SV=1	0.773	0.499635
[R].ETLVYLTHLDYVDTER.[I]		O14980	Exportin-1 OS=Homo sapiens OX=9606 GN=XPO1 PE=1 SV=1	0.75	0.599397
[K].EHPDAWTR.[V]		O14980	Exportin-1 OS=Homo sapiens OX=9606 GN=XPO1 PE=1 SV=1	0.722	0.657209
[K].LVLDSIIWAFK.[H]		O14980	Exportin-1 OS=Homo sapiens OX=9606 GN=XPO1 PE=1 SV=1	0.667	0.44389
[R].ESPFSTSASPLLSGSQHFDVPPR.[R]		O14980	Exportin-1 OS=Homo sapiens OX=9606 GN=XPO1 PE=1 SV=1	0.663	0.0303025
[K].LFVTGLFSLNQDIPAFK.[E]		O14980	Exportin-1 OS=Homo sapiens OX=9606 GN=XPO1 PE=1 SV=1	0.62	0.218915
[K].YMLLPNQVWDSIIQQATK.[N]	1xOxidation [M2]	O14980	Exportin-1 OS=Homo sapiens OX=9606 GN=XPO1 PE=1 SV=1	0.423	0.0440581
[K].QMLPLNTNIR.[L]		O14980	Exportin-1 OS=Homo sapiens OX=9606 GN=XPO1 PE=1 SV=1
[R].AVAAASLVPVVESLVYLQTQK.[V]		O14981	TATA-binding protein-associated factor 172 OS=Homo sapiens OX=9606 GN=BTAF1 PE=1 SV=2	1.52	0.306881
[K].CDVDETVSSATLSEETEKPK.[L]	1xCarbamidomethyl [C1]	O14981	TATA-binding protein-associated factor 172 OS=Homo sapiens OX=9606 GN=BTAF1 PE=1 SV=2	1.265	0.766504
[R].IAAGQAVEAIVK.[N]		O14981	TATA-binding protein-associated factor 172 OS=Homo sapiens OX=9606 GN=BTAF1 PE=1 SV=2	1.2	0.83141
[R].NTIDINNFDGK.[S]		O14981	TATA-binding protein-associated factor 172 OS=Homo sapiens OX=9606 GN=BTAF1 PE=1 SV=2	1.15	0.95513
[K].VLPWLGAIDDSVK.[Q]		O14981	TATA-binding protein-associated factor 172 OS=Homo sapiens OX=9606 GN=BTAF1 PE=1 SV=2	1.069	0.999969
[R].FGDFVSDEVVAPVR.[E]		O14981	TATA-binding protein-associated factor 172 OS=Homo sapiens OX=9606 GN=BTAF1 PE=1 SV=2	1.012	0.999969
[K].AQIADLPAGSSGNILVELDEAQKPYLVQR.[R]		O14981	TATA-binding protein-associated factor 172 OS=Homo sapiens OX=9606 GN=BTAF1 PE=1 SV=2	1.001	0.999969
[K].LAVQNSSLHDIQHAPK.[L]		O14981	TATA-binding protein-associated factor 172 OS=Homo sapiens OX=9606 GN=BTAF1 PE=1 SV=2	0.961	0.999969
[K].AVTLAVQPR.[L]		O14981	TATA-binding protein-associated factor 172 OS=Homo sapiens OX=9606 GN=BTAF1 PE=1 SV=2	0.937	0.999969
[R].IIEGLQDLDDDVR.[A]		O14981	TATA-binding protein-associated factor 172 OS=Homo sapiens OX=9606 GN=BTAF1 PE=1 SV=2	0.851	0.970726
[R].NDIDFFR.[N]		O14981	TATA-binding protein-associated factor 172 OS=Homo sapiens OX=9606 GN=BTAF1 PE=1 SV=2	0.808	0.922588
[K].QPTLQAAELIDSEFR.[A]		O14981	TATA-binding protein-associated factor 172 OS=Homo sapiens OX=9606 GN=BTAF1 PE=1 SV=2	0.798	0.932238
[R].GGIGASENLENPPK.[M]		O15027	Protein transport protein Sec16A OS=Homo sapiens OX=9606 GN=SEC16A PE=1 SV=4	1.315	0.751444
[K].VLSSAASLPGSELPSSRPEGSQGGELSR.[C]		O15027	Protein transport protein Sec16A OS=Homo sapiens OX=9606 GN=SEC16A PE=1 SV=4	1.272	0.775235
[R].ANVVGEVR.[E]		O15027	Protein transport protein Sec16A OS=Homo sapiens OX=9606 GN=SEC16A PE=1 SV=4	1.106	0.992516
[R].LLPSAPQTLPDGPLASPAR.[V]		O15027	Protein transport protein Sec16A OS=Homo sapiens OX=9606 GN=SEC16A PE=1 SV=4	1.103	0.998838
[R].YVDVLNPSGTQR.[S]		O15027	Protein transport protein Sec16A OS=Homo sapiens OX=9606 GN=SEC16A PE=1 SV=4	1.082	0.999969
[R].DSSQGPCEPLPGPLTQPR.[A]	1xCarbamidomethyl [C7]	O15027	Protein transport protein Sec16A OS=Homo sapiens OX=9606 GN=SEC16A PE=1 SV=4	0.978	1
[R].QALQSTPLGSSSK.[S]		O15027	Protein transport protein Sec16A OS=Homo sapiens OX=9606 GN=SEC16A PE=1 SV=4	0.924	0.999969
[R].ADSGPTQPPLSLSPAPETK.[R]		O15027	Protein transport protein Sec16A OS=Homo sapiens OX=9606 GN=SEC16A PE=1 SV=4	0.897	0.999969
[R].NPSSAAPVQSR.[G]		O15027	Protein transport protein Sec16A OS=Homo sapiens OX=9606 GN=SEC16A PE=1 SV=4	0.865	0.999969
[R].FGPGGQLIK.[V]		O15027	Protein transport protein Sec16A OS=Homo sapiens OX=9606 GN=SEC16A PE=1 SV=4	0.01	6.5649e-16
[R].LPVQECLSYPTCTQCR.[D]	3xCarbamidomethyl [C6; C12; C15]	O15031	Plexin-B2 OS=Homo sapiens OX=9606 GN=PLXNB2 PE=1 SV=3	1.7	0.139093
[R].DSQDPYCGWCVVEGR.[C]	2xCarbamidomethyl [C7; C10]	O15031	Plexin-B2 OS=Homo sapiens OX=9606 GN=PLXNB2 PE=1 SV=3	1.624	0.17859
[R].LVECGSLFK.[G]	1xCarbamidomethyl [C4]	O15031	Plexin-B2 OS=Homo sapiens OX=9606 GN=PLXNB2 PE=1 SV=3	1.59	0.10396
[K].FGAQLQCVTGPQATR.[G]	1xCarbamidomethyl [C7]	O15031	Plexin-B2 OS=Homo sapiens OX=9606 GN=PLXNB2 PE=1 SV=3	1.545	0.214521
[R].QMVQVSDQDMNTHLAEISR.[A]		O15031	Plexin-B2 OS=Homo sapiens OX=9606 GN=PLXNB2 PE=1 SV=3	1.441	0.517645
[K].VLNCDTISQVK.[E]	1xCarbamidomethyl [C4]	O15031	Plexin-B2 OS=Homo sapiens OX=9606 GN=PLXNB2 PE=1 SV=3	1.424	0.202502
[R].EASPNPEDGIVR.[A]		O15031	Plexin-B2 OS=Homo sapiens OX=9606 GN=PLXNB2 PE=1 SV=3	1.163	0.931501
[R].DGATLILSK.[V]		O15031	Plexin-B2 OS=Homo sapiens OX=9606 GN=PLXNB2 PE=1 SV=3	1.159	0.908418
[K].AMTLQEAEAFVGAER.[C]		O15031	Plexin-B2 OS=Homo sapiens OX=9606 GN=PLXNB2 PE=1 SV=3	1.127	0.978664
[K].LDIPEPR.[R]		O15031	Plexin-B2 OS=Homo sapiens OX=9606 GN=PLXNB2 PE=1 SV=3	1.096	0.994599
[K].SQLEGLEESVR.[D]		O15031	Plexin-B2 OS=Homo sapiens OX=9606 GN=PLXNB2 PE=1 SV=3	1.092	0.992516
[K].LQLEQQVATGPALDNK.[K]		O15031	Plexin-B2 OS=Homo sapiens OX=9606 GN=PLXNB2 PE=1 SV=3	1.055	0.999969
[K].YYDEIINALEEDPAAQK.[M]		O15031	Plexin-B2 OS=Homo sapiens OX=9606 GN=PLXNB2 PE=1 SV=3	1.055	0.999969
[K].VGVSQQPEDSQQDLPGER.[H]		O15031	Plexin-B2 OS=Homo sapiens OX=9606 GN=PLXNB2 PE=1 SV=3	0.986	1
[K].YFFDFLDEQAEK.[H]		O15031	Plexin-B2 OS=Homo sapiens OX=9606 GN=PLXNB2 PE=1 SV=3	0.974	1
[K].VYLTPDGTSSEYDSILVEINK.[R]		O15031	Plexin-B2 OS=Homo sapiens OX=9606 GN=PLXNB2 PE=1 SV=3	0.885	0.999969
[R].SINVTGQGFSLIQR.[F]	1xOxidation [L11]; 1xDioxidation [F9]	O15031	Plexin-B2 OS=Homo sapiens OX=9606 GN=PLXNB2 PE=1 SV=3	0.852	0.999969
[R].LQQIAAALENK.[V]		O15031	Plexin-B2 OS=Homo sapiens OX=9606 GN=PLXNB2 PE=1 SV=3	0.815	0.920278
[R].HALLEEENR.[V]		O15031	Plexin-B2 OS=Homo sapiens OX=9606 GN=PLXNB2 PE=1 SV=3	0.793	0.895855
[K].ELNHLAVDEASGVVYLGAVNALYQLDAK.[L]		O15031	Plexin-B2 OS=Homo sapiens OX=9606 GN=PLXNB2 PE=1 SV=3	0.751	0.756755
[K].HNIQDEDTIHIWK.[T]		O15031	Plexin-B2 OS=Homo sapiens OX=9606 GN=PLXNB2 PE=1 SV=3	0.646	0.458078
[R].EDPNYYSYLEMDLQCR.[D]	1xCarbamidomethyl [C15]	O15031	Plexin-B2 OS=Homo sapiens OX=9606 GN=PLXNB2 PE=1 SV=3
[R].DTTHNLPEFIVK.[F]		O15031	Plexin-B2 OS=Homo sapiens OX=9606 GN=PLXNB2 PE=1 SV=3
[R].FGPLASVK.[I]		O15042	U2 snRNP-associated SURP motif-containing protein OS=Homo sapiens OX=9606 GN=U2SURP PE=1 SV=2	1.029	0.999969
[R].FEPPQSDSDGQR.[R]		O15042	U2 snRNP-associated SURP motif-containing protein OS=Homo sapiens OX=9606 GN=U2SURP PE=1 SV=2	0.995	1
[R].SSDVHSSGSSDAHMDASGPSDSDMPSR.[T]		O15042	U2 snRNP-associated SURP motif-containing protein OS=Homo sapiens OX=9606 GN=U2SURP PE=1 SV=2	0.991	1
[K].VANASYYR.[K]		O15042	U2 snRNP-associated SURP motif-containing protein OS=Homo sapiens OX=9606 GN=U2SURP PE=1 SV=2	0.974	1
[K].WEAVDESELEAQAVTTSK.[W]		O15042	U2 snRNP-associated SURP motif-containing protein OS=Homo sapiens OX=9606 GN=U2SURP PE=1 SV=2	0.963	1
[R].LYLVSDVLYNSSAK.[V]		O15042	U2 snRNP-associated SURP motif-containing protein OS=Homo sapiens OX=9606 GN=U2SURP PE=1 SV=2	0.917	0.999969
[R].FLFENQTPAHVYYR.[W]		O15042	U2 snRNP-associated SURP motif-containing protein OS=Homo sapiens OX=9606 GN=U2SURP PE=1 SV=2	0.901	0.992516
[K].SLDDDLDGVPLDATEDSK.[K]		O15042	U2 snRNP-associated SURP motif-containing protein OS=Homo sapiens OX=9606 GN=U2SURP PE=1 SV=2	0.737	0.532303
[K].LCQIFSDLNATYR.[T]	1xCarbamidomethyl [C2]	O15042	U2 snRNP-associated SURP motif-containing protein OS=Homo sapiens OX=9606 GN=U2SURP PE=1 SV=2
[K].FQGSGAATETAESR.[R]		O15047	Histone-lysine N-methyltransferase SETD1A OS=Homo sapiens OX=9606 GN=SETD1A PE=1 SV=3	0.923	0.999969
[R].IIFDLDLNLR.[E]	1xCarbonyl [I1]	O15050	TPR and ankyrin repeat-containing protein 1 OS=Homo sapiens OX=9606 GN=TRANK1 PE=2 SV=4	1.05	0.999969
[K].IICGVVTIR.[T]	1xOxidation [T7]; 1xDioxidation [C3]; 1xCarbonyl [I8]	O15056	Synaptojanin-2 OS=Homo sapiens OX=9606 GN=SYNJ2 PE=1 SV=3	4.624	3.56802e-08
[R].QELEQTQNELTR.[E]		O15066	Kinesin-like protein KIF3B OS=Homo sapiens OX=9606 GN=KIF3B PE=1 SV=1	1.031	0.999969
[R].APGSLVISAYAVCPDITATVTPDLK.[H]	1xCarbamidomethyl [C13]	O15067	Phosphoribosylformylglycinamidine synthase OS=Homo sapiens OX=9606 GN=PFAS PE=1 SV=4	100	6.5649e-16
[R].GLAPLHWADDDGNPTEQYPLNPNGSPGGVAGICSCDGR.[H]	2xCarbamidomethyl [C33; C35]	O15067	Phosphoribosylformylglycinamidine synthase OS=Homo sapiens OX=9606 GN=PFAS PE=1 SV=4	1.439	0.52714
[R].LNFSTPTSTNIVSVCR.[A]	1xCarbamidomethyl [C15]	O15067	Phosphoribosylformylglycinamidine synthase OS=Homo sapiens OX=9606 GN=PFAS PE=1 SV=4	1.383	0.408304
[R].VGPGPALMLR.[G]		O15067	Phosphoribosylformylglycinamidine synthase OS=Homo sapiens OX=9606 GN=PFAS PE=1 SV=4	1.347	0.53786
[K].FCDNSSAIQGK.[E]	1xCarbamidomethyl [C2]	O15067	Phosphoribosylformylglycinamidine synthase OS=Homo sapiens OX=9606 GN=PFAS PE=1 SV=4	1.283	0.632769
[R].LGGTALAQCFSQLGEHPPDLDLPENLVR.[A]	1xCarbamidomethyl [C9]	O15067	Phosphoribosylformylglycinamidine synthase OS=Homo sapiens OX=9606 GN=PFAS PE=1 SV=4	1.171	0.934649
[R].LSFAHPPSAEVEAIALATLHDR.[M]		O15067	Phosphoribosylformylglycinamidine synthase OS=Homo sapiens OX=9606 GN=PFAS PE=1 SV=4	1.06	0.999969
[R].ESWLLPGSNDLLLEVGPR.[L]		O15067	Phosphoribosylformylglycinamidine synthase OS=Homo sapiens OX=9606 GN=PFAS PE=1 SV=4	1.043	0.999969
[R].SLGLQLPDGQR.[R]		O15067	Phosphoribosylformylglycinamidine synthase OS=Homo sapiens OX=9606 GN=PFAS PE=1 SV=4	1.023	0.999969
[R].ALWEETSFQLDR.[L]		O15067	Phosphoribosylformylglycinamidine synthase OS=Homo sapiens OX=9606 GN=PFAS PE=1 SV=4	1.017	0.999969
[K].FGEPVLAGFAR.[S]		O15067	Phosphoribosylformylglycinamidine synthase OS=Homo sapiens OX=9606 GN=PFAS PE=1 SV=4	1.011	0.999969
[R].ATGLGPVDR.[V]		O15067	Phosphoribosylformylglycinamidine synthase OS=Homo sapiens OX=9606 GN=PFAS PE=1 SV=4	1.001	0.999969
[R].NPSTVEAFDLAQSNSEHSR.[H]		O15067	Phosphoribosylformylglycinamidine synthase OS=Homo sapiens OX=9606 GN=PFAS PE=1 SV=4	0.981	1
[K].ELSDPAGAIIYTSR.[F]		O15067	Phosphoribosylformylglycinamidine synthase OS=Homo sapiens OX=9606 GN=PFAS PE=1 SV=4	0.917	0.992516
[R].VSVNGAVVLEEPVGELR.[A]		O15067	Phosphoribosylformylglycinamidine synthase OS=Homo sapiens OX=9606 GN=PFAS PE=1 SV=4	0.912	0.991908
[K].GWAAAVTFHPR.[A]		O15067	Phosphoribosylformylglycinamidine synthase OS=Homo sapiens OX=9606 GN=PFAS PE=1 SV=4	0.905	0.993128
[R].FQQQQGLR.[H]		O15067	Phosphoribosylformylglycinamidine synthase OS=Homo sapiens OX=9606 GN=PFAS PE=1 SV=4	0.897	0.979244
[R].AFSITQGLLK.[D]		O15067	Phosphoribosylformylglycinamidine synthase OS=Homo sapiens OX=9606 GN=PFAS PE=1 SV=4	0.856	0.817132
[R].DFLTHVSAR.[E]		O15067	Phosphoribosylformylglycinamidine synthase OS=Homo sapiens OX=9606 GN=PFAS PE=1 SV=4	0.838	0.8538
[R].GVAFVGGFSYADVLGSAK.[G]		O15067	Phosphoribosylformylglycinamidine synthase OS=Homo sapiens OX=9606 GN=PFAS PE=1 SV=4	0.83	0.844648
[K].LVHSLFESIMSTQESSNPNNVLK.[F]		O15067	Phosphoribosylformylglycinamidine synthase OS=Homo sapiens OX=9606 GN=PFAS PE=1 SV=4	0.762	0.580665
[R].EPGGPSPR.[V]		O15067	Phosphoribosylformylglycinamidine synthase OS=Homo sapiens OX=9606 GN=PFAS PE=1 SV=4	0.711	0.872257
[K].ANQELGLALDSWDLDFYTK.[R]		O15067	Phosphoribosylformylglycinamidine synthase OS=Homo sapiens OX=9606 GN=PFAS PE=1 SV=4	0.585	0.313983
[R].EISDIAR.[R]		O15078	Centrosomal protein of 290 kDa OS=Homo sapiens OX=9606 GN=CEP290 PE=1 SV=2	1.264	0.621852
[R].GCTPLHYAATSDTDGK.[C]	1xCarbamidomethyl [C2]	O15084	Serine/threonine-protein phosphatase 6 regulatory ankyrin repeat subunit A OS=Homo sapiens OX=9606 GN=ANKRD28 PE=1 SV=5	1.517	0.320866
[R].TPLDLAAFK.[G]		O15084	Serine/threonine-protein phosphatase 6 regulatory ankyrin repeat subunit A OS=Homo sapiens OX=9606 GN=ANKRD28 PE=1 SV=5	0.93	0.999969
[R].NLINATNAALQTPLHVAAR.[N]		O15084	Serine/threonine-protein phosphatase 6 regulatory ankyrin repeat subunit A OS=Homo sapiens OX=9606 GN=ANKRD28 PE=1 SV=5	0.811	0.839629
[R].SIDQFANLVLHQTVER.[I]		O15116	U6 snRNA-associated Sm-like protein LSm1 OS=Homo sapiens OX=9606 GN=LSM1 PE=1 SV=1	0.589	0.211353
[R].YNCEYSGPPKPLPK.[D]	1xCarbamidomethyl [C3]	O15118	NPC intracellular cholesterol transporter 1 OS=Homo sapiens OX=9606 GN=NPC1 PE=1 SV=2	1.427	0.489665
[R].LQGETLDQQLGR.[V]		O15118	NPC intracellular cholesterol transporter 1 OS=Homo sapiens OX=9606 GN=NPC1 PE=1 SV=2	1.059	0.999969
[R].EDFEWVYTDQPHADR.[R]		O15121	Sphingolipid delta(4)-desaturase DES1 OS=Homo sapiens OX=9606 GN=DEGS1 PE=1 SV=1	0.946	0.999969
[K].IAAEYYDNLPHYNSWIK.[V]		O15121	Sphingolipid delta(4)-desaturase DES1 OS=Homo sapiens OX=9606 GN=DEGS1 PE=1 SV=1	0.92	0.999969
[K].VLYDFVMDDTISPYSR.[M]		O15121	Sphingolipid delta(4)-desaturase DES1 OS=Homo sapiens OX=9606 GN=DEGS1 PE=1 SV=1	0.557	0.0703867
[K].AQQEFATGVMSNK.[T]		O15126	Secretory carrier-associated membrane protein 1 OS=Homo sapiens OX=9606 GN=SCAMP1 PE=1 SV=2	1.661	0.138967
[R].ELQNTVANLHVR.[Q]		O15127	Secretory carrier-associated membrane protein 2 OS=Homo sapiens OX=9606 GN=SCAMP2 PE=1 SV=2	0.938	0.999969
[R].TGASFQQAQEEFSQGIFSSR.[T]		O15127	Secretory carrier-associated membrane protein 2 OS=Homo sapiens OX=9606 GN=SCAMP2 PE=1 SV=2	0.863	0.945185
[R].VAWVSHDSTVCLADADK.[K]	1xCarbamidomethyl [C11]	O15143	Actin-related protein 2/3 complex subunit 1B OS=Homo sapiens OX=9606 GN=ARPC1B PE=1 SV=3	1.136	0.916882
[R].TQIAICPNNHEVHIYEK.[S]	1xCarbamidomethyl [C6]	O15143	Actin-related protein 2/3 complex subunit 1B OS=Homo sapiens OX=9606 GN=ARPC1B PE=1 SV=3	1.052	0.999969
[K].ASSEGGTAAGAGLDSLHK.[N]		O15143	Actin-related protein 2/3 complex subunit 1B OS=Homo sapiens OX=9606 GN=ARPC1B PE=1 SV=3	1.015	0.999969
[K].EVEERPAPTPWGSK.[M]		O15143	Actin-related protein 2/3 complex subunit 1B OS=Homo sapiens OX=9606 GN=ARPC1B PE=1 SV=3	0.958	0.999969
[R].NAYVWTLK.[G]		O15143	Actin-related protein 2/3 complex subunit 1B OS=Homo sapiens OX=9606 GN=ARPC1B PE=1 SV=3	0.891	0.986275
[K].NSVSQISVLSGGK.[A]		O15143	Actin-related protein 2/3 complex subunit 1B OS=Homo sapiens OX=9606 GN=ARPC1B PE=1 SV=3	0.881	0.885429
[K].DSIVHQAGMLK.[R]		O15144	Actin-related protein 2/3 complex subunit 2 OS=Homo sapiens OX=9606 GN=ARPC2 PE=1 SV=1	1.139	0.832454
[R].DDETMYVESK.[K]		O15144	Actin-related protein 2/3 complex subunit 2 OS=Homo sapiens OX=9606 GN=ARPC2 PE=1 SV=1	1.105	0.991908
[R].DNTINLIHTFR.[D]		O15144	Actin-related protein 2/3 complex subunit 2 OS=Homo sapiens OX=9606 GN=ARPC2 PE=1 SV=1	0.979	0.999969
[K].DDDDVVIGK.[V]		O15144	Actin-related protein 2/3 complex subunit 2 OS=Homo sapiens OX=9606 GN=ARPC2 PE=1 SV=1	0.936	0.999969
[R].EPPLELK.[D]		O15144	Actin-related protein 2/3 complex subunit 2 OS=Homo sapiens OX=9606 GN=ARPC2 PE=1 SV=1	0.928	0.999969
[R].DDETMYVESK.[K]	1xOxidation [M5]	O15144	Actin-related protein 2/3 complex subunit 2 OS=Homo sapiens OX=9606 GN=ARPC2 PE=1 SV=1	0.906	0.994021
[K].ELQAHGADELLK.[R]		O15144	Actin-related protein 2/3 complex subunit 2 OS=Homo sapiens OX=9606 GN=ARPC2 PE=1 SV=1	0.892	0.924231
[K].FENAAAGNKPEAVEVTFADFDGVLYHISNPNGDK.[T]		O15144	Actin-related protein 2/3 complex subunit 2 OS=Homo sapiens OX=9606 GN=ARPC2 PE=1 SV=1	0.599	0.0269552
[K].DTDIVDEAIYYFK.[A]		O15145	Actin-related protein 2/3 complex subunit 3 OS=Homo sapiens OX=9606 GN=ARPC3 PE=1 SV=3	0.634	0.0695997
[K].FSPVATASYR.[L]		O15160	DNA-directed RNA polymerases I and III subunit RPAC1 OS=Homo sapiens OX=9606 GN=POLR1C PE=1 SV=1	1.1	0.995414
[R].LLPDITLLEPVEGEAAEELSR.[C]		O15160	DNA-directed RNA polymerases I and III subunit RPAC1 OS=Homo sapiens OX=9606 GN=POLR1C PE=1 SV=1	0.984	1
[R].NQGDEEGTEIDTLQFR.[L]		O15160	DNA-directed RNA polymerases I and III subunit RPAC1 OS=Homo sapiens OX=9606 GN=POLR1C PE=1 SV=1	0.897	0.992516
[K].VLVYNNTSIVQDEILAHR.[L]		O15160	DNA-directed RNA polymerases I and III subunit RPAC1 OS=Homo sapiens OX=9606 GN=POLR1C PE=1 SV=1	0.772	0.601642
[K].FYGPAGPYGIFAGR.[D]		O15173	Membrane-associated progesterone receptor component 2 OS=Homo sapiens OX=9606 GN=PGRMC2 PE=1 SV=1	1.343	0.610493
[R].GLGAGAGAGEESPATSLPR.[M]		O15173	Membrane-associated progesterone receptor component 2 OS=Homo sapiens OX=9606 GN=PGRMC2 PE=1 SV=1	1.023	0.999969
[R].DFSLEQLR.[Q]		O15173	Membrane-associated progesterone receptor component 2 OS=Homo sapiens OX=9606 GN=PGRMC2 PE=1 SV=1	0.9	0.98863
[K].DALRDEYDDLSDLNAVQMESVR.[E]		O15173	Membrane-associated progesterone receptor component 2 OS=Homo sapiens OX=9606 GN=PGRMC2 PE=1 SV=1	0.291	6.5649e-16
[R].RGLGAGAGAGEESPATSLPR.[M]		O15173	Membrane-associated progesterone receptor component 2 OS=Homo sapiens OX=9606 GN=PGRMC2 PE=1 SV=1
[K].DAFELFDTDKDEAIDYHELK.[V]		O15182	Centrin-3 OS=Homo sapiens OX=9606 GN=CETN3 PE=1 SV=2	0.809	0.881244
[K].EELALLDGSNVVFK.[L]		O15212	Prefoldin subunit 6 OS=Homo sapiens OX=9606 GN=PFDN6 PE=1 SV=1	0.426	0.00309497
[K].LLGPVLVK.[Q]		O15212	Prefoldin subunit 6 OS=Homo sapiens OX=9606 GN=PFDN6 PE=1 SV=1	0.27	1.16644e-07
[K].VPAELICLDPR.[A]	1xCarbamidomethyl [C7]	O15213	WD repeat-containing protein 46 OS=Homo sapiens OX=9606 GN=WDR46 PE=1 SV=3	1.512	0.285206
[R].ALAEVDVISLEQGK.[K]		O15213	WD repeat-containing protein 46 OS=Homo sapiens OX=9606 GN=WDR46 PE=1 SV=3	0.956	0.999969
[R].SELLLAEEPGFLEGEDGEDTAK.[I]		O15213	WD repeat-containing protein 46 OS=Homo sapiens OX=9606 GN=WDR46 PE=1 SV=3
[K].DLVVYENSSNPVCTLNDTAQFNR.[M]	1xCarbamidomethyl [C13]	O15226	NF-kappa-B-repressing factor OS=Homo sapiens OX=9606 GN=NKRF PE=1 SV=2	1.478	0.248447
[K].EVNEQTHFASMPR.[D]		O15226	NF-kappa-B-repressing factor OS=Homo sapiens OX=9606 GN=NKRF PE=1 SV=2	1.38	0.571183
[K].LLTDGYACEVR.[C]	1xCarbamidomethyl [C8]	O15226	NF-kappa-B-repressing factor OS=Homo sapiens OX=9606 GN=NKRF PE=1 SV=2	1.137	0.898691
[K].GAVEDVISR.[N]		O15226	NF-kappa-B-repressing factor OS=Homo sapiens OX=9606 GN=NKRF PE=1 SV=2	1.131	0.971966
[R].MTVEYVYER.[M]		O15226	NF-kappa-B-repressing factor OS=Homo sapiens OX=9606 GN=NKRF PE=1 SV=2	0.948	0.999969
[K].EDLLDQLK.[Q]		O15226	NF-kappa-B-repressing factor OS=Homo sapiens OX=9606 GN=NKRF PE=1 SV=2	0.932	0.999969
[K].VILESEVIAEAVGVK.[K]		O15226	NF-kappa-B-repressing factor OS=Homo sapiens OX=9606 GN=NKRF PE=1 SV=2	0.912	0.999969
[K].EDNIGNQLLR.[K]		O15226	NF-kappa-B-repressing factor OS=Homo sapiens OX=9606 GN=NKRF PE=1 SV=2	0.897	0.96547
[R].QEDPYGPQTK.[E]		O15226	NF-kappa-B-repressing factor OS=Homo sapiens OX=9606 GN=NKRF PE=1 SV=2	0.888	0.999969
[R].SESHTDLTFSR.[E]		O15226	NF-kappa-B-repressing factor OS=Homo sapiens OX=9606 GN=NKRF PE=1 SV=2	0.875	0.950151
[K].YLLSEEEDHFSEEQYLAAVR.[K]		O15228	Dihydroxyacetone phosphate acyltransferase OS=Homo sapiens OX=9606 GN=GNPAT PE=1 SV=1	0.924	0.999969
[K].WDEFEDILEER.[R]		O15228	Dihydroxyacetone phosphate acyltransferase OS=Homo sapiens OX=9606 GN=GNPAT PE=1 SV=1	0.78	0.948522
[R].SSAQLSDGNVGSGATGSRPEGLAAVDIGSER.[G]		O15231	Zinc finger protein 185 OS=Homo sapiens OX=9606 GN=ZNF185 PE=1 SV=3	1.336	0.510612
[K].SQDPPALAR.[S]		O15231	Zinc finger protein 185 OS=Homo sapiens OX=9606 GN=ZNF185 PE=1 SV=3	1.169	0.95513
[K].EYVNASEVSSGKPVSAR.[Y]		O15231	Zinc finger protein 185 OS=Homo sapiens OX=9606 GN=ZNF185 PE=1 SV=3	1.121	0.991908
[K].STGPTQETQAPFIAK.[R]		O15231	Zinc finger protein 185 OS=Homo sapiens OX=9606 GN=ZNF185 PE=1 SV=3	1.101	0.991777
[R].GVFTKPIDSSSQPQQQFPK.[A]		O15231	Zinc finger protein 185 OS=Homo sapiens OX=9606 GN=ZNF185 PE=1 SV=3	1.021	0.999969
[R].EHSYVLSAAK.[K]		O15231	Zinc finger protein 185 OS=Homo sapiens OX=9606 GN=ZNF185 PE=1 SV=3	1.018	0.991811
[R].APTGYIIR.[G]		O15231	Zinc finger protein 185 OS=Homo sapiens OX=9606 GN=ZNF185 PE=1 SV=3	0.975	0.999969
[R].GGQGDPAVPAQQPADPSTPER.[Q]		O15231	Zinc finger protein 185 OS=Homo sapiens OX=9606 GN=ZNF185 PE=1 SV=3	0.92	1
[K].VGEAWQDRPGAPR.[G]		O15231	Zinc finger protein 185 OS=Homo sapiens OX=9606 GN=ZNF185 PE=1 SV=3	0.89	0.978664
[K].RVEVVEEDGPSEK.[S]		O15231	Zinc finger protein 185 OS=Homo sapiens OX=9606 GN=ZNF185 PE=1 SV=3	0.833	0.970296
[R].GGQGDPAVPTQQPADPSTPEQQNSPSGSEQFVR.[R]		O15231	Zinc finger protein 185 OS=Homo sapiens OX=9606 GN=ZNF185 PE=1 SV=3	0.37	0.000307741
[R].TANAGPPRPSSSGYK.[M]		O15231	Zinc finger protein 185 OS=Homo sapiens OX=9606 GN=ZNF185 PE=1 SV=3
[K].VDPSLMEDSDDGPSLPTK.[Q]		O15258	Protein RER1 OS=Homo sapiens OX=9606 GN=RER1 PE=1 SV=1	1.301	0.449775
[K].QYLPHVAR.[L]		O15260	Surfeit locus protein 4 OS=Homo sapiens OX=9606 GN=SURF4 PE=1 SV=3	100	6.5649e-16
[R].LCLISTFLEDGIR.[M]	1xCarbamidomethyl [C2]	O15260	Surfeit locus protein 4 OS=Homo sapiens OX=9606 GN=SURF4 PE=1 SV=3	1.279	0.448123
[K].EELIEEWQPEPLVPPVPK.[D]		O15269	Serine palmitoyltransferase 1 OS=Homo sapiens OX=9606 GN=SPTLC1 PE=1 SV=1	1.14	0.963183
[R].VVVTVEQTEEELER.[A]		O15269	Serine palmitoyltransferase 1 OS=Homo sapiens OX=9606 GN=SPTLC1 PE=1 SV=1	1.106	0.991908
[K].VVGESLSPAFHLQLEESTGSR.[E]		O15269	Serine palmitoyltransferase 1 OS=Homo sapiens OX=9606 GN=SPTLC1 PE=1 SV=1	1.06	0.999969
[K].ALQGISGLK.[V]		O15269	Serine palmitoyltransferase 1 OS=Homo sapiens OX=9606 GN=SPTLC1 PE=1 SV=1	1.023	0.999969
[R].LPEVIALK.[K]		O15270	Serine palmitoyltransferase 2 OS=Homo sapiens OX=9606 GN=SPTLC2 PE=1 SV=1	1.013	0.999969
[R].NIGVVVVGFPATPIIESR.[A]		O15270	Serine palmitoyltransferase 2 OS=Homo sapiens OX=9606 GN=SPTLC2 PE=1 SV=1	0.895	0.999969
[K].AYLYLDEAHSIGALGPTGR.[G]		O15270	Serine palmitoyltransferase 2 OS=Homo sapiens OX=9606 GN=SPTLC2 PE=1 SV=1	0.848	0.986275
[R].AIELQPHFPDAYCNLANALK.[E]	1xCarbamidomethyl [C13]	O15294	UDP-N-acetylglucosamine--peptide N-acetylglucosaminyltransferase 110 kDa subunit OS=Homo sapiens OX=9606 GN=OGT PE=1 SV=3	1.477	0.240815
[K].EMQDVQGALQCYTR.[A]	1xCarbamidomethyl [C11]	O15294	UDP-N-acetylglucosamine--peptide N-acetylglucosaminyltransferase 110 kDa subunit OS=Homo sapiens OX=9606 GN=OGT PE=1 SV=3	1.335	0.725628
[K].GSVAEAEDCYNTALR.[L]	1xCarbamidomethyl [C9]	O15294	UDP-N-acetylglucosamine--peptide N-acetylglucosaminyltransferase 110 kDa subunit OS=Homo sapiens OX=9606 GN=OGT PE=1 SV=3	1.314	0.567916
[K].AFLDSLPDVK.[I]		O15294	UDP-N-acetylglucosamine--peptide N-acetylglucosaminyltransferase 110 kDa subunit OS=Homo sapiens OX=9606 GN=OGT PE=1 SV=3	1.243	0.764928
[R].SDLGNLLK.[A]		O15294	UDP-N-acetylglucosamine--peptide N-acetylglucosaminyltransferase 110 kDa subunit OS=Homo sapiens OX=9606 GN=OGT PE=1 SV=3	1.134	0.952914
[R].LCPTHADSLNNLANIK.[R]	1xCarbamidomethyl [C2]	O15294	UDP-N-acetylglucosamine--peptide N-acetylglucosaminyltransferase 110 kDa subunit OS=Homo sapiens OX=9606 GN=OGT PE=1 SV=3	1.081	0.999969
[K].ALEVFPEFAAAHSNLASVLQQQGK.[L]		O15294	UDP-N-acetylglucosamine--peptide N-acetylglucosaminyltransferase 110 kDa subunit OS=Homo sapiens OX=9606 GN=OGT PE=1 SV=3	1.054	0.999969
[R].IVLNGIDLK.[A]		O15294	UDP-N-acetylglucosamine--peptide N-acetylglucosaminyltransferase 110 kDa subunit OS=Homo sapiens OX=9606 GN=OGT PE=1 SV=3	1.015	0.999969
[K].LVSIVADQLEK.[N]		O15294	UDP-N-acetylglucosamine--peptide N-acetylglucosaminyltransferase 110 kDa subunit OS=Homo sapiens OX=9606 GN=OGT PE=1 SV=3	1.012	0.999969
[R].ISPTFADAYSNMGNTLK.[E]		O15294	UDP-N-acetylglucosamine--peptide N-acetylglucosaminyltransferase 110 kDa subunit OS=Homo sapiens OX=9606 GN=OGT PE=1 SV=3	0.99	1
[R].ISSPLFNTK.[Q]		O15294	UDP-N-acetylglucosamine--peptide N-acetylglucosaminyltransferase 110 kDa subunit OS=Homo sapiens OX=9606 GN=OGT PE=1 SV=3	0.981	1
[K].DSGNIPEAIASYR.[T]		O15294	UDP-N-acetylglucosamine--peptide N-acetylglucosaminyltransferase 110 kDa subunit OS=Homo sapiens OX=9606 GN=OGT PE=1 SV=3	0.861	0.815165
[R].EYQAGDFEAAER.[H]		O15294	UDP-N-acetylglucosamine--peptide N-acetylglucosaminyltransferase 110 kDa subunit OS=Homo sapiens OX=9606 GN=OGT PE=1 SV=3	0.859	0.942322
[R].GQLQEAIEHYR.[H]		O15294	UDP-N-acetylglucosamine--peptide N-acetylglucosaminyltransferase 110 kDa subunit OS=Homo sapiens OX=9606 GN=OGT PE=1 SV=3	0.01	6.5649e-16
[K].VQEQLGNDVVEK.[Y]		O15305	Phosphomannomutase 2 OS=Homo sapiens OX=9606 GN=PMM2 PE=1 SV=1	1.223	0.659085
[K].IGVVGGSDFEK.[V]		O15305	Phosphomannomutase 2 OS=Homo sapiens OX=9606 GN=PMM2 PE=1 SV=1	1.07	0.999969
[R].IEFYELDK.[K]		O15305	Phosphomannomutase 2 OS=Homo sapiens OX=9606 GN=PMM2 PE=1 SV=1	0.871	0.956876
[K].LPDVVLKPPPLFPDTDYKPVPLK.[T]		O15318	DNA-directed RNA polymerase III subunit RPC7 OS=Homo sapiens OX=9606 GN=POLR3G PE=1 SV=2	1.034	0.999969
[K].GTPLTNTEDVLK.[K]		O15318	DNA-directed RNA polymerase III subunit RPC7 OS=Homo sapiens OX=9606 GN=POLR3G PE=1 SV=2	0.92	0.999969
[K].SLSLGEVLDGDR.[M]		O15321	Transmembrane 9 superfamily member 1 OS=Homo sapiens OX=9606 GN=TM9SF1 PE=2 SV=2	0.9	0.988505
[K].AGDPVILYVNK.[V]		O15321	Transmembrane 9 superfamily member 1 OS=Homo sapiens OX=9606 GN=TM9SF1 PE=2 SV=2	0.827	0.869306
[K].LGEMWNNLNDSEK.[Q]		O15347	High mobility group protein B3 OS=Homo sapiens OX=9606 GN=HMGB3 PE=1 SV=4	1.297	0.729756
[K].NPEVPVNFAEFSK.[K]		O15347	High mobility group protein B3 OS=Homo sapiens OX=9606 GN=HMGB3 PE=1 SV=4	1.148	0.927083
[K].KNPEVPVNFAEFSK.[K]		O15347	High mobility group protein B3 OS=Homo sapiens OX=9606 GN=HMGB3 PE=1 SV=4	1.062	0.991908
[K].STNPGISIGDVAK.[K]		O15347	High mobility group protein B3 OS=Homo sapiens OX=9606 GN=HMGB3 PE=1 SV=4	0.978	0.999969
[K].LEEVLSTEGAEENGNSDK.[K]		O15355	Protein phosphatase 1G OS=Homo sapiens OX=9606 GN=PPM1G PE=1 SV=1	1.238	0.782066
[K].QLIVANAGDSR.[C]		O15355	Protein phosphatase 1G OS=Homo sapiens OX=9606 GN=PPM1G PE=1 SV=1	1.155	0.948158
[R].GTEAGQVGEPGIPTGEAGPSCSSASDK.[L]	1xCarbamidomethyl [C21]	O15355	Protein phosphatase 1G OS=Homo sapiens OX=9606 GN=PPM1G PE=1 SV=1	1.087	0.99732
[R].VNGGLNLSR.[A]		O15355	Protein phosphatase 1G OS=Homo sapiens OX=9606 GN=PPM1G PE=1 SV=1	1.051	0.999969
[R].AIGDHFYK.[R]		O15355	Protein phosphatase 1G OS=Homo sapiens OX=9606 GN=PPM1G PE=1 SV=1	1.043	0.999969
[K].ALDMSYDHKPEDEVELAR.[I]		O15355	Protein phosphatase 1G OS=Homo sapiens OX=9606 GN=PPM1G PE=1 SV=1	1.041	0.999969
[R].CVVSEAGK.[A]	1xCarbamidomethyl [C1]	O15355	Protein phosphatase 1G OS=Homo sapiens OX=9606 GN=PPM1G PE=1 SV=1	1.031	0.999969
[K].NLPPEEQMISALPDIK.[V]		O15355	Protein phosphatase 1G OS=Homo sapiens OX=9606 GN=PPM1G PE=1 SV=1	1.018	0.999969
[K].ALEDAFLAIDAK.[L]		O15355	Protein phosphatase 1G OS=Homo sapiens OX=9606 GN=PPM1G PE=1 SV=1	1.001	0.999969
[K].EEPGSDSGTTAVVALIR.[G]		O15355	Protein phosphatase 1G OS=Homo sapiens OX=9606 GN=PPM1G PE=1 SV=1	0.973	0.999969
[R].NTAELQPESGK.[R]		O15355	Protein phosphatase 1G OS=Homo sapiens OX=9606 GN=PPM1G PE=1 SV=1	0.879	0.970283
[K].AYTGFSSNSER.[G]		O15355	Protein phosphatase 1G OS=Homo sapiens OX=9606 GN=PPM1G PE=1 SV=1	0.819	0.855247
[K].SGGGTGEEPGSQGLNGEAGPEDSTR.[E]		O15355	Protein phosphatase 1G OS=Homo sapiens OX=9606 GN=PPM1G PE=1 SV=1	0.761	0.810736
[K].CSGDGVGAPR.[L]	1xCarbamidomethyl [C1]	O15355	Protein phosphatase 1G OS=Homo sapiens OX=9606 GN=PPM1G PE=1 SV=1	0.757	0.802434
[R].LLLDTLQLSK.[-]		O15357	Phosphatidylinositol 3,4,5-trisphosphate 5-phosphatase 2 OS=Homo sapiens OX=9606 GN=INPPL1 PE=1 SV=2	1.01	0.999969
[K].LDVTLGDLTK.[I]		O15357	Phosphatidylinositol 3,4,5-trisphosphate 5-phosphatase 2 OS=Homo sapiens OX=9606 GN=INPPL1 PE=1 SV=2	0.894	0.999969
[K].GSYGLDLEAVR.[G]		O15357	Phosphatidylinositol 3,4,5-trisphosphate 5-phosphatase 2 OS=Homo sapiens OX=9606 GN=INPPL1 PE=1 SV=2	0.01	6.5649e-16
[K].FMTPVIQDNPSGWGPCAVPEQFR.[D]	1xCarbamidomethyl [C16]	O15371	Eukaryotic translation initiation factor 3 subunit D OS=Homo sapiens OX=9606 GN=EIF3D PE=1 SV=1	1.789	0.0154011
[R].YLEVSEPQDIECCGALEYYDK.[A]	2xCarbamidomethyl [C12; C13]	O15371	Eukaryotic translation initiation factor 3 subunit D OS=Homo sapiens OX=9606 GN=EIF3D PE=1 SV=1	1.644	0.0031326
[R].HCNGVDWR.[Q]	1xCarbamidomethyl [C2]	O15371	Eukaryotic translation initiation factor 3 subunit D OS=Homo sapiens OX=9606 GN=EIF3D PE=1 SV=1	1.58	0.192395
[R].NLAMEATYINHNFSQQCLR.[M]	1xCarbamidomethyl [C17]	O15371	Eukaryotic translation initiation factor 3 subunit D OS=Homo sapiens OX=9606 GN=EIF3D PE=1 SV=1	1.571	0.0210652
[K].TQGNVFATDAILATLMSCTR.[S]	1xCarbamidomethyl [C18]	O15371	Eukaryotic translation initiation factor 3 subunit D OS=Homo sapiens OX=9606 GN=EIF3D PE=1 SV=1	1.337	0.668727
[K].EEMDFPQLMK.[M]		O15371	Eukaryotic translation initiation factor 3 subunit D OS=Homo sapiens OX=9606 GN=EIF3D PE=1 SV=1	1.223	0.762154
[R].CEHDGVMTGANGEVSFINIK.[T]	1xCarbamidomethyl [C1]	O15371	Eukaryotic translation initiation factor 3 subunit D OS=Homo sapiens OX=9606 GN=EIF3D PE=1 SV=1	1.191	0.885429
[R].IFHTVTTTDDPVIR.[K]		O15371	Eukaryotic translation initiation factor 3 subunit D OS=Homo sapiens OX=9606 GN=EIF3D PE=1 SV=1	1.11	0.923764
[K].LGDDIDLIVR.[C]		O15371	Eukaryotic translation initiation factor 3 subunit D OS=Homo sapiens OX=9606 GN=EIF3D PE=1 SV=1	1.047	0.999969
[K].NEIASVAYR.[Y]		O15371	Eukaryotic translation initiation factor 3 subunit D OS=Homo sapiens OX=9606 GN=EIF3D PE=1 SV=1	1.047	0.999969
[K].TLNEWDSR.[H]		O15371	Eukaryotic translation initiation factor 3 subunit D OS=Homo sapiens OX=9606 GN=EIF3D PE=1 SV=1	0.979	1
[R].YNFPNPNPFVEDDMDK.[N]		O15371	Eukaryotic translation initiation factor 3 subunit D OS=Homo sapiens OX=9606 GN=EIF3D PE=1 SV=1	0.928	0.986516
[K].RDNSDFDLLTVSETANEPPQDEGNSFNSPR.[N]		O15371	Eukaryotic translation initiation factor 3 subunit D OS=Homo sapiens OX=9606 GN=EIF3D PE=1 SV=1	0.921	0.991447
[R].SVYSWDIVVQR.[V]		O15371	Eukaryotic translation initiation factor 3 subunit D OS=Homo sapiens OX=9606 GN=EIF3D PE=1 SV=1	0.805	0.516614
[K].VADWTGATYQDK.[R]		O15371	Eukaryotic translation initiation factor 3 subunit D OS=Homo sapiens OX=9606 GN=EIF3D PE=1 SV=1
[R].VDEMSQDIVK.[Y]		O15372	Eukaryotic translation initiation factor 3 subunit H OS=Homo sapiens OX=9606 GN=EIF3H PE=1 SV=1	1.412	0.272107
[R].LEITNCFPFPQHTEDDADFDEVQYQMEMMR.[S]	1xCarbamidomethyl [C6]	O15372	Eukaryotic translation initiation factor 3 subunit H OS=Homo sapiens OX=9606 GN=EIF3H PE=1 SV=1	1.227	0.87264
[K].TAQGSLSLK.[A]		O15372	Eukaryotic translation initiation factor 3 subunit H OS=Homo sapiens OX=9606 GN=EIF3H PE=1 SV=1	1.027	0.999969
[K].QVQIDGLVVLK.[I]		O15372	Eukaryotic translation initiation factor 3 subunit H OS=Homo sapiens OX=9606 GN=EIF3H PE=1 SV=1	0.988	1
[K].HELLSLASSNHLGK.[N]		O15372	Eukaryotic translation initiation factor 3 subunit H OS=Homo sapiens OX=9606 GN=EIF3H PE=1 SV=1	0.883	0.882932
[K].EGTGSTATSSSSTAGAAGK.[G]		O15372	Eukaryotic translation initiation factor 3 subunit H OS=Homo sapiens OX=9606 GN=EIF3H PE=1 SV=1	0.758	0.628595
[K].ANITFEYMFEEVPIVIK.[N]		O15372	Eukaryotic translation initiation factor 3 subunit H OS=Homo sapiens OX=9606 GN=EIF3H PE=1 SV=1	0.52	0.0594059
[R].LGTEPTSETQDELQR.[L]		O15381	Nuclear valosin-containing protein-like OS=Homo sapiens OX=9606 GN=NVL PE=1 SV=1
[R].EVFGSGTACQVCPVHR.[I]	2xCarbamidomethyl [C9; C12]	O15382	Branched-chain-amino-acid aminotransferase, mitochondrial OS=Homo sapiens OX=9606 GN=BCAT2 PE=1 SV=2	1.662	0.0757395
[R].QSLLDMAQTWGEFR.[V]		O15382	Branched-chain-amino-acid aminotransferase, mitochondrial OS=Homo sapiens OX=9606 GN=BCAT2 PE=1 SV=2	1.113	0.98266
[K].LGGNYGPTVLVQQEALK.[R]		O15382	Branched-chain-amino-acid aminotransferase, mitochondrial OS=Homo sapiens OX=9606 GN=BCAT2 PE=1 SV=2	0.903	0.991908
[R].LCLPSFDK.[L]	1xOxidation [S5]	O15382	Branched-chain-amino-acid aminotransferase, mitochondrial OS=Homo sapiens OX=9606 GN=BCAT2 PE=1 SV=2	0.879	0.929687
[K].QFEELTLGEFLK.[L]		O15392	Baculoviral IAP repeat-containing protein 5 OS=Homo sapiens OX=9606 GN=BIRC5 PE=1 SV=3	0.935	0.999969
[K].VLCGDAGEDAECHAAK.[L]	2xCarbamidomethyl [C3; C12]	O15397	Importin-8 OS=Homo sapiens OX=9606 GN=IPO8 PE=1 SV=2	1.615	0.186607
[R].IIVSDHVEFPVR.[Q]		O15397	Importin-8 OS=Homo sapiens OX=9606 GN=IPO8 PE=1 SV=2	1.184	0.916281
[R].IAAENELNQSYK.[I]		O15397	Importin-8 OS=Homo sapiens OX=9606 GN=IPO8 PE=1 SV=2	1.123	0.981715
[R].TALQEVYTLAEHR.[R]		O15397	Importin-8 OS=Homo sapiens OX=9606 GN=IPO8 PE=1 SV=2	1.076	0.999969
[R].ETENDDVTNVIQK.[M]		O15397	Importin-8 OS=Homo sapiens OX=9606 GN=IPO8 PE=1 SV=2	1.037	0.999969
[K].VLQSDEYEEVEDK.[T]		O15397	Importin-8 OS=Homo sapiens OX=9606 GN=IPO8 PE=1 SV=2	0.985	1
[K].EFGSLPTTPSEQR.[Q]		O15400	Syntaxin-7 OS=Homo sapiens OX=9606 GN=STX7 PE=1 SV=4	1.128	0.923764
[R].LVAEFTTSLTNFQK.[V]		O15400	Syntaxin-7 OS=Homo sapiens OX=9606 GN=STX7 PE=1 SV=4	1.023	0.999969
[R].TLNQLGTPQDSPELR.[Q]		O15400	Syntaxin-7 OS=Homo sapiens OX=9606 GN=STX7 PE=1 SV=4	0.995	1
[K].QQYTNQLAK.[E]		O15400	Syntaxin-7 OS=Homo sapiens OX=9606 GN=STX7 PE=1 SV=4	0.902	0.999969
[K].NGEVVHTPETSV.[-]		O15427	Monocarboxylate transporter 4 OS=Homo sapiens OX=9606 GN=SLC16A3 PE=1 SV=1	1.11	0.991447
[K].EPQPEVAAAEEEK.[L]		O15427	Monocarboxylate transporter 4 OS=Homo sapiens OX=9606 GN=SLC16A3 PE=1 SV=1	1.079	0.999969
[K].DLGVPDTK.[A]		O15427	Monocarboxylate transporter 4 OS=Homo sapiens OX=9606 GN=SLC16A3 PE=1 SV=1	1.057	0.999969
[K].LHKPPADSGVDLR.[E]		O15427	Monocarboxylate transporter 4 OS=Homo sapiens OX=9606 GN=SLC16A3 PE=1 SV=1	0.866	0.939887
[R].LLDLSVFR.[D]		O15427	Monocarboxylate transporter 4 OS=Homo sapiens OX=9606 GN=SLC16A3 PE=1 SV=1	0.758	0.388951
[R].FCAFGGNPPVTGPR.[S]	1xCarbamidomethyl [C2]	O15446	DNA-directed RNA polymerase I subunit RPA34 OS=Homo sapiens OX=9606 GN=CD3EAP PE=1 SV=1	1.851	0.0574865
[R].FSCPPNFTAKPPASESPR.[F]	1xCarbamidomethyl [C3]	O15446	DNA-directed RNA polymerase I subunit RPA34 OS=Homo sapiens OX=9606 GN=CD3EAP PE=1 SV=1	1.572	0.272559
[R].VLSSCPQAGEATLLAPSTEAGGGLTCASAPQGTLR.[I]	2xCarbamidomethyl [C5; C26]	O15446	DNA-directed RNA polymerase I subunit RPA34 OS=Homo sapiens OX=9606 GN=CD3EAP PE=1 SV=1	1.28	0.69596
[K].QEQINTEPLEDTVLSPTK.[K]		O15446	DNA-directed RNA polymerase I subunit RPA34 OS=Homo sapiens OX=9606 GN=CD3EAP PE=1 SV=1	1.112	0.979654
[K].VEPLEEAIPLPPTK.[K]		O15446	DNA-directed RNA polymerase I subunit RPA34 OS=Homo sapiens OX=9606 GN=CD3EAP PE=1 SV=1	1.058	0.999969
[R].GHTVTEPIQPLEPELPGEGQPEAR.[A]		O15446	DNA-directed RNA polymerase I subunit RPA34 OS=Homo sapiens OX=9606 GN=CD3EAP PE=1 SV=1	1.018	0.999969
[R].SALAPNLLTSGK.[K]		O15446	DNA-directed RNA polymerase I subunit RPA34 OS=Homo sapiens OX=9606 GN=CD3EAP PE=1 SV=1	0.957	0.999969
[K].NQQLKEPEAAGPVGTEPTVETLEPLGVLFPSTTK.[K]		O15446	DNA-directed RNA polymerase I subunit RPA34 OS=Homo sapiens OX=9606 GN=CD3EAP PE=1 SV=1	0.813	0.994378
[R].APQLLIAPFKEEDEWDSPHIVR.[Y]		O15460	Prolyl 4-hydroxylase subunit alpha-2 OS=Homo sapiens OX=9606 GN=P4HA2 PE=1 SV=1	1.081	0.999969
[K].SAADAEGYLAHPVNAYK.[L]		O15460	Prolyl 4-hydroxylase subunit alpha-2 OS=Homo sapiens OX=9606 GN=P4HA2 PE=1 SV=1	1.046	0.999969
[K].QLDAGEEATTTK.[S]		O15460	Prolyl 4-hydroxylase subunit alpha-2 OS=Homo sapiens OX=9606 GN=P4HA2 PE=1 SV=1	0.876	0.999969
[R].APTTAAAAAAGVSSTK.[S]		O15479	Melanoma-associated antigen B2 OS=Homo sapiens OX=9606 GN=MAGEB2 PE=1 SV=3	1.518	0.235101
[K].VNPNGHTYTFIDK.[V]		O15479	Melanoma-associated antigen B2 OS=Homo sapiens OX=9606 GN=MAGEB2 PE=1 SV=3	1.097	0.999969
[K].SPSEDPLTR.[K]		O15479	Melanoma-associated antigen B2 OS=Homo sapiens OX=9606 GN=MAGEB2 PE=1 SV=3	0.976	0.999969
[K].SGSLVQFLLYK.[Y]		O15479	Melanoma-associated antigen B2 OS=Homo sapiens OX=9606 GN=MAGEB2 PE=1 SV=3	0.903	0.995899
[K].VDLTDEESLLSSWDFPR.[R]		O15479	Melanoma-associated antigen B2 OS=Homo sapiens OX=9606 GN=MAGEB2 PE=1 SV=3	0.881	0.944636
[R].EHFPEILK.[K]		O15479	Melanoma-associated antigen B2 OS=Homo sapiens OX=9606 GN=MAGEB2 PE=1 SV=3	0.789	0.700462
[R].GLNVPQVTEAEEEEAPCCSSSVSGGAASSSPAAGIPQEPQR.[A]	2xCarbamidomethyl [C17; C18]	O15479	Melanoma-associated antigen B2 OS=Homo sapiens OX=9606 GN=MAGEB2 PE=1 SV=3
[R].FQFLWGPR.[A]		O15479	Melanoma-associated antigen B2 OS=Homo sapiens OX=9606 GN=MAGEB2 PE=1 SV=3
[R].VAFTLLEK.[V]		O15498	Synaptobrevin homolog YKT6 OS=Homo sapiens OX=9606 GN=YKT6 PE=1 SV=1	0.992	1
[K].VQAELDETK.[I]		O15498	Synaptobrevin homolog YKT6 OS=Homo sapiens OX=9606 GN=YKT6 PE=1 SV=1	0.893	0.999969
[R].NDSLAGVVIADNEYPSR.[V]		O15498	Synaptobrevin homolog YKT6 OS=Homo sapiens OX=9606 GN=YKT6 PE=1 SV=1	0.89	0.995114
[K].FVDEEDGGDGQAGPDEGEVDSCLR.[Q]	1xCarbamidomethyl [C22]	O15511	Actin-related protein 2/3 complex subunit 5 OS=Homo sapiens OX=9606 GN=ARPC5 PE=1 SV=3	1.107	0.985605
[R].QGNMTAALQAALK.[N]		O15511	Actin-related protein 2/3 complex subunit 5 OS=Homo sapiens OX=9606 GN=ARPC5 PE=1 SV=3	1.046	0.999969
[K].VDVDEYDENKFVDEEDGGDGQAGPDEGEVDSCLR.[Q]	1xCarbamidomethyl [C32]	O15511	Actin-related protein 2/3 complex subunit 5 OS=Homo sapiens OX=9606 GN=ARPC5 PE=1 SV=3	1.034	0.999969
[K].GFESPSDNSSAMLLQWHEK.[A]		O15511	Actin-related protein 2/3 complex subunit 5 OS=Homo sapiens OX=9606 GN=ARPC5 PE=1 SV=3	1.008	1
[K].NPPINTK.[S]		O15511	Actin-related protein 2/3 complex subunit 5 OS=Homo sapiens OX=9606 GN=ARPC5 PE=1 SV=3	0.655	0.739274
[K].WASGLTPAQNCPR.[A]	1xCarbamidomethyl [C11]	O15533	Tapasin OS=Homo sapiens OX=9606 GN=TAPBP PE=1 SV=1	1.682	0.110177
[R].WDYQPDICK.[D]	1xCarbamidomethyl [C8]	O15541	E3 ubiquitin-protein ligase RNF113A OS=Homo sapiens OX=9606 GN=RNF113A PE=1 SV=1	1.312	0.614575
[R].QSFQNPVVTK.[C]		O15541	E3 ubiquitin-protein ligase RNF113A OS=Homo sapiens OX=9606 GN=RNF113A PE=1 SV=1	0.904	0.999969
[R].TCTDIKPEWLVK.[I]	1xCarbamidomethyl [C2]	O43143	Pre-mRNA-splicing factor ATP-dependent RNA helicase DHX15 OS=Homo sapiens OX=9606 GN=DHX15 PE=1 SV=2	1.529	0.0416883
[K].IAPQYYDMSNFPQCEAK.[R]	1xCarbamidomethyl [C14]	O43143	Pre-mRNA-splicing factor ATP-dependent RNA helicase DHX15 OS=Homo sapiens OX=9606 GN=DHX15 PE=1 SV=2	1.329	0.582009
[K].VIVMSATLDAGK.[F]		O43143	Pre-mRNA-splicing factor ATP-dependent RNA helicase DHX15 OS=Homo sapiens OX=9606 GN=DHX15 PE=1 SV=2	1.129	0.974619
[K].TEMQDNTYPEILR.[S]		O43143	Pre-mRNA-splicing factor ATP-dependent RNA helicase DHX15 OS=Homo sapiens OX=9606 GN=DHX15 PE=1 SV=2	1.046	0.999969
[K].QNHESVQWCYDNFINYR.[S]	1xCarbamidomethyl [C9]	O43143	Pre-mRNA-splicing factor ATP-dependent RNA helicase DHX15 OS=Homo sapiens OX=9606 GN=DHX15 PE=1 SV=2	1.019	0.999969
[R].EVDDLGPEVGDIK.[I]		O43143	Pre-mRNA-splicing factor ATP-dependent RNA helicase DHX15 OS=Homo sapiens OX=9606 GN=DHX15 PE=1 SV=2	1.013	1
[K].REVDDLGPEVGDIK.[I]		O43143	Pre-mRNA-splicing factor ATP-dependent RNA helicase DHX15 OS=Homo sapiens OX=9606 GN=DHX15 PE=1 SV=2	0.996	1
[K].FQIYFDNCPLLTIPGR.[T]	1xCarbamidomethyl [C8]	O43143	Pre-mRNA-splicing factor ATP-dependent RNA helicase DHX15 OS=Homo sapiens OX=9606 GN=DHX15 PE=1 SV=2	0.976	0.999969
[R].LDLGEDYPSGK.[K]		O43143	Pre-mRNA-splicing factor ATP-dependent RNA helicase DHX15 OS=Homo sapiens OX=9606 GN=DHX15 PE=1 SV=2	0.972	0.999969
[R].SNLGSVVLQLK.[K]		O43143	Pre-mRNA-splicing factor ATP-dependent RNA helicase DHX15 OS=Homo sapiens OX=9606 GN=DHX15 PE=1 SV=2	0.921	0.986275
[R].VESLLVTAISK.[A]		O43143	Pre-mRNA-splicing factor ATP-dependent RNA helicase DHX15 OS=Homo sapiens OX=9606 GN=DHX15 PE=1 SV=2	0.92	0.981333
[K].ALVTGYFMQVAHLER.[T]		O43143	Pre-mRNA-splicing factor ATP-dependent RNA helicase DHX15 OS=Homo sapiens OX=9606 GN=DHX15 PE=1 SV=2	0.897	0.991447
[R].TLATDILMGVLK.[E]	1xOxidation [M/L]	O43143	Pre-mRNA-splicing factor ATP-dependent RNA helicase DHX15 OS=Homo sapiens OX=9606 GN=DHX15 PE=1 SV=2	0.89	0.998838
[R].TGHYLTVK.[D]		O43143	Pre-mRNA-splicing factor ATP-dependent RNA helicase DHX15 OS=Homo sapiens OX=9606 GN=DHX15 PE=1 SV=2	0.887	0.999969
[R].TLATDILMGVLK.[E]		O43143	Pre-mRNA-splicing factor ATP-dependent RNA helicase DHX15 OS=Homo sapiens OX=9606 GN=DHX15 PE=1 SV=2	0.854	0.886162
[R].HQSFVLVGETGSGK.[T]		O43143	Pre-mRNA-splicing factor ATP-dependent RNA helicase DHX15 OS=Homo sapiens OX=9606 GN=DHX15 PE=1 SV=2	0.82	0.62979
[R].YGVIILDEAHER.[T]		O43143	Pre-mRNA-splicing factor ATP-dependent RNA helicase DHX15 OS=Homo sapiens OX=9606 GN=DHX15 PE=1 SV=2	0.813	0.86269
[R].STDFTSR.[D]		O43143	Pre-mRNA-splicing factor ATP-dependent RNA helicase DHX15 OS=Homo sapiens OX=9606 GN=DHX15 PE=1 SV=2	0.722	0.509883
[K].TEMQDNTYPEILR.[S]	1xOxidation [M3]	O43143	Pre-mRNA-splicing factor ATP-dependent RNA helicase DHX15 OS=Homo sapiens OX=9606 GN=DHX15 PE=1 SV=2	0.677	0.269495
[R].EAMNDPLLER.[Y]		O43143	Pre-mRNA-splicing factor ATP-dependent RNA helicase DHX15 OS=Homo sapiens OX=9606 GN=DHX15 PE=1 SV=2
[R].MQALEPYPANESSK.[L]		O43148	mRNA cap guanine-N7 methyltransferase OS=Homo sapiens OX=9606 GN=RNMT PE=1 SV=1	1.27	0.843082
[R].DITVLDLGCGK.[G]	1xCarbamidomethyl [C9]	O43148	mRNA cap guanine-N7 methyltransferase OS=Homo sapiens OX=9606 GN=RNMT PE=1 SV=1	1.134	0.974619
[R].LSPGGYFIGTTPNSFELIR.[R]		O43148	mRNA cap guanine-N7 methyltransferase OS=Homo sapiens OX=9606 GN=RNMT PE=1 SV=1	0.869	0.991407
[K].SVLIGEFLEK.[V]		O43148	mRNA cap guanine-N7 methyltransferase OS=Homo sapiens OX=9606 GN=RNMT PE=1 SV=1	0.869	0.944636
[K].EFEDDLVK.[E]		O43148	mRNA cap guanine-N7 methyltransferase OS=Homo sapiens OX=9606 GN=RNMT PE=1 SV=1	0.837	0.950151
[K].LAGSLVTQAPISAR.[A]		O43156	TELO2-interacting protein 1 homolog OS=Homo sapiens OX=9606 GN=TTI1 PE=1 SV=3	0.861	0.985498
[K].ALADILSESLHSLATSLPR.[L]		O43156	TELO2-interacting protein 1 homolog OS=Homo sapiens OX=9606 GN=TTI1 PE=1 SV=3	0.751	0.953066
[K].TGPPLVGPK.[A]		O43159	Ribosomal RNA-processing protein 8 OS=Homo sapiens OX=9606 GN=RRP8 PE=1 SV=2	1.439	0.566765
[K].QALVGSDSAEDEK.[R]		O43159	Ribosomal RNA-processing protein 8 OS=Homo sapiens OX=9606 GN=RRP8 PE=1 SV=2	0.859	0.999969
[K].DLTNSHFFLFDFQK.[T]		O43159	Ribosomal RNA-processing protein 8 OS=Homo sapiens OX=9606 GN=RRP8 PE=1 SV=2	0.642	0.493134
[R].YLNEQLYSGPSSAAQR.[L]		O43159	Ribosomal RNA-processing protein 8 OS=Homo sapiens OX=9606 GN=RRP8 PE=1 SV=2
[K].GQEVETSVTYYR.[L]		O43169	Cytochrome b5 type B OS=Homo sapiens OX=9606 GN=CYB5B PE=1 SV=3	1.033	0.999969
[K].ELWLVIHGR.[V]		O43169	Cytochrome b5 type B OS=Homo sapiens OX=9606 GN=CYB5B PE=1 SV=3	0.813	0.616965
[R].FLNEHPGGEEVLLEQAGVDASESFEDVGHSSDAR.[E]		O43169	Cytochrome b5 type B OS=Homo sapiens OX=9606 GN=CYB5B PE=1 SV=3	0.8	0.37356
[K].QYYIGDIHPSDLKPESGSK.[D]		O43169	Cytochrome b5 type B OS=Homo sapiens OX=9606 GN=CYB5B PE=1 SV=3	0.327	6.5649e-16
[K].DVNLASCAADGSVK.[L]	1xCarbamidomethyl [C7]	O43172	U4/U6 small nuclear ribonucleoprotein Prp4 OS=Homo sapiens OX=9606 GN=PRPF4 PE=1 SV=2	1.517	0.128594
[R].CVYTIPAHQNLVTGVK.[F]	1xCarbamidomethyl [C1]	O43172	U4/U6 small nuclear ribonucleoprotein Prp4 OS=Homo sapiens OX=9606 GN=PRPF4 PE=1 SV=2	1.473	0.287676
[K].LWSVPDCNLLHTLR.[G]	1xCarbamidomethyl [C7]	O43172	U4/U6 small nuclear ribonucleoprotein Prp4 OS=Homo sapiens OX=9606 GN=PRPF4 PE=1 SV=2	1.397	0.410133
[K].LWSLDSDEPVADIEGHTVR.[V]		O43172	U4/U6 small nuclear ribonucleoprotein Prp4 OS=Homo sapiens OX=9606 GN=PRPF4 PE=1 SV=2	1.166	0.825788
[R].QINVSTDDSEVK.[A]		O43172	U4/U6 small nuclear ribonucleoprotein Prp4 OS=Homo sapiens OX=9606 GN=PRPF4 PE=1 SV=2	1.164	0.936053
[R].ALGEPITLFGEGPAER.[R]		O43172	U4/U6 small nuclear ribonucleoprotein Prp4 OS=Homo sapiens OX=9606 GN=PRPF4 PE=1 SV=2	1.071	0.998838
[K].APDDLVAPVVK.[K]		O43172	U4/U6 small nuclear ribonucleoprotein Prp4 OS=Homo sapiens OX=9606 GN=PRPF4 PE=1 SV=2	1.07	0.999969
[R].GHNTNVGAIVFHPK.[S]		O43172	U4/U6 small nuclear ribonucleoprotein Prp4 OS=Homo sapiens OX=9606 GN=PRPF4 PE=1 SV=2	1.024	0.999969
[K].IWTHPGWSPLK.[T]		O43172	U4/U6 small nuclear ribonucleoprotein Prp4 OS=Homo sapiens OX=9606 GN=PRPF4 PE=1 SV=2	0.987	1
[K].EEYQQTWYHEGPNSLK.[V]		O43172	U4/U6 small nuclear ribonucleoprotein Prp4 OS=Homo sapiens OX=9606 GN=PRPF4 PE=1 SV=2	0.964	0.999969
[K].AGIEAGNINITSGEVFEIEEHISER.[Q]		O43172	U4/U6 small nuclear ribonucleoprotein Prp4 OS=Homo sapiens OX=9606 GN=PRPF4 PE=1 SV=2	0.426	0.0576765
[K].EDAVSFAEK.[N]		O43181	NADH dehydrogenase [ubiquinone] iron-sulfur protein 4, mitochondrial OS=Homo sapiens OX=9606 GN=NDUFS4 PE=1 SV=1	1.322	0.576302
[K].LDITTLTGVPEEHIK.[T]		O43181	NADH dehydrogenase [ubiquinone] iron-sulfur protein 4, mitochondrial OS=Homo sapiens OX=9606 GN=NDUFS4 PE=1 SV=1	1.134	0.922588
[K].CDAVSVLEK.[E]	1xCarbamidomethyl [C1]	O43237	Cytoplasmic dynein 1 light intermediate chain 2 OS=Homo sapiens OX=9606 GN=DYNC1LI2 PE=1 SV=1	1.682	0.0864284
[R].GPLTSGSDEENVALPLGDNVLTHNLGIPVLVVCTK.[C]	1xCarbamidomethyl [C33]	O43237	Cytoplasmic dynein 1 light intermediate chain 2 OS=Homo sapiens OX=9606 GN=DYNC1LI2 PE=1 SV=1	1.304	0.787008
[R].GGPASVPSSSPGTSVK.[K]		O43237	Cytoplasmic dynein 1 light intermediate chain 2 OS=Homo sapiens OX=9606 GN=DYNC1LI2 PE=1 SV=1	1.016	1
[K].TVLSNVQEELDR.[M]		O43237	Cytoplasmic dynein 1 light intermediate chain 2 OS=Homo sapiens OX=9606 GN=DYNC1LI2 PE=1 SV=1	1.014	0.999969
[K].TYGFHFTTPALVVEK.[D]		O43237	Cytoplasmic dynein 1 light intermediate chain 2 OS=Homo sapiens OX=9606 GN=DYNC1LI2 PE=1 SV=1	0.844	0.963948
[K].TGSPGSPGAGGVQSTAK.[K]		O43237	Cytoplasmic dynein 1 light intermediate chain 2 OS=Homo sapiens OX=9606 GN=DYNC1LI2 PE=1 SV=1	0.783	0.79177
[R].CNVWILDGDLYHK.[G]	1xCarbamidomethyl [C1]	O43237; Q9Y6G9	Cytoplasmic dynein 1 light intermediate chain 2 OS=Homo sapiens OX=9606 GN=DYNC1LI2 PE=1 SV=1;Cytoplasmic dynein 1 light intermediate chain 1 OS=Homo sapiens OX=9606 GN=DYNC1LI1 PE=1 SV=3	1.182	0.911502
[R].ALDLVAAK.[C]		O43242	26S proteasome non-ATPase regulatory subunit 3 OS=Homo sapiens OX=9606 GN=PSMD3 PE=1 SV=2	1.186	0.838051
[K].EMIDIYSTR.[E]		O43242	26S proteasome non-ATPase regulatory subunit 3 OS=Homo sapiens OX=9606 GN=PSMD3 PE=1 SV=2	1.156	0.942377
[R].DGVIEASINHEK.[G]		O43242	26S proteasome non-ATPase regulatory subunit 3 OS=Homo sapiens OX=9606 GN=PSMD3 PE=1 SV=2	1.131	0.937228
[R].ELDTVTLEDIK.[E]		O43242	26S proteasome non-ATPase regulatory subunit 3 OS=Homo sapiens OX=9606 GN=PSMD3 PE=1 SV=2	1.074	0.988407
[R].ISLADIAQK.[L]		O43242	26S proteasome non-ATPase regulatory subunit 3 OS=Homo sapiens OX=9606 GN=PSMD3 PE=1 SV=2	1.033	0.999969
[K].AIQLEYSEAR.[R]		O43242	26S proteasome non-ATPase regulatory subunit 3 OS=Homo sapiens OX=9606 GN=PSMD3 PE=1 SV=2	1.012	0.999969
[K].FNQVLDQFGEK.[F]		O43242	26S proteasome non-ATPase regulatory subunit 3 OS=Homo sapiens OX=9606 GN=PSMD3 PE=1 SV=2	0.982	0.999969
[K].LQLDSPEDAEFIVAK.[A]		O43242	26S proteasome non-ATPase regulatory subunit 3 OS=Homo sapiens OX=9606 GN=PSMD3 PE=1 SV=2	0.976	0.999969
[R].NYLHYSLYDQAEK.[L]		O43242	26S proteasome non-ATPase regulatory subunit 3 OS=Homo sapiens OX=9606 GN=PSMD3 PE=1 SV=2	0.944	0.999969
[K].SVFPEQANNNEWAR.[Y]		O43242	26S proteasome non-ATPase regulatory subunit 3 OS=Homo sapiens OX=9606 GN=PSMD3 PE=1 SV=2	0.877	0.897846
[R].EPQLAFHQR.[I]		O43242	26S proteasome non-ATPase regulatory subunit 3 OS=Homo sapiens OX=9606 GN=PSMD3 PE=1 SV=2	0.874	0.960047
[R].HDADGQATLLNLLLR.[N]		O43242	26S proteasome non-ATPase regulatory subunit 3 OS=Homo sapiens OX=9606 GN=PSMD3 PE=1 SV=2	0.82	0.754966
[K].EEAATGGGSTGEADGK.[T]		O43242	26S proteasome non-ATPase regulatory subunit 3 OS=Homo sapiens OX=9606 GN=PSMD3 PE=1 SV=2	0.812	0.913468
[K].GFGFVTFENSADADR.[A]		O43251	RNA binding protein fox-1 homolog 2 OS=Homo sapiens OX=9606 GN=RBFOX2 PE=1 SV=3	1.002	0.999969
[K].AWTVLTEYYK.[S]		O43252	Bifunctional 3'-phosphoadenosine 5'-phosphosulfate synthase 1 OS=Homo sapiens OX=9606 GN=PAPSS1 PE=1 SV=2	0.867	0.985498
[R].LAPILCDGTATFVDLVPGFR.[R]	1xCarbamidomethyl [C6]	O43264	Centromere/kinetochore protein zw10 homolog OS=Homo sapiens OX=9606 GN=ZW10 PE=1 SV=3	1.29	0.659085
[R].LGTECFLAQMR.[A]	1xCarbamidomethyl [C5]	O43264	Centromere/kinetochore protein zw10 homolog OS=Homo sapiens OX=9606 GN=ZW10 PE=1 SV=3	1.264	0.809823
[R].DSVVLSLLK.[Q]		O43264	Centromere/kinetochore protein zw10 homolog OS=Homo sapiens OX=9606 GN=ZW10 PE=1 SV=3	1.2	0.872492
[K].VSNTQYHEVMNLEPENTLDQHSFSLPTCR.[I]	1xCarbamidomethyl [C28]	O43264	Centromere/kinetochore protein zw10 homolog OS=Homo sapiens OX=9606 GN=ZW10 PE=1 SV=3	1.152	0.96421
[R].NLMTSEIHNTVK.[I]		O43264	Centromere/kinetochore protein zw10 homolog OS=Homo sapiens OX=9606 GN=ZW10 PE=1 SV=3	1.152	0.96615
[R].NFSNMDDEENYSAASK.[A]		O43264	Centromere/kinetochore protein zw10 homolog OS=Homo sapiens OX=9606 GN=ZW10 PE=1 SV=3	1.053	0.999969
[K].QLLDLPLDTDLENEK.[T]		O43264	Centromere/kinetochore protein zw10 homolog OS=Homo sapiens OX=9606 GN=ZW10 PE=1 SV=3	1.009	1
[K].AMGTLLNTAISEVIGK.[I]		O43264	Centromere/kinetochore protein zw10 homolog OS=Homo sapiens OX=9606 GN=ZW10 PE=1 SV=3	1.007	0.999969
[K].INVPELPTPDEDNK.[L]		O43264	Centromere/kinetochore protein zw10 homolog OS=Homo sapiens OX=9606 GN=ZW10 PE=1 SV=3	0.986	1
[K].LQQYEEIIQSTEEFENALK.[E]		O43264	Centromere/kinetochore protein zw10 homolog OS=Homo sapiens OX=9606 GN=ZW10 PE=1 SV=3	0.857	0.999969
[K].ITALEDISTEDGDR.[L]		O43264	Centromere/kinetochore protein zw10 homolog OS=Homo sapiens OX=9606 GN=ZW10 PE=1 SV=3	0.744	0.485991
[K].SLPSAVYCIEDK.[M]	1xCarbamidomethyl [C8]	O43290	U4/U6.U5 tri-snRNP-associated protein 1 OS=Homo sapiens OX=9606 GN=SART1 PE=1 SV=1	1.358	0.458581
[K].TSSGDASSLSIEETNK.[L]		O43290	U4/U6.U5 tri-snRNP-associated protein 1 OS=Homo sapiens OX=9606 GN=SART1 PE=1 SV=1	1.11	0.996732
[K].EEPVTADVINPMALR.[Q]		O43290	U4/U6.U5 tri-snRNP-associated protein 1 OS=Homo sapiens OX=9606 GN=SART1 PE=1 SV=1	1.096	0.994572
[K].LGLKPLEVNAIK.[K]		O43290	U4/U6.U5 tri-snRNP-associated protein 1 OS=Homo sapiens OX=9606 GN=SART1 PE=1 SV=1	1.07	0.999969
[R].LQAQSLSTVGPR.[L]		O43290	U4/U6.U5 tri-snRNP-associated protein 1 OS=Homo sapiens OX=9606 GN=SART1 PE=1 SV=1	1.021	0.999969
[K].MSSSDTPLGTVALLQEK.[Q]		O43290	U4/U6.U5 tri-snRNP-associated protein 1 OS=Homo sapiens OX=9606 GN=SART1 PE=1 SV=1	0.983	1
[K].TLGEDDPWLDDTAAWIER.[S]		O43290	U4/U6.U5 tri-snRNP-associated protein 1 OS=Homo sapiens OX=9606 GN=SART1 PE=1 SV=1	0.974	1
[R].DLQGLTVEHAIDSFR.[E]		O43290	U4/U6.U5 tri-snRNP-associated protein 1 OS=Homo sapiens OX=9606 GN=SART1 PE=1 SV=1	0.944	0.999969
[R].QLQQLQQLR.[D]		O43290	U4/U6.U5 tri-snRNP-associated protein 1 OS=Homo sapiens OX=9606 GN=SART1 PE=1 SV=1	0.927	0.999969
[R].GFTQDFK.[E]		O43290	U4/U6.U5 tri-snRNP-associated protein 1 OS=Homo sapiens OX=9606 GN=SART1 PE=1 SV=1	0.905	0.999969
[R].LEQGGTADGLR.[E]		O43290	U4/U6.U5 tri-snRNP-associated protein 1 OS=Homo sapiens OX=9606 GN=SART1 PE=1 SV=1	0.891	0.985605
[K].EAAGTTAAAGTGGATEQPPR.[H]		O43290	U4/U6.U5 tri-snRNP-associated protein 1 OS=Homo sapiens OX=9606 GN=SART1 PE=1 SV=1	0.701	0.522267
[R].ADDLLPLGDQTQDGDFGSR.[L]		O43290	U4/U6.U5 tri-snRNP-associated protein 1 OS=Homo sapiens OX=9606 GN=SART1 PE=1 SV=1	0.603	0.0701464
[K].GVLQEEEDVLVNVNLVDKER.[A]		O43290	U4/U6.U5 tri-snRNP-associated protein 1 OS=Homo sapiens OX=9606 GN=SART1 PE=1 SV=1
[K].LDEEALLK.[K]		O43290	U4/U6.U5 tri-snRNP-associated protein 1 OS=Homo sapiens OX=9606 GN=SART1 PE=1 SV=1
[K].GGLLCTLQGK.[L]	1xCarbamidomethyl [C5]	O43292	Glycosylphosphatidylinositol anchor attachment 1 protein OS=Homo sapiens OX=9606 GN=GPAA1 PE=1 SV=3	1.509	0.403831
[K].SGALPVAWLER.[T]		O43292	Glycosylphosphatidylinositol anchor attachment 1 protein OS=Homo sapiens OX=9606 GN=GPAA1 PE=1 SV=3	1.021	0.999969
[K].VLEEAAAAEEGLR.[E]		O43293	Death-associated protein kinase 3 OS=Homo sapiens OX=9606 GN=DAPK3 PE=1 SV=1	0.952	0.999969
[K].ASATSATLELDR.[L]		O43294	Transforming growth factor beta-1-induced transcript 1 protein OS=Homo sapiens OX=9606 GN=TGFB1I1 PE=1 SV=2	0.908	0.999969
[R].DFLQLFAPR.[C]		O43294	Transforming growth factor beta-1-induced transcript 1 protein OS=Homo sapiens OX=9606 GN=TGFB1I1 PE=1 SV=2	0.904	0.999969
[K].GSLDTMLGLLQSDLSR.[R]		O43294	Transforming growth factor beta-1-induced transcript 1 protein OS=Homo sapiens OX=9606 GN=TGFB1I1 PE=1 SV=2	0.9	0.999969
[K].MLPALGMACPPK.[C]	1xCarbamidomethyl [C9]; 2xOxidation [L2; L5]	O43300	Leucine-rich repeat transmembrane neuronal protein 2 OS=Homo sapiens OX=9606 GN=LRRTM2 PE=1 SV=3
[R].SSVYSPESNVR.[K]		O43314	Inositol hexakisphosphate and diphosphoinositol-pentakisphosphate kinase 2 OS=Homo sapiens OX=9606 GN=PPIP5K2 PE=1 SV=3	1.112	0.991908
[R].FFVGPEDTEINPGNYR.[H]		O43314	Inositol hexakisphosphate and diphosphoinositol-pentakisphosphate kinase 2 OS=Homo sapiens OX=9606 GN=PPIP5K2 PE=1 SV=3	1.077	0.999969
[K].ALADIVIPQEYGITK.[A]		O43314	Inositol hexakisphosphate and diphosphoinositol-pentakisphosphate kinase 2 OS=Homo sapiens OX=9606 GN=PPIP5K2 PE=1 SV=3	1.069	0.999969
[K].QVDEFLASIASPSSDVPR.[K]		O43314	Inositol hexakisphosphate and diphosphoinositol-pentakisphosphate kinase 2 OS=Homo sapiens OX=9606 GN=PPIP5K2 PE=1 SV=3	0.855	0.999969
[K].DLNSYLEDK.[V]		O43324	Eukaryotic translation elongation factor 1 epsilon-1 OS=Homo sapiens OX=9606 GN=EEF1E1 PE=1 SV=1	0.965	0.999969
[R].QIPVLQTNNGPSLTGLTTIAAHLVK.[Q]		O43324	Eukaryotic translation elongation factor 1 epsilon-1 OS=Homo sapiens OX=9606 GN=EEF1E1 PE=1 SV=1	0.807	0.770635
[K].NDIHTLLK.[D]		O43324	Eukaryotic translation elongation factor 1 epsilon-1 OS=Homo sapiens OX=9606 GN=EEF1E1 PE=1 SV=1	0.795	0.739641
[R].VLVSSGQVDTGQQQAR.[T]		O43379	WD repeat-containing protein 62 OS=Homo sapiens OX=9606 GN=WDR62 PE=1 SV=4	1.134	0.979654
[R].LSTASEETVQNR.[V]		O43379	WD repeat-containing protein 62 OS=Homo sapiens OX=9606 GN=WDR62 PE=1 SV=4	0.927	1
[K].LCDSYEIRPGK.[H]	1xCarbamidomethyl [C2]	O43390	Heterogeneous nuclear ribonucleoprotein R OS=Homo sapiens OX=9606 GN=HNRNPR PE=1 SV=1	1.795	0.00228847
[R].GYAFITFCGK.[E]	1xCarbamidomethyl [C8]	O43390	Heterogeneous nuclear ribonucleoprotein R OS=Homo sapiens OX=9606 GN=HNRNPR PE=1 SV=1	1.518	0.0874451
[K].YGGPPPDSVYSGVQPGIGTEVFVGK.[I]		O43390	Heterogeneous nuclear ribonucleoprotein R OS=Homo sapiens OX=9606 GN=HNRNPR PE=1 SV=1	1.242	0.770635
[K].EEEEPMDTSSVTHTEHYK.[T]		O43390	Heterogeneous nuclear ribonucleoprotein R OS=Homo sapiens OX=9606 GN=HNRNPR PE=1 SV=1	1.132	0.970296
[K].VWGNVVTVEWADPVEEPDPEVMAK.[V]		O43390	Heterogeneous nuclear ribonucleoprotein R OS=Homo sapiens OX=9606 GN=HNRNPR PE=1 SV=1	1.106	0.981715
[R].STAYEDYYYHPPPR.[M]		O43390	Heterogeneous nuclear ribonucleoprotein R OS=Homo sapiens OX=9606 GN=HNRNPR PE=1 SV=1	1.055	0.999969
[K].ENILEEFSK.[V]		O43390	Heterogeneous nuclear ribonucleoprotein R OS=Homo sapiens OX=9606 GN=HNRNPR PE=1 SV=1	1.052	0.996732
[R].DLYEDELVPLFEK.[A]		O43390	Heterogeneous nuclear ribonucleoprotein R OS=Homo sapiens OX=9606 GN=HNRNPR PE=1 SV=1	0.997	1
[K].TLIEAGLPQK.[V]		O43390	Heterogeneous nuclear ribonucleoprotein R OS=Homo sapiens OX=9606 GN=HNRNPR PE=1 SV=1	0.995	1
[K].VTEGLVDVILYHQPDDK.[K]		O43390	Heterogeneous nuclear ribonucleoprotein R OS=Homo sapiens OX=9606 GN=HNRNPR PE=1 SV=1	0.993	1
[R].EFNEEGALSVLQQFK.[E]		O43390	Heterogeneous nuclear ribonucleoprotein R OS=Homo sapiens OX=9606 GN=HNRNPR PE=1 SV=1	0.928	0.998376
[K].DYAFVHFEDR.[G]		O43390	Heterogeneous nuclear ribonucleoprotein R OS=Homo sapiens OX=9606 GN=HNRNPR PE=1 SV=1	0.912	0.970296
[K].EIEGEEIEIVLAKPPDK.[K]		O43390	Heterogeneous nuclear ribonucleoprotein R OS=Homo sapiens OX=9606 GN=HNRNPR PE=1 SV=1	0.86	0.862173
[R].NLATTVTEEILEK.[S]		O43390	Heterogeneous nuclear ribonucleoprotein R OS=Homo sapiens OX=9606 GN=HNRNPR PE=1 SV=1	0.804	0.368845
[K].SAFLCGVMK.[T]	1xCarbamidomethyl [C5]	O43390; O60506	Heterogeneous nuclear ribonucleoprotein R OS=Homo sapiens OX=9606 GN=HNRNPR PE=1 SV=1;Heterogeneous nuclear ribonucleoprotein Q OS=Homo sapiens OX=9606 GN=SYNCRIP PE=1 SV=2	1.764	0.000905532
[K].AGPIWDLR.[L]	1xDioxidation [W5]	O43390; O60506	Heterogeneous nuclear ribonucleoprotein R OS=Homo sapiens OX=9606 GN=HNRNPR PE=1 SV=1;Heterogeneous nuclear ribonucleoprotein Q OS=Homo sapiens OX=9606 GN=SYNCRIP PE=1 SV=2	1.135	0.975137
[R].GFCFLEYEDHK.[ST]	1xCarbamidomethyl [C3]	O43390; O60506	Heterogeneous nuclear ribonucleoprotein R OS=Homo sapiens OX=9606 GN=HNRNPR PE=1 SV=1;Heterogeneous nuclear ribonucleoprotein Q OS=Homo sapiens OX=9606 GN=SYNCRIP PE=1 SV=2	1.129	0.800401
[K].AGPIWDLR.[L]	1xOxidation [W5]	O43390; O60506	Heterogeneous nuclear ribonucleoprotein R OS=Homo sapiens OX=9606 GN=HNRNPR PE=1 SV=1;Heterogeneous nuclear ribonucleoprotein Q OS=Homo sapiens OX=9606 GN=SYNCRIP PE=1 SV=2	1.103	0.994546
[R].TGYTLDVTTGQR.[K]		O43390; O60506	Heterogeneous nuclear ribonucleoprotein R OS=Homo sapiens OX=9606 GN=HNRNPR PE=1 SV=1;Heterogeneous nuclear ribonucleoprotein Q OS=Homo sapiens OX=9606 GN=SYNCRIP PE=1 SV=2	1.019	0.999969
[K].AGPIWDLR.[L]		O43390; O60506	Heterogeneous nuclear ribonucleoprotein R OS=Homo sapiens OX=9606 GN=HNRNPR PE=1 SV=1;Heterogeneous nuclear ribonucleoprotein Q OS=Homo sapiens OX=9606 GN=SYNCRIP PE=1 SV=2	1.015	0.999969
[R].LFVGSIPK.[NS]		O43390; O60506	Heterogeneous nuclear ribonucleoprotein R OS=Homo sapiens OX=9606 GN=HNRNPR PE=1 SV=1;Heterogeneous nuclear ribonucleoprotein Q OS=Homo sapiens OX=9606 GN=SYNCRIP PE=1 SV=2	0.992	1
[K].ADGYNQPDSK.[R]		O43390; O60506	Heterogeneous nuclear ribonucleoprotein R OS=Homo sapiens OX=9606 GN=HNRNPR PE=1 SV=1;Heterogeneous nuclear ribonucleoprotein Q OS=Homo sapiens OX=9606 GN=SYNCRIP PE=1 SV=2	0.863	0.95537
[R].VLGFSEPTVVTAALNCVGK.[G]	1xCarbamidomethyl [C16]	O43395	U4/U6 small nuclear ribonucleoprotein Prp3 OS=Homo sapiens OX=9606 GN=PRPF3 PE=1 SV=2	1.48	0.383793
[R].VLGTEAVQDPTK.[V]		O43395	U4/U6 small nuclear ribonucleoprotein Prp3 OS=Homo sapiens OX=9606 GN=PRPF3 PE=1 SV=2	1.201	0.823197
[K].DQTKPTPLILDEQGR.[T]		O43395	U4/U6 small nuclear ribonucleoprotein Prp3 OS=Homo sapiens OX=9606 GN=PRPF3 PE=1 SV=2	1.189	0.855811
[K].LFEAVEEGR.[S]		O43395	U4/U6 small nuclear ribonucleoprotein Prp3 OS=Homo sapiens OX=9606 GN=PRPF3 PE=1 SV=2	1.143	0.942377
[R].LPIGNTIQPSQAATFMNDAIEK.[A]		O43395	U4/U6 small nuclear ribonucleoprotein Prp3 OS=Homo sapiens OX=9606 GN=PRPF3 PE=1 SV=2	1.058	0.994411
[K].DVNVVVVEGGPK.[A]		O43395	U4/U6 small nuclear ribonucleoprotein Prp3 OS=Homo sapiens OX=9606 GN=PRPF3 PE=1 SV=2	1.039	0.999969
[K].QLSFISPPTPQPK.[T]		O43395	U4/U6 small nuclear ribonucleoprotein Prp3 OS=Homo sapiens OX=9606 GN=PRPF3 PE=1 SV=2	0.962	0.999969
[K].AADHLKPFLDDSTLR.[F]		O43395	U4/U6 small nuclear ribonucleoprotein Prp3 OS=Homo sapiens OX=9606 GN=PRPF3 PE=1 SV=2	0.931	0.999969
[K].REDYFGITNLVEHPAQLNPPVDNDTPVTLGVYLTK.[K]		O43395	U4/U6 small nuclear ribonucleoprotein Prp3 OS=Homo sapiens OX=9606 GN=PRPF3 PE=1 SV=2	0.883	0.995414
[K].LQAEISQAAR.[K]		O43395	U4/U6 small nuclear ribonucleoprotein Prp3 OS=Homo sapiens OX=9606 GN=PRPF3 PE=1 SV=2	0.86	0.901886
[K].EDISQGVHISVYR.[V]		O43395	U4/U6 small nuclear ribonucleoprotein Prp3 OS=Homo sapiens OX=9606 GN=PRPF3 PE=1 SV=2	0.637	0.149795
[K].IEANAGQLYLTGVVVLHK.[D]		O43395	U4/U6 small nuclear ribonucleoprotein Prp3 OS=Homo sapiens OX=9606 GN=PRPF3 PE=1 SV=2	0.618	0.122535
[K].AGCECLNESDEHGFDNCLR.[K]	3xCarbamidomethyl [C3; C5; C17]	O43396	Thioredoxin-like protein 1 OS=Homo sapiens OX=9606 GN=TXNL1 PE=1 SV=3	1.863	0.00283349
[K].IFINLPR.[S]		O43396	Thioredoxin-like protein 1 OS=Homo sapiens OX=9606 GN=TXNL1 PE=1 SV=3	0.959	0.999969
[R].SEPTQALELTEDDIKEDGIVPLR.[Y]		O43396	Thioredoxin-like protein 1 OS=Homo sapiens OX=9606 GN=TXNL1 PE=1 SV=3	0.926	0.999969
[R].IDQYQGADAVGLEEK.[I]		O43396	Thioredoxin-like protein 1 OS=Homo sapiens OX=9606 GN=TXNL1 PE=1 SV=3	0.907	0.989314
[K].QHLENDPGSNEDTDIPK.[G]		O43396	Thioredoxin-like protein 1 OS=Homo sapiens OX=9606 GN=TXNL1 PE=1 SV=3	0.871	0.974619
[K].GLLSDSMTDVPVDTGVAAR.[T]	1xOxidation [M7]	O43399	Tumor protein D54 OS=Homo sapiens OX=9606 GN=TPD52L2 PE=1 SV=2	1.733	0.0956484
[R].LGLSTLGELK.[Q]	1xCarbonyl [S4]	O43399	Tumor protein D54 OS=Homo sapiens OX=9606 GN=TPD52L2 PE=1 SV=2	0.97	0.999969
[K].TSAALSTVGSAISR.[K]		O43399	Tumor protein D54 OS=Homo sapiens OX=9606 GN=TPD52L2 PE=1 SV=2	0.969	0.999969
[K].GLLSDSMTDVPVDTGVAAR.[T]		O43399	Tumor protein D54 OS=Homo sapiens OX=9606 GN=TPD52L2 PE=1 SV=2	0.96	0.999969
[R].LGLSTLGELK.[Q]		O43399	Tumor protein D54 OS=Homo sapiens OX=9606 GN=TPD52L2 PE=1 SV=2	0.891	0.922588
[K].VVGDRENGSDNLPSSAGSGDKPLSDPAPF.[-]		O43399	Tumor protein D54 OS=Homo sapiens OX=9606 GN=TPD52L2 PE=1 SV=2	0.889	0.991908
[K].VEEEIVTLR.[Q]		O43399	Tumor protein D54 OS=Homo sapiens OX=9606 GN=TPD52L2 PE=1 SV=2	0.883	0.902433
[R].TPAVEGLTEAEEEELR.[A]		O43399	Tumor protein D54 OS=Homo sapiens OX=9606 GN=TPD52L2 PE=1 SV=2	0.878	0.943579
[R].SWHDVQVSSAYVK.[T]		O43399	Tumor protein D54 OS=Homo sapiens OX=9606 GN=TPD52L2 PE=1 SV=2	0.847	0.942806
[R].TPAVEGLTEAEEEELRAELTK.[V]		O43399	Tumor protein D54 OS=Homo sapiens OX=9606 GN=TPD52L2 PE=1 SV=2	0.839	0.671327
[K].TQETLSQAGQK.[T]		O43399	Tumor protein D54 OS=Homo sapiens OX=9606 GN=TPD52L2 PE=1 SV=2	0.779	0.743453
[R].SYETLVDFDNHLDDIR.[N]		O43402	ER membrane protein complex subunit 8 OS=Homo sapiens OX=9606 GN=EMC8 PE=1 SV=1	0.988	1
[K].EGLLDPNVK.[S]		O43414	ERI1 exoribonuclease 3 OS=Homo sapiens OX=9606 GN=ERI3 PE=1 SV=2	1.154	0.920851
[K].SSLPENNFFDDALIDELLQQFASFGEVILIR.[F]	2xOxidation [I14; I28]; 1xTrioxidation [F24]; 1xCarbonyl [E26]	O43426	Synaptojanin-1 OS=Homo sapiens OX=9606 GN=SYNJ1 PE=1 SV=2	0.939	0.999969
[R].DLFVDLVEK.[F]		O43427	Acidic fibroblast growth factor intracellular-binding protein OS=Homo sapiens OX=9606 GN=FIBP PE=1 SV=3	1.044	0.999969
[R].SGILEQTGATAAVLQSDTMDHYR.[T]		O43427	Acidic fibroblast growth factor intracellular-binding protein OS=Homo sapiens OX=9606 GN=FIBP PE=1 SV=3	0.944	0.999969
[R].GSLVDNIQQHFLLSDR.[L]		O43427	Acidic fibroblast growth factor intracellular-binding protein OS=Homo sapiens OX=9606 GN=FIBP PE=1 SV=3	0.918	0.999969
[K].DFLPEGEDVHNFLLEQK.[L]		O43432	Eukaryotic translation initiation factor 4 gamma 3 OS=Homo sapiens OX=9606 GN=EIF4G3 PE=1 SV=2	0.929	0.999969
[R].FMLQDVLDLR.[LG]		O43432; Q04637	Eukaryotic translation initiation factor 4 gamma 3 OS=Homo sapiens OX=9606 GN=EIF4G3 PE=1 SV=2;Eukaryotic translation initiation factor 4 gamma 1 OS=Homo sapiens OX=9606 GN=EIF4G1 PE=1 SV=4	1.04	0.999969
[R].MDQYFNQMEK.[I]	1xOxidation [M1]	O43432; Q04637	Eukaryotic translation initiation factor 4 gamma 3 OS=Homo sapiens OX=9606 GN=EIF4G3 PE=1 SV=2;Eukaryotic translation initiation factor 4 gamma 1 OS=Homo sapiens OX=9606 GN=EIF4G1 PE=1 SV=4	0.964	1
[K].MLTEAIMHDCVVK.[L]	1xCarbamidomethyl [C10]	O43432; Q04637	Eukaryotic translation initiation factor 4 gamma 3 OS=Homo sapiens OX=9606 GN=EIF4G3 PE=1 SV=2;Eukaryotic translation initiation factor 4 gamma 1 OS=Homo sapiens OX=9606 GN=EIF4G1 PE=1 SV=4
[K].IIDGLLVMR.[K]		O43447	Peptidyl-prolyl cis-trans isomerase H OS=Homo sapiens OX=9606 GN=PPIH PE=1 SV=1	1.119	0.991908
[R].GPFADENFK.[L]		O43447	Peptidyl-prolyl cis-trans isomerase H OS=Homo sapiens OX=9606 GN=PPIH PE=1 SV=1	1.048	0.999969
[K].IELFADVVPK.[T]		O43447	Peptidyl-prolyl cis-trans isomerase H OS=Homo sapiens OX=9606 GN=PPIH PE=1 SV=1	1.034	0.999969
[K].IENVPTGPNNKPK.[L]		O43447	Peptidyl-prolyl cis-trans isomerase H OS=Homo sapiens OX=9606 GN=PPIH PE=1 SV=1	0.926	0.999969
[R].SQYNFIADVVEK.[T]		O43464	Serine protease HTRA2, mitochondrial OS=Homo sapiens OX=9606 GN=HTRA2 PE=1 SV=2	1.047	0.999969
[K].VTAGISFAIPSDR.[LI]		O43464	Serine protease HTRA2, mitochondrial OS=Homo sapiens OX=9606 GN=HTRA2 PE=1 SV=2	1.019	0.999969
[R].LLSGDTYEAVVTAVDPVADIATLR.[I]		O43464	Serine protease HTRA2, mitochondrial OS=Homo sapiens OX=9606 GN=HTRA2 PE=1 SV=2	0.923	0.999969
[R].TQSQLAVQIR.[R]		O43464	Serine protease HTRA2, mitochondrial OS=Homo sapiens OX=9606 GN=HTRA2 PE=1 SV=2	0.908	0.999969
[R].LQCPQVDLFYLHAPDHGTPVEETLHACQR.[L]	2xCarbamidomethyl [C3; C27]	O43488	Aflatoxin B1 aldehyde reductase member 2 OS=Homo sapiens OX=9606 GN=AKR7A2 PE=1 SV=3	1.26	0.835144
[K].ALQAAYGASAPSVTSAALR.[W]		O43488	Aflatoxin B1 aldehyde reductase member 2 OS=Homo sapiens OX=9606 GN=AKR7A2 PE=1 SV=3	1.113	0.950151
[R].FFGNSWAETYR.[N]		O43488	Aflatoxin B1 aldehyde reductase member 2 OS=Homo sapiens OX=9606 GN=AKR7A2 PE=1 SV=3	0.95	0.999969
[R].SQLETSLK.[R]		O43488	Aflatoxin B1 aldehyde reductase member 2 OS=Homo sapiens OX=9606 GN=AKR7A2 PE=1 SV=3	0.922	0.999969
[R].MDAPASAAAVR.[A]	1xOxidation [M1]	O43488	Aflatoxin B1 aldehyde reductase member 2 OS=Homo sapiens OX=9606 GN=AKR7A2 PE=1 SV=3	0.457	0.0224321
[R].QVETELFPCLR.[H]	1xCarbamidomethyl [C9]	O43488; O95154	Aflatoxin B1 aldehyde reductase member 2 OS=Homo sapiens OX=9606 GN=AKR7A2 PE=1 SV=3;Aflatoxin B1 aldehyde reductase member 3 OS=Homo sapiens OX=9606 GN=AKR7A3 PE=1 SV=2	1.481	0.110982
[K].VNGEVSHVDIDVLPQIICCSEPPVVK.[T]	2xCarbamidomethyl [C18; C19]	O43491	Band 4.1-like protein 2 OS=Homo sapiens OX=9606 GN=EPB41L2 PE=1 SV=1	1.442	0.383923
[K].VTLLDGTEYSCDLEK.[H]	1xCarbamidomethyl [C11]	O43491	Band 4.1-like protein 2 OS=Homo sapiens OX=9606 GN=EPB41L2 PE=1 SV=1	1.286	0.631587
[K].VRPAELEQFESTIGFK.[L]		O43491	Band 4.1-like protein 2 OS=Homo sapiens OX=9606 GN=EPB41L2 PE=1 SV=1	1.257	0.590249
[R].EEQEYEEEVEEEPRPAAK.[V]		O43491	Band 4.1-like protein 2 OS=Homo sapiens OX=9606 GN=EPB41L2 PE=1 SV=1	1.238	0.823197
[K].QDMGEEAEEEPQK.[V]		O43491	Band 4.1-like protein 2 OS=Homo sapiens OX=9606 GN=EPB41L2 PE=1 SV=1	1.154	0.920855
[R].HSNLMLEELDK.[A]		O43491	Band 4.1-like protein 2 OS=Homo sapiens OX=9606 GN=EPB41L2 PE=1 SV=1	1.131	0.976648
[K].FYPPDPSQLTEDITR.[Y]		O43491	Band 4.1-like protein 2 OS=Homo sapiens OX=9606 GN=EPB41L2 PE=1 SV=1	1.095	0.988505
[R].QASTLIDRPAPHFER.[T]		O43491	Band 4.1-like protein 2 OS=Homo sapiens OX=9606 GN=EPB41L2 PE=1 SV=1	1.06	0.999969
[K].EISPGSGPGEIR.[K]		O43491	Band 4.1-like protein 2 OS=Homo sapiens OX=9606 GN=EPB41L2 PE=1 SV=1	1.045	0.999969
[K].GSQPPPAAESQSSLR.[R]		O43491	Band 4.1-like protein 2 OS=Homo sapiens OX=9606 GN=EPB41L2 PE=1 SV=1	1.039	0.999969
[R].GLSPAQADSQFLENAK.[R]		O43491	Band 4.1-like protein 2 OS=Homo sapiens OX=9606 GN=EPB41L2 PE=1 SV=1	0.999	1
[K].KEPTQAVVEEQVLDKEEPLPEEQR.[Q]		O43491	Band 4.1-like protein 2 OS=Homo sapiens OX=9606 GN=EPB41L2 PE=1 SV=1	0.977	0.999969
[R].VTEGTIREEQEYEEEVEEEPRPAAK.[V]		O43491	Band 4.1-like protein 2 OS=Homo sapiens OX=9606 GN=EPB41L2 PE=1 SV=1	0.958	0.999969
[R].VEGDNIYVR.[H]		O43491	Band 4.1-like protein 2 OS=Homo sapiens OX=9606 GN=EPB41L2 PE=1 SV=1	0.957	0.999969
[R].IVITGDGDIDHDQALAQAIR.[E]		O43491	Band 4.1-like protein 2 OS=Homo sapiens OX=9606 GN=EPB41L2 PE=1 SV=1	0.927	0.999969
[K].DSSQLGTDATK.[E]		O43491	Band 4.1-like protein 2 OS=Homo sapiens OX=9606 GN=EPB41L2 PE=1 SV=1	0.897	0.999969
[R].ITPLSLQTQGSSHETLNIVEEK.[K]		O43491	Band 4.1-like protein 2 OS=Homo sapiens OX=9606 GN=EPB41L2 PE=1 SV=1	0.821	0.887482
[R].EEAVPEASPVTQAGASVITVETVIQENVGAQK.[I]		O43491	Band 4.1-like protein 2 OS=Homo sapiens OX=9606 GN=EPB41L2 PE=1 SV=1	0.807	0.893344
[K].EVAENQQNQSSDPEEEK.[G]		O43491	Band 4.1-like protein 2 OS=Homo sapiens OX=9606 GN=EPB41L2 PE=1 SV=1	0.769	0.985712
[K].VVEREEAVPEASPVTQAGASVITVETVIQENVGAQK.[I]		O43491	Band 4.1-like protein 2 OS=Homo sapiens OX=9606 GN=EPB41L2 PE=1 SV=1	0.629	0.569613
[R].EGTLSDSTGSEK.[D]		O43493	Trans-Golgi network integral membrane protein 2 OS=Homo sapiens OX=9606 GN=TGOLN2 PE=1 SV=3	1.082	0.998838
[K].SSEPTEDVEPK.[E]		O43493	Trans-Golgi network integral membrane protein 2 OS=Homo sapiens OX=9606 GN=TGOLN2 PE=1 SV=3	1.047	0.999969
[K].EAEDDDTGPEEGSPPK.[E]		O43493	Trans-Golgi network integral membrane protein 2 OS=Homo sapiens OX=9606 GN=TGOLN2 PE=1 SV=3	1.003	0.999969
[K].SGAEEQGPIDGPSK.[S]		O43493	Trans-Golgi network integral membrane protein 2 OS=Homo sapiens OX=9606 GN=TGOLN2 PE=1 SV=3	0.904	0.991908
[K].SGAEAQTPEDSPNR.[S]		O43493	Trans-Golgi network integral membrane protein 2 OS=Homo sapiens OX=9606 GN=TGOLN2 PE=1 SV=3	0.866	0.979978
[K].SSAEAQTPEDTPNK.[S]		O43493	Trans-Golgi network integral membrane protein 2 OS=Homo sapiens OX=9606 GN=TGOLN2 PE=1 SV=3	0.753	0.778247
[R].GTLSDEHAGVISVLAQQAAK.[L]		O43504	Ragulator complex protein LAMTOR5 OS=Homo sapiens OX=9606 GN=LAMTOR5 PE=1 SV=1	0.947	0.999969
[R].TALASGGVLDASGDYR.[V]		O43505	Beta-1,4-glucuronyltransferase 1 OS=Homo sapiens OX=9606 GN=B4GAT1 PE=1 SV=1	1.333	0.691113
[R].VSDLGQFIR.[E]		O43572	A-kinase anchor protein 10, mitochondrial OS=Homo sapiens OX=9606 GN=AKAP10 PE=1 SV=2	0.807	0.960047
[R].VLYCGVCSLPTEYCEYMPDVAK.[C]	3xCarbamidomethyl [C4; C7; C14]	O43583	Density-regulated protein OS=Homo sapiens OX=9606 GN=DENR PE=1 SV=2	1.703	0.188903
[K].QEAGISEGQGTAGEEEEK.[K]		O43583	Density-regulated protein OS=Homo sapiens OX=9606 GN=DENR PE=1 SV=2	0.969	0.999969
[K].LTVENSPK.[Q]		O43583	Density-regulated protein OS=Homo sapiens OX=9606 GN=DENR PE=1 SV=2	0.943	0.999969
[K].LDADYPLR.[V]		O43583	Density-regulated protein OS=Homo sapiens OX=9606 GN=DENR PE=1 SV=2	0.929	0.991908
[K].QEAGISEGQGTAGEEEEKK.[K]		O43583	Density-regulated protein OS=Homo sapiens OX=9606 GN=DENR PE=1 SV=2	0.84	0.961035
[K].QLTVLSDQQK.[A]		O43592	Exportin-T OS=Homo sapiens OX=9606 GN=XPOT PE=1 SV=2	1.482	0.467886
[R].EEACDCLFEVVNK.[G]	2xCarbamidomethyl [C4; C6]	O43592	Exportin-T OS=Homo sapiens OX=9606 GN=XPOT PE=1 SV=2	1.377	0.607629
[R].VFSSTLQNWQTTR.[F]		O43592	Exportin-T OS=Homo sapiens OX=9606 GN=XPOT PE=1 SV=2	1.319	0.430883
[K].NAQEALQAIETK.[V]		O43592	Exportin-T OS=Homo sapiens OX=9606 GN=XPOT PE=1 SV=2	1.054	0.999969
[R].LAQVSPELLLASVR.[R]		O43592	Exportin-T OS=Homo sapiens OX=9606 GN=XPOT PE=1 SV=2	0.931	0.999969
[K].QMNPFIEDILNR.[I]		O43592	Exportin-T OS=Homo sapiens OX=9606 GN=XPOT PE=1 SV=2	0.922	0.999969
[K].YSELTTVQQQLIR.[E]		O43592	Exportin-T OS=Homo sapiens OX=9606 GN=XPOT PE=1 SV=2	0.906	0.999969
[K].ANVEAIMLAVMK.[K]		O43592	Exportin-T OS=Homo sapiens OX=9606 GN=XPOT PE=1 SV=2	0.901	0.999969
[K].QTFDLADAQTVLALSECAVTLK.[T]	1xCarbamidomethyl [C17]	O43592	Exportin-T OS=Homo sapiens OX=9606 GN=XPOT PE=1 SV=2
[R].FGTVLTEHVAAAELGAR.[G]		O43598	2'-deoxynucleoside 5'-phosphate N-hydrolase 1 OS=Homo sapiens OX=9606 GN=DNPH1 PE=1 SV=1	0.906	0.991775
[R].FQVWDYEEGEVEALLDR.[Y]		O43598	2'-deoxynucleoside 5'-phosphate N-hydrolase 1 OS=Homo sapiens OX=9606 GN=DNPH1 PE=1 SV=1	0.446	0.119437
[R].ALSQGVESVK.[K]		O43615	Mitochondrial import inner membrane translocase subunit TIM44 OS=Homo sapiens OX=9606 GN=TIMM44 PE=1 SV=2	100	6.5649e-16
[K].ENNVVFNR.[F]		O43615	Mitochondrial import inner membrane translocase subunit TIM44 OS=Homo sapiens OX=9606 GN=TIMM44 PE=1 SV=2	1.298	0.678464
[R].ILDIDNVDLAMGK.[M]		O43615	Mitochondrial import inner membrane translocase subunit TIM44 OS=Homo sapiens OX=9606 GN=TIMM44 PE=1 SV=2	1.167	0.907213
[R].RLEESDVLQEAR.[R]		O43615	Mitochondrial import inner membrane translocase subunit TIM44 OS=Homo sapiens OX=9606 GN=TIMM44 PE=1 SV=2	1.133	0.920278
[K].LGELTGTVK.[E]		O43615	Mitochondrial import inner membrane translocase subunit TIM44 OS=Homo sapiens OX=9606 GN=TIMM44 PE=1 SV=2	1.105	0.974619
[K].GEVVEGDPDK.[V]		O43615	Mitochondrial import inner membrane translocase subunit TIM44 OS=Homo sapiens OX=9606 GN=TIMM44 PE=1 SV=2	1.033	0.999969
[K].KEIDDSVLGQTGPYR.[R]		O43615	Mitochondrial import inner membrane translocase subunit TIM44 OS=Homo sapiens OX=9606 GN=TIMM44 PE=1 SV=2	1.012	0.999969
[K].VFEPNEEALGVVLHK.[D]		O43615	Mitochondrial import inner membrane translocase subunit TIM44 OS=Homo sapiens OX=9606 GN=TIMM44 PE=1 SV=2	1.003	1
[K].YDESDNAFIR.[A]		O43615	Mitochondrial import inner membrane translocase subunit TIM44 OS=Homo sapiens OX=9606 GN=TIMM44 PE=1 SV=2	0.995	1
[K].TEMSEVLTEILR.[V]		O43615	Mitochondrial import inner membrane translocase subunit TIM44 OS=Homo sapiens OX=9606 GN=TIMM44 PE=1 SV=2	0.983	1
[R].DQDELNPYAAWR.[L]		O43615	Mitochondrial import inner membrane translocase subunit TIM44 OS=Homo sapiens OX=9606 GN=TIMM44 PE=1 SV=2	0.947	0.999969
[K].VTDLLGGLFSK.[T]		O43615	Mitochondrial import inner membrane translocase subunit TIM44 OS=Homo sapiens OX=9606 GN=TIMM44 PE=1 SV=2	0.907	0.985498
[K].GFLSGLLDNVK.[Q]		O43615	Mitochondrial import inner membrane translocase subunit TIM44 OS=Homo sapiens OX=9606 GN=TIMM44 PE=1 SV=2	0.896	0.961035
[R].LEESDVLQEAR.[R]		O43615	Mitochondrial import inner membrane translocase subunit TIM44 OS=Homo sapiens OX=9606 GN=TIMM44 PE=1 SV=2
[R].GALEMVQMAVEAK.[F]		O43617	Trafficking protein particle complex subunit 3 OS=Homo sapiens OX=9606 GN=TRAPPC3 PE=1 SV=1	1.266	0.791522
[R].LIEDFLAR.[S]		O43617	Trafficking protein particle complex subunit 3 OS=Homo sapiens OX=9606 GN=TRAPPC3 PE=1 SV=1	0.934	0.999969
[K].AEAAASALADADADLEER.[L]		O43633	Charged multivesicular body protein 2a OS=Homo sapiens OX=9606 GN=CHMP2A PE=1 SV=1	0.98	0.999969
[R].MPSESAAQSLAVALPLQTK.[A]		O43660	Pleiotropic regulator 1 OS=Homo sapiens OX=9606 GN=PLRG1 PE=1 SV=1	1.46	0.292006
[R].VHAAVQPGSLDSESGIFACAFDQSESR.[L]	1xCarbamidomethyl [C19]	O43660	Pleiotropic regulator 1 OS=Homo sapiens OX=9606 GN=PLRG1 PE=1 SV=1	1.437	0.333803
[R].NEYGPVLHMPTSK.[E]		O43660	Pleiotropic regulator 1 OS=Homo sapiens OX=9606 GN=PLRG1 PE=1 SV=1	1.377	0.221793
[R].CQAAEPQIITGSHDTTIR.[L]	1xCarbamidomethyl [C1]	O43660	Pleiotropic regulator 1 OS=Homo sapiens OX=9606 GN=PLRG1 PE=1 SV=1	1.358	0.336892
[R].SPYLFSCGEDK.[Q]	1xCarbamidomethyl [C7]	O43660	Pleiotropic regulator 1 OS=Homo sapiens OX=9606 GN=PLRG1 PE=1 SV=1	1.193	0.775341
[K].LSLTGHISTVR.[G]		O43660	Pleiotropic regulator 1 OS=Homo sapiens OX=9606 GN=PLRG1 PE=1 SV=1	1.002	1
[R].LWDLVAGK.[T]		O43660	Pleiotropic regulator 1 OS=Homo sapiens OX=9606 GN=PLRG1 PE=1 SV=1	0.986	1
[K].QYPANQGQEVEYFVAGTHPYPPGPGVALTADTK.[I]		O43660	Pleiotropic regulator 1 OS=Homo sapiens OX=9606 GN=PLRG1 PE=1 SV=1	0.963	0.999969
[R].HYTFASGSPDNIK.[Q]		O43660	Pleiotropic regulator 1 OS=Homo sapiens OX=9606 GN=PLRG1 PE=1 SV=1	0.951	1
[K].ASVHTLSGHTNAVATVR.[C]		O43660	Pleiotropic regulator 1 OS=Homo sapiens OX=9606 GN=PLRG1 PE=1 SV=1	0.709	0.379264
[K].SQNEAVCEGLR.[T]	1xCarbamidomethyl [C7]	O43663	Protein regulator of cytokinesis 1 OS=Homo sapiens OX=9606 GN=PRC1 PE=1 SV=2	1.545	0.337347
[K].ALQLEVDRLEELK.[M]		O43663	Protein regulator of cytokinesis 1 OS=Homo sapiens OX=9606 GN=PRC1 PE=1 SV=2	1.281	0.714852
[R].QAFAPFCAEDYTESLLQLHDAEIVR.[L]	1xCarbamidomethyl [C7]	O43663	Protein regulator of cytokinesis 1 OS=Homo sapiens OX=9606 GN=PRC1 PE=1 SV=2	1.233	0.906506
[K].LQDQIFNLMK.[Y]		O43665	Regulator of G-protein signaling 10 OS=Homo sapiens OX=9606 GN=RGS10 PE=1 SV=3	1.187	0.833352
[K].WAASLENLLEDPEGVKR.[F]		O43665	Regulator of G-protein signaling 10 OS=Homo sapiens OX=9606 GN=RGS10 PE=1 SV=3	1.077	0.999969
[K].WAASLENLLEDPEGVK.[R]		O43665	Regulator of G-protein signaling 10 OS=Homo sapiens OX=9606 GN=RGS10 PE=1 SV=3	0.982	0.999969
[R].TEEEEEDLPDAQTAAK.[R]		O43665	Regulator of G-protein signaling 10 OS=Homo sapiens OX=9606 GN=RGS10 PE=1 SV=3	0.981	1
[K].RTEEEEEDLPDAQTAAK.[R]		O43665	Regulator of G-protein signaling 10 OS=Homo sapiens OX=9606 GN=RGS10 PE=1 SV=3	0.883	0.956876
[K].ASSQVNVEGQSR.[L]		O43665	Regulator of G-protein signaling 10 OS=Homo sapiens OX=9606 GN=RGS10 PE=1 SV=3	0.853	0.913468
[K].RPPSDIHDSDGSSSSSHQSLK.[S]		O43665	Regulator of G-protein signaling 10 OS=Homo sapiens OX=9606 GN=RGS10 PE=1 SV=3	0.488	0.0100652
[K].ETIDAVPNAIPGR.[T]		O43670	BUB3-interacting and GLEBS motif-containing protein ZNF207 OS=Homo sapiens OX=9606 GN=ZNF207 PE=1 SV=1	1.071	0.998838
[K].LIHPDEDISLEER.[R]		O43670	BUB3-interacting and GLEBS motif-containing protein ZNF207 OS=Homo sapiens OX=9606 GN=ZNF207 PE=1 SV=1	1.004	1
[R].GDGPWYYYETIDK.[E]		O43674	NADH dehydrogenase [ubiquinone] 1 beta subcomplex subunit 5, mitochondrial OS=Homo sapiens OX=9606 GN=NDUFB5 PE=1 SV=1	1.163	0.952091
[K].SVSFSDVFFK.[G]		O43676	NADH dehydrogenase [ubiquinone] 1 beta subcomplex subunit 3 OS=Homo sapiens OX=9606 GN=NDUFB3 PE=1 SV=3	0.841	0.910014
[K].ANPDLPILIR.[E]		O43678	NADH dehydrogenase [ubiquinone] 1 alpha subcomplex subunit 2 OS=Homo sapiens OX=9606 GN=NDUFA2 PE=1 SV=3	0.597	0.217321
[K].IDTHNIIVNQLVFPDPEKPCK.[M]	1xCarbamidomethyl [C20]	O43681	ATPase ASNA1 OS=Homo sapiens OX=9606 GN=ASNA1 PE=1 SV=2	1.138	0.922426
[R].LLNFPTIVER.[G]		O43681	ATPase ASNA1 OS=Homo sapiens OX=9606 GN=ASNA1 PE=1 SV=2	1.037	0.999969
[K].LEETLPVIR.[S]		O43681	ATPase ASNA1 OS=Homo sapiens OX=9606 GN=ASNA1 PE=1 SV=2	1.025	0.999969
[K].LPLLPHEVR.[G]		O43681	ATPase ASNA1 OS=Homo sapiens OX=9606 GN=ASNA1 PE=1 SV=2	0.914	0.991447
[K].YLDQMEDLYEDFHIVK.[L]		O43681	ATPase ASNA1 OS=Homo sapiens OX=9606 GN=ASNA1 PE=1 SV=2	0.909	0.991908
[R].ESVLIISTDPAHNISDAFDQK.[F]		O43681	ATPase ASNA1 OS=Homo sapiens OX=9606 GN=ASNA1 PE=1 SV=2	0.894	0.942377
[K].WIFVGGK.[G]		O43681	ATPase ASNA1 OS=Homo sapiens OX=9606 GN=ASNA1 PE=1 SV=2	0.857	0.951214
[K].VNTFSALLLEPYKPPSAQ.[-]		O43681	ATPase ASNA1 OS=Homo sapiens OX=9606 GN=ASNA1 PE=1 SV=2	0.842	0.887482
[R].TPCNAGTFSQPEK.[V]	1xCarbamidomethyl [C3]	O43684	Mitotic checkpoint protein BUB3 OS=Homo sapiens OX=9606 GN=BUB3 PE=1 SV=1	1.336	0.741769
[K].MHDLNTDQENLVGTHDAPIR.[C]	1xOxidation [H/M/D]	O43684	Mitotic checkpoint protein BUB3 OS=Homo sapiens OX=9606 GN=BUB3 PE=1 SV=1	1.081	0.999969
[K].MHDLNTDQENLVGTHDAPIR.[C]		O43684	Mitotic checkpoint protein BUB3 OS=Homo sapiens OX=9606 GN=BUB3 PE=1 SV=1	1.045	0.999969
[K].LNQPPEDGISSVK.[F]		O43684	Mitotic checkpoint protein BUB3 OS=Homo sapiens OX=9606 GN=BUB3 PE=1 SV=1	1.035	0.999969
[R].VLVWDLR.[N]		O43684	Mitotic checkpoint protein BUB3 OS=Homo sapiens OX=9606 GN=BUB3 PE=1 SV=1	0.993	1
[R].VAVEYLDPSPEVQK.[K]		O43684	Mitotic checkpoint protein BUB3 OS=Homo sapiens OX=9606 GN=BUB3 PE=1 SV=1	0.974	0.999969
[K].VYTLSVSGDR.[L]		O43684	Mitotic checkpoint protein BUB3 OS=Homo sapiens OX=9606 GN=BUB3 PE=1 SV=1	0.958	0.999969
[K].QGYVLSSIEGR.[V]		O43684	Mitotic checkpoint protein BUB3 OS=Homo sapiens OX=9606 GN=BUB3 PE=1 SV=1	0.901	0.946969
[K].FSPNTSQFLLVSSWDTSVR.[L]		O43684	Mitotic checkpoint protein BUB3 OS=Homo sapiens OX=9606 GN=BUB3 PE=1 SV=1	0.799	0.872194
[R].NMGYVQQR.[R]	1xOxidation [M2]	O43684	Mitotic checkpoint protein BUB3 OS=Homo sapiens OX=9606 GN=BUB3 PE=1 SV=1	0.542	0.0846328
[K].ENNIEQIYPVNAISFHNIHNTFATGGSDGFVNIWDPFNK.[K]		O43684	Mitotic checkpoint protein BUB3 OS=Homo sapiens OX=9606 GN=BUB3 PE=1 SV=1	0.403	6.45314e-05
[R].GNPADVTEAR.[L]		O43688	Phospholipid phosphatase 2 OS=Homo sapiens OX=9606 GN=PLPP2 PE=1 SV=1	1.048	0.999969
[K].VLAVNQENEHLMEDYEK.[L]	1xOxidation [M12]	O43707	Alpha-actinin-4 OS=Homo sapiens OX=9606 GN=ACTN4 PE=1 SV=2	5.779	6.5649e-16
[R].IAESNHIK.[L]		O43707	Alpha-actinin-4 OS=Homo sapiens OX=9606 GN=ACTN4 PE=1 SV=2	1.629	0.148382
[K].ACLISLGYDVENDR.[Q]	1xCarbamidomethyl [C2]	O43707	Alpha-actinin-4 OS=Homo sapiens OX=9606 GN=ACTN4 PE=1 SV=2	1.409	0.0974794
[K].ICDQWDALGSLTHSR.[R]	1xCarbamidomethyl [C2]	O43707	Alpha-actinin-4 OS=Homo sapiens OX=9606 GN=ACTN4 PE=1 SV=2	1.377	0.0468518
[K].GISQEQMQEFR.[A]		O43707	Alpha-actinin-4 OS=Homo sapiens OX=9606 GN=ACTN4 PE=1 SV=2	1.176	0.572056
[K].MLDAEDIVNTARPDEK.[A]	1xOxidation [M/L]	O43707	Alpha-actinin-4 OS=Homo sapiens OX=9606 GN=ACTN4 PE=1 SV=2	1.163	0.665653
[R].MAPYQGPDAVPGALDYK.[S]		O43707	Alpha-actinin-4 OS=Homo sapiens OX=9606 GN=ACTN4 PE=1 SV=2	1.074	0.936171
[K].VLAVNQENEHLMEDYEK.[L]		O43707	Alpha-actinin-4 OS=Homo sapiens OX=9606 GN=ACTN4 PE=1 SV=2	1.064	0.965388
[K].AGTQIENIDEDFR.[D]		O43707	Alpha-actinin-4 OS=Homo sapiens OX=9606 GN=ACTN4 PE=1 SV=2	1.061	0.980886
[K].AGTQIENIDEDFRDGLK.[L]		O43707	Alpha-actinin-4 OS=Homo sapiens OX=9606 GN=ACTN4 PE=1 SV=2	1.05	0.988505
[K].DHGGALGPEEFK.[A]		O43707	Alpha-actinin-4 OS=Homo sapiens OX=9606 GN=ACTN4 PE=1 SV=2	1.031	0.999969
[K].MLDAEDIVNTARPDEK.[A]		O43707	Alpha-actinin-4 OS=Homo sapiens OX=9606 GN=ACTN4 PE=1 SV=2	1.029	0.999969
[K].LSGSNPYTTVTPQIINSK.[W]		O43707	Alpha-actinin-4 OS=Homo sapiens OX=9606 GN=ACTN4 PE=1 SV=2	1.015	0.999969
[R].ETTDTDTADQVIASFK.[V]		O43707	Alpha-actinin-4 OS=Homo sapiens OX=9606 GN=ACTN4 PE=1 SV=2	1.013	0.999969
[R].EAILAIHK.[E]		O43707	Alpha-actinin-4 OS=Homo sapiens OX=9606 GN=ACTN4 PE=1 SV=2	1.008	0.999969
[K].MVSDINNGWQHLEQAEK.[G]		O43707	Alpha-actinin-4 OS=Homo sapiens OX=9606 GN=ACTN4 PE=1 SV=2	1.004	0.999969
[R].QFASQANVVGPWIQTK.[M]		O43707	Alpha-actinin-4 OS=Homo sapiens OX=9606 GN=ACTN4 PE=1 SV=2	0.989	1
[K].GISQEQMQEFR.[A]	1xOxidation [M7]	O43707	Alpha-actinin-4 OS=Homo sapiens OX=9606 GN=ACTN4 PE=1 SV=2	0.978	0.999969
[K].DDPVTNLNNAFEVAEK.[Y]		O43707	Alpha-actinin-4 OS=Homo sapiens OX=9606 GN=ACTN4 PE=1 SV=2	0.976	0.999969
[R].DHALLEEQSK.[Q]		O43707	Alpha-actinin-4 OS=Homo sapiens OX=9606 GN=ACTN4 PE=1 SV=2	0.956	0.999969
[R].MAPYQGPDAVPGALDYK.[S]	1xOxidation [M1]	O43707	Alpha-actinin-4 OS=Homo sapiens OX=9606 GN=ACTN4 PE=1 SV=2	0.944	0.999969
[RK].DGLAFNALIHR.[H]		O43707	Alpha-actinin-4 OS=Homo sapiens OX=9606 GN=ACTN4 PE=1 SV=2	0.936	0.997605
[R].DYETATLSDIK.[A]		O43707	Alpha-actinin-4 OS=Homo sapiens OX=9606 GN=ACTN4 PE=1 SV=2	0.91	0.957093
[K].QLEAIDQLHLEYAK.[R]		O43707	Alpha-actinin-4 OS=Homo sapiens OX=9606 GN=ACTN4 PE=1 SV=2	0.901	0.928636
[R].TIPWLEDR.[V]		O43707	Alpha-actinin-4 OS=Homo sapiens OX=9606 GN=ACTN4 PE=1 SV=2	0.897	0.927083
[K].LVSIGAEEIVDGNAK.[M]		O43707	Alpha-actinin-4 OS=Homo sapiens OX=9606 GN=ACTN4 PE=1 SV=2	0.893	0.897967
[R].VEQIAAIAQELNELDYYDSHNVNTR.[C]		O43707	Alpha-actinin-4 OS=Homo sapiens OX=9606 GN=ACTN4 PE=1 SV=2	0.878	0.835144
[K].NVNVQNFHISWK.[D]		O43707	Alpha-actinin-4 OS=Homo sapiens OX=9606 GN=ACTN4 PE=1 SV=2	0.819	0.738448
[R].ISIEMNGTLEDQLSHLK.[Q]		O43707	Alpha-actinin-4 OS=Homo sapiens OX=9606 GN=ACTN4 PE=1 SV=2	0.806	0.470524
[K].STLPDADRER.[E]		O43707	Alpha-actinin-4 OS=Homo sapiens OX=9606 GN=ACTN4 PE=1 SV=2	0.802	0.536423
[R].QGEAEFNR.[I]		O43707	Alpha-actinin-4 OS=Homo sapiens OX=9606 GN=ACTN4 PE=1 SV=2	0.777	0.346165
[R].SIVDYKPNLDLLEQQHQLIQEALIFDNK.[H]		O43707	Alpha-actinin-4 OS=Homo sapiens OX=9606 GN=ACTN4 PE=1 SV=2	0.747	0.0972638
[R].ISIEMNGTLEDQLSHLK.[Q]	1xOxidation [M/E]	O43707	Alpha-actinin-4 OS=Homo sapiens OX=9606 GN=ACTN4 PE=1 SV=2	0.713	0.418087
[R].ASFNHFDK.[D]		O43707	Alpha-actinin-4 OS=Homo sapiens OX=9606 GN=ACTN4 PE=1 SV=2	0.712	0.151115
[K].RDHALLEEQSK.[Q]		O43707	Alpha-actinin-4 OS=Homo sapiens OX=9606 GN=ACTN4 PE=1 SV=2	0.527	0.000178269
[R].HRPELIEYDK.[L]		O43707	Alpha-actinin-4 OS=Homo sapiens OX=9606 GN=ACTN4 PE=1 SV=2	0.438	1.33471e-08
[K].HRDYETATLSDIK.[A]		O43707	Alpha-actinin-4 OS=Homo sapiens OX=9606 GN=ACTN4 PE=1 SV=2	0.417	1.3173e-09
[K].VDLTPYPTISSINK.[R]		O43708	Maleylacetoacetate isomerase OS=Homo sapiens OX=9606 GN=GSTZ1 PE=1 SV=3	0.999	1
[K].TEDGGEFEEGASENNAK.[E]		O43719	HIV Tat-specific factor 1 OS=Homo sapiens OX=9606 GN=HTATSF1 PE=1 SV=1	1.466	0.461738
[R].GWEAFLNAPEANR.[G]		O43719	HIV Tat-specific factor 1 OS=Homo sapiens OX=9606 GN=HTATSF1 PE=1 SV=1	1.036	0.999969
[K].LLLFDR.[H]		O43719	HIV Tat-specific factor 1 OS=Homo sapiens OX=9606 GN=HTATSF1 PE=1 SV=1	1.009	0.999969
[R].DPEEADYCIQTLDGR.[W]	1xCarbamidomethyl [C8]	O43719	HIV Tat-specific factor 1 OS=Homo sapiens OX=9606 GN=HTATSF1 PE=1 SV=1	0.959	0.999969
[K].LLDEDEIR.[G]		O43719	HIV Tat-specific factor 1 OS=Homo sapiens OX=9606 GN=HTATSF1 PE=1 SV=1	0.923	0.999969
[K].ADCASGIFLAAEK.[Y]	1xCarbamidomethyl [C3]	O43747	AP-1 complex subunit gamma-1 OS=Homo sapiens OX=9606 GN=AP1G1 PE=1 SV=5	1.715	0.048364
[K].ELLYFLDSCEPEFK.[A]	1xCarbamidomethyl [C9]	O43747	AP-1 complex subunit gamma-1 OS=Homo sapiens OX=9606 GN=AP1G1 PE=1 SV=5	1.555	0.295769
[R].DLAGEVEK.[L]		O43747	AP-1 complex subunit gamma-1 OS=Homo sapiens OX=9606 GN=AP1G1 PE=1 SV=5	1.372	0.432821
[R].YVALTSLLK.[T]		O43747	AP-1 complex subunit gamma-1 OS=Homo sapiens OX=9606 GN=AP1G1 PE=1 SV=5	1.059	0.999969
[R].AVEYNALFK.[K]		O43747	AP-1 complex subunit gamma-1 OS=Homo sapiens OX=9606 GN=AP1G1 PE=1 SV=5	0.994	1
[K].NLIMSGYSPEHDVSGISDPFLQVR.[I]		O43747	AP-1 complex subunit gamma-1 OS=Homo sapiens OX=9606 GN=AP1G1 PE=1 SV=5	0.962	0.999969
[R].IGYLGAMLLLDER.[Q]		O43747	AP-1 complex subunit gamma-1 OS=Homo sapiens OX=9606 GN=AP1G1 PE=1 SV=5	0.923	1
[R].VLAINILGR.[F]		O43747	AP-1 complex subunit gamma-1 OS=Homo sapiens OX=9606 GN=AP1G1 PE=1 SV=5	0.827	0.936285
[K].TSNSYLR.[K]		O43747	AP-1 complex subunit gamma-1 OS=Homo sapiens OX=9606 GN=AP1G1 PE=1 SV=5	0.767	0.97082
[K].VVSIYGSSIDVELQQR.[A]		O43747	AP-1 complex subunit gamma-1 OS=Homo sapiens OX=9606 GN=AP1G1 PE=1 SV=5	0.721	0.649451
[R].NDDDSSEAMNDILAQVATNTETSK.[N]		O43747	AP-1 complex subunit gamma-1 OS=Homo sapiens OX=9606 GN=AP1G1 PE=1 SV=5
[R].IGGELEEQAVMLEDFSHELESTQSR.[L]		O43752	Syntaxin-6 OS=Homo sapiens OX=9606 GN=STX6 PE=1 SV=1	1.124	0.972613
[K].FNLDATELSIR.[K]		O43752	Syntaxin-6 OS=Homo sapiens OX=9606 GN=STX6 PE=1 SV=1	1.005	0.999969
[R].QALLGDSGSQNWSTGTTDK.[Y]		O43752	Syntaxin-6 OS=Homo sapiens OX=9606 GN=STX6 PE=1 SV=1
[K].AGGSFDLR.[R]		O43760	Synaptogyrin-2 OS=Homo sapiens OX=9606 GN=SYNGR2 PE=1 SV=1	1.101	0.994599
[R].FLTQPQVVAR.[A]		O43760	Synaptogyrin-2 OS=Homo sapiens OX=9606 GN=SYNGR2 PE=1 SV=1	1.037	0.999969
[K].LGNYAGAVQDCER.[A]	1xCarbamidomethyl [C11]	O43765	Small glutamine-rich tetratricopeptide repeat-containing protein alpha OS=Homo sapiens OX=9606 GN=SGTA PE=1 SV=1	1.466	0.0634168
[R].AICIDPAYSK.[A]	1xCarbamidomethyl [C3]	O43765	Small glutamine-rich tetratricopeptide repeat-containing protein alpha OS=Homo sapiens OX=9606 GN=SGTA PE=1 SV=1	1.334	0.326183
[R].MGLALSSLNK.[H]		O43765	Small glutamine-rich tetratricopeptide repeat-containing protein alpha OS=Homo sapiens OX=9606 GN=SGTA PE=1 SV=1	1.088	0.988505
[K].ALELDPDNETYK.[S]		O43765	Small glutamine-rich tetratricopeptide repeat-containing protein alpha OS=Homo sapiens OX=9606 GN=SGTA PE=1 SV=1	0.876	0.910598
[R].TPPSEEDSAEAER.[L]		O43765	Small glutamine-rich tetratricopeptide repeat-containing protein alpha OS=Homo sapiens OX=9606 GN=SGTA PE=1 SV=1	0.863	0.971871
[K].VENFEAAVHFYGK.[A]		O43765	Small glutamine-rich tetratricopeptide repeat-containing protein alpha OS=Homo sapiens OX=9606 GN=SGTA PE=1 SV=1	0.791	0.630774
[K].HVEAVAYYK.[K]		O43765	Small glutamine-rich tetratricopeptide repeat-containing protein alpha OS=Homo sapiens OX=9606 GN=SGTA PE=1 SV=1	0.773	0.659567
[K].YFDSGDYNMAK.[A]		O43768	Alpha-endosulfine OS=Homo sapiens OX=9606 GN=ENSA PE=1 SV=1	0.728	0.595455
[K].NLVTGDHIPTPQDLPQR.[K]		O43768	Alpha-endosulfine OS=Homo sapiens OX=9606 GN=ENSA PE=1 SV=1	0.627	0.107524
[K].QEEENPAEETGEEK.[Q]		O43768	Alpha-endosulfine OS=Homo sapiens OX=9606 GN=ENSA PE=1 SV=1	0.617	0.287768
[K].QLPSAGPDK.[N]		O43768	Alpha-endosulfine OS=Homo sapiens OX=9606 GN=ENSA PE=1 SV=1	0.596	0.196896
[R].EGITGLYR.[G]		O43772	Mitochondrial carnitine/acylcarnitine carrier protein OS=Homo sapiens OX=9606 GN=SLC25A20 PE=1 SV=1	0.961	0.999969
[R].LMTDTINEPILLCR.[F]	1xCarbamidomethyl [C13]	O43776	Asparagine--tRNA ligase, cytoplasmic OS=Homo sapiens OX=9606 GN=NARS PE=1 SV=1	1.476	0.137337
[R].LEDLVCDVVDR.[I]	1xCarbamidomethyl [C6]	O43776	Asparagine--tRNA ligase, cytoplasmic OS=Homo sapiens OX=9606 GN=NARS PE=1 SV=1	1.409	0.368975
[K].YGTCPHGGYGLGLER.[F]	1xCarbamidomethyl [C4]	O43776	Asparagine--tRNA ligase, cytoplasmic OS=Homo sapiens OX=9606 GN=NARS PE=1 SV=1	1.192	0.776095
[R].GYYEVTPPTLVQTQVEGGATLFK.[L]		O43776	Asparagine--tRNA ligase, cytoplasmic OS=Homo sapiens OX=9606 GN=NARS PE=1 SV=1	1.043	0.999969
[K].NDPSLPEPK.[C]		O43776	Asparagine--tRNA ligase, cytoplasmic OS=Homo sapiens OX=9606 GN=NARS PE=1 SV=1	0.996	1
[R].IFDSEEILAGYK.[R]		O43776	Asparagine--tRNA ligase, cytoplasmic OS=Homo sapiens OX=9606 GN=NARS PE=1 SV=1	0.951	0.999969
[R].EGIDPTPYYWYTDQR.[K]		O43776	Asparagine--tRNA ligase, cytoplasmic OS=Homo sapiens OX=9606 GN=NARS PE=1 SV=1	0.922	0.999969
[K].EPFPTIYVDSQK.[E]		O43776	Asparagine--tRNA ligase, cytoplasmic OS=Homo sapiens OX=9606 GN=NARS PE=1 SV=1	0.908	0.985605
[K].SPAGSIVHELNPNFQPPK.[R]		O43776	Asparagine--tRNA ligase, cytoplasmic OS=Homo sapiens OX=9606 GN=NARS PE=1 SV=1	0.886	0.939478
[K].EDGTFYEFGEDIPEAPER.[L]		O43776	Asparagine--tRNA ligase, cytoplasmic OS=Homo sapiens OX=9606 GN=NARS PE=1 SV=1	0.87	0.980097
[K].KEDGTFYEFGEDIPEAPER.[L]		O43776	Asparagine--tRNA ligase, cytoplasmic OS=Homo sapiens OX=9606 GN=NARS PE=1 SV=1	0.828	0.693308
[R].LTESVDVLMPNVGEIVGGSMR.[I]		O43776	Asparagine--tRNA ligase, cytoplasmic OS=Homo sapiens OX=9606 GN=NARS PE=1 SV=1
[K].EICELTGIDQSVLER.[A]	1xCarbamidomethyl [C3]	O43795	Unconventional myosin-Ib OS=Homo sapiens OX=9606 GN=MYO1B PE=1 SV=3	1.706	0.129859
[K].VNGVDDAANFR.[T]		O43795	Unconventional myosin-Ib OS=Homo sapiens OX=9606 GN=MYO1B PE=1 SV=3	1.25	0.78168
[K].MPSLSPIDK.[N]		O43795	Unconventional myosin-Ib OS=Homo sapiens OX=9606 GN=MYO1B PE=1 SV=3	1.172	0.942377
[R].IFLLTNNNLLLADQK.[S]		O43795	Unconventional myosin-Ib OS=Homo sapiens OX=9606 GN=MYO1B PE=1 SV=3	1.065	0.999969
[K].IIIAEVVNK.[I]		O43795	Unconventional myosin-Ib OS=Homo sapiens OX=9606 GN=MYO1B PE=1 SV=3	1.058	0.999969
[K].SEVPLVDVTK.[V]		O43795	Unconventional myosin-Ib OS=Homo sapiens OX=9606 GN=MYO1B PE=1 SV=3	0.977	0.999969
[K].ALYPSSVGQPFQGAYLEINK.[N]		O43795	Unconventional myosin-Ib OS=Homo sapiens OX=9606 GN=MYO1B PE=1 SV=3	0.966	1
[K].VLYQVEGFVDK.[N]		O43795	Unconventional myosin-Ib OS=Homo sapiens OX=9606 GN=MYO1B PE=1 SV=3	0.965	0.999969
[K].LEASELFK.[D]		O43795	Unconventional myosin-Ib OS=Homo sapiens OX=9606 GN=MYO1B PE=1 SV=3	0.917	0.991908
[R].LEDLATLIQK.[I]		O43795	Unconventional myosin-Ib OS=Homo sapiens OX=9606 GN=MYO1B PE=1 SV=3
[R].LMTEILGR.[Q]		O43809	Cleavage and polyadenylation specificity factor subunit 5 OS=Homo sapiens OX=9606 GN=NUDT21 PE=1 SV=1	1.387	0.459735
[K].LPGGELNPGEDEVEGLK.[R]		O43809	Cleavage and polyadenylation specificity factor subunit 5 OS=Homo sapiens OX=9606 GN=NUDT21 PE=1 SV=1	1.055	0.999969
[R].TINLYPLTNYTFGTK.[E]		O43809	Cleavage and polyadenylation specificity factor subunit 5 OS=Homo sapiens OX=9606 GN=NUDT21 PE=1 SV=1	0.975	0.999969
[K].LFLVQLQEK.[A]		O43809	Cleavage and polyadenylation specificity factor subunit 5 OS=Homo sapiens OX=9606 GN=NUDT21 PE=1 SV=1	0.954	0.999969
[K].ALFAVPK.[N]		O43809	Cleavage and polyadenylation specificity factor subunit 5 OS=Homo sapiens OX=9606 GN=NUDT21 PE=1 SV=1	0.948	0.999969
[R].TVEGVLIVHEHR.[L]		O43809	Cleavage and polyadenylation specificity factor subunit 5 OS=Homo sapiens OX=9606 GN=NUDT21 PE=1 SV=1	0.896	0.991777
[K].LPGGELNPGEDEVEGLKR.[L]		O43809	Cleavage and polyadenylation specificity factor subunit 5 OS=Homo sapiens OX=9606 GN=NUDT21 PE=1 SV=1	0.882	0.927083
[K].QAEDCITR.[L]	1xCarbamidomethyl [C5]	O43813	Glutathione S-transferase LANCL1 OS=Homo sapiens OX=9606 GN=LANCL1 PE=1 SV=1	1.122	0.892523
[K].SLAEGYFDAAGR.[L]		O43813	Glutathione S-transferase LANCL1 OS=Homo sapiens OX=9606 GN=LANCL1 PE=1 SV=1	0.912	0.999969
[R].AFPNPYADYNK.[S]		O43813	Glutathione S-transferase LANCL1 OS=Homo sapiens OX=9606 GN=LANCL1 PE=1 SV=1	0.839	0.915885
[K].SELTDSASVLDNFK.[F]		O43815	Striatin OS=Homo sapiens OX=9606 GN=STRN PE=1 SV=4
[R].ECCVTAGGR.[D]	2xCarbamidomethyl [C2; C3]	O43818	U3 small nucleolar RNA-interacting protein 2 OS=Homo sapiens OX=9606 GN=RRP9 PE=1 SV=1	1.639	0.163995
[R].GHQLSITCLVVTPDDSAIFSAAK.[D]	1xCarbamidomethyl [C8]	O43818	U3 small nucleolar RNA-interacting protein 2 OS=Homo sapiens OX=9606 GN=RRP9 PE=1 SV=1	1.468	0.255175
[R].NSVCIIPLR.[R]	1xCarbamidomethyl [C4]	O43818	U3 small nucleolar RNA-interacting protein 2 OS=Homo sapiens OX=9606 GN=RRP9 PE=1 SV=1	1.391	0.436284
[R].AFEEDQVAGR.[L]		O43818	U3 small nucleolar RNA-interacting protein 2 OS=Homo sapiens OX=9606 GN=RRP9 PE=1 SV=1	1.227	0.763925
[R].KPEEEEEEELEETAQEK.[K]		O43818	U3 small nucleolar RNA-interacting protein 2 OS=Homo sapiens OX=9606 GN=RRP9 PE=1 SV=1	1.203	0.942377
[R].LWQCGEGFR.[Q]	1xCarbamidomethyl [C4]	O43818	U3 small nucleolar RNA-interacting protein 2 OS=Homo sapiens OX=9606 GN=RRP9 PE=1 SV=1	1.178	0.801312
[K].EIQAPASADIR.[V]		O43818	U3 small nucleolar RNA-interacting protein 2 OS=Homo sapiens OX=9606 GN=RRP9 PE=1 SV=1	1.173	0.810191
[R].DAVSGLAFR.[R]		O43818	U3 small nucleolar RNA-interacting protein 2 OS=Homo sapiens OX=9606 GN=RRP9 PE=1 SV=1	1.066	0.999969
[K].EDVLEQR.[G]		O43818	U3 small nucleolar RNA-interacting protein 2 OS=Homo sapiens OX=9606 GN=RRP9 PE=1 SV=1	1.001	0.999969
[K].FSSSGDFLVAGVGQEHR.[L]		O43818	U3 small nucleolar RNA-interacting protein 2 OS=Homo sapiens OX=9606 GN=RRP9 PE=1 SV=1	0.92	0.999969
[K].VWNVAENSYVETLFGHQDAVAALDALSR.[E]		O43818	U3 small nucleolar RNA-interacting protein 2 OS=Homo sapiens OX=9606 GN=RRP9 PE=1 SV=1	0.678	0.177821
[R].SFDDEEIQK.[H]		O43823	A-kinase anchor protein 8 OS=Homo sapiens OX=9606 GN=AKAP8 PE=1 SV=1	1.232	0.869111
[R].FGPDGTGR.[K]		O43823	A-kinase anchor protein 8 OS=Homo sapiens OX=9606 GN=AKAP8 PE=1 SV=1	0.983	0.999969
[R].VAPAPAAADAEVEQTDAESK.[D]		O43823	A-kinase anchor protein 8 OS=Homo sapiens OX=9606 GN=AKAP8 PE=1 SV=1	0.962	0.999969
[K].LEQVLSSMK.[E]		O43837	Isocitrate dehydrogenase [NAD] subunit beta, mitochondrial OS=Homo sapiens OX=9606 GN=IDH3B PE=1 SV=2	1.998	0.0193371
[K].LGDGLFLQCCEEVAELYPK.[I]	2xCarbamidomethyl [C9; C10]	O43837	Isocitrate dehydrogenase [NAD] subunit beta, mitochondrial OS=Homo sapiens OX=9606 GN=IDH3B PE=1 SV=2	1.678	0.301421
[R].DMGGYSTTTDFIK.[S]		O43837	Isocitrate dehydrogenase [NAD] subunit beta, mitochondrial OS=Homo sapiens OX=9606 GN=IDH3B PE=1 SV=2	1.245	0.789817
[K].GELASYDMR.[L]		O43837	Isocitrate dehydrogenase [NAD] subunit beta, mitochondrial OS=Homo sapiens OX=9606 GN=IDH3B PE=1 SV=2	1.234	0.869561
[R].VEGSFPVTMLPGDGVGPELMHAVK.[E]		O43837	Isocitrate dehydrogenase [NAD] subunit beta, mitochondrial OS=Homo sapiens OX=9606 GN=IDH3B PE=1 SV=2	1.115	0.973458
[K].FAFDYATK.[K]		O43837	Isocitrate dehydrogenase [NAD] subunit beta, mitochondrial OS=Homo sapiens OX=9606 GN=IDH3B PE=1 SV=2	0.947	0.999969
[R].EQTEGEYSSLEHESAR.[G]		O43837	Isocitrate dehydrogenase [NAD] subunit beta, mitochondrial OS=Homo sapiens OX=9606 GN=IDH3B PE=1 SV=2	0.921	0.999969
[R].HPFAQAVGR.[N]		O43837	Isocitrate dehydrogenase [NAD] subunit beta, mitochondrial OS=Homo sapiens OX=9606 GN=IDH3B PE=1 SV=2	0.883	0.995414
[K].LDLFANVVHVK.[S]		O43837	Isocitrate dehydrogenase [NAD] subunit beta, mitochondrial OS=Homo sapiens OX=9606 GN=IDH3B PE=1 SV=2	0.852	0.863661
[R].LAHEIEALK.[S]		O43847	Nardilysin OS=Homo sapiens OX=9606 GN=NRDC PE=1 SV=3	1.336	0.696517
[K].AFDCPETEYPVK.[I]	1xCarbamidomethyl [C4]	O43847	Nardilysin OS=Homo sapiens OX=9606 GN=NRDC PE=1 SV=3	1.21	0.649921
[R].TVFQFDVQR.[K]		O43847	Nardilysin OS=Homo sapiens OX=9606 GN=NRDC PE=1 SV=3	1.051	0.999969
[K].ANLVLLSGANEGK.[C]		O43847	Nardilysin OS=Homo sapiens OX=9606 GN=NRDC PE=1 SV=3	1.046	0.999969
[K].LVAGEHGLIIR.[V]		O43847	Nardilysin OS=Homo sapiens OX=9606 GN=NRDC PE=1 SV=3	0.983	1
[R].LGADESEEEGR.[R]		O43847	Nardilysin OS=Homo sapiens OX=9606 GN=NRDC PE=1 SV=3	0.876	0.991908
[K].SDLVNWFK.[A]		O43847	Nardilysin OS=Homo sapiens OX=9606 GN=NRDC PE=1 SV=3	0.86	0.96547
[K].GSILSFLR.[K]		O43847	Nardilysin OS=Homo sapiens OX=9606 GN=NRDC PE=1 SV=3	0.854	0.944686
[K].GDANSEVTVYYQSGTR.[S]		O43847	Nardilysin OS=Homo sapiens OX=9606 GN=NRDC PE=1 SV=3	0.844	0.948476
[K].IENLTEEAFNTQVTALIK.[L]		O43847	Nardilysin OS=Homo sapiens OX=9606 GN=NRDC PE=1 SV=3	0.736	0.85748
[K].DGDLIATK.[E]		O43852	Calumenin OS=Homo sapiens OX=9606 GN=CALU PE=1 SV=2	1.211	0.922179
[K].IDGDKDGFVTVDELK.[D]		O43852	Calumenin OS=Homo sapiens OX=9606 GN=CALU PE=1 SV=2	1.175	0.757373
[K].DIVVQETMEDIDK.[N]		O43852	Calumenin OS=Homo sapiens OX=9606 GN=CALU PE=1 SV=2	1.107	0.961035
[K].EEFTAFLHPEEYDYMK.[D]		O43852	Calumenin OS=Homo sapiens OX=9606 GN=CALU PE=1 SV=2	1.038	0.999969
[R].EQFVEFR.[D]		O43852	Calumenin OS=Homo sapiens OX=9606 GN=CALU PE=1 SV=2	0.958	0.999969
[K].DWILPSDYDHAEAEAR.[H]		O43852	Calumenin OS=Homo sapiens OX=9606 GN=CALU PE=1 SV=2	0.954	0.999969
[K].DGFVTVDELK.[D]		O43852	Calumenin OS=Homo sapiens OX=9606 GN=CALU PE=1 SV=2	0.953	0.999969
[K].VHNDAQSFDYDHDAFLGAEEAK.[T]		O43852	Calumenin OS=Homo sapiens OX=9606 GN=CALU PE=1 SV=2	0.922	0.988407
[K].YDLFVGSQATDFGEALVR.[H]		O43852	Calumenin OS=Homo sapiens OX=9606 GN=CALU PE=1 SV=2	0.896	0.971119
[K].GHDLNEDGLVSWEEYK.[N]		O43852	Calumenin OS=Homo sapiens OX=9606 GN=CALU PE=1 SV=2	0.886	0.998838
[R].HLVYESDQNK.[D]		O43852	Calumenin OS=Homo sapiens OX=9606 GN=CALU PE=1 SV=2	0.79	0.706748
[K].NADGFIDLEEYIGDMYSHDGNTDEPEWVK.[T]		O43852	Calumenin OS=Homo sapiens OX=9606 GN=CALU PE=1 SV=2	0.682	0.52864
[K].FDNLYCCR.[E]	2xCarbamidomethyl [C6; C7]	O43865	S-adenosylhomocysteine hydrolase-like protein 1 OS=Homo sapiens OX=9606 GN=AHCYL1 PE=1 SV=2	1.909	0.00436437
[R].QVDVVITCTGNK.[N]	1xCarbamidomethyl [C8]	O43865	S-adenosylhomocysteine hydrolase-like protein 1 OS=Homo sapiens OX=9606 GN=AHCYL1 PE=1 SV=2	1.524	0.114152
[K].LCVPAMNVNDSVTK.[Q]	1xCarbamidomethyl [C2]	O43865	S-adenosylhomocysteine hydrolase-like protein 1 OS=Homo sapiens OX=9606 GN=AHCYL1 PE=1 SV=2	1.51	0.157374
[K].GESEDDFWWCIDR.[C]	1xCarbamidomethyl [C10]	O43865	S-adenosylhomocysteine hydrolase-like protein 1 OS=Homo sapiens OX=9606 GN=AHCYL1 PE=1 SV=2	1.027	0.999969
[RK].GIVEESVTGVHR.[L]		O43865	S-adenosylhomocysteine hydrolase-like protein 1 OS=Homo sapiens OX=9606 GN=AHCYL1 PE=1 SV=2	1.013	0.999969
[K].QIQFADDMQEFTK.[F]		O43865	S-adenosylhomocysteine hydrolase-like protein 1 OS=Homo sapiens OX=9606 GN=AHCYL1 PE=1 SV=2	0.985	1
[R].EIEIAEQDMSALISLR.[K]		O43865	S-adenosylhomocysteine hydrolase-like protein 1 OS=Homo sapiens OX=9606 GN=AHCYL1 PE=1 SV=2	0.904	0.999969
[R].TPELTWER.[V]		O43865	S-adenosylhomocysteine hydrolase-like protein 1 OS=Homo sapiens OX=9606 GN=AHCYL1 PE=1 SV=2	0.89	0.942377
[R].SQVDHVIWPDGK.[R]		O43865	S-adenosylhomocysteine hydrolase-like protein 1 OS=Homo sapiens OX=9606 GN=AHCYL1 PE=1 SV=2	0.782	0.853568
[R].ESILDGLK.[R]		O43865; P23526	S-adenosylhomocysteine hydrolase-like protein 1 OS=Homo sapiens OX=9606 GN=AHCYL1 PE=1 SV=2;Adenosylhomocysteinase OS=Homo sapiens OX=9606 GN=AHCY PE=1 SV=4	0.974	0.999969
[R].LLLEQILNK.[L]		O43913	Origin recognition complex subunit 5 OS=Homo sapiens OX=9606 GN=ORC5 PE=1 SV=1	1.071	0.999969
[R].ESQVSILQSLFGER.[H]		O43913	Origin recognition complex subunit 5 OS=Homo sapiens OX=9606 GN=ORC5 PE=1 SV=1	0.769	0.784834
[K].IEYDDFVECLLR.[Q]	1xCarbamidomethyl [C9]	O43920	NADH dehydrogenase [ubiquinone] iron-sulfur protein 5 OS=Homo sapiens OX=9606 GN=NDUFS5 PE=1 SV=3	1.915	0.00858646
[K].ILWQGTEDLSVPGVEHEAR.[V]		O43924	Retinal rod rhodopsin-sensitive cGMP 3',5'-cyclic phosphodiesterase subunit delta OS=Homo sapiens OX=9606 GN=PDE6D PE=1 SV=1	0.808	0.813589
[K].YLLADCNEAFIK.[I]	1xCarbamidomethyl [C6]	O60216	Double-strand-break repair protein rad21 homolog OS=Homo sapiens OX=9606 GN=RAD21 PE=1 SV=2	1.498	0.245155
[K].TGAESISLLELCR.[N]	1xCarbamidomethyl [C12]	O60216	Double-strand-break repair protein rad21 homolog OS=Homo sapiens OX=9606 GN=RAD21 PE=1 SV=2	1.165	0.942377
[R].DVIDEPIIEEPSR.[L]		O60216	Double-strand-break repair protein rad21 homolog OS=Homo sapiens OX=9606 GN=RAD21 PE=1 SV=2	1.163	0.810736
[K].GGEADNLDEFLK.[E]		O60216	Double-strand-break repair protein rad21 homolog OS=Homo sapiens OX=9606 GN=RAD21 PE=1 SV=2	1.103	0.978805
[K].EFENPEVPR.[E]		O60216	Double-strand-break repair protein rad21 homolog OS=Homo sapiens OX=9606 GN=RAD21 PE=1 SV=2	1.033	0.999969
[R].AQLSDYSDIVTTLDLAPPTK.[K]		O60216	Double-strand-break repair protein rad21 homolog OS=Homo sapiens OX=9606 GN=RAD21 PE=1 SV=2	0.965	0.999969
[K].DDNFGEGNDGGILDDK.[L]		O60216	Double-strand-break repair protein rad21 homolog OS=Homo sapiens OX=9606 GN=RAD21 PE=1 SV=2	0.964	0.999969
[R].TSGHLLLGVVR.[I]		O60216	Double-strand-break repair protein rad21 homolog OS=Homo sapiens OX=9606 GN=RAD21 PE=1 SV=2	0.955	0.999969
[K].QQAIELTQEEPYSDIIATPGPR.[F]		O60216	Double-strand-break repair protein rad21 homolog OS=Homo sapiens OX=9606 GN=RAD21 PE=1 SV=2
[R].DTDTLDLSGPAR.[D]		O60231	Pre-mRNA-splicing factor ATP-dependent RNA helicase DHX16 OS=Homo sapiens OX=9606 GN=DHX16 PE=1 SV=2	1.338	0.522464
[R].VEVGLSSCQGDYIR.[V]	1xCarbamidomethyl [C8]	O60231	Pre-mRNA-splicing factor ATP-dependent RNA helicase DHX16 OS=Homo sapiens OX=9606 GN=DHX16 PE=1 SV=2	1.245	0.852453
[R].FSTFFDDAPVFR.[I]		O60231	Pre-mRNA-splicing factor ATP-dependent RNA helicase DHX16 OS=Homo sapiens OX=9606 GN=DHX16 PE=1 SV=2	1.126	0.975945
[R].AVDLVEEESGAPGEEQR.[R]		O60231	Pre-mRNA-splicing factor ATP-dependent RNA helicase DHX16 OS=Homo sapiens OX=9606 GN=DHX16 PE=1 SV=2	1.069	0.999969
[R].TSLGNVVLLLK.[S]		O60231	Pre-mRNA-splicing factor ATP-dependent RNA helicase DHX16 OS=Homo sapiens OX=9606 GN=DHX16 PE=1 SV=2	0.853	0.994021
[R].WVQDELHSVLGLSER.[H]		O60231	Pre-mRNA-splicing factor ATP-dependent RNA helicase DHX16 OS=Homo sapiens OX=9606 GN=DHX16 PE=1 SV=2	0.65	0.389624
[R].QMVVLEEEFQNISPEELK.[M]		O60234	Glia maturation factor gamma OS=Homo sapiens OX=9606 GN=GMFG PE=1 SV=1	0.86	0.988505
[R].TTDDLTEAWLQEK.[L]		O60234	Glia maturation factor gamma OS=Homo sapiens OX=9606 GN=GMFG PE=1 SV=1	0.809	0.72607
[RK].LVQTAELTK.[V]		O60234; P60983	Glia maturation factor gamma OS=Homo sapiens OX=9606 GN=GMFG PE=1 SV=1;Glia maturation factor beta OS=Homo sapiens OX=9606 GN=GMFB PE=1 SV=2	0.975	0.999969
[R].ASPFLLQYIQEEIPDYR.[N]		O60256	Phosphoribosyl pyrophosphate synthase-associated protein 2 OS=Homo sapiens OX=9606 GN=PRPSAP2 PE=1 SV=1	0.917	0.998838
[K].EIQGFFNIPVDNLR.[A]		O60256	Phosphoribosyl pyrophosphate synthase-associated protein 2 OS=Homo sapiens OX=9606 GN=PRPSAP2 PE=1 SV=1	0.889	0.970726
[R].VQIQESVR.[G]		O60256	Phosphoribosyl pyrophosphate synthase-associated protein 2 OS=Homo sapiens OX=9606 GN=PRPSAP2 PE=1 SV=1	0.86	0.927083
[K].VQVYQEPNR.[E]		O60256	Phosphoribosyl pyrophosphate synthase-associated protein 2 OS=Homo sapiens OX=9606 GN=PRPSAP2 PE=1 SV=1	0.825	0.881244
[R].RIEESAIDEVVVTNTIPHEVQK.[L]		O60256	Phosphoribosyl pyrophosphate synthase-associated protein 2 OS=Homo sapiens OX=9606 GN=PRPSAP2 PE=1 SV=1	0.764	0.781685
[K].TVDISMILSEAIR.[R]		O60256	Phosphoribosyl pyrophosphate synthase-associated protein 2 OS=Homo sapiens OX=9606 GN=PRPSAP2 PE=1 SV=1	0.412	0.0419737
[R].VLDILEDYCMWR.[N]	1xCarbamidomethyl [C9]	O60264	SWI/SNF-related matrix-associated actin-dependent regulator of chromatin subfamily A member 5 OS=Homo sapiens OX=9606 GN=SMARCA5 PE=1 SV=1	1.428	0.50073
[K].IDEAESLNDEELEEK.[E]		O60264	SWI/SNF-related matrix-associated actin-dependent regulator of chromatin subfamily A member 5 OS=Homo sapiens OX=9606 GN=SMARCA5 PE=1 SV=1	1.4	0.536375
[K].EIQEPDPTYEEK.[M]		O60264	SWI/SNF-related matrix-associated actin-dependent regulator of chromatin subfamily A member 5 OS=Homo sapiens OX=9606 GN=SMARCA5 PE=1 SV=1	1.289	0.669267
[K].MDGAPDGR.[G]		O60264	SWI/SNF-related matrix-associated actin-dependent regulator of chromatin subfamily A member 5 OS=Homo sapiens OX=9606 GN=SMARCA5 PE=1 SV=1	1.282	0.637694
[R].FEDSPSYVK.[W]		O60264	SWI/SNF-related matrix-associated actin-dependent regulator of chromatin subfamily A member 5 OS=Homo sapiens OX=9606 GN=SMARCA5 PE=1 SV=1	1.177	0.916839
[R].TEQEEDEELLTESSK.[A]		O60264	SWI/SNF-related matrix-associated actin-dependent regulator of chromatin subfamily A member 5 OS=Homo sapiens OX=9606 GN=SMARCA5 PE=1 SV=1	1.071	0.999969
[K].QTELFAHFIQPAAQK.[T]		O60264	SWI/SNF-related matrix-associated actin-dependent regulator of chromatin subfamily A member 5 OS=Homo sapiens OX=9606 GN=SMARCA5 PE=1 SV=1	1.058	0.999969
[K].LLTQGFTNWNK.[R]		O60264	SWI/SNF-related matrix-associated actin-dependent regulator of chromatin subfamily A member 5 OS=Homo sapiens OX=9606 GN=SMARCA5 PE=1 SV=1	1.049	0.999969
[K].IAFTEWIEPPK.[R]		O60264	SWI/SNF-related matrix-associated actin-dependent regulator of chromatin subfamily A member 5 OS=Homo sapiens OX=9606 GN=SMARCA5 PE=1 SV=1	1.033	0.999969
[K].IDEAESLNDEELEEKEK.[L]		O60264	SWI/SNF-related matrix-associated actin-dependent regulator of chromatin subfamily A member 5 OS=Homo sapiens OX=9606 GN=SMARCA5 PE=1 SV=1	1.008	1
[K].ESEITDEDIDGILER.[G]		O60264	SWI/SNF-related matrix-associated actin-dependent regulator of chromatin subfamily A member 5 OS=Homo sapiens OX=9606 GN=SMARCA5 PE=1 SV=1	0.995	1
[R].QDSINAYNEPNSTK.[F]		O60264	SWI/SNF-related matrix-associated actin-dependent regulator of chromatin subfamily A member 5 OS=Homo sapiens OX=9606 GN=SMARCA5 PE=1 SV=1	0.965	0.999969
[K].QNLLSVGDYR.[H]		O60264	SWI/SNF-related matrix-associated actin-dependent regulator of chromatin subfamily A member 5 OS=Homo sapiens OX=9606 GN=SMARCA5 PE=1 SV=1	0.917	0.991908
[R].YLVIDEAHR.[I]		O60264; P28370	SWI/SNF-related matrix-associated actin-dependent regulator of chromatin subfamily A member 5 OS=Homo sapiens OX=9606 GN=SMARCA5 PE=1 SV=1;Probable global transcription activator SNF2L1 OS=Homo sapiens OX=9606 GN=SMARCA1 PE=1 SV=2	0.968	1
[R].LDSIVIQQGR.[L]		O60264; P28370	SWI/SNF-related matrix-associated actin-dependent regulator of chromatin subfamily A member 5 OS=Homo sapiens OX=9606 GN=SMARCA5 PE=1 SV=1;Probable global transcription activator SNF2L1 OS=Homo sapiens OX=9606 GN=SMARCA1 PE=1 SV=2	0.967	0.999969
[K].ANYAVDAYFR.[E]		O60264; P28370	SWI/SNF-related matrix-associated actin-dependent regulator of chromatin subfamily A member 5 OS=Homo sapiens OX=9606 GN=SMARCA5 PE=1 SV=1;Probable global transcription activator SNF2L1 OS=Homo sapiens OX=9606 GN=SMARCA1 PE=1 SV=2	0.899	0.985618
[K].FIEFEDSQEQEK.[K]		O60271	C-Jun-amino-terminal kinase-interacting protein 4 OS=Homo sapiens OX=9606 GN=SPAG9 PE=1 SV=4	1.605	0.286448
[K].DVAGLDTEGSK.[Q]		O60271	C-Jun-amino-terminal kinase-interacting protein 4 OS=Homo sapiens OX=9606 GN=SPAG9 PE=1 SV=4	1.2	0.932238
[K].AFDFLSEETEASLASR.[R]		O60271	C-Jun-amino-terminal kinase-interacting protein 4 OS=Homo sapiens OX=9606 GN=SPAG9 PE=1 SV=4	1.144	0.964052
[K].DDDDSDIPTAQR.[K]		O60271	C-Jun-amino-terminal kinase-interacting protein 4 OS=Homo sapiens OX=9606 GN=SPAG9 PE=1 SV=4	1.122	0.996732
[K].AGPSAQEPGSQTPLK.[S]		O60271	C-Jun-amino-terminal kinase-interacting protein 4 OS=Homo sapiens OX=9606 GN=SPAG9 PE=1 SV=4	1.114	0.979741
[K].SEVQAIIESTPELDMDKDLSGYK.[G]		O60271	C-Jun-amino-terminal kinase-interacting protein 4 OS=Homo sapiens OX=9606 GN=SPAG9 PE=1 SV=4	1.077	0.999969
[K].ERPISLGIFPLPAGDGLLTPDAQK.[G]		O60271	C-Jun-amino-terminal kinase-interacting protein 4 OS=Homo sapiens OX=9606 GN=SPAG9 PE=1 SV=4	1.043	0.999969
[K].LHQLSGSDQLESTAHSR.[I]		O60271	C-Jun-amino-terminal kinase-interacting protein 4 OS=Homo sapiens OX=9606 GN=SPAG9 PE=1 SV=4	0.957	1
[K].KPEPPVNLK.[Y]		O60271	C-Jun-amino-terminal kinase-interacting protein 4 OS=Homo sapiens OX=9606 GN=SPAG9 PE=1 SV=4	0.945	0.999969
[R].ETDYPAGEDLSESGQVDK.[A]		O60271	C-Jun-amino-terminal kinase-interacting protein 4 OS=Homo sapiens OX=9606 GN=SPAG9 PE=1 SV=4	0.934	0.999969
[K].YNAPTSHVTPSVK.[K]		O60271	C-Jun-amino-terminal kinase-interacting protein 4 OS=Homo sapiens OX=9606 GN=SPAG9 PE=1 SV=4	0.924	0.999969
[K].VDELTCEK.[D]	1xCarbamidomethyl [C6]	O60271	C-Jun-amino-terminal kinase-interacting protein 4 OS=Homo sapiens OX=9606 GN=SPAG9 PE=1 SV=4	0.91	0.998838
[R].DGGSVVGASVFYK.[D]		O60271	C-Jun-amino-terminal kinase-interacting protein 4 OS=Homo sapiens OX=9606 GN=SPAG9 PE=1 SV=4	0.859	0.979731
[K].DSILSIVHVK.[G]		O60271	C-Jun-amino-terminal kinase-interacting protein 4 OS=Homo sapiens OX=9606 GN=SPAG9 PE=1 SV=4	0.824	0.942377
[K].HIEVQVAQETR.[N]		O60271	C-Jun-amino-terminal kinase-interacting protein 4 OS=Homo sapiens OX=9606 GN=SPAG9 PE=1 SV=4	0.753	0.958692
[R].MGDEGGESELLGEDLPLEPSVTK.[A]		O60271	C-Jun-amino-terminal kinase-interacting protein 4 OS=Homo sapiens OX=9606 GN=SPAG9 PE=1 SV=4	0.705	0.885713
[R].LVVHCEQLDAQNQQR.[C]	1xCarbamidomethyl [C5]	O60287	Nucleolar pre-ribosomal-associated protein 1 OS=Homo sapiens OX=9606 GN=URB1 PE=1 SV=4	2.274	0.0290179
[R].DPVLAPAVGADLLDYCLAR.[R]	1xCarbamidomethyl [C16]	O60287	Nucleolar pre-ribosomal-associated protein 1 OS=Homo sapiens OX=9606 GN=URB1 PE=1 SV=4	1.574	0.268087
[R].AEAAGLIGWLK.[S]		O60287	Nucleolar pre-ribosomal-associated protein 1 OS=Homo sapiens OX=9606 GN=URB1 PE=1 SV=4	1.035	0.999969
[K].LSLINFR.[V]		O60287	Nucleolar pre-ribosomal-associated protein 1 OS=Homo sapiens OX=9606 GN=URB1 PE=1 SV=4	0.926	0.999969
[R].ATVIQAFR.[D]		O60287	Nucleolar pre-ribosomal-associated protein 1 OS=Homo sapiens OX=9606 GN=URB1 PE=1 SV=4	0.914	0.998838
[K].AQEGPDAEIIGGER.[S]		O60287	Nucleolar pre-ribosomal-associated protein 1 OS=Homo sapiens OX=9606 GN=URB1 PE=1 SV=4	0.912	0.999969
[R].STVENFGQLGR.[S]		O60287	Nucleolar pre-ribosomal-associated protein 1 OS=Homo sapiens OX=9606 GN=URB1 PE=1 SV=4	0.602	0.16832
[R].ASVGSPSSGEGHLAEPALSAYR.[T]		O60292	Signal-induced proliferation-associated 1-like protein 3 OS=Homo sapiens OX=9606 GN=SIPA1L3 PE=1 SV=3	1.197	0.922588
[R].LQEESQAASEQLR.[K]		O60292	Signal-induced proliferation-associated 1-like protein 3 OS=Homo sapiens OX=9606 GN=SIPA1L3 PE=1 SV=3	0.906	1
[R].GYVQDPFAALLVPGAAR.[R]		O60294	tRNA wybutosine-synthesizing protein 4 OS=Homo sapiens OX=9606 GN=LCMT2 PE=1 SV=3	0.55	0.422188
[R].SYEEDMEIAEGCFR.[H]	1xCarbamidomethyl [C12]	O60306	RNA helicase aquarius OS=Homo sapiens OX=9606 GN=AQR PE=1 SV=4	1.709	0.241032
[R].VGVPTVDLDAQGR.[A]		O60306	RNA helicase aquarius OS=Homo sapiens OX=9606 GN=AQR PE=1 SV=4	1.227	0.835144
[K].DADVEDEDTEEAK.[T]		O60306	RNA helicase aquarius OS=Homo sapiens OX=9606 GN=AQR PE=1 SV=4	1.032	0.999969
[K].MPNQIATLDFNDTFLSIEHLK.[A]		O60306	RNA helicase aquarius OS=Homo sapiens OX=9606 GN=AQR PE=1 SV=4	0.958	0.999969
[R].FQGQQNDYILLSLVR.[T]		O60306	RNA helicase aquarius OS=Homo sapiens OX=9606 GN=AQR PE=1 SV=4	0.806	0.999969
[K].TDVAVQIISNIYHNFPEQR.[T]		O60306	RNA helicase aquarius OS=Homo sapiens OX=9606 GN=AQR PE=1 SV=4	0.756	0.789113
[K].NEILDEVISLSQVTPK.[H]		O60313	Dynamin-like 120 kDa protein, mitochondrial OS=Homo sapiens OX=9606 GN=OPA1 PE=1 SV=3	1.4	0.483059
[K].EEDLAALR.[H]		O60313	Dynamin-like 120 kDa protein, mitochondrial OS=Homo sapiens OX=9606 GN=OPA1 PE=1 SV=3	1.251	0.807526
[K].DTENAIENMVGPDWK.[K]		O60313	Dynamin-like 120 kDa protein, mitochondrial OS=Homo sapiens OX=9606 GN=OPA1 PE=1 SV=3	1.141	0.971721
[K].IDQLQEELLHTQLK.[Y]		O60313	Dynamin-like 120 kDa protein, mitochondrial OS=Homo sapiens OX=9606 GN=OPA1 PE=1 SV=3	1.088	0.999969
[R].GVEVDPSLIK.[D]		O60313	Dynamin-like 120 kDa protein, mitochondrial OS=Homo sapiens OX=9606 GN=OPA1 PE=1 SV=3	1.071	0.999969
[K].ETIFSISK.[A]		O60313	Dynamin-like 120 kDa protein, mitochondrial OS=Homo sapiens OX=9606 GN=OPA1 PE=1 SV=3	1.054	0.999969
[R].SIVTDLVSQMDPHGR.[R]		O60313	Dynamin-like 120 kDa protein, mitochondrial OS=Homo sapiens OX=9606 GN=OPA1 PE=1 SV=3	1.043	0.999969
[K].VTLSEGPHHVALFK.[D]		O60313	Dynamin-like 120 kDa protein, mitochondrial OS=Homo sapiens OX=9606 GN=OPA1 PE=1 SV=3	1.031	0.999969
[K].EVLEDFAEDGEK.[K]		O60313	Dynamin-like 120 kDa protein, mitochondrial OS=Homo sapiens OX=9606 GN=OPA1 PE=1 SV=3	1.002	1
[K].ALGYFAVVTGK.[G]		O60313	Dynamin-like 120 kDa protein, mitochondrial OS=Homo sapiens OX=9606 GN=OPA1 PE=1 SV=3	0.928	0.999969
[K].DFFTSGSPEETAFR.[A]		O60313	Dynamin-like 120 kDa protein, mitochondrial OS=Homo sapiens OX=9606 GN=OPA1 PE=1 SV=3	0.922	0.999969
[K].CNEEHPAYLASDEITTVR.[K]	1xCarbamidomethyl [C1]	O60313	Dynamin-like 120 kDa protein, mitochondrial OS=Homo sapiens OX=9606 GN=OPA1 PE=1 SV=3	0.875	0.985498
[R].QQLTNTEVR.[R]		O60313	Dynamin-like 120 kDa protein, mitochondrial OS=Homo sapiens OX=9606 GN=OPA1 PE=1 SV=3	0.827	0.979654
[K].TSVLEMIAQAR.[I]		O60313	Dynamin-like 120 kDa protein, mitochondrial OS=Homo sapiens OX=9606 GN=OPA1 PE=1 SV=3	0.771	0.683214
[R].VVVVGDQSAGK.[T]		O60313	Dynamin-like 120 kDa protein, mitochondrial OS=Homo sapiens OX=9606 GN=OPA1 PE=1 SV=3
[K].ALLLSSVLSEK.[G]		O60315	Zinc finger E-box-binding homeobox 2 OS=Homo sapiens OX=9606 GN=ZEB2 PE=1 SV=1	0.816	0.958692
[K].EYDELAETQGK.[L]		O60341	Lysine-specific histone demethylase 1A OS=Homo sapiens OX=9606 GN=KDM1A PE=1 SV=2	1.227	0.843082
[R].DITAEFLVK.[S]		O60341	Lysine-specific histone demethylase 1A OS=Homo sapiens OX=9606 GN=KDM1A PE=1 SV=2	1.171	0.927083
[R].NYPATVHGALLSGLR.[E]		O60341	Lysine-specific histone demethylase 1A OS=Homo sapiens OX=9606 GN=KDM1A PE=1 SV=2	1.153	0.942377
[R].STSQTFIYK.[C]		O60341	Lysine-specific histone demethylase 1A OS=Homo sapiens OX=9606 GN=KDM1A PE=1 SV=2	1.133	0.97683
[K].LQELEANPPSDVYLSSR.[D]		O60341	Lysine-specific histone demethylase 1A OS=Homo sapiens OX=9606 GN=KDM1A PE=1 SV=2	1.126	0.974619
[K].VIIIGSGVSGLAAAR.[Q]		O60341	Lysine-specific histone demethylase 1A OS=Homo sapiens OX=9606 GN=KDM1A PE=1 SV=2	0.903	0.991908
[K].QQPPAVQFVPPLPEWK.[T]		O60341	Lysine-specific histone demethylase 1A OS=Homo sapiens OX=9606 GN=KDM1A PE=1 SV=2	0.848	0.960047
[K].IQALESNLENLLTR.[E]		O60343	TBC1 domain family member 4 OS=Homo sapiens OX=9606 GN=TBC1D4 PE=1 SV=2	1.144	0.967197
[R].SLTSSLENIFSR.[G]		O60343	TBC1 domain family member 4 OS=Homo sapiens OX=9606 GN=TBC1D4 PE=1 SV=2	1.115	0.910598
[R].ILEDSGFDEQQEFR.[S]		O60343	TBC1 domain family member 4 OS=Homo sapiens OX=9606 GN=TBC1D4 PE=1 SV=2	1.056	0.999969
[R].FKPEELVDYK.[S]		O60361	Putative nucleoside diphosphate kinase OS=Homo sapiens OX=9606 GN=NME2P1 PE=5 SV=1	0.847	0.881244
[R].NIIHGSDSVK.[S]		O60361; P22392	Putative nucleoside diphosphate kinase OS=Homo sapiens OX=9606 GN=NME2P1 PE=5 SV=1;Nucleoside diphosphate kinase B OS=Homo sapiens OX=9606 GN=NME2 PE=1 SV=1	1.107	0.963948
[K].DRPFFPGLVK.[Y]		O60361; P22392	Putative nucleoside diphosphate kinase OS=Homo sapiens OX=9606 GN=NME2P1 PE=5 SV=1;Nucleoside diphosphate kinase B OS=Homo sapiens OX=9606 GN=NME2 PE=1 SV=1	0.938	0.998838
[K].YMNSGPVVAMVWEGLNVVK.[T]		O60361; P22392	Putative nucleoside diphosphate kinase OS=Homo sapiens OX=9606 GN=NME2P1 PE=5 SV=1;Nucleoside diphosphate kinase B OS=Homo sapiens OX=9606 GN=NME2 PE=1 SV=1	0.764	0.544461
[K].YMNSGPVVAMVWEGLNVVK.[T]	1xOxidation [Y/N/M]	O60361; P22392	Putative nucleoside diphosphate kinase OS=Homo sapiens OX=9606 GN=NME2P1 PE=5 SV=1;Nucleoside diphosphate kinase B OS=Homo sapiens OX=9606 GN=NME2 PE=1 SV=1	0.745	0.375206
[R].YFTWDEVAQR.[S]		O60427	Acyl-CoA (8-3)-desaturase OS=Homo sapiens OX=9606 GN=FADS1 PE=1 SV=3	0.824	0.942377
[R].NEVLCVLTQK.[I]	1xCarbamidomethyl [C5]	O60443	Gasdermin-E OS=Homo sapiens OX=9606 GN=GSDME PE=1 SV=2	1.281	0.708445
[R].EVDADGDLIAVSNLNDSDK.[L]		O60443	Gasdermin-E OS=Homo sapiens OX=9606 GN=GSDME PE=1 SV=2	1.148	0.971119
[K].TVQVSATEDGNVTK.[D]		O60443	Gasdermin-E OS=Homo sapiens OX=9606 GN=GSDME PE=1 SV=2	1.055	0.999969
[R].NPVLQQVLEGR.[N]		O60443	Gasdermin-E OS=Homo sapiens OX=9606 GN=GSDME PE=1 SV=2	1.004	1
[K].QEVDLQQLIR.[D]		O60443	Gasdermin-E OS=Homo sapiens OX=9606 GN=GSDME PE=1 SV=2	0.966	0.999969
[R].ALSDDGVSDLEDPTLTPLK.[D]		O60443	Gasdermin-E OS=Homo sapiens OX=9606 GN=GSDME PE=1 SV=2	0.9	0.988505
[R].IDSVYLDPLVFR.[E]		O60443	Gasdermin-E OS=Homo sapiens OX=9606 GN=GSDME PE=1 SV=2	0.86	0.980224
[R].VGAPLICCEIK.[L]	2xCarbamidomethyl [C7; C8]	O60488	Long-chain-fatty-acid--CoA ligase 4 OS=Homo sapiens OX=9606 GN=ACSL4 PE=1 SV=2	1.726	0.00302691
[K].GYDAPLCNLLLFK.[K]	1xCarbamidomethyl [C7]	O60488	Long-chain-fatty-acid--CoA ligase 4 OS=Homo sapiens OX=9606 GN=ACSL4 PE=1 SV=2	1.647	0.0622419
[K].GDCTVLKPTLMAAVPEIMDR.[I]	1xOxidation [T4]	O60488	Long-chain-fatty-acid--CoA ligase 4 OS=Homo sapiens OX=9606 GN=ACSL4 PE=1 SV=2	1.567	0.271024
[K].GVEGTWVDICNNPAMEAEILK.[E]	1xCarbamidomethyl [C10]	O60488	Long-chain-fatty-acid--CoA ligase 4 OS=Homo sapiens OX=9606 GN=ACSL4 PE=1 SV=2	1.32	0.696517
[K].TALLDISCVK.[H]	1xCarbamidomethyl [C8]	O60488	Long-chain-fatty-acid--CoA ligase 4 OS=Homo sapiens OX=9606 GN=ACSL4 PE=1 SV=2	1.212	0.735333
[R].EILSEENEMQPNGK.[V]		O60488	Long-chain-fatty-acid--CoA ligase 4 OS=Homo sapiens OX=9606 GN=ACSL4 PE=1 SV=2	1.192	0.892053
[K].HIIYVDNK.[A]		O60488	Long-chain-fatty-acid--CoA ligase 4 OS=Homo sapiens OX=9606 GN=ACSL4 PE=1 SV=2	1.168	0.936171
[R].IGYSSPLTLSDQSSK.[I]		O60488	Long-chain-fatty-acid--CoA ligase 4 OS=Homo sapiens OX=9606 GN=ACSL4 PE=1 SV=2	1.069	0.991908
[K].TAEDYSVDENGQR.[W]		O60488	Long-chain-fatty-acid--CoA ligase 4 OS=Homo sapiens OX=9606 GN=ACSL4 PE=1 SV=2	1.061	0.999969
[K].LILGNYK.[W]		O60488	Long-chain-fatty-acid--CoA ligase 4 OS=Homo sapiens OX=9606 GN=ACSL4 PE=1 SV=2	1.034	0.999969
[R].VNNFGSGLTALGLKPK.[N]		O60488	Long-chain-fatty-acid--CoA ligase 4 OS=Homo sapiens OX=9606 GN=ACSL4 PE=1 SV=2	1.02	0.999969
[K].SDQSYVISFVVPNQK.[R]		O60488	Long-chain-fatty-acid--CoA ligase 4 OS=Homo sapiens OX=9606 GN=ACSL4 PE=1 SV=2	1.017	0.999969
[R].SVTHFDSLAVIDIPGADTLDK.[L]		O60488	Long-chain-fatty-acid--CoA ligase 4 OS=Homo sapiens OX=9606 GN=ACSL4 PE=1 SV=2	1.01	0.999969
[K].DWQEGGYTINDKPNPR.[G]		O60488	Long-chain-fatty-acid--CoA ligase 4 OS=Homo sapiens OX=9606 GN=ACSL4 PE=1 SV=2	0.981	1
[R].GEIVIGGQNISMGYFK.[N]		O60488	Long-chain-fatty-acid--CoA ligase 4 OS=Homo sapiens OX=9606 GN=ACSL4 PE=1 SV=2	0.779	0.706992
[R].MMLSGGAPLSPQTHR.[F]	1xOxidation [S/M]	O60488	Long-chain-fatty-acid--CoA ligase 4 OS=Homo sapiens OX=9606 GN=ACSL4 PE=1 SV=2	0.01	6.5649e-16
[K].LQAGEYVSLGK.[V]		O60488; O95573	Long-chain-fatty-acid--CoA ligase 4 OS=Homo sapiens OX=9606 GN=ACSL4 PE=1 SV=2;Long-chain-fatty-acid--CoA ligase 3 OS=Homo sapiens OX=9606 GN=ACSL3 PE=1 SV=3	1.144	0.832454
[R].LSPEPWTPETGLVTDAFK.[L]		O60488; O95573	Long-chain-fatty-acid--CoA ligase 4 OS=Homo sapiens OX=9606 GN=ACSL4 PE=1 SV=2;Long-chain-fatty-acid--CoA ligase 3 OS=Homo sapiens OX=9606 GN=ACSL3 PE=1 SV=3	1.08	0.965021
[R].LITKPQNLNDAYGPPSNFLEIDVSNPQTVGVGR.[G]		O60493	Sorting nexin-3 OS=Homo sapiens OX=9606 GN=SNX3 PE=1 SV=3	0.955	0.999969
[R].GDDGIFDDNFIEER.[K]		O60493	Sorting nexin-3 OS=Homo sapiens OX=9606 GN=SNX3 PE=1 SV=3	0.938	0.999969
[K].ASVVDGTPLVAAPSLNATTVVTTVYQEPIMSQGAALSGEPTTLTK.[E]		O60502	Protein O-GlcNAcase OS=Homo sapiens OX=9606 GN=OGA PE=1 SV=2	1.846	0.0827162
[K].GVLTNPNCEFEANYVAIHTLATWYK.[S]	1xCarbamidomethyl [C8]	O60502	Protein O-GlcNAcase OS=Homo sapiens OX=9606 GN=OGA PE=1 SV=2	1.053	0.999969
[R].GGLAGEFQR.[L]		O60502	Protein O-GlcNAcase OS=Homo sapiens OX=9606 GN=OGA PE=1 SV=2	0.968	0.999969
[R].LFLGPYK.[G]		O60502	Protein O-GlcNAcase OS=Homo sapiens OX=9606 GN=OGA PE=1 SV=2	0.885	0.970283
[K].LLPGIEVLWTGPK.[V]		O60502	Protein O-GlcNAcase OS=Homo sapiens OX=9606 GN=OGA PE=1 SV=2	0.87	0.994525
[K].ESQATLEER.[E]		O60502	Protein O-GlcNAcase OS=Homo sapiens OX=9606 GN=OGA PE=1 SV=2	0.746	0.769909
[K].NDNQILSEIVEAK.[M]		O60502	Protein O-GlcNAcase OS=Homo sapiens OX=9606 GN=OGA PE=1 SV=2	0.723	0.397923
[R].SHSSAQFLIGDQEPWAFR.[G]		O60502	Protein O-GlcNAcase OS=Homo sapiens OX=9606 GN=OGA PE=1 SV=2	0.663	0.388949
[R].LMMDPLTGLNR.[G]		O60506	Heterogeneous nuclear ribonucleoprotein Q OS=Homo sapiens OX=9606 GN=SYNCRIP PE=1 SV=2	1.643	0.0255024
[R].GYAFVTFCTK.[E]	1xCarbamidomethyl [C8]	O60506	Heterogeneous nuclear ribonucleoprotein Q OS=Homo sapiens OX=9606 GN=SYNCRIP PE=1 SV=2	1.35	0.540062
[R].DLFEDELVPLFEK.[A]		O60506	Heterogeneous nuclear ribonucleoprotein Q OS=Homo sapiens OX=9606 GN=SYNCRIP PE=1 SV=2	1.33	0.193385
[K].VTEGLTDVILYHQPDDKK.[K]		O60506	Heterogeneous nuclear ribonucleoprotein Q OS=Homo sapiens OX=9606 GN=SYNCRIP PE=1 SV=2	1.102	0.980154
[K].VTEGLTDVILYHQPDDK.[K]		O60506	Heterogeneous nuclear ribonucleoprotein Q OS=Homo sapiens OX=9606 GN=SYNCRIP PE=1 SV=2	1.077	0.92013
[K].VWGNVGTVEWADPIEDPDPEVMAK.[V]		O60506	Heterogeneous nuclear ribonucleoprotein Q OS=Homo sapiens OX=9606 GN=SYNCRIP PE=1 SV=2	1.03	0.999969
[K].EFNEDGALAVLQQFK.[D]		O60506	Heterogeneous nuclear ribonucleoprotein Q OS=Homo sapiens OX=9606 GN=SYNCRIP PE=1 SV=2	1.011	0.999969
[R].LMMDPLTGLNR.[G]	1xOxidation [M]	O60506	Heterogeneous nuclear ribonucleoprotein Q OS=Homo sapiens OX=9606 GN=SYNCRIP PE=1 SV=2	1.007	1
[R].DLFEDELVPLFEK.[A]	1xOxidation [D/F]	O60506	Heterogeneous nuclear ribonucleoprotein Q OS=Homo sapiens OX=9606 GN=SYNCRIP PE=1 SV=2	0.992	1
[K].DLEGENIEIVFAKPPDQK.[R]		O60506	Heterogeneous nuclear ribonucleoprotein Q OS=Homo sapiens OX=9606 GN=SYNCRIP PE=1 SV=2	0.963	0.999969
[K].SENQEFYQDTFGQQWK.[-]		O60506	Heterogeneous nuclear ribonucleoprotein Q OS=Homo sapiens OX=9606 GN=SYNCRIP PE=1 SV=2	0.901	0.986287
[K].YGGPPPDSVYSGQQPSVGTEIFVGK.[I]		O60506	Heterogeneous nuclear ribonucleoprotein Q OS=Homo sapiens OX=9606 GN=SYNCRIP PE=1 SV=2	0.895	0.991908
[K].DYAFIHFDER.[D]		O60506	Heterogeneous nuclear ribonucleoprotein Q OS=Homo sapiens OX=9606 GN=SYNCRIP PE=1 SV=2	0.888	0.920855
[K].LDEIYVAGLVAHSDLDER.[A]		O60506	Heterogeneous nuclear ribonucleoprotein Q OS=Homo sapiens OX=9606 GN=SYNCRIP PE=1 SV=2	0.869	0.884207
[R].NLANTVTEEILEK.[A]		O60506	Heterogeneous nuclear ribonucleoprotein Q OS=Homo sapiens OX=9606 GN=SYNCRIP PE=1 SV=2	0.863	0.741588
[R].QTNNQNWGSQPIAQQPLQGGDHSGNYGYK.[S]		O60506	Heterogeneous nuclear ribonucleoprotein Q OS=Homo sapiens OX=9606 GN=SYNCRIP PE=1 SV=2	0.839	0.896047
[K].LYNNHEIR.[S]		O60506	Heterogeneous nuclear ribonucleoprotein Q OS=Homo sapiens OX=9606 GN=SYNCRIP PE=1 SV=2	0.805	0.587926
[K].DSDLSHVQNK.[S]		O60506	Heterogeneous nuclear ribonucleoprotein Q OS=Homo sapiens OX=9606 GN=SYNCRIP PE=1 SV=2	0.745	0.53922
[K].EAQAQGDPVASAIK.[E]		O60524	Nuclear export mediator factor NEMF OS=Homo sapiens OX=9606 GN=NEMF PE=1 SV=4	1.253	0.811085
[R].FSTIDLR.[A]		O60524	Nuclear export mediator factor NEMF OS=Homo sapiens OX=9606 GN=NEMF PE=1 SV=4	0.994	1
[K].DEGEETLNYPDTTIDLSHLQPQR.[S]		O60524	Nuclear export mediator factor NEMF OS=Homo sapiens OX=9606 GN=NEMF PE=1 SV=4	0.941	0.999969
[K].ATLLLESGIR.[I]		O60524	Nuclear export mediator factor NEMF OS=Homo sapiens OX=9606 GN=NEMF PE=1 SV=4	0.931	0.999969
[K].VSAPNLLNVK.[R]		O60524	Nuclear export mediator factor NEMF OS=Homo sapiens OX=9606 GN=NEMF PE=1 SV=4	0.931	0.999969
[R].LTEIVASAPK.[G]		O60524	Nuclear export mediator factor NEMF OS=Homo sapiens OX=9606 GN=NEMF PE=1 SV=4	0.927	0.999969
[R].VNNVYDVDNK.[T]		O60524	Nuclear export mediator factor NEMF OS=Homo sapiens OX=9606 GN=NEMF PE=1 SV=4	0.58	0.142661
[K].ISFDLAEYTADVDGVGTLR.[L]		O60547	GDP-mannose 4,6 dehydratase OS=Homo sapiens OX=9606 GN=GMDS PE=1 SV=1	0.716	0.897939
[K].RGPSEETGGAVFDHPAK.[I]		O60563	Cyclin-T1 OS=Homo sapiens OX=9606 GN=CCNT1 PE=1 SV=1	0.865	0.999969
[R].YDCVISSPR.[K]	1xCarbamidomethyl [C3]	O60568	Multifunctional procollagen lysine hydroxylase and glycosyltransferase LH3 OS=Homo sapiens OX=9606 GN=PLOD3 PE=1 SV=1	1.584	0.25302
[K].DDDDDQLFYTR.[L]		O60568	Multifunctional procollagen lysine hydroxylase and glycosyltransferase LH3 OS=Homo sapiens OX=9606 GN=PLOD3 PE=1 SV=1	1.265	0.793602
[K].LVGPEEALSPGEAR.[D]		O60568	Multifunctional procollagen lysine hydroxylase and glycosyltransferase LH3 OS=Homo sapiens OX=9606 GN=PLOD3 PE=1 SV=1	1.069	0.999969
[K].QVGYEDQWLQLLR.[T]		O60568	Multifunctional procollagen lysine hydroxylase and glycosyltransferase LH3 OS=Homo sapiens OX=9606 GN=PLOD3 PE=1 SV=1	0.944	0.999969
[K].LWSNFWGALSPDEYYAR.[S]		O60568	Multifunctional procollagen lysine hydroxylase and glycosyltransferase LH3 OS=Homo sapiens OX=9606 GN=PLOD3 PE=1 SV=1	0.527	0.353765
[R].VFLAVFVEQPTPFLPR.[F]		O60568	Multifunctional procollagen lysine hydroxylase and glycosyltransferase LH3 OS=Homo sapiens OX=9606 GN=PLOD3 PE=1 SV=1
[R].TPGRPTSSQSYEQNIK.[Q]		O60573	Eukaryotic translation initiation factor 4E type 2 OS=Homo sapiens OX=9606 GN=EIF4E2 PE=1 SV=1	0.852	0.978664
[K].LLSALCILPQPEDMNER.[V]	1xCarbamidomethyl [C6]	O60610	Protein diaphanous homolog 1 OS=Homo sapiens OX=9606 GN=DIAPH1 PE=1 SV=2	2.173	0.0178102
[K].LVAEDLSQDCFWTK.[V]	1xCarbamidomethyl [C10]	O60610	Protein diaphanous homolog 1 OS=Homo sapiens OX=9606 GN=DIAPH1 PE=1 SV=2	1.109	0.981151
[R].DVQNFPAATDEKDK.[F]		O60610	Protein diaphanous homolog 1 OS=Homo sapiens OX=9606 GN=DIAPH1 PE=1 SV=2	1.047	0.999969
[R].LNAILFK.[L]		O60610	Protein diaphanous homolog 1 OS=Homo sapiens OX=9606 GN=DIAPH1 PE=1 SV=2	1.045	0.999969
[K].NSETFPTILEEAK.[E]		O60610	Protein diaphanous homolog 1 OS=Homo sapiens OX=9606 GN=DIAPH1 PE=1 SV=2	1.005	0.999969
[K].LYKPEVQLR.[R]		O60610	Protein diaphanous homolog 1 OS=Homo sapiens OX=9606 GN=DIAPH1 PE=1 SV=2	0.993	1
[RK].LDSELTAR.[KH]		O60610	Protein diaphanous homolog 1 OS=Homo sapiens OX=9606 GN=DIAPH1 PE=1 SV=2	0.993	1
[K].TAQNLSIFLGSFR.[M]		O60610	Protein diaphanous homolog 1 OS=Homo sapiens OX=9606 GN=DIAPH1 PE=1 SV=2	0.978	1
[K].QDLEAEVSQLTGEVAK.[L]		O60610	Protein diaphanous homolog 1 OS=Homo sapiens OX=9606 GN=DIAPH1 PE=1 SV=2	0.948	0.999969
[K].LQDLQGEK.[D]		O60610	Protein diaphanous homolog 1 OS=Homo sapiens OX=9606 GN=DIAPH1 PE=1 SV=2	0.943	0.999969
[R].LGLHQVLQDLR.[E]		O60610	Protein diaphanous homolog 1 OS=Homo sapiens OX=9606 GN=DIAPH1 PE=1 SV=2	0.935	0.999969
[K].EDRFENNELFAK.[L]		O60610	Protein diaphanous homolog 1 OS=Homo sapiens OX=9606 GN=DIAPH1 PE=1 SV=2	0.916	0.995414
[K].ELGEYFLFDPK.[K]		O60610	Protein diaphanous homolog 1 OS=Homo sapiens OX=9606 GN=DIAPH1 PE=1 SV=2	0.91	0.991908
[R].VQLNVFDEQGEEDSYDLK.[G]		O60610	Protein diaphanous homolog 1 OS=Homo sapiens OX=9606 GN=DIAPH1 PE=1 SV=2	0.906	0.99715
[K].FPDELAHVEK.[A]		O60610	Protein diaphanous homolog 1 OS=Homo sapiens OX=9606 GN=DIAPH1 PE=1 SV=2	0.895	0.991908
[K].EETAGSYDSR.[N]		O60610	Protein diaphanous homolog 1 OS=Homo sapiens OX=9606 GN=DIAPH1 PE=1 SV=2	0.803	0.92013
[R].VSAENLQK.[N]		O60610	Protein diaphanous homolog 1 OS=Homo sapiens OX=9606 GN=DIAPH1 PE=1 SV=2	0.72	0.553044
[R].NDYEARPQYYK.[L]		O60610	Protein diaphanous homolog 1 OS=Homo sapiens OX=9606 GN=DIAPH1 PE=1 SV=2	0.596	0.550725
[K].LSVEEFFMDLHNFR.[N]		O60610	Protein diaphanous homolog 1 OS=Homo sapiens OX=9606 GN=DIAPH1 PE=1 SV=2	0.586	0.190421
[R].HELQVEMK.[K]	1xOxidation [M7]	O60610	Protein diaphanous homolog 1 OS=Homo sapiens OX=9606 GN=DIAPH1 PE=1 SV=2	0.525	0.0623629
[R].GCCQEEAQFETK.[K]	2xCarbamidomethyl [C2; C3]	O60613	Selenoprotein F OS=Homo sapiens OX=9606 GN=SELENOF PE=1 SV=4	1.309	0.817657
[K].WNTDSVEEFLSEK.[L]		O60613	Selenoprotein F OS=Homo sapiens OX=9606 GN=SELENOF PE=1 SV=4	1.026	0.999969
[K].YVLDDLIVAK.[N]		O60645	Exocyst complex component 3 OS=Homo sapiens OX=9606 GN=EXOC3 PE=1 SV=3	1.199	0.939887
[R].ETQDLIEQGALLQAHR.[K]		O60645	Exocyst complex component 3 OS=Homo sapiens OX=9606 GN=EXOC3 PE=1 SV=3	0.995	1
[K].NIFSVPEIVR.[E]	1xCarbonyl [E7]	O60645	Exocyst complex component 3 OS=Homo sapiens OX=9606 GN=EXOC3 PE=1 SV=3
[R].LGQMVLSGVDTVLGK.[S]	1xOxidation [M/L]	O60664	Perilipin-3 OS=Homo sapiens OX=9606 GN=PLIN3 PE=1 SV=3	1.526	0.15778
[R].DIAQQLQATCTSLGSSIQGLPTNVK.[D]	1xCarbamidomethyl [C10]	O60664	Perilipin-3 OS=Homo sapiens OX=9606 GN=PLIN3 PE=1 SV=3	1.41	0.111846
[K].SVVTGGVQSVMGSR.[L]	1xOxidation [S/M/Q]	O60664	Perilipin-3 OS=Homo sapiens OX=9606 GN=PLIN3 PE=1 SV=3	1.323	0.558845
[R].LGQMVLSGVDTVLGK.[S]		O60664	Perilipin-3 OS=Homo sapiens OX=9606 GN=PLIN3 PE=1 SV=3	1.282	0.676693
[K].SVVTGGVQSVMGSR.[L]		O60664	Perilipin-3 OS=Homo sapiens OX=9606 GN=PLIN3 PE=1 SV=3	1.09	0.939887
[R].QEQSYFVR.[L]		O60664	Perilipin-3 OS=Homo sapiens OX=9606 GN=PLIN3 PE=1 SV=3	1.03	0.999969
[K].VSGAQEMVSSAK.[D]		O60664	Perilipin-3 OS=Homo sapiens OX=9606 GN=PLIN3 PE=1 SV=3	1.011	0.999969
[K].DTVATQLSEAVDATR.[G]		O60664	Perilipin-3 OS=Homo sapiens OX=9606 GN=PLIN3 PE=1 SV=3	0.993	1
[K].LEENLPILQQPTEK.[V]		O60664	Perilipin-3 OS=Homo sapiens OX=9606 GN=PLIN3 PE=1 SV=3	0.978	0.999969
[K].SEEWADNHLPLTDAELAR.[I]		O60664	Perilipin-3 OS=Homo sapiens OX=9606 GN=PLIN3 PE=1 SV=3	0.956	0.999969
[R].TLTAAAVSGAQPILSK.[L]		O60664	Perilipin-3 OS=Homo sapiens OX=9606 GN=PLIN3 PE=1 SV=3	0.919	0.979978
[R].IATSLDGFDVASVQQQR.[Q]		O60664	Perilipin-3 OS=Homo sapiens OX=9606 GN=PLIN3 PE=1 SV=3	0.917	0.970283
[K].LEPQIASASEYAHR.[G]		O60664	Perilipin-3 OS=Homo sapiens OX=9606 GN=PLIN3 PE=1 SV=3	0.914	0.945274
[K].QLQGPEKEPPKPEQVESR.[A]		O60664	Perilipin-3 OS=Homo sapiens OX=9606 GN=PLIN3 PE=1 SV=3	0.875	0.944636
[K].VSGAQEMVSSAK.[D]	1xOxidation [E/S/M]	O60664	Perilipin-3 OS=Homo sapiens OX=9606 GN=PLIN3 PE=1 SV=3	0.865	0.94451
[R].LGSLSER.[L]		O60664	Perilipin-3 OS=Homo sapiens OX=9606 GN=PLIN3 PE=1 SV=3	0.847	0.879887
[R].QVEDLQATFSSIHSFQDLSSSILAQSR.[E]		O60664	Perilipin-3 OS=Homo sapiens OX=9606 GN=PLIN3 PE=1 SV=3	0.781	0.392336
[K].ESYPHIK.[T]		O60664	Perilipin-3 OS=Homo sapiens OX=9606 GN=PLIN3 PE=1 SV=3	0.706	0.87999
[R].QHAYEHSLGK.[L]		O60664	Perilipin-3 OS=Homo sapiens OX=9606 GN=PLIN3 PE=1 SV=3	0.218	2.01215e-08
[R].EALDHMVEYVAQNTPVTWLVGPFAPGITEK.[A]		O60664	Perilipin-3 OS=Homo sapiens OX=9606 GN=PLIN3 PE=1 SV=3	0.01	6.5649e-16
[R].LFTSAEETFSHCK.[S]	1xCarbamidomethyl [C12]	O60678	Protein arginine N-methyltransferase 3 OS=Homo sapiens OX=9606 GN=PRMT3 PE=1 SV=4	1.509	0.283061
[K].GGSVYPDICTISLVAVSDVNK.[H]	1xCarbamidomethyl [C9]	O60678	Protein arginine N-methyltransferase 3 OS=Homo sapiens OX=9606 GN=PRMT3 PE=1 SV=4	1.12	0.99328
[K].LEDTITLIK.[G]		O60678	Protein arginine N-methyltransferase 3 OS=Homo sapiens OX=9606 GN=PRMT3 PE=1 SV=4	0.958	0.999969
[K].VLGVDQSEILYQAMDIIR.[L]		O60678	Protein arginine N-methyltransferase 3 OS=Homo sapiens OX=9606 GN=PRMT3 PE=1 SV=4	0.86	0.991908
[R].IAFWDDVYGFK.[M]		O60678	Protein arginine N-methyltransferase 3 OS=Homo sapiens OX=9606 GN=PRMT3 PE=1 SV=4	0.849	0.96547
[K].NNALNPEEMR.[R]		O60684	Importin subunit alpha-7 OS=Homo sapiens OX=9606 GN=KPNA6 PE=1 SV=1	1.259	0.826827
[R].SGSGVNPYCGLIEEAYGLDK.[I]	1xCarbamidomethyl [C9]	O60684	Importin subunit alpha-7 OS=Homo sapiens OX=9606 GN=KPNA6 PE=1 SV=1	1.036	0.999969
[K].EPSPPIDEVINTPR.[V]		O60684	Importin subunit alpha-7 OS=Homo sapiens OX=9606 GN=KPNA6 PE=1 SV=1	0.964	0.999969
[K].EAAWAITNATSGGTPEQIR.[Y]		O60684	Importin subunit alpha-7 OS=Homo sapiens OX=9606 GN=KPNA6 PE=1 SV=1	0.822	0.779911
[K].EACWTISNITAGNR.[A]	1xCarbamidomethyl [C3]	O60684; P52294	Importin subunit alpha-7 OS=Homo sapiens OX=9606 GN=KPNA6 PE=1 SV=1;Importin subunit alpha-5 OS=Homo sapiens OX=9606 GN=KPNA1 PE=1 SV=3	1.382	0.53945
[K].IEFLQSHENQEIYQK.[A]		O60684; P52294	Importin subunit alpha-7 OS=Homo sapiens OX=9606 GN=KPNA6 PE=1 SV=1;Importin subunit alpha-5 OS=Homo sapiens OX=9606 GN=KPNA1 PE=1 SV=3	0.939	0.999969
[K].IVQVALNGLENILR.[L]		O60684; P52294	Importin subunit alpha-7 OS=Homo sapiens OX=9606 GN=KPNA6 PE=1 SV=1;Importin subunit alpha-5 OS=Homo sapiens OX=9606 GN=KPNA1 PE=1 SV=3	0.67	0.693181
[R].VTVVDVNESR.[I]		O60701	UDP-glucose 6-dehydrogenase OS=Homo sapiens OX=9606 GN=UGDH PE=1 SV=1	1.151	0.950468
[R].VLIGGDETPEGQR.[A]		O60701	UDP-glucose 6-dehydrogenase OS=Homo sapiens OX=9606 GN=UGDH PE=1 SV=1	1.148	0.95513
[R].ESSSIYISK.[Y]		O60701	UDP-glucose 6-dehydrogenase OS=Homo sapiens OX=9606 GN=UGDH PE=1 SV=1	1.116	0.981089
[R].ISSINSISALCEATGADVEEVATAIGMDQR.[I]	1xCarbamidomethyl [C11]	O60701	UDP-glucose 6-dehydrogenase OS=Homo sapiens OX=9606 GN=UGDH PE=1 SV=1	0.981	1
[R].IFDANTKPNLNLQVLSNPEFLAEGTAIK.[D]		O60701	UDP-glucose 6-dehydrogenase OS=Homo sapiens OX=9606 GN=UGDH PE=1 SV=1	0.885	0.981715
[R].EQIVVDLSHPGVSEDDQVSR.[L]		O60701	UDP-glucose 6-dehydrogenase OS=Homo sapiens OX=9606 GN=UGDH PE=1 SV=1	0.856	0.950184
[K].FSLQDPPNK.[K]		O60701	UDP-glucose 6-dehydrogenase OS=Homo sapiens OX=9606 GN=UGDH PE=1 SV=1	0.838	0.8538
[R].IIDSLFNTVTDK.[K]		O60701	UDP-glucose 6-dehydrogenase OS=Homo sapiens OX=9606 GN=UGDH PE=1 SV=1	0.8	0.789317
[K].IAILGFAFK.[K]		O60701	UDP-glucose 6-dehydrogenase OS=Homo sapiens OX=9606 GN=UGDH PE=1 SV=1	0.611	0.530453
[R].YQEAAPNVANNTGPHAASCFGAK.[K]	1xCarbamidomethyl [C19]	O60716	Catenin delta-1 OS=Homo sapiens OX=9606 GN=CTNND1 PE=1 SV=1	1.744	0.0732331
[R].TVQPVAMGPDGLPVDASSVSNNYIQTLGR.[D]		O60716	Catenin delta-1 OS=Homo sapiens OX=9606 GN=CTNND1 PE=1 SV=1	1.34	0.557804
[R].FHPEPYGLEDDQR.[S]		O60716	Catenin delta-1 OS=Homo sapiens OX=9606 GN=CTNND1 PE=1 SV=1	1.133	0.978664
[K].ALSAIADLLTNEHER.[V]		O60716	Catenin delta-1 OS=Homo sapiens OX=9606 GN=CTNND1 PE=1 SV=1	1.059	0.998838
[K].KPIEDPANDTVDFPK.[R]		O60716	Catenin delta-1 OS=Homo sapiens OX=9606 GN=CTNND1 PE=1 SV=1	1.038	0.999969
[R].NLSYQVHR.[E]		O60716	Catenin delta-1 OS=Homo sapiens OX=9606 GN=CTNND1 PE=1 SV=1	1.008	0.999969
[K].SLDNNYSTPNER.[G]		O60716	Catenin delta-1 OS=Homo sapiens OX=9606 GN=CTNND1 PE=1 SV=1	0.94	0.999969
[K].HAIPNLVK.[N]		O60716	Catenin delta-1 OS=Homo sapiens OX=9606 GN=CTNND1 PE=1 SV=1	0.927	0.999969
[R].VGGSSVDLHR.[F]		O60716	Catenin delta-1 OS=Homo sapiens OX=9606 GN=CTNND1 PE=1 SV=1	0.924	0.999969
[K].SDFQVNLNNASR.[S]		O60716	Catenin delta-1 OS=Homo sapiens OX=9606 GN=CTNND1 PE=1 SV=1	0.907	0.991908
[R].HYEDGYPGGSDNYGSLSR.[V]		O60716	Catenin delta-1 OS=Homo sapiens OX=9606 GN=CTNND1 PE=1 SV=1	0.884	0.994411
[K].GIPVLVGLLDHPK.[K]		O60716	Catenin delta-1 OS=Homo sapiens OX=9606 GN=CTNND1 PE=1 SV=1	0.712	0.604075
[R].IYISLLK.[E]		O60716	Catenin delta-1 OS=Homo sapiens OX=9606 GN=CTNND1 PE=1 SV=1	0.646	0.402522
[K].MNESDAWFEEK.[Q]		O60749	Sorting nexin-2 OS=Homo sapiens OX=9606 GN=SNX2 PE=1 SV=2	1.053	0.999969
[R].AVNTQALSGAGILR.[M]		O60749	Sorting nexin-2 OS=Homo sapiens OX=9606 GN=SNX2 PE=1 SV=2	1.018	0.999969
[K].ELSANTAAFAK.[S]		O60749	Sorting nexin-2 OS=Homo sapiens OX=9606 GN=SNX2 PE=1 SV=2	1.003	1
[K].YLESLVQTQQQLIK.[Y]		O60749	Sorting nexin-2 OS=Homo sapiens OX=9606 GN=SNX2 PE=1 SV=2	0.993	1
[K].EDSSSTEFVEK.[R]		O60749	Sorting nexin-2 OS=Homo sapiens OX=9606 GN=SNX2 PE=1 SV=2	0.993	1
[K].HPTLLQDPDLR.[Q]		O60749	Sorting nexin-2 OS=Homo sapiens OX=9606 GN=SNX2 PE=1 SV=2	0.915	0.999969
[R].FSDFLGLHSK.[L]		O60749	Sorting nexin-2 OS=Homo sapiens OX=9606 GN=SNX2 PE=1 SV=2	0.849	0.902315
[K].SAAMLGNSEDHTALSR.[A]	1xOxidation [M4]	O60749	Sorting nexin-2 OS=Homo sapiens OX=9606 GN=SNX2 PE=1 SV=2	0.81	0.999969
[K].QQQFENLDQQLR.[K]		O60749	Sorting nexin-2 OS=Homo sapiens OX=9606 GN=SNX2 PE=1 SV=2	0.779	0.459827
[K].WEDAQITLLK.[K]		O60749	Sorting nexin-2 OS=Homo sapiens OX=9606 GN=SNX2 PE=1 SV=2	0.745	0.534214
[R].QLNYTIGEVPISFVDR.[V]		O60762	Dolichol-phosphate mannosyltransferase subunit 1 OS=Homo sapiens OX=9606 GN=DPM1 PE=1 SV=1	1.077	0.999969
[K].EGNFDIVSGTR.[Y]		O60762	Dolichol-phosphate mannosyltransferase subunit 1 OS=Homo sapiens OX=9606 GN=DPM1 PE=1 SV=1	1.022	0.999969
[K].YSVLLPTYNER.[E]		O60762	Dolichol-phosphate mannosyltransferase subunit 1 OS=Homo sapiens OX=9606 GN=DPM1 PE=1 SV=1	0.969	0.999969
[K].LGGNEIVSFLK.[G]		O60762	Dolichol-phosphate mannosyltransferase subunit 1 OS=Homo sapiens OX=9606 GN=DPM1 PE=1 SV=1	0.91	0.988407
[R].VASSTLLDDR.[R]		O60763	General vesicular transport factor p115 OS=Homo sapiens OX=9606 GN=USO1 PE=1 SV=2	100	6.5649e-16
[K].CQNEQLQTAVTQQVSQIQQHK.[D]	1xCarbamidomethyl [C1]	O60763	General vesicular transport factor p115 OS=Homo sapiens OX=9606 GN=USO1 PE=1 SV=2	1.462	0.329733
[R].VLVSPTNPPGATSSCQK.[A]	1xCarbamidomethyl [C15]	O60763	General vesicular transport factor p115 OS=Homo sapiens OX=9606 GN=USO1 PE=1 SV=2	1.303	0.698526
[R].EQDLQLEELR.[Q]		O60763	General vesicular transport factor p115 OS=Homo sapiens OX=9606 GN=USO1 PE=1 SV=2	1.117	0.970283
[K].EQLDSSNSTIAILQTEK.[D]		O60763	General vesicular transport factor p115 OS=Homo sapiens OX=9606 GN=USO1 PE=1 SV=2	1.041	0.999969
[K].IVAFENAFER.[L]		O60763	General vesicular transport factor p115 OS=Homo sapiens OX=9606 GN=USO1 PE=1 SV=2	1.002	0.999969
[R].NDGVLLLQALTR.[S]		O60763	General vesicular transport factor p115 OS=Homo sapiens OX=9606 GN=USO1 PE=1 SV=2	0.985	1
[K].SQLNSQSVEITK.[L]		O60763	General vesicular transport factor p115 OS=Homo sapiens OX=9606 GN=USO1 PE=1 SV=2	0.906	0.991908
[R].LSALLQETK.[E]		O60763	General vesicular transport factor p115 OS=Homo sapiens OX=9606 GN=USO1 PE=1 SV=2	0.87	0.963948
[R].QSEDLGSQFTEIFIK.[Q]		O60763	General vesicular transport factor p115 OS=Homo sapiens OX=9606 GN=USO1 PE=1 SV=2	0.832	0.901644
[K].SSQTSGTNEQSSAIVSAR.[D]		O60763	General vesicular transport factor p115 OS=Homo sapiens OX=9606 GN=USO1 PE=1 SV=2	0.827	0.929948
[K].NNNSNQNFFK.[E]		O60763	General vesicular transport factor p115 OS=Homo sapiens OX=9606 GN=USO1 PE=1 SV=2	0.513	0.0438825
[K].ILQDVADEEIAALPR.[D]		O60783	28S ribosomal protein S14, mitochondrial OS=Homo sapiens OX=9606 GN=MRPS14 PE=1 SV=1	1.141	0.964885
[R].HLADHGQLSGIQR.[A]		O60783	28S ribosomal protein S14, mitochondrial OS=Homo sapiens OX=9606 GN=MRPS14 PE=1 SV=1	0.77	0.985402
[R].AGLQSLEASGR.[L]		O60784	Target of Myb protein 1 OS=Homo sapiens OX=9606 GN=TOM1 PE=1 SV=2	1.096	0.922588
[K].YEAPQATDGLAGALDAR.[Q]		O60784	Target of Myb protein 1 OS=Homo sapiens OX=9606 GN=TOM1 PE=1 SV=2	0.974	1
[K].VLNLIQSWADAFR.[S]		O60784	Target of Myb protein 1 OS=Homo sapiens OX=9606 GN=TOM1 PE=1 SV=2	0.812	0.997916
[R].EQLEGVNR.[S]		O60826	Coiled-coil domain-containing protein 22 OS=Homo sapiens OX=9606 GN=CCDC22 PE=1 SV=1	0.963	0.999969
[R].QSWGLLGAPIQAR.[D]		O60826	Coiled-coil domain-containing protein 22 OS=Homo sapiens OX=9606 GN=CCDC22 PE=1 SV=1	0.733	0.86836
[K].DEELDPMDPSSYSDAPR.[G]		O60828	Polyglutamine-binding protein 1 OS=Homo sapiens OX=9606 GN=PQBP1 PE=1 SV=1	1.124	0.975791
[K].HLEPEPEEEIIAEDYDDDPVDYEATR.[L]		O60828	Polyglutamine-binding protein 1 OS=Homo sapiens OX=9606 GN=PQBP1 PE=1 SV=1	0.955	0.999969
[K].EDPWNSITSGALTGAVLAAR.[S]		O60830	Mitochondrial import inner membrane translocase subunit Tim17-B OS=Homo sapiens OX=9606 GN=TIMM17B PE=1 SV=1	0.998	0.999969
[R].YTAQQFR.[N]		O60830	Mitochondrial import inner membrane translocase subunit Tim17-B OS=Homo sapiens OX=9606 GN=TIMM17B PE=1 SV=1	0.726	0.920278
[R].ALDDFVLGSAR.[L]		O60831	PRA1 family protein 2 OS=Homo sapiens OX=9606 GN=PRAF2 PE=1 SV=1	1.086	0.995801
[R].LHNAIEGGTQLSR.[A]		O60832	H/ACA ribonucleoprotein complex subunit DKC1 OS=Homo sapiens OX=9606 GN=DKC1 PE=1 SV=3	100	6.5649e-16
[K].IMLPGVLR.[Y]		O60832	H/ACA ribonucleoprotein complex subunit DKC1 OS=Homo sapiens OX=9606 GN=DKC1 PE=1 SV=3	1.229	0.796482
[R].TTHYTPLACGSNPLK.[R]	1xCarbamidomethyl [C9]	O60832	H/ACA ribonucleoprotein complex subunit DKC1 OS=Homo sapiens OX=9606 GN=DKC1 PE=1 SV=3	1.217	0.782763
[K].EYVGIVR.[L]		O60832	H/ACA ribonucleoprotein complex subunit DKC1 OS=Homo sapiens OX=9606 GN=DKC1 PE=1 SV=3	1.131	0.968943
[K].SLPEEDVAEIQHAEEFLIKPESK.[V]		O60832	H/ACA ribonucleoprotein complex subunit DKC1 OS=Homo sapiens OX=9606 GN=DKC1 PE=1 SV=3	1.102	0.945154
[K].LDTSQWPLLLK.[N]		O60832	H/ACA ribonucleoprotein complex subunit DKC1 OS=Homo sapiens OX=9606 GN=DKC1 PE=1 SV=3	1.097	0.96547
[K].QEYVDYSESAK.[K]		O60832	H/ACA ribonucleoprotein complex subunit DKC1 OS=Homo sapiens OX=9606 GN=DKC1 PE=1 SV=3	1.008	0.999969
[R].TGFINLDKPSNPSSHEVVAWIR.[R]		O60832	H/ACA ribonucleoprotein complex subunit DKC1 OS=Homo sapiens OX=9606 GN=DKC1 PE=1 SV=3	0.985	0.999969
[K].KEVVAEVVK.[A]		O60832	H/ACA ribonucleoprotein complex subunit DKC1 OS=Homo sapiens OX=9606 GN=DKC1 PE=1 SV=3	0.961	0.999969
[K].APQVVAEAAK.[T]		O60832	H/ACA ribonucleoprotein complex subunit DKC1 OS=Homo sapiens OX=9606 GN=DKC1 PE=1 SV=3	0.95	0.999969
[R].EIGDYIR.[T]		O60832	H/ACA ribonucleoprotein complex subunit DKC1 OS=Homo sapiens OX=9606 GN=DKC1 PE=1 SV=3	0.945	0.999969
[K].AGLESGAEPGDGDSDTTK.[K]		O60832	H/ACA ribonucleoprotein complex subunit DKC1 OS=Homo sapiens OX=9606 GN=DKC1 PE=1 SV=3	0.93	0.999969
[K].EVVAEVVK.[A]		O60832	H/ACA ribonucleoprotein complex subunit DKC1 OS=Homo sapiens OX=9606 GN=DKC1 PE=1 SV=3	0.836	0.967728
[R].ALETLTGALFQRPPLIAAVK.[R]		O60832	H/ACA ribonucleoprotein complex subunit DKC1 OS=Homo sapiens OX=9606 GN=DKC1 PE=1 SV=3	0.824	0.80947
[K].HGKPTDSTPATWK.[Q]		O60832	H/ACA ribonucleoprotein complex subunit DKC1 OS=Homo sapiens OX=9606 GN=DKC1 PE=1 SV=3	0.77	0.857113
[R].DPIVMGVTVEAGQVK.[Q]		O60841	Eukaryotic translation initiation factor 5B OS=Homo sapiens OX=9606 GN=EIF5B PE=1 SV=4	1.682	0.0486851
[K].HIAVFPCK.[I]	1xCarbamidomethyl [C7]	O60841	Eukaryotic translation initiation factor 5B OS=Homo sapiens OX=9606 GN=EIF5B PE=1 SV=4	1.154	0.949932
[R].IPGMLIIDTPGHESFSNLR.[N]		O60841	Eukaryotic translation initiation factor 5B OS=Homo sapiens OX=9606 GN=EIF5B PE=1 SV=4	1.134	0.937534
[R].APIICVLGHVDTGK.[T]	1xCarbamidomethyl [C5]	O60841	Eukaryotic translation initiation factor 5B OS=Homo sapiens OX=9606 GN=EIF5B PE=1 SV=4	1.133	0.896047
[R].ETVAVKPTENNEEEFTSK.[D]		O60841	Eukaryotic translation initiation factor 5B OS=Homo sapiens OX=9606 GN=EIF5B PE=1 SV=4	1.068	0.998838
[K].ADRETVAVKPTENNEEEFTSK.[D]		O60841	Eukaryotic translation initiation factor 5B OS=Homo sapiens OX=9606 GN=EIF5B PE=1 SV=4	1.052	0.999969
[K].KSPDSDVAATLK.[K]		O60841	Eukaryotic translation initiation factor 5B OS=Homo sapiens OX=9606 GN=EIF5B PE=1 SV=4	1.043	0.999969
[K].LLQAQGVEVPSK.[D]		O60841	Eukaryotic translation initiation factor 5B OS=Homo sapiens OX=9606 GN=EIF5B PE=1 SV=4	1.035	0.999969
[K].VTVDTGVIPASEEK.[A]		O60841	Eukaryotic translation initiation factor 5B OS=Homo sapiens OX=9606 GN=EIF5B PE=1 SV=4	1.026	0.999969
[K].EDEIPVLK.[D]		O60841	Eukaryotic translation initiation factor 5B OS=Homo sapiens OX=9606 GN=EIF5B PE=1 SV=4	1.024	0.999969
[K].ELEELSLEAQGIK.[A]		O60841	Eukaryotic translation initiation factor 5B OS=Homo sapiens OX=9606 GN=EIF5B PE=1 SV=4	1.017	0.999969
[K].DDIDLDALAAEIEGAGAAK.[E]		O60841	Eukaryotic translation initiation factor 5B OS=Homo sapiens OX=9606 GN=EIF5B PE=1 SV=4	1.01	0.999969
[K].ALPGMGTTIDVILINGR.[L]		O60841	Eukaryotic translation initiation factor 5B OS=Homo sapiens OX=9606 GN=EIF5B PE=1 SV=4	0.991	1
[R].HFEATDILVSK.[I]		O60841	Eukaryotic translation initiation factor 5B OS=Homo sapiens OX=9606 GN=EIF5B PE=1 SV=4	0.987	1
[K].EGDTIIVPGVEGPIVTQIR.[G]		O60841	Eukaryotic translation initiation factor 5B OS=Homo sapiens OX=9606 GN=EIF5B PE=1 SV=4	0.967	0.999969
[K].ILPQYIFNSR.[D]		O60841	Eukaryotic translation initiation factor 5B OS=Homo sapiens OX=9606 GN=EIF5B PE=1 SV=4	0.947	0.999969
[K].TSEVPYAGINIGPVHK.[K]		O60841	Eukaryotic translation initiation factor 5B OS=Homo sapiens OX=9606 GN=EIF5B PE=1 SV=4	0.931	0.999969
[K].AETPTAAEDDNEGDK.[K]		O60841	Eukaryotic translation initiation factor 5B OS=Homo sapiens OX=9606 GN=EIF5B PE=1 SV=4	0.913	0.999969
[K].EVEAAQGVK.[I]		O60841	Eukaryotic translation initiation factor 5B OS=Homo sapiens OX=9606 GN=EIF5B PE=1 SV=4	0.878	0.988505
[K].TLAGLPLLVAYK.[E]		O60841	Eukaryotic translation initiation factor 5B OS=Homo sapiens OX=9606 GN=EIF5B PE=1 SV=4	0.857	0.899225
[K].AETPTAAEDDNEGDKK.[K]		O60841	Eukaryotic translation initiation factor 5B OS=Homo sapiens OX=9606 GN=EIF5B PE=1 SV=4	0.8	0.903141
[R].HTHVQDGEAGGITQQIGATNVPLEAINEQTK.[M]		O60841	Eukaryotic translation initiation factor 5B OS=Homo sapiens OX=9606 GN=EIF5B PE=1 SV=4	0.649	0.0661297
[K].INEKPQVIADYESGR.[A]		O60869	Endothelial differentiation-related factor 1 OS=Homo sapiens OX=9606 GN=EDF1 PE=1 SV=1	1.089	0.968943
[K].DIGKPIEK.[G]		O60869	Endothelial differentiation-related factor 1 OS=Homo sapiens OX=9606 GN=EDF1 PE=1 SV=1	0.909	0.999969
[K].QAILAAQR.[R]		O60869	Endothelial differentiation-related factor 1 OS=Homo sapiens OX=9606 GN=EDF1 PE=1 SV=1	0.64	0.106153
[K].LDRETEELHHDR.[V]		O60869	Endothelial differentiation-related factor 1 OS=Homo sapiens OX=9606 GN=EDF1 PE=1 SV=1	0.243	2.18691e-05
[R].NDFLELLR.[R]		O60870	DNA/RNA-binding protein KIN17 OS=Homo sapiens OX=9606 GN=KIN PE=1 SV=2	1.163	0.948476
[K].EVLDLFEK.[M]		O60879	Protein diaphanous homolog 2 OS=Homo sapiens OX=9606 GN=DIAPH2 PE=1 SV=1	1.17	0.950027
[K].FDEEFTAR.[Q]		O60879	Protein diaphanous homolog 2 OS=Homo sapiens OX=9606 GN=DIAPH2 PE=1 SV=1	1.004	0.999969
[K].ELEAEIQQLR.[T]		O60879	Protein diaphanous homolog 2 OS=Homo sapiens OX=9606 GN=DIAPH2 PE=1 SV=1	0.842	0.958692
[K].HECTLSSQEYVHELR.[S]	1xCarbamidomethyl [C3]	O60879	Protein diaphanous homolog 2 OS=Homo sapiens OX=9606 GN=DIAPH2 PE=1 SV=1	0.558	0.374758
[R].QLAPGMVQQMQSVCSDCNGEGEVINEK.[D]	2xCarbamidomethyl [C14; C17]	O60884	DnaJ homolog subfamily A member 2 OS=Homo sapiens OX=9606 GN=DNAJA2 PE=1 SV=1	1.918	0.0192698
[R].DGNDLHMTYK.[I]		O60884	DnaJ homolog subfamily A member 2 OS=Homo sapiens OX=9606 GN=DNAJA2 PE=1 SV=1	1.818	0.0813445
[R].QLAPGMVQQMQSVCSDCNGEGEVINEKDR.[C]	2xCarbamidomethyl [C14; C17]	O60884	DnaJ homolog subfamily A member 2 OS=Homo sapiens OX=9606 GN=DNAJA2 PE=1 SV=1	1.617	0.215976
[K].VIEPGCVR.[V]	1xCarbamidomethyl [C6]	O60884	DnaJ homolog subfamily A member 2 OS=Homo sapiens OX=9606 GN=DNAJA2 PE=1 SV=1	1.301	0.46088
[K].VSLEDLYNGK.[T]		O60884	DnaJ homolog subfamily A member 2 OS=Homo sapiens OX=9606 GN=DNAJA2 PE=1 SV=1	1.046	0.999969
[R].ITFTGEADQAPGVEPGDIVLLLQEK.[E]		O60884	DnaJ homolog subfamily A member 2 OS=Homo sapiens OX=9606 GN=DNAJA2 PE=1 SV=1	1.04	0.999969
[K].EISFAYEVLSNPEK.[R]		O60884	DnaJ homolog subfamily A member 2 OS=Homo sapiens OX=9606 GN=DNAJA2 PE=1 SV=1	0.915	0.974619
[K].FDVQFPENNWINPDK.[L]		O60884	DnaJ homolog subfamily A member 2 OS=Homo sapiens OX=9606 GN=DNAJA2 PE=1 SV=1	0.89	0.927083
[K].LYDILGVPPGASENELK.[K]		O60884	DnaJ homolog subfamily A member 2 OS=Homo sapiens OX=9606 GN=DNAJA2 PE=1 SV=1	0.861	0.897146
[K].LSELEDLLPSRPEVPNIIGETEEVELQEFDSTR.[G]		O60884	DnaJ homolog subfamily A member 2 OS=Homo sapiens OX=9606 GN=DNAJA2 PE=1 SV=1	0.612	0.0647601
[K].SSSDSFEQFR.[R]		O60885	Bromodomain-containing protein 4 OS=Homo sapiens OX=9606 GN=BRD4 PE=1 SV=2	1.101	0.994378
[K].NSNPDEIEIDFETLKPSTLR.[E]		O60885	Bromodomain-containing protein 4 OS=Homo sapiens OX=9606 GN=BRD4 PE=1 SV=2	1.051	0.999969
[K].LNLPDYYK.[I]		O60885	Bromodomain-containing protein 4 OS=Homo sapiens OX=9606 GN=BRD4 PE=1 SV=2	0.833	0.853906
[K].TQSSLVPALTDFVR.[S]		O60888	Protein CutA OS=Homo sapiens OX=9606 GN=CUTA PE=1 SV=2	0.75	0.442923
[R].SVHPYEVAEVIALPVEQGNFPYLQWVR.[Q]		O60888	Protein CutA OS=Homo sapiens OX=9606 GN=CUTA PE=1 SV=2	0.312	3.77966e-06
[K].LADIQIEQLNR.[T]		O60925	Prefoldin subunit 1 OS=Homo sapiens OX=9606 GN=PFDN1 PE=1 SV=2	0.471	0.000176392
[K].EAIHSQLLEK.[Q]		O60925	Prefoldin subunit 1 OS=Homo sapiens OX=9606 GN=PFDN1 PE=1 SV=2	0.01	6.5649e-16
[R].NPSGINDDYGQLK.[N]		O60934	Nibrin OS=Homo sapiens OX=9606 GN=NBN PE=1 SV=1	1.505	0.379658
[K].EQHLSENEPVDTNSDNNLFTDTDLK.[S]		O60934	Nibrin OS=Homo sapiens OX=9606 GN=NBN PE=1 SV=1	1.103	0.999969
[K].TTTPGPSLSQGVSVDEK.[L]		O60934	Nibrin OS=Homo sapiens OX=9606 GN=NBN PE=1 SV=1	1.095	0.993903
[K].LSSAVVFGGGEAR.[L]		O60934	Nibrin OS=Homo sapiens OX=9606 GN=NBN PE=1 SV=1	0.973	0.999969
[R].LLTGVEYVVGR.[K]		O60934	Nibrin OS=Homo sapiens OX=9606 GN=NBN PE=1 SV=1	0.939	0.999969
[K].LLPAAGPAGGEPYR.[L]		O60934	Nibrin OS=Homo sapiens OX=9606 GN=NBN PE=1 SV=1	0.927	0.999969
[K].GVTQVTTQPK.[L]		O60942	mRNA-capping enzyme OS=Homo sapiens OX=9606 GN=RNGTT PE=1 SV=1	0.943	0.999969
[R].AGAAFFNEVR.[N]		O75027	ATP-binding cassette sub-family B member 7, mitochondrial OS=Homo sapiens OX=9606 GN=ABCB7 PE=1 SV=2	0.944	0.999969
[R].ENAMLQKENGALR.[L]	2xOxidation [N2; N9]; 1xCarbonyl [L5]	O75037	Kinesin-like protein KIF21B OS=Homo sapiens OX=9606 GN=KIF21B PE=1 SV=2	0.591	0.0723754
[R].FATASADGQIYIYDGK.[T]		O75083	WD repeat-containing protein 1 OS=Homo sapiens OX=9606 GN=WDR1 PE=1 SV=4	1.904	0.000229612
[K].SIQCLTVHK.[N]	1xCarbamidomethyl [C4]	O75083	WD repeat-containing protein 1 OS=Homo sapiens OX=9606 GN=WDR1 PE=1 SV=4	1.776	0.0549107
[K].GPVTDVAYSHDGAFLAVCDASK.[V]	1xCarbamidomethyl [C18]	O75083	WD repeat-containing protein 1 OS=Homo sapiens OX=9606 GN=WDR1 PE=1 SV=4	1.509	0.00422696
[K].CFSIDNPGYEPEVVAVHPGGDTVAIGGVDGNVR.[L]	1xCarbamidomethyl [C1]	O75083	WD repeat-containing protein 1 OS=Homo sapiens OX=9606 GN=WDR1 PE=1 SV=4	1.452	0.0146325
[R].LATGSDDNCAAFFEGPPFK.[F]	1xCarbamidomethyl [C9]	O75083	WD repeat-containing protein 1 OS=Homo sapiens OX=9606 GN=WDR1 PE=1 SV=4	1.203	0.677267
[R].IAVVGEGR.[E]		O75083	WD repeat-containing protein 1 OS=Homo sapiens OX=9606 GN=WDR1 PE=1 SV=4	1.051	0.999969
[R].MTVDESGQLISCSMDDTVR.[Y]	1xCarbamidomethyl [C12]	O75083	WD repeat-containing protein 1 OS=Homo sapiens OX=9606 GN=WDR1 PE=1 SV=4	1.05	0.999969
[K].VFASLPQVER.[G]		O75083	WD repeat-containing protein 1 OS=Homo sapiens OX=9606 GN=WDR1 PE=1 SV=4	0.992	1
[K].GNNFLYTNGK.[C]		O75083	WD repeat-containing protein 1 OS=Homo sapiens OX=9606 GN=WDR1 PE=1 SV=4	0.984	0.999969
[K].YAPSGFYIASGDVSGK.[L]		O75083	WD repeat-containing protein 1 OS=Homo sapiens OX=9606 GN=WDR1 PE=1 SV=4	0.975	0.999969
[K].YEYQPFAGK.[I]		O75083	WD repeat-containing protein 1 OS=Homo sapiens OX=9606 GN=WDR1 PE=1 SV=4	0.948	0.999969
[R].LYSILGTTLK.[D]		O75083	WD repeat-containing protein 1 OS=Homo sapiens OX=9606 GN=WDR1 PE=1 SV=4	0.886	0.853568
[R].NIDNPALADIYTEHAHQVVVAK.[Y]		O75083	WD repeat-containing protein 1 OS=Homo sapiens OX=9606 GN=WDR1 PE=1 SV=4	0.881	0.846351
[R].FSPDGNR.[F]		O75083	WD repeat-containing protein 1 OS=Homo sapiens OX=9606 GN=WDR1 PE=1 SV=4	0.85	0.870951
[R].DYSGQGVVK.[L]		O75083	WD repeat-containing protein 1 OS=Homo sapiens OX=9606 GN=WDR1 PE=1 SV=4	0.818	0.644741
[K].AHDGGIYAISWSPDSTHLLSASGDK.[T]		O75083	WD repeat-containing protein 1 OS=Homo sapiens OX=9606 GN=WDR1 PE=1 SV=4	0.724	0.0652245
[K].SYIYSGSHDGHINYWDSETGENDSFAGK.[G]		O75083	WD repeat-containing protein 1 OS=Homo sapiens OX=9606 GN=WDR1 PE=1 SV=4	0.599	0.00260171
[K].FGAVFLWDSGSSVGEITGHNK.[V]		O75083	WD repeat-containing protein 1 OS=Homo sapiens OX=9606 GN=WDR1 PE=1 SV=4	0.598	0.0045371
[K].VVTVFSVADGYSENNVFYGHHAK.[I]		O75083	WD repeat-containing protein 1 OS=Homo sapiens OX=9606 GN=WDR1 PE=1 SV=4	0.563	0.0003095
[R].LHHVSSLAWLDEHTLVTTSHDASVK.[E]		O75083	WD repeat-containing protein 1 OS=Homo sapiens OX=9606 GN=WDR1 PE=1 SV=4	0.01	6.5649e-16
[R].INNELQDFK.[A]	1xCarbonyl [I1]	O75094	Slit homolog 3 protein OS=Homo sapiens OX=9606 GN=SLIT3 PE=2 SV=3	0.741	0.0897656
[R].SIAEEQYSDLEK.[E]		O75116	Rho-associated protein kinase 2 OS=Homo sapiens OX=9606 GN=ROCK2 PE=1 SV=4	1.495	0.369949
[R].ENLLLSDSPSCR.[E]	1xCarbamidomethyl [C11]	O75116	Rho-associated protein kinase 2 OS=Homo sapiens OX=9606 GN=ROCK2 PE=1 SV=4	1.327	0.708445
[K].NSLCFPEDAEISK.[H]	1xCarbamidomethyl [C4]	O75116	Rho-associated protein kinase 2 OS=Homo sapiens OX=9606 GN=ROCK2 PE=1 SV=4	1.099	0.99648
[R].GAFGEVQLVR.[H]		O75116	Rho-associated protein kinase 2 OS=Homo sapiens OX=9606 GN=ROCK2 PE=1 SV=4	0.935	0.999969
[K].VIQQSLEQEEAEHK.[A]		O75116	Rho-associated protein kinase 2 OS=Homo sapiens OX=9606 GN=ROCK2 PE=1 SV=4	0.906	0.999969
[K].EGGAGAVDEDDFIK.[A]		O75122	CLIP-associating protein 2 OS=Homo sapiens OX=9606 GN=CLASP2 PE=1 SV=3	1.138	0.979244
[R].QTEDVAEVLNR.[C]		O75122	CLIP-associating protein 2 OS=Homo sapiens OX=9606 GN=CLASP2 PE=1 SV=3	0.991	1
[R].FTVDQTQTPSLK.[V]		O75122	CLIP-associating protein 2 OS=Homo sapiens OX=9606 GN=CLASP2 PE=1 SV=3	0.959	0.999969
[R].AGGDATDSSQTALDNK.[A]		O75122	CLIP-associating protein 2 OS=Homo sapiens OX=9606 GN=CLASP2 PE=1 SV=3	0.654	0.731953
[K].ISLNSLCYGDMDK.[T]	1xCarbamidomethyl [C7]	O75131	Copine-3 OS=Homo sapiens OX=9606 GN=CPNE3 PE=1 SV=1	1.752	0.0368456
[K].VALNVSCANLLDKDIGSK.[S]	1xCarbamidomethyl [C7]	O75131	Copine-3 OS=Homo sapiens OX=9606 GN=CPNE3 PE=1 SV=1	1.623	0.24692
[K].NCLNPQFSK.[T]	1xCarbamidomethyl [C2]	O75131	Copine-3 OS=Homo sapiens OX=9606 GN=CPNE3 PE=1 SV=1	1.406	0.49105
[K].VALNVSCANLLDK.[D]	1xCarbamidomethyl [C7]	O75131	Copine-3 OS=Homo sapiens OX=9606 GN=CPNE3 PE=1 SV=1	1.34	0.463474
[K].VECYDYDNDGSHDLIGTFQTTMTK.[L]	1xCarbamidomethyl [C3]	O75131	Copine-3 OS=Homo sapiens OX=9606 GN=CPNE3 PE=1 SV=1	1.274	0.679626
[R].SSPVEFECINEK.[K]	1xCarbamidomethyl [C8]	O75131	Copine-3 OS=Homo sapiens OX=9606 GN=CPNE3 PE=1 SV=1	1.201	0.697179
[K].LYGPTNFSPIINHVAR.[F]		O75131	Copine-3 OS=Homo sapiens OX=9606 GN=CPNE3 PE=1 SV=1	1.153	0.964052
[K].TIELSDDDFLGECECTLGQIVSSK.[K]	2xCarbamidomethyl [C13; C15]	O75131	Copine-3 OS=Homo sapiens OX=9606 GN=CPNE3 PE=1 SV=1	1.04	0.999969
[K].GSITISAEEIK.[D]		O75131	Copine-3 OS=Homo sapiens OX=9606 GN=CPNE3 PE=1 SV=1	1.033	0.999969
[K].FGVYDIDNK.[T]		O75131	Copine-3 OS=Homo sapiens OX=9606 GN=CPNE3 PE=1 SV=1	1.013	0.999969
[K].SDPYLEFHK.[Q]		O75131	Copine-3 OS=Homo sapiens OX=9606 GN=CPNE3 PE=1 SV=1	0.988	1
[R].SPLGEVAIR.[D]		O75131	Copine-3 OS=Homo sapiens OX=9606 GN=CPNE3 PE=1 SV=1	0.961	0.999969
[K].SDPLCVLFLNTSGQQWYEVER.[T]	1xCarbamidomethyl [C5]	O75131	Copine-3 OS=Homo sapiens OX=9606 GN=CPNE3 PE=1 SV=1	0.817	0.999969
[R].DIVQFVPFR.[DEQN]		O75131; Q9HCH3	Copine-3 OS=Homo sapiens OX=9606 GN=CPNE3 PE=1 SV=1;Copine-5 OS=Homo sapiens OX=9606 GN=CPNE5 PE=1 SV=2	1.023	0.999969
[K].ALVDNEQLR.[H]		O75146	Huntingtin-interacting protein 1-related protein OS=Homo sapiens OX=9606 GN=HIP1R PE=1 SV=2	1.232	0.885429
[R].TPLQGILQLGQELKPK.[S]		O75146	Huntingtin-interacting protein 1-related protein OS=Homo sapiens OX=9606 GN=HIP1R PE=1 SV=2	0.891	0.999969
[R].LQDLATQLQEK.[H]		O75150	E3 ubiquitin-protein ligase BRE1B OS=Homo sapiens OX=9606 GN=RNF40 PE=1 SV=5	1.186	0.893344
[K].DELGEQVLGLK.[S]		O75150	E3 ubiquitin-protein ligase BRE1B OS=Homo sapiens OX=9606 GN=RNF40 PE=1 SV=5	1.086	0.999969
[R].EGPSLGPPPVASALSR.[A]		O75150	E3 ubiquitin-protein ligase BRE1B OS=Homo sapiens OX=9606 GN=RNF40 PE=1 SV=5	0.997	1
[K].EEGGPGPVSTPDNR.[K]		O75150	E3 ubiquitin-protein ligase BRE1B OS=Homo sapiens OX=9606 GN=RNF40 PE=1 SV=5	0.962	1
[R].LGGISSTEEMDLK.[V]		O75150	E3 ubiquitin-protein ligase BRE1B OS=Homo sapiens OX=9606 GN=RNF40 PE=1 SV=5	0.955	0.999969
[K].AVEAAQLAEDLK.[V]		O75150	E3 ubiquitin-protein ligase BRE1B OS=Homo sapiens OX=9606 GN=RNF40 PE=1 SV=5	0.907	0.991908
[K].SQVDAQLLTVQK.[L]		O75150	E3 ubiquitin-protein ligase BRE1B OS=Homo sapiens OX=9606 GN=RNF40 PE=1 SV=5	0.898	0.990549
[R].QACEDELR.[E]	1xCarbamidomethyl [C3]	O75150	E3 ubiquitin-protein ligase BRE1B OS=Homo sapiens OX=9606 GN=RNF40 PE=1 SV=5	0.872	0.995114
[R].GDSEPLSEAAQAHTR.[E]		O75150	E3 ubiquitin-protein ligase BRE1B OS=Homo sapiens OX=9606 GN=RNF40 PE=1 SV=5	0.776	0.854692
[K].TTTTLIEPIR.[L]		O75150	E3 ubiquitin-protein ligase BRE1B OS=Homo sapiens OX=9606 GN=RNF40 PE=1 SV=5
[K].FSAGGDSDPPLK.[R]		O75152	Zinc finger CCCH domain-containing protein 11A OS=Homo sapiens OX=9606 GN=ZC3H11A PE=1 SV=3	1.806	0.157666
[R].GDVASCNTQVAEKPVLTAVPGITR.[H]	1xCarbamidomethyl [C6]	O75152	Zinc finger CCCH domain-containing protein 11A OS=Homo sapiens OX=9606 GN=ZC3H11A PE=1 SV=3	1.211	0.859888
[K].LSVQSNPSPQLR.[S]		O75152	Zinc finger CCCH domain-containing protein 11A OS=Homo sapiens OX=9606 GN=ZC3H11A PE=1 SV=3	1.198	0.933877
[K].NLQEGNEVDSQSSIR.[T]		O75152	Zinc finger CCCH domain-containing protein 11A OS=Homo sapiens OX=9606 GN=ZC3H11A PE=1 SV=3	1.058	0.999969
[R].VQQSSESSTSSPSQHEATPGAR.[LR]		O75152	Zinc finger CCCH domain-containing protein 11A OS=Homo sapiens OX=9606 GN=ZC3H11A PE=1 SV=3	0.961	0.999969
[K].EASGETTGVDITK.[I]		O75152	Zinc finger CCCH domain-containing protein 11A OS=Homo sapiens OX=9606 GN=ZC3H11A PE=1 SV=3	0.878	0.997366
[K].SEDPPGQEAGSEEEGSSASGLAK.[V]		O75153	Clustered mitochondria protein homolog OS=Homo sapiens OX=9606 GN=CLUH PE=1 SV=2	1.332	0.657956
[K].GLEMDPIDCTPPEYILPGSR.[E]	1xCarbamidomethyl [C9]	O75153	Clustered mitochondria protein homolog OS=Homo sapiens OX=9606 GN=CLUH PE=1 SV=2	1.119	0.981333
[R].QELVDAFVEHR.[Y]		O75153	Clustered mitochondria protein homolog OS=Homo sapiens OX=9606 GN=CLUH PE=1 SV=2	1.118	0.945936
[R].SVEGLQEGSVLR.[V]		O75153	Clustered mitochondria protein homolog OS=Homo sapiens OX=9606 GN=CLUH PE=1 SV=2	1.076	0.998838
[K].ELAETIAADDGTDPR.[S]		O75153	Clustered mitochondria protein homolog OS=Homo sapiens OX=9606 GN=CLUH PE=1 SV=2	1.054	0.999969
[R].VTAQSIIPGILER.[D]		O75153	Clustered mitochondria protein homolog OS=Homo sapiens OX=9606 GN=CLUH PE=1 SV=2	1.022	0.999969
[R].FLENALAVSTK.[Y]		O75153	Clustered mitochondria protein homolog OS=Homo sapiens OX=9606 GN=CLUH PE=1 SV=2	1.014	1
[K].IGIGELITR.[S]		O75153	Clustered mitochondria protein homolog OS=Homo sapiens OX=9606 GN=CLUH PE=1 SV=2	1.001	1
[K].DFGGDVAAYVAPTNDLNGVR.[T]		O75153	Clustered mitochondria protein homolog OS=Homo sapiens OX=9606 GN=CLUH PE=1 SV=2	0.949	0.999969
[K].AVGSISSTAFDIR.[F]		O75153	Clustered mitochondria protein homolog OS=Homo sapiens OX=9606 GN=CLUH PE=1 SV=2	0.944	0.999969
[R].FNPDIFSPGVR.[F]		O75153	Clustered mitochondria protein homolog OS=Homo sapiens OX=9606 GN=CLUH PE=1 SV=2	0.933	0.996732
[K].TGIQVLLK.[E]		O75153	Clustered mitochondria protein homolog OS=Homo sapiens OX=9606 GN=CLUH PE=1 SV=2	0.881	0.960047
[K].LAALQLMQQNASQLETPSSLENGGPSSLESK.[S]		O75153	Clustered mitochondria protein homolog OS=Homo sapiens OX=9606 GN=CLUH PE=1 SV=2	0.863	0.971972
[K].VLELVLR.[KS]		O75153	Clustered mitochondria protein homolog OS=Homo sapiens OX=9606 GN=CLUH PE=1 SV=2	0.851	0.970296
[R].HQVLNDRDEEVELCSSVECK.[G]	2xCarbamidomethyl [C14; C19]	O75153	Clustered mitochondria protein homolog OS=Homo sapiens OX=9606 GN=CLUH PE=1 SV=2	0.831	0.960047
[R].IATPFQVYSWTAPQAEHAMDCVR.[A]	1xCarbamidomethyl [C21]	O75153	Clustered mitochondria protein homolog OS=Homo sapiens OX=9606 GN=CLUH PE=1 SV=2	0.814	0.919713
[K].ASDAFHFFQSGQAK.[V]		O75153	Clustered mitochondria protein homolog OS=Homo sapiens OX=9606 GN=CLUH PE=1 SV=2	0.809	0.777395
[R].DRAEEPMATEPAPAGAPGDLGSQPPAAK.[D]		O75153	Clustered mitochondria protein homolog OS=Homo sapiens OX=9606 GN=CLUH PE=1 SV=2	0.744	0.45195
[K].VALSHHLVAR.[V]		O75153	Clustered mitochondria protein homolog OS=Homo sapiens OX=9606 GN=CLUH PE=1 SV=2	0.708	0.872492
[R].HYILDLLR.[T]		O75153	Clustered mitochondria protein homolog OS=Homo sapiens OX=9606 GN=CLUH PE=1 SV=2	0.703	0.583662
[R].ENGLEVLQEAFSR.[C]		O75165	DnaJ homolog subfamily C member 13 OS=Homo sapiens OX=9606 GN=DNAJC13 PE=1 SV=5	1.442	0.401991
[R].ATVPLQSNVIEAAPDMK.[R]		O75165	DnaJ homolog subfamily C member 13 OS=Homo sapiens OX=9606 GN=DNAJC13 PE=1 SV=5	1.215	0.911021
[R].LLLEEDENEESGSIK.[R]		O75165	DnaJ homolog subfamily C member 13 OS=Homo sapiens OX=9606 GN=DNAJC13 PE=1 SV=5	1.007	0.999969
[R].DSLLASLLDGVR.[A]		O75165	DnaJ homolog subfamily C member 13 OS=Homo sapiens OX=9606 GN=DNAJC13 PE=1 SV=5	0.958	1
[K].IVDGPDPENIILILK.[T]		O75165	DnaJ homolog subfamily C member 13 OS=Homo sapiens OX=9606 GN=DNAJC13 PE=1 SV=5	0.953	1
[K].AGFLAFTQLPK.[F]		O75165	DnaJ homolog subfamily C member 13 OS=Homo sapiens OX=9606 GN=DNAJC13 PE=1 SV=5	0.903	0.999969
[K].LAVASVTEILK.[M]		O75165	DnaJ homolog subfamily C member 13 OS=Homo sapiens OX=9606 GN=DNAJC13 PE=1 SV=5	0.881	0.999969
[K].AAGALLNGPPQFSTAPEIK.[A]		O75175	CCR4-NOT transcription complex subunit 3 OS=Homo sapiens OX=9606 GN=CNOT3 PE=1 SV=1	1.179	0.932862
[K].APEPLSSLK.[S]		O75175	CCR4-NOT transcription complex subunit 3 OS=Homo sapiens OX=9606 GN=CNOT3 PE=1 SV=1	1.082	0.999969
[K].VSEGVEQFEDIWQK.[L]		O75175	CCR4-NOT transcription complex subunit 3 OS=Homo sapiens OX=9606 GN=CNOT3 PE=1 SV=1	1.081	0.999969
[R].AAISSGIEDPVPTLHLTER.[D]		O75175	CCR4-NOT transcription complex subunit 3 OS=Homo sapiens OX=9606 GN=CNOT3 PE=1 SV=1	0.884	0.971871
[K].EGFTFEYR.[Y]		O75175	CCR4-NOT transcription complex subunit 3 OS=Homo sapiens OX=9606 GN=CNOT3 PE=1 SV=1	0.864	0.975117
[K].LLLSGTADGADLR.[T]		O75179	Ankyrin repeat domain-containing protein 17 OS=Homo sapiens OX=9606 GN=ANKRD17 PE=1 SV=3	1.152	0.939887
[R].SLAEACSEGDVNAVR.[K]	1xCarbamidomethyl [C6]	O75179	Ankyrin repeat domain-containing protein 17 OS=Homo sapiens OX=9606 GN=ANKRD17 PE=1 SV=3	0.992	1
[K].SLTINGVADDDALAEER.[M]		O75190	DnaJ homolog subfamily B member 6 OS=Homo sapiens OX=9606 GN=DNAJB6 PE=1 SV=2	1.346	0.423176
[R].NPDDVFR.[E]		O75190	DnaJ homolog subfamily B member 6 OS=Homo sapiens OX=9606 GN=DNAJB6 PE=1 SV=2	0.998	1
[K].QVAEAYEVLSDAK.[K]		O75190	DnaJ homolog subfamily B member 6 OS=Homo sapiens OX=9606 GN=DNAJB6 PE=1 SV=2	0.983	0.999969
[R].APGPWDPLASAAGLK.[E]		O75190	DnaJ homolog subfamily B member 6 OS=Homo sapiens OX=9606 GN=DNAJB6 PE=1 SV=2	0.919	0.999969
[K].EGLNGGGGGGSHFDSPFEFGFTFR.[N]		O75190	DnaJ homolog subfamily B member 6 OS=Homo sapiens OX=9606 GN=DNAJB6 PE=1 SV=2	0.761	0.936053
[R].VEVEEDGQLK.[S]		O75190	DnaJ homolog subfamily B member 6 OS=Homo sapiens OX=9606 GN=DNAJB6 PE=1 SV=2	0.01	6.5649e-16
[R].QELGVSDVLGYVHPDLLK.[D]		O75204	Transmembrane protein 127 OS=Homo sapiens OX=9606 GN=TMEM127 PE=1 SV=1
[R].YTDQGGEEEEDYESEEQLQHR.[I]		O75208	Ubiquinone biosynthesis protein COQ9, mitochondrial OS=Homo sapiens OX=9606 GN=COQ9 PE=1 SV=1	1.101	0.997605
[K].SNLNSLDEQEGVK.[S]		O75223	Gamma-glutamylcyclotransferase OS=Homo sapiens OX=9606 GN=GGCT PE=1 SV=1	1.984	4.60277e-05
[R].SYLMTNYESAPPSPQYK.[K]		O75223	Gamma-glutamylcyclotransferase OS=Homo sapiens OX=9606 GN=GGCT PE=1 SV=1	1.61	0.19728
[K].LDFGNSQGK.[T]		O75223	Gamma-glutamylcyclotransferase OS=Homo sapiens OX=9606 GN=GGCT PE=1 SV=1	0.959	0.999969
[K].ENGLPLEYQEK.[L]		O75223	Gamma-glutamylcyclotransferase OS=Homo sapiens OX=9606 GN=GGCT PE=1 SV=1	0.922	0.998838
[K].LDDLVNWAR.[R]		O75251	NADH dehydrogenase [ubiquinone] iron-sulfur protein 7, mitochondrial OS=Homo sapiens OX=9606 GN=NDUFS7 PE=1 SV=3	1.11	0.991158
[R].QSDVMIVAGTLTNK.[M]		O75251	NADH dehydrogenase [ubiquinone] iron-sulfur protein 7, mitochondrial OS=Homo sapiens OX=9606 GN=NDUFS7 PE=1 SV=3	0.968	1
[R].LDELEELLTNNR.[I]		O75306	NADH dehydrogenase [ubiquinone] iron-sulfur protein 2, mitochondrial OS=Homo sapiens OX=9606 GN=NDUFS2 PE=1 SV=2	1.259	0.721052
[R].GSGIQWDLR.[K]		O75306	NADH dehydrogenase [ubiquinone] iron-sulfur protein 2, mitochondrial OS=Homo sapiens OX=9606 GN=NDUFS2 PE=1 SV=2	1.024	0.999969
[K].TQPYDVYDQVEFDVPVGSR.[G]		O75306	NADH dehydrogenase [ubiquinone] iron-sulfur protein 2, mitochondrial OS=Homo sapiens OX=9606 GN=NDUFS2 PE=1 SV=2	0.939	0.999969
[K].APGFAHLAGLDK.[M]		O75306	NADH dehydrogenase [ubiquinone] iron-sulfur protein 2, mitochondrial OS=Homo sapiens OX=9606 GN=NDUFS2 PE=1 SV=2	0.876	0.963948
[R].VLFGEITR.[L]		O75306	NADH dehydrogenase [ubiquinone] iron-sulfur protein 2, mitochondrial OS=Homo sapiens OX=9606 GN=NDUFS2 PE=1 SV=2	0.629	0.268087
[R].AISGLEQDQPAR.[R]		O75312	Zinc finger protein ZPR1 OS=Homo sapiens OX=9606 GN=ZPR1 PE=1 SV=1	1.355	0.375709
[K].DDALVITHYNR.[T]		O75312	Zinc finger protein ZPR1 OS=Homo sapiens OX=9606 GN=ZPR1 PE=1 SV=1	1.02	0.999969
[K].GALTTVEGLITR.[A]		O75312	Zinc finger protein ZPR1 OS=Homo sapiens OX=9606 GN=ZPR1 PE=1 SV=1	1.011	0.999969
[K].AHFIMDDPAGNSYLQNVYAPEDDPEMK.[V]		O75312	Zinc finger protein ZPR1 OS=Homo sapiens OX=9606 GN=ZPR1 PE=1 SV=1	0.938	0.999969
[K].NPFTLGDSSNPGQTER.[L]		O75312	Zinc finger protein ZPR1 OS=Homo sapiens OX=9606 GN=ZPR1 PE=1 SV=1	0.932	0.999969
[K].FTTLEGLLK.[D]		O75312	Zinc finger protein ZPR1 OS=Homo sapiens OX=9606 GN=ZPR1 PE=1 SV=1	0.903	0.995268
[R].IPELDFEIPAFSQK.[G]		O75312	Zinc finger protein ZPR1 OS=Homo sapiens OX=9606 GN=ZPR1 PE=1 SV=1	0.886	0.975137
[K].QVASPFTLIIDDPSGNSFVENPHAPQK.[D]		O75312	Zinc finger protein ZPR1 OS=Homo sapiens OX=9606 GN=ZPR1 PE=1 SV=1	0.722	0.486564
[K].ENELFDNYMQQDAHEFLNYLLNTIADILQEER.[K]	1xOxidation [M9]; 1xTrioxidation [F5]; 1xDioxidation [Y8]; 1xCarbonyl [E15]	O75317	Ubiquitin carboxyl-terminal hydrolase 12 OS=Homo sapiens OX=9606 GN=USP12 PE=1 SV=2	0.846	0.963948
[K].LDIAQLEENLK.[E]		O75330	Hyaluronan mediated motility receptor OS=Homo sapiens OX=9606 GN=HMMR PE=1 SV=2	0.945	0.999969
[R].LSDQFHDILIR.[K]		O75340	Programmed cell death protein 6 OS=Homo sapiens OX=9606 GN=PDCD6 PE=1 SV=1	0.889	0.950468
[K].YITDWQNVFR.[T]		O75340	Programmed cell death protein 6 OS=Homo sapiens OX=9606 GN=PDCD6 PE=1 SV=1	0.861	0.923043
[K].QALSGFGYR.[L]		O75340	Programmed cell death protein 6 OS=Homo sapiens OX=9606 GN=PDCD6 PE=1 SV=1	0.853	0.971119
[R].SGVISDTELQQALSNGTWTPFNPVTVR.[S]		O75340	Programmed cell death protein 6 OS=Homo sapiens OX=9606 GN=PDCD6 PE=1 SV=1	0.772	0.660686
[K].DLEEAEEYKEAR.[L]		O75347	Tubulin-specific chaperone A OS=Homo sapiens OX=9606 GN=TBCA PE=1 SV=3	0.527	0.00811909
[K].EEAQAEIEQYR.[L]		O75348	V-type proton ATPase subunit G 1 OS=Homo sapiens OX=9606 GN=ATP6V1G1 PE=1 SV=3	0.854	0.959734
[R].ENKPSIIFIDEIDSLCGSR.[S]	1xCarbamidomethyl [C16]	O75351	Vacuolar protein sorting-associated protein 4B OS=Homo sapiens OX=9606 GN=VPS4B PE=1 SV=2	1.435	0.470852
[K].LLEPVVSMSDMLR.[S]		O75351	Vacuolar protein sorting-associated protein 4B OS=Homo sapiens OX=9606 GN=VPS4B PE=1 SV=2	0.97	1
[RK].GILLFGPPGTGK.[ST]		O75351; Q9UN37	Vacuolar protein sorting-associated protein 4B OS=Homo sapiens OX=9606 GN=VPS4B PE=1 SV=2;Vacuolar protein sorting-associated protein 4A OS=Homo sapiens OX=9606 GN=VPS4A PE=1 SV=1	1.013	0.999969
[K].EAVILPIK.[F]		O75351; Q9UN37	Vacuolar protein sorting-associated protein 4B OS=Homo sapiens OX=9606 GN=VPS4B PE=1 SV=2;Vacuolar protein sorting-associated protein 4A OS=Homo sapiens OX=9606 GN=VPS4A PE=1 SV=1	0.979	0.999969
[K].GLGLGIVAGSLLVK.[L]		O75352	Mannose-P-dolichol utilization defect 1 protein OS=Homo sapiens OX=9606 GN=MPDU1 PE=1 SV=2	0.783	0.804408
[K].SSVVALDVDQPGANYR.[R]		O75362	Zinc finger protein 217 OS=Homo sapiens OX=9606 GN=ZNF217 PE=1 SV=1	1.032	0.999969
[K].APLTSGIDSSTLAPSNLK.[S]		O75362	Zinc finger protein 217 OS=Homo sapiens OX=9606 GN=ZNF217 PE=1 SV=1	0.932	0.999969
[K].NCLALADDK.[K]	1xCarbamidomethyl [C2]	O75367	Core histone macro-H2A.1 OS=Homo sapiens OX=9606 GN=H2AFY PE=1 SV=4	1.852	0.0508375
[K].FVIHCNSPVWGADK.[C]	1xCarbamidomethyl [C5]	O75367	Core histone macro-H2A.1 OS=Homo sapiens OX=9606 GN=H2AFY PE=1 SV=4	1.486	0.0369884
[K].NGPLEVAGAAVSAGHGLPAK.[F]		O75367	Core histone macro-H2A.1 OS=Homo sapiens OX=9606 GN=H2AFY PE=1 SV=4	1.246	0.283859
[R].HILLAVANDEELNQLLK.[G]		O75367	Core histone macro-H2A.1 OS=Homo sapiens OX=9606 GN=H2AFY PE=1 SV=4	1.152	0.954858
[K].DDLGNTLEK.[K]		O75367	Core histone macro-H2A.1 OS=Homo sapiens OX=9606 GN=H2AFY PE=1 SV=4	1.145	0.948476
[RK].AGVIFPVGR.[LM]		O75367	Core histone macro-H2A.1 OS=Homo sapiens OX=9606 GN=H2AFY PE=1 SV=4	1.092	0.916882
[K].SIAFPSIGSGR.[N]		O75367	Core histone macro-H2A.1 OS=Homo sapiens OX=9606 GN=H2AFY PE=1 SV=4	1.062	0.991811
[K].AASADSTTEGTPADGFTVLSTK.[S]		O75367	Core histone macro-H2A.1 OS=Homo sapiens OX=9606 GN=H2AFY PE=1 SV=4	1.054	0.995414
[K].AISSYFVSTMSSSIK.[T]		O75367	Core histone macro-H2A.1 OS=Homo sapiens OX=9606 GN=H2AFY PE=1 SV=4	0.976	0.999969
[K].QTAAQLILK.[A]		O75367	Core histone macro-H2A.1 OS=Homo sapiens OX=9606 GN=H2AFY PE=1 SV=4	0.975	0.999969
[K].GVTIASGGVLPNIHPELLAK.[K]		O75367	Core histone macro-H2A.1 OS=Homo sapiens OX=9606 GN=H2AFY PE=1 SV=4	0.957	0.999969
[K].EFVEAVLELR.[K]		O75367	Core histone macro-H2A.1 OS=Homo sapiens OX=9606 GN=H2AFY PE=1 SV=4	0.901	0.970559
[R].ENVPENSRPATGYPLPPQIFNESQYR.[G]		O75368	SH3 domain-binding glutamic acid-rich-like protein OS=Homo sapiens OX=9606 GN=SH3BGRL PE=1 SV=1	0.97	0.999969
[R].ENNAVYAFLGLTAPPGSK.[E]		O75368	SH3 domain-binding glutamic acid-rich-like protein OS=Homo sapiens OX=9606 GN=SH3BGRL PE=1 SV=1	0.919	0.999969
[R].VYIASSSGSTAIK.[K]		O75368	SH3 domain-binding glutamic acid-rich-like protein OS=Homo sapiens OX=9606 GN=SH3BGRL PE=1 SV=1	0.901	0.974619
[K].DIAANEENR.[K]		O75368	SH3 domain-binding glutamic acid-rich-like protein OS=Homo sapiens OX=9606 GN=SH3BGRL PE=1 SV=1	0.893	1
[K].QQDVLGFLEANK.[I]		O75368	SH3 domain-binding glutamic acid-rich-like protein OS=Homo sapiens OX=9606 GN=SH3BGRL PE=1 SV=1	0.777	0.389855
[R].LTVMSLQESGLK.[V]	1xOxidation [M4]	O75369	Filamin-B OS=Homo sapiens OX=9606 GN=FLNB PE=1 SV=2	100	6.5649e-16
[R].APSVATVGSICDLNLK.[I]	1xCarbamidomethyl [C11]	O75369	Filamin-B OS=Homo sapiens OX=9606 GN=FLNB PE=1 SV=2	2.004	6.07546e-06
[K].ALGALVDSCAPGLCPDWESWDPQKPVDNAR.[E]	2xCarbamidomethyl [C9; C14]	O75369	Filamin-B OS=Homo sapiens OX=9606 GN=FLNB PE=1 SV=2	1.759	0.0200332
[K].AAGSGELGVTMK.[G]		O75369	Filamin-B OS=Homo sapiens OX=9606 GN=FLNB PE=1 SV=2	1.702	0.00757461
[K].SSFLVDCSK.[A]	1xCarbamidomethyl [C7]	O75369	Filamin-B OS=Homo sapiens OX=9606 GN=FLNB PE=1 SV=2	1.507	0.0500376
[K].SPFVVQVGEACNPNACR.[A]	2xCarbamidomethyl [C11; C16]	O75369	Filamin-B OS=Homo sapiens OX=9606 GN=FLNB PE=1 SV=2	1.492	0.0402002
[K].VLPTYDASK.[V]		O75369	Filamin-B OS=Homo sapiens OX=9606 GN=FLNB PE=1 SV=2	1.44	0.151829
[R].YMIGVTYGGDDIPLSPYR.[I]	1xOxidation [Y/M]	O75369	Filamin-B OS=Homo sapiens OX=9606 GN=FLNB PE=1 SV=2	1.408	0.379264
[K].AGSNMLLIGVHGPTTPCEEVSMK.[H]	1xCarbamidomethyl [C17]	O75369	Filamin-B OS=Homo sapiens OX=9606 GN=FLNB PE=1 SV=2	1.401	0.36408
[K].FNDEHIPESPYLVPVIAPSDDAR.[R]		O75369	Filamin-B OS=Homo sapiens OX=9606 GN=FLNB PE=1 SV=2	1.4	0.0338484
[R].SSTETCYSAIPK.[A]	1xCarbamidomethyl [C6]	O75369	Filamin-B OS=Homo sapiens OX=9606 GN=FLNB PE=1 SV=2	1.376	0.243512
[K].GEITGEVHMPSGK.[T]		O75369	Filamin-B OS=Homo sapiens OX=9606 GN=FLNB PE=1 SV=2	1.34	0.298705
[K].VGEAGLLSVDCSEAGPGALGLEAVSDSGTK.[A]	1xCarbamidomethyl [C11]	O75369	Filamin-B OS=Homo sapiens OX=9606 GN=FLNB PE=1 SV=2	1.338	0.217321
[truncated: 25,818 more rows]

## Sheet: 231 Protein level information
Proteins Unique Sequence ID	Checked	Protein FDR Confidence: Combined	Master	Accession	Description	Exp. q-value: Combined	Sum PEP Score	Coverage [%]	# Peptides	# PSMs	# Unique Peptides	# AAs	MW [kDa]	calc. pI	Score Sequest HT: Sequest HT	# Peptides (by Search Engine): Sequest HT	# Razor Peptides	Abundance Ratio: (Sample) / (Control)	Abundance Ratio Adj. P-Value: (Sample) / (Control)	Abundance Ratio Variability [%]: (Sample) / (Control)	Abundances (Grouped): Control	Abundances (Grouped): Sample	Abundances (Grouped) CV [%]: Control	Abundances (Grouped) CV [%]: Sample	Found in Sample: [S1] F1: Control	Found in Sample: [S2] F2: Control	Found in Sample: [S3] F3: Sample	Found in Sample: [S4] F4: Sample	# Protein Groups	Modifications
-8.80435e+17	FALSE	High	IsMasterProtein	Q09666	Neuroblast differentiation-associated protein AHNAK OS=Homo sapiens OX=9606 GN=AHNAK PE=1 SV=2	0	1111.81	61	191	844	191	5890	628.7	6.15	2299.43	191	0	1.004	0.995031	15.51	4.71712e+08	4.8358e+08	0.77	4.58	High	High	High	High	1	Oxidation [D3064; D3846; P5295; N5549]
-3.24189e+18	FALSE	High	IsMasterProtein	Q15149	Plectin OS=Homo sapiens OX=9606 GN=PLEC PE=1 SV=3	0	942.335	51	199	762	198	4684	531.5	5.96	1977.17	199	1	0.995	0.993701	19.97	2.12163e+08	2.13562e+08	2.99	0.82	High	High	High	High	1
2.96228e+18	FALSE	High	IsMasterProtein	P35579	Myosin-9 OS=Homo sapiens OX=9606 GN=MYH9 PE=1 SV=4	0	746.687	54	95	803	83	1960	226.4	5.6	2263.11	95	14	1.015	0.974609	26.34	6.55628e+08	6.67642e+08	0.83	2.34	High	High	High	High	1	Oxidation [D85; D317; P366; N588; D590; P591; D1375; D1508; N1911]
-4.56755e+18	FALSE	High	IsMasterProtein	P21333	Filamin-A OS=Homo sapiens OX=9606 GN=FLNA PE=1 SV=4	0	709.06	61	104	516	95	2647	280.6	6.06	1513.06	104	9	1.017	0.973022	19.06	2.35938e+08	2.39792e+08	1.26	1.16	High	High	High	High	1	Oxidation [D2475; P2489; N2587]
3.65065e+18	FALSE	High	IsMasterProtein	O75369	Filamin-B OS=Homo sapiens OX=9606 GN=FLNB PE=1 SV=2	0	591.857	61	100	426	92	2602	278	5.73	1211.93	100	2	1.012	0.981115	21.39	1.2686e+08	1.31158e+08	0.07	1.46	High	High	High	High	1	Oxidation [Y1588; D2430]
-2.30578e+18	FALSE	High	IsMasterProtein	Q14204	Cytoplasmic dynein 1 heavy chain 1 OS=Homo sapiens OX=9606 GN=DYNC1H1 PE=1 SV=5	0	565.561	36	128	432	128	4646	532.1	6.4	1092.5	128	0	0.972	0.945892	20.32	9.43936e+07	9.27718e+07	1.07	0.15	High	High	High	High	1
8.49845e+18	FALSE	High	IsMasterProtein	Q14315	Filamin-C OS=Homo sapiens OX=9606 GN=FLNC PE=1 SV=3	0	491.084	48	89	359	80	2725	290.8	5.97	968.88	89	0	1.043	0.896228	18.95	9.00633e+07	9.38325e+07	0.54	1.26	High	High	High	High	1	Oxidation [P1358; N1366]
5.92752e+18	FALSE	High	IsMasterProtein	P78527	DNA-dependent protein kinase catalytic subunit OS=Homo sapiens OX=9606 GN=PRKDC PE=1 SV=3	0	488.899	32	111	369	111	4128	468.8	7.12	922.71	111	0	1.03	0.940412	23.33	8.49144e+07	8.90955e+07	0.9	1.65	High	High	High	High	1	Oxidation [P1997]
-4.61529e+18	FALSE	High	IsMasterProtein	Q9Y490	Talin-1 OS=Homo sapiens OX=9606 GN=TLN1 PE=1 SV=3	0	461.316	47	80	311	80	2541	269.6	6.07	918.21	80	0	1.001	0.998264	20.45	5.63892e+07	5.76175e+07	1.13	0.08	High	High	High	High	1
-6.67535e+16	FALSE	High	IsMasterProtein	Q13813	Spectrin alpha chain, non-erythrocytic 1 OS=Homo sapiens OX=9606 GN=SPTAN1 PE=1 SV=3	0	422.657	48	88	292	88	2472	284.4	5.35	838.37	88	0	0.986	0.97662	18.23	5.11098e+07	5.22221e+07	3.77	3.78	High	High	High	High	1	Oxidation [N2307]
-6.25237e+18	FALSE	High	IsMasterProtein	P49327	Fatty acid synthase OS=Homo sapiens OX=9606 GN=FASN PE=1 SV=3	0	403.067	44	74	280	74	2511	273.3	6.44	760.88	74	0	1	0.999814	22.49	9.73977e+07	9.3473e+07	5.94	1.78	High	High	High	High	1
4.769e+18	FALSE	High	IsMasterProtein	Q00610	Clathrin heavy chain 1 OS=Homo sapiens OX=9606 GN=CLTC PE=1 SV=5	0	390.759	54	63	290	63	1675	191.5	5.69	824	63	0	0.979	0.96563	28.1	1.40639e+08	1.39082e+08	5.37	1.19	High	High	High	High	1	Oxidation [C870]
3.4537e+18	FALSE	High	IsMasterProtein	O43707	Alpha-actinin-4 OS=Homo sapiens OX=9606 GN=ACTN4 PE=1 SV=2	0	389.886	67	49	403	31	911	104.8	5.44	1138.87	49	29	0.954	0.868511	24.7	2.99866e+08	2.85092e+08	2.65	3.78	High	High	High	High	1
-8.23982e+17	FALSE	High	IsMasterProtein	P46013	Proliferation marker protein Ki-67 OS=Homo sapiens OX=9606 GN=MKI67 PE=1 SV=2	0	383.226	44	90	273	90	3256	358.5	9.45	698.12	90	0	1.023	0.960729	18.62	4.97948e+07	5.19659e+07	1.13	4.54	High	High	High	High	1
5.95067e+18	FALSE	High	IsMasterProtein	Q01082	Spectrin beta chain, non-erythrocytic 1 OS=Homo sapiens OX=9606 GN=SPTBN1 PE=1 SV=2	0	380.371	45	76	260	76	2364	274.4	5.57	731.44	76	0	1.007	0.990939	20.7	9.71624e+07	9.81915e+07	5.55	2.44	High	High	High	High	1
-1.51806e+18	FALSE	High	IsMasterProtein	P12814	Alpha-actinin-1 OS=Homo sapiens OX=9606 GN=ACTN1 PE=1 SV=2	0	348.813	66	44	318	25	892	103	5.41	885.48	44	3	0.986	0.97662	26.41	1.00162e+08	9.99601e+07	3.15	2.38	High	High	High	High	1	Dioxidation [C180]
-8.47054e+18	FALSE	High	IsMasterProtein	Q9NZM1	Myoferlin OS=Homo sapiens OX=9606 GN=MYOF PE=1 SV=1	0	331.546	46	70	251	70	2061	234.6	6.18	630.91	70	0	1.057	0.809487	20.62	5.64729e+07	6.00825e+07	1.6	1.31	High	High	High	High	1
-1.7449e+17	FALSE	High	IsMasterProtein	P60709	Actin, cytoplasmic 1 OS=Homo sapiens OX=9606 GN=ACTB PE=1 SV=1	0	311.843	68	18	645	9	375	41.7	5.48	1875.99	18	23	0.946	0.807712	25.09	2.21242e+09	2.17328e+09	5.06	1.16	High	High	High	High	1	Oxidation [Y53; P109; D157; Y218; D222; Y240; Y306; P322; Y362; D363]; Dioxidation [M44; M47; Y53; Y198; Y362]
6.21093e+18	FALSE	High	IsMasterProtein	Q14980	Nuclear mitotic apparatus protein 1 OS=Homo sapiens OX=9606 GN=NUMA1 PE=1 SV=2	0	297.34	39	58	205	58	2115	238.1	5.78	558.83	58	0	0.983	0.973022	19.85	1.99081e+07	1.97077e+07	2.02	6.07	High	High	High	High	1
3.81914e+18	FALSE	High	IsMasterProtein	P13639	Elongation factor 2 OS=Homo sapiens OX=9606 GN=EEF2 PE=1 SV=4	0	287.23	63	42	337	41	858	95.3	6.83	861.76	42	1	1.036	0.913371	31.6	3.18131e+08	3.2863e+08	0.29	1.85	High	High	High	High	1	Oxidation [N21; N493; R698; P743]
-7.06501e+18	FALSE	High	IsMasterProtein	P07900	Heat shock protein HSP 90-alpha OS=Homo sapiens OX=9606 GN=HSP90AA1 PE=1 SV=5	0	281.67	52	33	384	21	732	84.6	5.02	1091	33	18	0.979	0.967533	27.43	8.18402e+08	8.05875e+08	3.75	1.1	High	High	High	High	1	Oxidation [D319; D372; D472; N609; Y627; R727]; Dioxidation [Y61; Y284]
-4.64218e+18	FALSE	High	IsMasterProtein	P35580	Myosin-10 OS=Homo sapiens OX=9606 GN=MYH10 PE=1 SV=3	0	277.343	35	51	201	42	1976	228.9	5.54	564.08	51	0	1	0.999814	19.73	1.56512e+07	1.57634e+07	1.86	1.37	High	High	High	High	1	Oxidation [D89]
6.2564e+18	FALSE	High	IsMasterProtein	O75643	U5 small nuclear ribonucleoprotein 200 kDa helicase OS=Homo sapiens OX=9606 GN=SNRNP200 PE=1 SV=2	0	269.946	33	56	207	56	2136	244.4	6.06	538.88	56	0	0.981	0.971433	21.15	3.15426e+07	3.16839e+07	3.97	1.43	High	High	High	High	1
5.6232e+17	FALSE	High	IsMasterProtein	P04406	Glyceraldehyde-3-phosphate dehydrogenase OS=Homo sapiens OX=9606 GN=GAPDH PE=1 SV=3	0	264.09	73	19	522	19	335	36	8.46	1619.77	19	0	0.974	0.946293	35.81	9.23826e+08	9.89984e+08	8.26	0.04	High	High	High	High	1	Dioxidation [C152; C247]; Oxidation [Y94; P129; Y314]
3.81993e+18	FALSE	High	IsMasterProtein	Q03001	Dystonin OS=Homo sapiens OX=9606 GN=DST PE=1 SV=4	0	260.505	12	71	168	69	7570	860.1	5.25	426.79	71	2	1.006	0.992522	24.91	1.41353e+07	1.44268e+07	2.94	2.16	High	High	High	High	1
6.48886e+18	FALSE	High	IsMasterProtein	P14618	Pyruvate kinase PKM OS=Homo sapiens OX=9606 GN=PKM PE=1 SV=4	0	255.298	67	30	287	30	531	57.9	7.84	833.53	30	0	1.028	0.94599	28.35	5.6504e+08	5.59064e+08	0.52	1.55	High	High	High	High	1	Oxidation [D288; N495]
8.70548e+18	FALSE	High	IsMasterProtein	P46940	Ras GTPase-activating-like protein IQGAP1 OS=Homo sapiens OX=9606 GN=IQGAP1 PE=1 SV=1	0	252.039	48	55	191	53	1657	189.1	6.48	532.77	55	2	0.963	0.903045	15.87	4.56649e+07	4.58468e+07	0.95	0.99	High	High	High	High	1
-6.89695e+18	FALSE	High	IsMasterProtein	P55072	Transitional endoplasmic reticulum ATPase OS=Homo sapiens OX=9606 GN=VCP PE=1 SV=4	0	250.674	63	37	189	37	806	89.3	5.26	543.55	37	0	1.037	0.908672	22.38	9.78479e+07	1.04662e+08	1.94	1.77	High	High	High	High	1	Oxidation [D609]
7.83414e+18	FALSE	High	IsMasterProtein	Q7Z6Z7	E3 ubiquitin-protein ligase HUWE1 OS=Homo sapiens OX=9606 GN=HUWE1 PE=1 SV=3	0	246.144	20	58	148	58	4374	481.6	5.22	380.19	58	0	1.006	0.993701	21.74	1.78087e+07	1.81784e+07	0.05	0.01	High	High	High	High	1
4.87467e+18	FALSE	High	IsMasterProtein	Q6P2Q9	Pre-mRNA-processing-splicing factor 8 OS=Homo sapiens OX=9606 GN=PRPF8 PE=1 SV=2	0	244.297	29	54	190	54	2335	273.4	8.84	475.29	54	0	0.996	0.995031	18.48	3.78789e+07	3.74758e+07	0.32	1.44	High	High	High	High	1	Oxidation [N1069]
-7.11514e+18	FALSE	High	IsMasterProtein	P08670	Vimentin OS=Homo sapiens OX=9606 GN=VIM PE=1 SV=4	0	236.915	76	33	668	29	466	53.6	5.12	1715.88	33	4	1.032	0.934649	22.01	1.85332e+09	1.98133e+09	3.77	0.53	High	High	High	High	1	Oxidation [Y150; N350; N371]; Dioxidation [Y276]
-2.22084e+18	FALSE	High	IsMasterProtein	P08238	Heat shock protein HSP 90-beta OS=Homo sapiens OX=9606 GN=HSP90AB1 PE=1 SV=4	0	231.469	53	31	247	14	724	83.2	5.03	656.55	31	4	1.002	0.998264	25.92	8.3606e+07	7.89734e+07	0.93	0.37	High	High	High	High	1	Oxidation [D49; D311]; Dioxidation [Y56; Y276]
6.48014e+18	FALSE	High	IsMasterProtein	P07437	Tubulin beta chain OS=Homo sapiens OX=9606 GN=TUBB PE=1 SV=2	0	231.051	80	23	421	4	444	49.6	4.89	1131.33	23	2	0.961	0.901689	36.93	1.26203e+08	1.34446e+08	10.59	4.38	High	High	High	High	1	Oxidation [P70; D74; N99; N100; N256; N298; N332]
-6.13397e+17	FALSE	High	IsMasterProtein	P34932	Heat shock 70 kDa protein 4 OS=Homo sapiens OX=9606 GN=HSPA4 PE=1 SV=4	0	226.52	62	39	175	37	840	94.3	5.19	474	39	2	0.988	0.980615	24.36	6.14482e+07	6.45082e+07	1.89	2.58	High	High	High	High	1
-5.27955e+18	FALSE	High	IsMasterProtein	P04350	Tubulin beta-4A chain OS=Homo sapiens OX=9606 GN=TUBB4A PE=1 SV=2	0	222.497	74	20	327	1	444	49.6	4.88	863.1	20	0	0.899	0.417173	15.6	6.04604e+06	5.61766e+06	4.19	5.67	High	High	High	High	1	Oxidation [D74; N99; N100; D114; D118; N256; N298]; Dioxidation [M363]
6.67439e+18	FALSE	High	IsMasterProtein	P68371	Tubulin beta-4B chain OS=Homo sapiens OX=9606 GN=TUBB4B PE=1 SV=1	0	218.112	80	23	385	1	445	49.8	4.89	1015.4	23	37	1.106	0.3764	34.59	4.2273e+08	4.34194e+08	8.43	0.36	High	High	High	High	1	Oxidation [D74; N99; N100; N256; N298; N332]
5.61948e+18	FALSE	High	IsMasterProtein	P10809	60 kDa heat shock protein, mitochondrial OS=Homo sapiens OX=9606 GN=HSPD1 PE=1 SV=2	0	218.063	66	26	236	26	573	61	5.87	717.28	26	0	1.003	0.995031	23.72	1.73692e+08	1.76963e+08	3.65	0.4	High	High	High	High	1	Oxidation [D45]
-7.01787e+18	FALSE	High	IsMasterProtein	P18206	Vinculin OS=Homo sapiens OX=9606 GN=VCL PE=1 SV=4	0	209.594	50	45	162	45	1134	123.7	5.66	426.81	45	0	0.961	0.901689	21.16	5.33963e+07	5.29512e+07	1.88	0.49	High	High	High	High	1
7.05427e+18	FALSE	High	IsMasterProtein	Q08211	ATP-dependent RNA helicase A OS=Homo sapiens OX=9606 GN=DHX9 PE=1 SV=4	0	203.67	38	34	148	34	1270	140.9	6.84	410.1	34	0	1.022	0.965295	23.45	6.33834e+07	6.60931e+07	1.66	0.1	High	High	High	High	1
1.15614e+18	FALSE	High	IsMasterProtein	P07814	Bifunctional glutamate/proline--tRNA ligase OS=Homo sapiens OX=9606 GN=EPRS PE=1 SV=5	0	200.389	41	46	139	45	1512	170.5	7.33	352.6	46	1	1.006	0.993701	32	2.45586e+07	2.50579e+07	3.73	2.09	High	High	High	High	1
5.57973e+18	FALSE	High	IsMasterProtein	P06733	Alpha-enolase OS=Homo sapiens OX=9606 GN=ENO1 PE=1 SV=2	0	199.743	68	21	395	17	434	47.1	7.39	1084.67	21	6	1.001	0.999814	26.64	5.09426e+08	5.32629e+08	4.25	6.8	High	High	High	High	1	Oxidation [D245; P295]; Dioxidation [M165]
-1.03952e+18	FALSE	High	IsMasterProtein	P42704	Leucine-rich PPR motif-containing protein, mitochondrial OS=Homo sapiens OX=9606 GN=LRPPRC PE=1 SV=3	0	197.468	41	45	149	45	1394	157.8	6.13	376.91	45	0	1.03	0.939667	15.73	3.53221e+07	3.6486e+07	2.13	1.79	High	High	High	High	1	Oxidation [N1166]
8.42826e+18	FALSE	High	IsMasterProtein	Q15029	116 kDa U5 small nuclear ribonucleoprotein component OS=Homo sapiens OX=9606 GN=EFTUD2 PE=1 SV=1	0	195.289	55	36	138	35	972	109.4	5	386.82	36	0	1	0.999814	23.79	2.78977e+07	2.76813e+07	3.84	0.32	High	High	High	High	1
3.00271e+18	FALSE	High	IsMasterProtein	P78371	T-complex protein 1 subunit beta OS=Homo sapiens OX=9606 GN=CCT2 PE=1 SV=4	0	191.046	65	26	167	26	535	57.5	6.46	481.32	26	0	1.062	0.781043	27.19	5.99333e+07	6.12095e+07	3.08	1.46	High	High	High	High	1	Oxidation [D245; Y299; P447]
7.44937e+18	FALSE	High	IsMasterProtein	P12270	Nucleoprotein TPR OS=Homo sapiens OX=9606 GN=TPR PE=1 SV=3	0	188.973	27	43	135	43	2363	267.1	5.02	389.2	43	0	0.953	0.859361	20.01	1.84995e+07	1.76648e+07	2.45	0.23	High	High	High	High	1
3.91095e+18	FALSE	High	IsMasterProtein	Q9UPN3	Microtubule-actin cross-linking factor 1, isoforms 1/2/3/5 OS=Homo sapiens OX=9606 GN=MACF1 PE=1 SV=4	0	188.405	10	51	117	48	7388	837.8	5.39	293.26	51	0	0.999	0.998264	22.49	8.18707e+06	7.81859e+06	1.28	4.37	High	High	High	High	1
5.92693e+18	FALSE	High	IsMasterProtein	Q92598	Heat shock protein 105 kDa OS=Homo sapiens OX=9606 GN=HSPH1 PE=1 SV=1	0	186.415	54	30	126	28	858	96.8	5.39	367.43	30	1	1.019	0.971433	18.26	4.91479e+07	4.90167e+07	0.03	0.88	High	High	High	High	1
-1.62768e+18	FALSE	High	IsMasterProtein	Q92616	eIF-2-alpha kinase activator GCN1 OS=Homo sapiens OX=9606 GN=GCN1 PE=1 SV=6	0	183.15	24	49	139	49	2671	292.6	7.47	328.68	49	0	1.01	0.983539	20.67	2.59282e+07	2.61075e+07	5.68	2.85	High	High	High	High	1
-4.10325e+17	FALSE	High	IsMasterProtein	P68104	Elongation factor 1-alpha 1 OS=Homo sapiens OX=9606 GN=EEF1A1 PE=1 SV=1	0	181.338	67	17	274	7	462	50.1	9.01	779.91	17	16	0.92	0.538053	38.74	1.60988e+09	1.48783e+09	3.05	2.53	High	High	High	High	1	Oxidation [D156; N200; N207; Y254; D403; P406; P409]; Dioxidation [Y29; Y86; M410]
4.91541e+17	FALSE	High	IsMasterProtein	P02545	Prelamin-A/C OS=Homo sapiens OX=9606 GN=LMNA PE=1 SV=1	0	181.037	55	34	164	33	664	74.1	7.02	440.41	34	1	1.052	0.844049	17.5	1.42833e+08	1.46857e+08	6.39	0.11	High	High	High	High	1	Oxidation [D370]
5.56161e+18	FALSE	High	IsMasterProtein	P38646	Stress-70 protein, mitochondrial OS=Homo sapiens OX=9606 GN=HSPA9 PE=1 SV=2	0	180.307	54	31	157	31	679	73.6	6.16	399.25	31	0	1.017	0.973022	21.21	9.20096e+07	9.43649e+07	0.31	1.58	High	High	High	High	1	Oxidation [N560]
-8.67647e+18	FALSE	High	IsMasterProtein	P08133	Annexin A6 OS=Homo sapiens OX=9606 GN=ANXA6 PE=1 SV=3	0	177.397	54	30	146	30	673	75.8	5.6	395.39	30	0	0.973	0.94599	22.09	7.72041e+07	7.51941e+07	0.4	1.16	High	High	High	High	1
-7.74085e+18	FALSE	High	IsMasterProtein	Q9NR30	Nucleolar RNA helicase 2 OS=Homo sapiens OX=9606 GN=DDX21 PE=1 SV=5	0	176.933	53	31	155	29	783	87.3	9.28	407.8	31	2	1	0.999814	17.35	6.82962e+07	6.96184e+07	3.38	2.83	High	High	High	High	1	Oxidation [N70]
7.98979e+18	FALSE	High	IsMasterProtein	P35527	Keratin, type I cytoskeletal 9 OS=Homo sapiens OX=9606 GN=KRT9 PE=1 SV=3	0	176.131	70	26	132	25	623	62	5.24	361.11	26	1	0.469	8.42241e-16	96.71	9.03672e+07	4.22286e+07	89.32	12.92	High	High	High	High	1	Oxidation [Y497]
-7.72083e+17	FALSE	High	IsMasterProtein	P11142	Heat shock cognate 71 kDa protein OS=Homo sapiens OX=9606 GN=HSPA8 PE=1 SV=1	0	172.192	45	24	274	18	646	70.9	5.52	737.48	24	5	0.993	0.990958	26	4.18042e+08	4.27167e+08	1.04	3.71	High	High	High	High	1	Oxidation [N62]
-6.62534e+18	FALSE	High	IsMasterProtein	P33176	Kinesin-1 heavy chain OS=Homo sapiens OX=9606 GN=KIF5B PE=1 SV=1	0	171.832	48	36	118	36	963	109.6	6.51	318.12	36	0	0.917	0.510183	22.55	2.08333e+07	1.94077e+07	1.94	0.03	High	High	High	High	1
8.95742e+18	FALSE	High	IsMasterProtein	P68366	Tubulin alpha-4A chain OS=Homo sapiens OX=9606 GN=TUBA4A PE=1 SV=1	0	170.417	54	16	246	5	448	49.9	5.06	733.01	16	0	1.082	0.585482	15.56	3.1207e+07	4.12658e+07	21.06	3.55	High	High	High	High	1	Oxidation [Y357]
2.42686e+18	FALSE	High	IsMasterProtein	P22314	Ubiquitin-like modifier-activating enzyme 1 OS=Homo sapiens OX=9606 GN=UBA1 PE=1 SV=3	0	169.464	38	31	134	31	1058	117.8	5.76	370.93	31	0	0.982	0.971433	18.99	3.90807e+07	3.8358e+07	3.44	2.66	High	High	High	High	1
-4.95201e+18	FALSE	High	IsMasterProtein	Q9Y4L1	Hypoxia up-regulated protein 1 OS=Homo sapiens OX=9606 GN=HYOU1 PE=1 SV=1	0	169.19	42	31	128	31	999	111.3	5.22	347.64	31	0	0.99	0.983753	18.21	2.24063e+07	2.36702e+07	3.64	9.71	High	High	High	High	1	Oxidation [P977]
6.82896e+17	FALSE	High	IsMasterProtein	P11021	Endoplasmic reticulum chaperone BiP OS=Homo sapiens OX=9606 GN=HSPA5 PE=1 SV=2	0	168.922	51	27	167	25	654	72.3	5.16	478.89	27	2	0.994	0.993701	15.51	2.1389e+08	2.26667e+08	0.43	3.08	High	High	High	High	1
-3.28354e+18	FALSE	High	IsMasterProtein	O75533	Splicing factor 3B subunit 1 OS=Homo sapiens OX=9606 GN=SF3B1 PE=1 SV=3	0	168.017	37	34	114	34	1304	145.7	7.09	310.63	34	0	0.99	0.98139	23.56	1.70472e+07	1.73211e+07	2.38	5.6	High	High	High	High	1
-3.97359e+18	FALSE	High	IsMasterProtein	P04264	Keratin, type II cytoskeletal 1 OS=Homo sapiens OX=9606 GN=KRT1 PE=1 SV=6	0	167.086	53	29	141	26	644	66	8.12	382.52	29	4	0.494	8.42241e-16	85.96	1.98231e+08	1.01142e+08	86.64	3.1	High	High	High	High	1	Oxidation [N258]
-7.04859e+18	FALSE	High	IsMasterProtein	Q13885	Tubulin beta-2A chain OS=Homo sapiens OX=9606 GN=TUBB2A PE=1 SV=1	0	166.31	64	21	307	4	445	49.9	4.89	798.41	21	1	0.796	0.00586563	29.48	3.80465e+06	3.14206e+06	5.8	3.03	High	High	High	High	1	Oxidation [P70; D74; N99; N100; N256; N298; N332]
-5.86407e+18	FALSE	High	IsMasterProtein	P27708	CAD protein OS=Homo sapiens OX=9606 GN=CAD PE=1 SV=3	0	165.89	32	43	121	43	2225	242.8	6.46	321.02	43	0	1.003	0.995031	24.97	1.60736e+07	1.63058e+07	4.1	4.12	High	High	High	High	1
5.7786e+18	FALSE	High	IsMasterProtein	P52272	Heterogeneous nuclear ribonucleoprotein M OS=Homo sapiens OX=9606 GN=HNRNPM PE=1 SV=3	0	165.31	54	30	146	30	730	77.5	8.7	353.89	30	0	1.055	0.823517	32.8	4.84022e+07	4.98805e+07	0.08	3.06	High	High	High	High	1	Oxidation [P331; N368]
5.28664e+18	FALSE	High	IsMasterProtein	Q9BQG0	Myb-binding protein 1A OS=Homo sapiens OX=9606 GN=MYBBP1A PE=1 SV=2	0	164.294	34	34	125	34	1328	148.8	9.28	291.63	34	0	1.008	0.990939	27.79	2.02147e+07	2.17039e+07	1.91	2.77	High	High	High	High	1
-6.49693e+18	FALSE	High	IsMasterProtein	Q13509	Tubulin beta-3 chain OS=Homo sapiens OX=9606 GN=TUBB3 PE=1 SV=2	0	164.189	73	22	269	7	450	50.4	4.93	666.47	22	4	1.042	0.901465	34.39	1.49098e+07	1.41596e+07	2.08	10.97	High	High	High	High	1	Oxidation [P70; D74; N184; D197; C201; N256; P272; N298]
-1.43769e+18	FALSE	High	IsMasterProtein	Q9BUF5	Tubulin beta-6 chain OS=Homo sapiens OX=9606 GN=TUBB6 PE=1 SV=1	0	162.968	72	21	197	9	446	49.8	4.88	521.47	21	2	1.022	0.966542	22.12	6.41715e+07	5.21967e+07	23.68	2.39	High	High	High	High	1	Oxidation [D74; D114; D118; N256; N298]
-8.06881e+17	FALSE	High	IsMasterProtein	Q71U36	Tubulin alpha-1A chain OS=Homo sapiens OX=9606 GN=TUBA1A PE=1 SV=1	0	162.518	70	18	289	1	451	50.1	5.06	841.98	18	6	1.188	0.0177027	27.9	1.96339e+07	2.21378e+07	17.61	8.12	High	High	High	Peak Found	1	Oxidation [Y357]
2.74995e+18	FALSE	High	IsMasterProtein	P0DMV9	Heat shock 70 kDa protein 1B OS=Homo sapiens OX=9606 GN=HSPA1B PE=1 SV=1	0	161.268	54	23	122	14	641	70	5.66	337.68	23	10	1.008	0.990939	17.28	1.24204e+08	1.25562e+08	9.81	0.52	High	High	High	High	1	Oxidation [N540; N548]
-1.03482e+18	FALSE	High	IsMasterProtein	P50990	T-complex protein 1 subunit theta OS=Homo sapiens OX=9606 GN=CCT8 PE=1 SV=4	0	160.31	65	30	147	30	548	59.6	5.6	363.03	30	0	0.973	0.94599	26.98	6.63737e+07	6.75937e+07	2.83	3.1	High	High	High	High	1	Oxidation [D491]
-9.5177e+17	FALSE	High	IsMasterProtein	P09874	Poly [ADP-ribose] polymerase 1 OS=Homo sapiens OX=9606 GN=PARP1 PE=1 SV=4	0	159.763	41	34	121	34	1014	113	8.88	302.62	34	0	1.003	0.995031	20.45	3.42845e+07	3.47456e+07	3.39	5.31	High	High	High	High	1
-1.2134e+18	FALSE	High	IsMasterProtein	P26038	Moesin OS=Homo sapiens OX=9606 GN=MSN PE=1 SV=3	0	159.386	53	28	158	19	577	67.8	6.4	407.79	28	10	0.938	0.735273	24.47	1.18482e+08	1.12658e+08	1.02	1.98	High	High	High	High	1	Oxidation [Y201]
3.85102e+18	FALSE	High	IsMasterProtein	P31939	Bifunctional purine biosynthesis protein PURH OS=Homo sapiens OX=9606 GN=ATIC PE=1 SV=3	0	159.28	73	30	111	30	592	64.6	6.71	308.22	30	0	1.008	0.990939	25.53	3.21234e+07	3.11486e+07	1.3	5.53	High	High	High	High	1
8.73235e+18	FALSE	High	IsMasterProtein	Q86UP2	Kinectin OS=Homo sapiens OX=9606 GN=KTN1 PE=1 SV=1	0	158.558	36	38	112	38	1357	156.2	5.64	287	38	0	1.005	0.994711	23.56	1.62205e+07	1.58091e+07	3.88	0.45	High	High	High	High	1
7.37995e+18	FALSE	High	IsMasterProtein	P48643	T-complex protein 1 subunit epsilon OS=Homo sapiens OX=9606 GN=CCT5 PE=1 SV=1	0	158.29	58	26	138	25	541	59.6	5.66	376.52	26	1	1.104	0.39593	27.19	7.01731e+07	7.86912e+07	3.19	3.23	High	High	High	High	1
-9.074e+18	FALSE	High	IsMasterProtein	P11586	C-1-tetrahydrofolate synthase, cytoplasmic OS=Homo sapiens OX=9606 GN=MTHFD1 PE=1 SV=3	0	156.934	53	39	138	38	935	101.5	7.3	348.76	39	1	0.967	0.923992	15.92	5.82559e+07	5.76703e+07	3.17	0.18	High	High	High	High	1
3.94567e+18	FALSE	High	IsMasterProtein	Q9P2E9	Ribosome-binding protein 1 OS=Homo sapiens OX=9606 GN=RRBP1 PE=1 SV=5	0	156.663	31	34	122	34	1410	152.4	8.6	326.57	34	0	0.976	0.953995	23.49	1.41867e+07	1.38148e+07	4.44	3.08	High	High	High	High	1
-5.90368e+18	FALSE	High	IsMasterProtein	Q13200	26S proteasome non-ATPase regulatory subunit 2 OS=Homo sapiens OX=9606 GN=PSMD2 PE=1 SV=3	0	155.88	42	29	118	29	908	100.1	5.2	328.46	29	0	0.977	0.959972	29.66	3.03629e+07	3.17126e+07	8.84	6.92	High	High	High	High	1
5.29984e+18	FALSE	High	IsMasterProtein	P42166	Lamina-associated polypeptide 2, isoform alpha OS=Homo sapiens OX=9606 GN=TMPO PE=1 SV=2	0	155.211	53	26	90	17	694	75.4	7.66	271.55	26	9	1.055	0.829724	19.66	3.79206e+07	3.9595e+07	3.24	2.29	High	High	High	High	1
2.01519e+18	FALSE	High	IsMasterProtein	P53396	ATP-citrate synthase OS=Homo sapiens OX=9606 GN=ACLY PE=1 SV=3	0	152.4	37	34	116	34	1101	120.8	7.33	295.64	34	0	1.022	0.965551	22.43	2.89359e+07	3.05213e+07	1.89	1.26	High	High	High	High	1
6.56085e+18	FALSE	High	IsMasterProtein	P53621	Coatomer subunit alpha OS=Homo sapiens OX=9606 GN=COPA PE=1 SV=2	0	151.082	39	35	123	35	1224	138.3	7.66	298.38	35	0	0.993	0.990939	14.22	2.23062e+07	2.20387e+07	3.25	0.02	High	High	High	High	1
-7.23831e+18	FALSE	High	IsMasterProtein	Q14974	Importin subunit beta-1 OS=Homo sapiens OX=9606 GN=KPNB1 PE=1 SV=2	0	150.914	36	23	111	23	876	97.1	4.78	291.73	23	0	1.018	0.971433	18.79	5.00362e+07	5.01701e+07	1.23	3.65	High	High	High	High	1
-8.29308e+18	FALSE	High	IsMasterProtein	P14625	Endoplasmin OS=Homo sapiens OX=9606 GN=HSP90B1 PE=1 SV=1	0	150.66	47	31	121	30	803	92.4	4.84	320.77	31	2	1.043	0.892433	19.19	8.2237e+07	8.58151e+07	4.9	2.45	High	High	High	High	1	Oxidation [D110]
2.40205e+18	FALSE	High	IsMasterProtein	P06576	ATP synthase subunit beta, mitochondrial OS=Homo sapiens OX=9606 GN=ATP5F1B PE=1 SV=3	0	149.029	63	21	108	21	529	56.5	5.4	305.04	21	0	0.98	0.971244	19.19	4.93291e+07	4.91061e+07	5.12	1.42	High	High	High	High	1
-6.01788e+18	FALSE	High	IsMasterProtein	P46821	Microtubule-associated protein 1B OS=Homo sapiens OX=9606 GN=MAP1B PE=1 SV=2	0	148.642	23	33	95	33	2468	270.5	4.81	265.81	33	0	1.024	0.960928	20.87	8.73409e+06	8.72258e+06	0.51	3.56	High	High	High	High	1
-2.08476e+18	FALSE	High	IsMasterProtein	P05023	Sodium/potassium-transporting ATPase subunit alpha-1 OS=Homo sapiens OX=9606 GN=ATP1A1 PE=1 SV=1	0	147.856	35	27	98	23	1023	112.8	5.49	255.6	27	7	1.041	0.901689	19.68	3.71753e+07	3.85163e+07	3.74	0.97	High	High	High	High	1	Oxidation [N163; D672]
6.57683e+18	FALSE	High	IsMasterProtein	Q9BQE3	Tubulin alpha-1C chain OS=Homo sapiens OX=9606 GN=TUBA1C PE=1 SV=1	0	145.568	69	18	269	2	449	49.9	5.1	753.54	18	21	0.925	0.594087	29.55	5.9846e+08	5.68918e+08	4.25	2.3	Peak Found	Peak Found	High	High	1	Oxidation [Y357]
-1.11929e+18	FALSE	High	IsMasterProtein	P00558	Phosphoglycerate kinase 1 OS=Homo sapiens OX=9606 GN=PGK1 PE=1 SV=3	0	145.208	64	20	140	20	417	44.6	8.1	369.3	20	0	0.995	0.993701	26.39	1.65047e+08	1.6402e+08	2.02	0.14	High	High	High	High	1	Oxidation [N250; D357]
-6.88036e+18	FALSE	High	IsMasterProtein	P26358	DNA (cytosine-5)-methyltransferase 1 OS=Homo sapiens OX=9606 GN=DNMT1 PE=1 SV=2	0	145.019	31	38	107	38	1616	183.1	7.75	283.86	38	0	0.971	0.941167	23.7	2.12914e+07	2.06606e+07	6.21	0.23	High	High	High	High	1
-9.16962e+18	FALSE	High	IsMasterProtein	P04075	Fructose-bisphosphate aldolase A OS=Homo sapiens OX=9606 GN=ALDOA PE=1 SV=2	0	144.891	70	21	153	17	364	39.4	8.09	448.82	21	4	0.989	0.981368	34.32	1.6969e+08	1.72471e+08	0.6	1.21	High	High	High	High	1
-1.61219e+18	FALSE	High	IsMasterProtein	P60842	Eukaryotic initiation factor 4A-I OS=Homo sapiens OX=9606 GN=EIF4A1 PE=1 SV=1	0	144.837	49	18	208	9	406	46.1	5.48	551.68	18	12	0.933	0.697085	25.22	1.90263e+08	1.80896e+08	2.87	1.24	High	High	High	High	1	Oxidation [D307; N374]
-8.64945e+18	FALSE	High	IsMasterProtein	Q12906	Interleukin enhancer-binding factor 3 OS=Homo sapiens OX=9606 GN=ILF3 PE=1 SV=3	0	141.744	47	27	113	23	894	95.3	8.76	284.53	27	5	1.094	0.483574	23.13	5.13255e+07	5.7112e+07	7.7	5.01	High	High	High	High	1
-1.93666e+18	FALSE	High	IsMasterProtein	P55060	Exportin-2 OS=Homo sapiens OX=9606 GN=CSE1L PE=1 SV=3	0	141.018	37	31	111	31	971	110.3	5.77	287.42	31	0	1.012	0.980615	26.47	3.30292e+07	3.4997e+07	9.66	2.66	High	High	High	High	1
-8.48741e+18	FALSE	High	IsMasterProtein	P11388	DNA topoisomerase 2-alpha OS=Homo sapiens OX=9606 GN=TOP2A PE=1 SV=3	0	139.806	30	39	112	29	1531	174.3	8.72	250.24	39	10	1.04	0.901689	19.33	1.66738e+07	1.66454e+07	2.6	4.09	High	High	High	High	1
-8.57265e+18	FALSE	High	IsMasterProtein	P0DPH8	Tubulin alpha-3D chain OS=Homo sapiens OX=9606 GN=TUBA3D PE=1 SV=1	0	139.053	55	14	204	1	450	49.9	5.1	651.28	14	0	1.058	0.94599	13.63	304848	322649		12.94	Not Found	High	Peak Found	High	1	Oxidation [D76; Y357]
-2.15874e+18	FALSE	High	IsMasterProtein	P29401	Transketolase OS=Homo sapiens OX=9606 GN=TKT PE=1 SV=3	0	138.545	54	20	97	20	623	67.8	7.66	301.71	20	0	0.992	0.990939	20.91	6.9831e+07	6.89109e+07	1.83	0.08	High	High	High	High	1
-2.91186e+17	FALSE	High	IsMasterProtein	P33993	DNA replication licensing factor MCM7 OS=Homo sapiens OX=9606 GN=MCM7 PE=1 SV=4	0	137.998	49	27	102	27	719	81.3	6.46	267.05	27	0	0.935	0.710071	16.25	1.98379e+07	1.84722e+07	0.77	0.22	High	High	High	High	1
-9.15817e+17	FALSE	High	IsMasterProtein	O14980	Exportin-1 OS=Homo sapiens OX=9606 GN=XPO1 PE=1 SV=1	0	137.9	42	33	96	33	1071	123.3	6.06	236.7	33	0	0.951	0.840938	29.64	2.91591e+07	2.81021e+07	5.34	1.7	High	High	High	High	1
6.71806e+18	FALSE	High	IsMasterProtein	P50395	Rab GDP dissociation inhibitor beta OS=Homo sapiens OX=9606 GN=GDI2 PE=1 SV=2	0	137.882	67	22	96	15	445	50.6	6.47	268.13	22	9	1.002	0.997908	30.28	4.11138e+07	4.26654e+07	4.62	0.61	High	High	High	High	1
9.45585e+17	FALSE	High	IsMasterProtein	P43243	Matrin-3 OS=Homo sapiens OX=9606 GN=MATR3 PE=1 SV=2	0	136.705	38	25	103	25	847	94.6	6.25	290.06	25	0	0.975	0.947359	19.55	3.14172e+07	3.08819e+07	0.66	2.62	High	High	High	High	1
-3.95957e+18	FALSE	High	IsMasterProtein	P17987	T-complex protein 1 subunit alpha OS=Homo sapiens OX=9606 GN=TCP1 PE=1 SV=1	0	136.693	63	26	110	26	556	60.3	6.11	279.73	26	0	1.044	0.887312	23.18	5.5053e+07	5.63167e+07	1.64	2.41	High	High	High	High	1
7.74225e+18	FALSE	High	IsMasterProtein	Q7KZF4	Staphylococcal nuclease domain-containing protein 1 OS=Homo sapiens OX=9606 GN=SND1 PE=1 SV=1	0	135.973	47	30	104	30	910	101.9	7.17	256.02	30	0	0.987	0.97662	18.82	2.4269e+07	2.43989e+07	0.8	0.36	High	High	High	High	1
7.7528e+18	FALSE	High	IsMasterProtein	Q5T4S7	E3 ubiquitin-protein ligase UBR4 OS=Homo sapiens OX=9606 GN=UBR4 PE=1 SV=1	0	135.54	10	38	96	38	5183	573.5	6.04	217.07	38	0	0.959	0.901689	18.88	9.84706e+06	9.8913e+06	1.54	3.11	High	High	High	High	1
9.13326e+18	FALSE	High	IsMasterProtein	O00410	Importin-5 OS=Homo sapiens OX=9606 GN=IPO5 PE=1 SV=4	0	135.476	39	28	99	28	1097	123.6	4.94	275.68	28	0	0.987	0.97662	34.52	1.99927e+07	2.08007e+07	10.67	0.63	High	High	High	High	1
6.10273e+18	FALSE	High	IsMasterProtein	Q14152	Eukaryotic translation initiation factor 3 subunit A OS=Homo sapiens OX=9606 GN=EIF3A PE=1 SV=1	0	135.475	25	32	119	32	1382	166.5	6.79	277.7	32	0	0.949	0.834878	18.7	2.96673e+07	2.97758e+07	1.84	0.55	High	High	High	High	1
4.8045e+18	FALSE	High	IsMasterProtein	P41252	Isoleucine--tRNA ligase, cytoplasmic OS=Homo sapiens OX=9606 GN=IARS PE=1 SV=2	0	134.866	33	29	91	29	1262	144.4	6.15	246.15	29	0	0.949	0.831135	16.88	2.24989e+07	2.24679e+07	1.13	0.56	High	High	High	High	1
-4.69022e+17	FALSE	High	IsMasterProtein	P53618	Coatomer subunit beta OS=Homo sapiens OX=9606 GN=COPB1 PE=1 SV=3	0	134.444	36	24	92	24	953	107.1	6.05	240.74	24	0	0.964	0.904773	22.55	2.23817e+07	2.12802e+07	4.88	1.88	High	High	High	High	1
1.07422e+18	FALSE	High	IsMasterProtein	P22626	Heterogeneous nuclear ribonucleoproteins A2/B1 OS=Homo sapiens OX=9606 GN=HNRNPA2B1 PE=1 SV=2	0	134.243	57	17	153	15	353	37.4	8.95	450.28	17	2	0.998	0.997908	26.59	1.94861e+08	1.89974e+08	3.65	6.53	High	High	High	High	1	Oxidation [N326; P330; Y331; N335; Y336]
5.60931e+17	FALSE	High	IsMasterProtein	P42167	Lamina-associated polypeptide 2, isoforms beta/gamma OS=Homo sapiens OX=9606 GN=TMPO PE=1 SV=2	0	134.197	56	20	99	11	454	50.6	9.38	300.39	20	0	0.997	0.995031	22.46	1.063e+07	1.07374e+07	10.85	6.87	High	High	High	High	1
4.08767e+18	FALSE	High	IsMasterProtein	P63010	AP-2 complex subunit beta OS=Homo sapiens OX=9606 GN=AP2B1 PE=1 SV=1	0	134.162	41	28	98	18	937	104.5	5.38	270.16	28	10	1.023	0.962279	27.29	1.74629e+07	1.78435e+07	6.78	0.45	High	High	High	High	1
5.28371e+17	FALSE	High	IsMasterProtein	Q92945	Far upstream element-binding protein 2 OS=Homo sapiens OX=9606 GN=KHSRP PE=1 SV=4	0	133.994	46	21	103	20	711	73.1	7.3	288.95	21	1	0.988	0.980615	17.56	3.16491e+07	3.13448e+07	10	0.28	High	High	High	High	1
-5.45932e+18	FALSE	High	IsMasterProtein	Q04637	Eukaryotic translation initiation factor 4 gamma 1 OS=Homo sapiens OX=9606 GN=EIF4G1 PE=1 SV=4	0	132.988	27	30	100	30	1599	175.4	5.33	257.03	30	0	0.989	0.981368	22.32	2.28116e+07	2.26971e+07	4.43	0.72	High	High	High	High	1
-7.38279e+18	FALSE	High	IsMasterProtein	Q15393	Splicing factor 3B subunit 3 OS=Homo sapiens OX=9606 GN=SF3B3 PE=1 SV=4	0	132.97	32	27	95	27	1217	135.5	5.26	271.6	27	0	0.972	0.94599	20.54	2.11563e+07	2.10677e+07	1.13	2.37	High	High	High	High	1
-1.8662e+18	FALSE	High	IsMasterProtein	Q13263	Transcription intermediary factor 1-beta OS=Homo sapiens OX=9606 GN=TRIM28 PE=1 SV=5	0	132.916	49	25	112	25	835	88.5	5.77	320.72	25	0	0.943	0.786135	28.74	3.3885e+07	3.35983e+07	1.58	1.64	High	High	High	High	1	Oxidation [P422; P426; P576]
3.61995e+17	FALSE	High	IsMasterProtein	P07355	Annexin A2 OS=Homo sapiens OX=9606 GN=ANXA2 PE=1 SV=2	0	132.911	57	18	149	18	339	38.6	7.75	410.37	18	0	1.011	0.98139	15.85	3.15763e+08	3.1894e+08	1.88	1.79	High	High	High	High	1	Dioxidation [Y30]
1.61826e+18	FALSE	High	IsMasterProtein	P61978	Heterogeneous nuclear ribonucleoprotein K OS=Homo sapiens OX=9606 GN=HNRNPK PE=1 SV=1	0	132.365	48	20	169	20	463	50.9	5.54	415.73	20	0	1.046	0.872112	31.49	1.21718e+08	1.25435e+08	2.5	2.87	High	High	High	High	1
-1.65801e+17	FALSE	High	IsMasterProtein	Q00839	Heterogeneous nuclear ribonucleoprotein U OS=Homo sapiens OX=9606 GN=HNRNPU PE=1 SV=6	0	132.08	33	19	100	19	825	90.5	6	277.32	19	0	0.959	0.892433	16.09	9.72828e+07	9.53208e+07	3.16	2.4	High	High	High	High	1	Oxidation [R50; P51; N57]
-2.84715e+18	FALSE	High	IsMasterProtein	P20700	Lamin-B1 OS=Homo sapiens OX=9606 GN=LMNB1 PE=1 SV=2	0	132.079	55	27	106	24	586	66.4	5.16	279.65	27	2	0.988	0.978236	18.47	3.8695e+07	3.95781e+07	4.91	4.9	High	High	High	High	1	Oxidation [N282]
-7.2246e+18	FALSE	High	IsMasterProtein	P50991	T-complex protein 1 subunit delta OS=Homo sapiens OX=9606 GN=CCT4 PE=1 SV=4	0	131.858	60	22	104	21	539	57.9	7.83	286.52	22	0	1.025	0.953995	27.86	5.20467e+07	5.22891e+07	0.61	3.26	High	High	High	High	1
5.65786e+17	FALSE	High	IsMasterProtein	P26639	Threonine--tRNA ligase, cytoplasmic OS=Homo sapiens OX=9606 GN=TARS PE=1 SV=3	0	130.943	54	31	109	31	723	83.4	6.67	265.53	31	0	0.961	0.901689	21.98	6.09999e+07	5.96323e+07	0.64	2.71	High	High	High	High	1
-3.02869e+18	FALSE	High	IsMasterProtein	Q14697	Neutral alpha-glucosidase AB OS=Homo sapiens OX=9606 GN=GANAB PE=1 SV=3	0	130.725	35	26	105	26	944	106.8	6.14	274.61	26	0	0.917	0.505801	20.32	4.41129e+07	4.04283e+07	0.68	3.73	High	High	High	High	1
3.24943e+18	FALSE	High	IsMasterProtein	P68133	Actin, alpha skeletal muscle OS=Homo sapiens OX=9606 GN=ACTA1 PE=1 SV=1	0	130.332	39	12	280	3	377	42	5.39	594.58	12	0	1	0.999814	23.91	2.50217e+08	2.47676e+08	0.57	2.08	High	High	High	High	1	Oxidation [Y55; N227; Y242; P324; D365]; Dioxidation [M46; M49; Y55; Y364]
-2.61942e+18	FALSE	High	IsMasterProtein	P49321	Nuclear autoantigenic sperm protein OS=Homo sapiens OX=9606 GN=NASP PE=1 SV=2	0	129.961	53	22	72	22	788	85.2	4.3	213.96	22	0	0.993	0.990939	25.56	1.5471e+07	1.5869e+07	7.1	1.43	High	High	High	High	1
-8.21591e+18	FALSE	High	IsMasterProtein	P27816	Microtubule-associated protein 4 OS=Homo sapiens OX=9606 GN=MAP4 PE=1 SV=3	0	129.561	36	27	87	27	1152	120.9	5.43	226	27	0	0.973	0.94599	22.9	2.4656e+07	2.49053e+07	6.1	0.04	High	High	High	High	1	Oxidation [Y144; D477]; Dioxidation [M622]
6.63436e+18	FALSE	High	IsMasterProtein	Q14839	Chromodomain-helicase-DNA-binding protein 4 OS=Homo sapiens OX=9606 GN=CHD4 PE=1 SV=2	0	129.371	23	30	88	30	1912	217.9	5.86	217.76	30	0	1.022	0.964926	18.56	1.19084e+07	1.20504e+07	0.58	1.34	High	High	High	High	1
5.33568e+18	FALSE	High	IsMasterProtein	P17844	Probable ATP-dependent RNA helicase DDX5 OS=Homo sapiens OX=9606 GN=DDX5 PE=1 SV=1	0	129.304	47	24	122	17	614	69.1	8.92	296.29	24	9	1.031	0.935001	17.06	7.48529e+07	7.80809e+07	1.97	0.61	High	High	High	High	1	Oxidation [D133]
7.32654e+18	FALSE	High	IsMasterProtein	P02786	Transferrin receptor protein 1 OS=Homo sapiens OX=9606 GN=TFRC PE=1 SV=2	0	128.982	42	26	106	26	760	84.8	6.61	267.99	26	0	0.975	0.951869	14.86	4.06817e+07	3.98215e+07	1.47	1.67	High	High	High	High	1
1.54778e+18	FALSE	High	IsMasterProtein	P30101	Protein disulfide-isomerase A3 OS=Homo sapiens OX=9606 GN=PDIA3 PE=1 SV=4	0	128.237	55	25	110	25	505	56.7	6.35	293.15	25	0	1.018	0.971433	19.62	5.761e+07	5.83878e+07	6.4	1.6	High	High	High	High	1
-2.89028e+18	FALSE	High	IsMasterProtein	P22102	Trifunctional purine biosynthetic protein adenosine-3 OS=Homo sapiens OX=9606 GN=GART PE=1 SV=1	0	127.774	38	26	83	26	1010	107.7	6.7	230.97	26	0	0.973	0.94599	22.13	1.59531e+07	1.63728e+07	10.6	4.21	High	High	High	High	1
-1.01135e+18	FALSE	High	IsMasterProtein	P49736	DNA replication licensing factor MCM2 OS=Homo sapiens OX=9606 GN=MCM2 PE=1 SV=4	0	126.518	38	25	84	25	904	101.8	5.52	228.21	25	0	1.023	0.959972	21.41	1.6854e+07	1.79247e+07	0.13	0.85	High	High	High	High	1
-7.30396e+18	FALSE	High	IsMasterProtein	P49792	E3 SUMO-protein ligase RanBP2 OS=Homo sapiens OX=9606 GN=RANBP2 PE=1 SV=2	0	125.735	16	34	78	34	3224	358	6.2	184.44	34	0	1.048	0.872038	23.03	6.10261e+06	6.56258e+06	0.22	7.37	High	High	High	High	1
4.3886e+18	FALSE	High	IsMasterProtein	P04083	Annexin A1 OS=Homo sapiens OX=9606 GN=ANXA1 PE=1 SV=2	0	125.417	64	18	112	18	346	38.7	7.02	325.98	18	0	1.001	0.999814	19.81	1.39519e+08	1.41445e+08	9.59	3.65	High	High	High	High	1
6.27928e+17	FALSE	High	IsMasterProtein	O60841	Eukaryotic translation initiation factor 5B OS=Homo sapiens OX=9606 GN=EIF5B PE=1 SV=4	0	124.72	24	22	84	22	1220	138.7	5.49	255.14	22	0	1.022	0.964926	17.03	1.39508e+07	1.38396e+07	3.86	1.11	High	High	High	High	1
-5.15523e+17	FALSE	High	IsMasterProtein	O60506	Heterogeneous nuclear ribonucleoprotein Q OS=Homo sapiens OX=9606 GN=SYNCRIP PE=1 SV=2	0	123.552	48	22	95	16	623	69.6	8.59	240.29	22	8	1.005	0.993701	19.56	5.06953e+07	5.11301e+07	3.02	0.8	High	High	High	High	1
-1.20555e+18	FALSE	High	IsMasterProtein	Q92900	Regulator of nonsense transcripts 1 OS=Homo sapiens OX=9606 GN=UPF1 PE=1 SV=2	0	123.046	32	24	78	24	1129	124.3	6.61	229.06	24	0	1.047	0.892433	18.13	9.9819e+06	1.01948e+07	2.59	4.32	High	High	High	High	1
5.99076e+18	FALSE	High	IsMasterProtein	O75083	WD repeat-containing protein 1 OS=Homo sapiens OX=9606 GN=WDR1 PE=1 SV=4	0	122.833	55	19	83	19	606	66.2	6.65	274.8	19	0	0.946	0.812266	24.12	3.89851e+07	3.66658e+07	3.6	5.73	High	High	High	High	1
-4.59589e+18	FALSE	High	IsMasterProtein	Q99460	26S proteasome non-ATPase regulatory subunit 1 OS=Homo sapiens OX=9606 GN=PSMD1 PE=1 SV=2	0	122.645	34	24	98	24	953	105.8	5.39	252.53	24	0	1.002	0.998264	17.76	1.65867e+07	1.68226e+07	0.94	1.94	High	High	High	High	1
-6.99694e+18	FALSE	High	IsMasterProtein	Q16531	DNA damage-binding protein 1 OS=Homo sapiens OX=9606 GN=DDB1 PE=1 SV=1	0	122.49	33	29	87	29	1140	126.9	5.26	222.02	29	0	0.948	0.830841	18.34	1.96214e+07	1.93216e+07	1.01	5.87	High	High	High	High	1
5.5131e+18	FALSE	High	IsMasterProtein	P13797	Plastin-3 OS=Homo sapiens OX=9606 GN=PLS3 PE=1 SV=4	0	121.948	51	27	103	19	630	70.8	5.6	255.3	27	8	1	0.999814	20.8	4.37511e+07	4.29911e+07	1.39	2.44	High	High	High	High	1	Oxidation [N324]
-2.05055e+18	FALSE	High	IsMasterProtein	Q01813	ATP-dependent 6-phosphofructokinase, platelet type OS=Homo sapiens OX=9606 GN=PFKP PE=1 SV=2	0	121.813	47	24	94	21	784	85.5	7.55	249.25	24	4	1.03	0.939667	20.16	2.5957e+07	2.63001e+07	0.5	2.81	High	High	High	High	1
6.70793e+18	FALSE	High	IsMasterProtein	Q99798	Aconitate hydratase, mitochondrial OS=Homo sapiens OX=9606 GN=ACO2 PE=1 SV=2	0	121.718	42	24	83	24	780	85.4	7.61	216.13	24	0	1.067	0.734588	20.38	3.63889e+07	3.66637e+07	10.9	10.16	High	High	High	High	1
-2.77938e+18	FALSE	High	IsMasterProtein	P17655	Calpain-2 catalytic subunit OS=Homo sapiens OX=9606 GN=CAPN2 PE=1 SV=6	0	121.349	53	23	91	23	700	79.9	4.98	263.26	23	0	1.065	0.753667	29.5	2.05785e+07	2.20908e+07	1.2	0.59	High	High	High	High	1
5.7539e+18	FALSE	High	IsMasterProtein	Q15021	Condensin complex subunit 1 OS=Homo sapiens OX=9606 GN=NCAPD2 PE=1 SV=3	0	121.265	30	28	78	28	1401	157.1	6.61	205.07	28	0	1.028	0.94599	20.39	1.2552e+07	1.244e+07	6.01	0.67	High	High	High	High	1
-2.77045e+18	FALSE	High	IsMasterProtein	Q9Y678	Coatomer subunit gamma-1 OS=Homo sapiens OX=9606 GN=COPG1 PE=1 SV=1	0	120.975	42	26	89	24	874	97.7	5.47	223.22	26	2	0.939	0.752524	21.21	1.38521e+07	1.29626e+07	0.56	0.89	High	High	High	High	1
-6.60519e+18	FALSE	High	IsMasterProtein	P35908	Keratin, type II cytoskeletal 2 epidermal OS=Homo sapiens OX=9606 GN=KRT2 PE=1 SV=2	0	120.275	56	26	91	19	639	65.4	8	235.75	26	6	0.792	0.000253633	67.76	2.46244e+07	1.94342e+07	68.04	7.91	High	High	High	High	1
-2.58686e+18	FALSE	High	IsMasterProtein	P07237	Protein disulfide-isomerase OS=Homo sapiens OX=9606 GN=P4HB PE=1 SV=3	0	119.923	66	28	121	28	508	57.1	4.87	275.65	28	0	0.984	0.973022	22.81	6.00255e+07	6.01461e+07	3.51	2.63	High	High	High	High	1
7.13354e+18	FALSE	High	IsMasterProtein	P05787	Keratin, type II cytoskeletal 8 OS=Homo sapiens OX=9606 GN=KRT8 PE=1 SV=7	0	119.834	60	26	103	23	483	53.7	5.59	253.48	26	1	1.026	0.949178	16.74	5.1678e+07	5.2695e+07	1.25	3.28	High	High	High	High	1	Oxidation [D137]
-8.48403e+18	FALSE	High	IsMasterProtein	P13010	X-ray repair cross-complementing protein 5 OS=Homo sapiens OX=9606 GN=XRCC5 PE=1 SV=3	0	119.511	44	24	110	24	732	82.7	5.81	284.42	24	0	0.988	0.980615	19.73	5.48321e+07	5.22233e+07	3.42	3.52	High	High	High	High	1
-3.758e+18	FALSE	High	IsMasterProtein	Q9NTJ3	Structural maintenance of chromosomes protein 4 OS=Homo sapiens OX=9606 GN=SMC4 PE=1 SV=2	0	119.412	28	29	85	29	1288	147.1	6.79	210.77	29	0	0.957	0.894837	20.15	1.12362e+07	1.01301e+07	5.83	0.72	High	High	High	High	1
-1.43795e+18	FALSE	High	IsMasterProtein	O60664	Perilipin-3 OS=Homo sapiens OX=9606 GN=PLIN3 PE=1 SV=3	0	119.21	60	16	96	16	434	47	5.44	273.37	16	0	0.968	0.924422	15.79	2.7829e+07	2.71716e+07	2.88	0.27	High	High	High	High	1
6.54668e+18	FALSE	High	IsMasterProtein	P12268	Inosine-5'-monophosphate dehydrogenase 2 OS=Homo sapiens OX=9606 GN=IMPDH2 PE=1 SV=2	0	118.562	46	19	91	18	514	55.8	6.9	265.3	19	1	1.047	0.872038	21.43	4.61908e+07	4.81834e+07	1.48	1.61	High	High	High	High	1
6.17484e+18	FALSE	High	IsMasterProtein	Q99613	Eukaryotic translation initiation factor 3 subunit C OS=Homo sapiens OX=9606 GN=EIF3C PE=1 SV=1	0	118.459	30	22	91	22	913	105.3	5.68	247.62	22	0	1.047	0.872038	28.67	2.18932e+07	2.36199e+07	5.34	1.18	High	High	High	High	1
2.3995e+18	FALSE	High	IsMasterProtein	P25705	ATP synthase subunit alpha, mitochondrial OS=Homo sapiens OX=9606 GN=ATP5F1A PE=1 SV=1	0	118.389	47	20	96	20	553	59.7	9.13	269.24	20	0	1.012	0.981115	18.67	4.25708e+07	4.25893e+07	0.73	2.55	High	High	High	High	1
-8.48809e+18	FALSE	High	IsMasterProtein	Q86UX7	Fermitin family homolog 3 OS=Homo sapiens OX=9606 GN=FERMT3 PE=1 SV=1	0	118.034	48	23	84	23	667	75.9	6.98	248.33	23	0	0.922	0.559074	16.23	2.63466e+07	2.35075e+07	0.85	1.93	High	High	High	High	1
-9.17137e+18	FALSE	High	IsMasterProtein	P45974	Ubiquitin carboxyl-terminal hydrolase 5 OS=Homo sapiens OX=9606 GN=USP5 PE=1 SV=2	0	117.973	42	23	87	23	858	95.7	5.03	244.83	23	0	0.962	0.902653	23.61	1.70099e+07	1.58191e+07	1.84	5.11	High	High	High	High	1
4.75128e+18	FALSE	High	IsMasterProtein	P06748	Nucleophosmin OS=Homo sapiens OX=9606 GN=NPM1 PE=1 SV=2	0	117.291	45	10	150	10	294	32.6	4.78	458.06	10	0	0.941	0.772076	22.04	2.25189e+08	2.14951e+08	0.7	4.57	High	High	High	High	1	Oxidation [N66; P71]
-9.08897e+18	FALSE	High	IsMasterProtein	P26641	Elongation factor 1-gamma OS=Homo sapiens OX=9606 GN=EEF1G PE=1 SV=3	0	116.62	49	17	127	17	437	50.1	6.67	321.4	17	0	0.96	0.901465	31.88	1.80351e+08	1.76158e+08	1.78	5.89	High	High	High	High	1	Oxidation [D264]
8.3729e+18	FALSE	High	IsMasterProtein	P09651	Heterogeneous nuclear ribonucleoprotein A1 OS=Homo sapiens OX=9606 GN=HNRNPA1 PE=1 SV=5	0	116.126	59	16	139	14	372	38.7	9.13	379.37	16	0	0.861	0.0614966	32.02	9.39584e+07	8.53894e+07	6.79	13.73	High	High	High	High	1	Dioxidation [Y357]
-2.65187e+18	FALSE	High	IsMasterProtein	Q9P2J5	Leucine--tRNA ligase, cytoplasmic OS=Homo sapiens OX=9606 GN=LARS PE=1 SV=2	0	115.362	31	30	86	30	1176	134.4	7.3	218.75	30	0	1.007	0.990939	21.56	1.89698e+07	1.87984e+07	1	1.77	High	High	High	High	1
3.39492e+18	FALSE	High	IsMasterProtein	P55884	Eukaryotic translation initiation factor 3 subunit B OS=Homo sapiens OX=9606 GN=EIF3B PE=1 SV=3	0	115.088	40	22	94	22	814	92.4	5	256.99	22	0	1.014	0.97662	22.48	1.92016e+07	1.96616e+07	3.19	4.5	High	High	High	High	1
3.45368e+18	FALSE	High	IsMasterProtein	Q8WUM4	Programmed cell death 6-interacting protein OS=Homo sapiens OX=9606 GN=PDCD6IP PE=1 SV=1	0	114.162	33	23	82	23	868	96	6.52	213.36	23	0	0.957	0.88066	15.8	2.48818e+07	2.37299e+07	5.18	0.32	High	High	High	High	1
-5.37603e+17	FALSE	High	IsMasterProtein	P30153	Serine/threonine-protein phosphatase 2A 65 kDa regulatory subunit A alpha isoform OS=Homo sapiens OX=9606 GN=PPP2R1A PE=1 SV=4	0	114.073	44	20	81	15	589	65.3	5.11	197.04	20	5	0.939	0.751213	35.23	2.29118e+07	2.24879e+07	1.76	6.32	High	High	High	High	1	Oxidation [P207]
2.72668e+18	FALSE	High	IsMasterProtein	P00338	L-lactate dehydrogenase A chain OS=Homo sapiens OX=9606 GN=LDHA PE=1 SV=2	0	114.045	64	19	131	18	332	36.7	8.27	301.41	19	4	0.918	0.518789	39.36	2.86462e+08	3.00358e+08	2.31	1.35	High	High	High	High	1
-2.35588e+18	FALSE	High	IsMasterProtein	O15067	Phosphoribosylformylglycinamidine synthase OS=Homo sapiens OX=9606 GN=PFAS PE=1 SV=4	0	113.543	28	24	80	24	1338	144.6	5.76	221.01	24	0	0.966	0.92025	19.38	1.35732e+07	1.36494e+07	4.07	15.24	High	High	High	High	1
-8.8825e+18	FALSE	High	IsMasterProtein	Q00341	Vigilin OS=Homo sapiens OX=9606 GN=HDLBP PE=1 SV=2	0	113.429	32	29	91	29	1268	141.4	6.87	232.01	29	0	0.984	0.974609	15.33	1.72944e+07	1.33837e+07	37.57	4.98	High	High	High	High	1
2.21401e+18	FALSE	High	IsMasterProtein	P12956	X-ray repair cross-complementing protein 6 OS=Homo sapiens OX=9606 GN=XRCC6 PE=1 SV=2	0	112.408	45	20	109	20	609	69.8	6.64	296.67	20	0	0.962	0.901689	21.4	5.99757e+07	5.95541e+07	1.64	0.88	High	High	High	High	1	Oxidation [D496]
2.61347e+18	FALSE	High	IsMasterProtein	P14866	Heterogeneous nuclear ribonucleoprotein L OS=Homo sapiens OX=9606 GN=HNRNPL PE=1 SV=2	0	112.404	52	17	74	16	589	64.1	8.22	224.2	17	1	1.108	0.356116	26.24	2.31184e+07	2.57057e+07	3.74	0.92	High	High	High	High	1
-7.23341e+18	FALSE	High	IsMasterProtein	P19367	Hexokinase-1 OS=Homo sapiens OX=9606 GN=HK1 PE=1 SV=3	0	111.868	36	27	84	24	917	102.4	6.8	216.13	27	3	1.009	0.988332	21.81	2.04259e+07	2.07744e+07	1.62	0.77	High	High	High	High	1
-4.91222e+18	FALSE	High	IsMasterProtein	O43390	Heterogeneous nuclear ribonucleoprotein R OS=Homo sapiens OX=9606 GN=HNRNPR PE=1 SV=1	0	111.279	43	21	87	15	633	70.9	8.13	207.27	21	0	1.059	0.796492	21.43	1.87915e+07	1.85396e+07	7.41	2.46	High	High	High	High	1
7.44802e+18	FALSE	High	IsMasterProtein	O95347	Structural maintenance of chromosomes protein 2 OS=Homo sapiens OX=9606 GN=SMC2 PE=1 SV=2	0	110.912	32	31	78	31	1197	135.6	8.43	193.24	31	0	0.988	0.980482	16.36	1.34686e+07	1.37179e+07	4.35	6.57	High	High	High	High	1
2.5024e+18	FALSE	High	IsMasterProtein	P27824	Calnexin OS=Homo sapiens OX=9606 GN=CANX PE=1 SV=2	0	110.81	31	19	98	19	592	67.5	4.6	267.42	19	0	0.959	0.899382	30.69	7.09564e+07	6.92619e+07	3.07	3.79	High	High	High	High	1	Oxidation [P385]
8.28885e+18	FALSE	High	IsMasterProtein	P62258	14-3-3 protein epsilon OS=Homo sapiens OX=9606 GN=YWHAE PE=1 SV=1	0	110.561	68	17	242	14	255	29.2	4.74	610.05	17	4	0.947	0.819079	28.21	2.13792e+08	1.82547e+08	0.13	1.84	High	High	High	High	1	Oxidation [D234]
1.47364e+18	FALSE	High	IsMasterProtein	P16615	Sarcoplasmic/endoplasmic reticulum calcium ATPase 2 OS=Homo sapiens OX=9606 GN=ATP2A2 PE=1 SV=1	0	110.489	30	24	76	24	1042	114.7	5.34	205.95	24	0	1.117	0.290896	27.36	1.79682e+07	2.05671e+07	8.36	0.45	High	High	High	High	1	Oxidation [P535]
4.13722e+18	FALSE	High	IsMasterProtein	Q06210	Glutamine--fructose-6-phosphate aminotransferase [isomerizing] 1 OS=Homo sapiens OX=9606 GN=GFPT1 PE=1 SV=3	0	110.3	43	22	85	19	699	78.8	7.11	212.34	22	3	0.891	0.240164	18.77	1.59684e+07	1.5121e+07	0.87	0.53	High	High	High	High	1
-8.21082e+18	FALSE	High	IsMasterProtein	P11216	Glycogen phosphorylase, brain form OS=Homo sapiens OX=9606 GN=PYGB PE=1 SV=5	0	110.155	32	21	75	15	843	96.6	6.86	180.45	21	2	1.039	0.908345	20.61	1.1299e+07	1.16782e+07	3.62	1.47	High	High	High	High	1
-8.3376e+18	FALSE	High	IsMasterProtein	O00159	Unconventional myosin-Ic OS=Homo sapiens OX=9606 GN=MYO1C PE=1 SV=4	0	110.131	32	26	68	26	1063	121.6	9.41	178.81	26	0	1.045	0.876745	18.57	1.55563e+07	1.34771e+07	35.34	1.36	High	High	High	High	1
8.96119e+18	FALSE	High	IsMasterProtein	Q16891	MICOS complex subunit MIC60 OS=Homo sapiens OX=9606 GN=IMMT PE=1 SV=1	0	109.98	40	20	79	20	758	83.6	6.48	220.47	20	0	1.041	0.901499	24.72	1.47447e+07	1.59218e+07	4.54	4.07	High	High	High	High	1
6.94235e+18	FALSE	High	IsMasterProtein	P49368	T-complex protein 1 subunit gamma OS=Homo sapiens OX=9606 GN=CCT3 PE=1 SV=4	0	109.728	50	24	103	24	545	60.5	6.49	249.02	24	0	1.037	0.911414	24.89	5.84865e+07	6.04423e+07	3.46	1.5	High	High	High	High	1	Oxidation [D52]
-8.85056e+17	FALSE	High	IsMasterProtein	P47897	Glutamine--tRNA ligase OS=Homo sapiens OX=9606 GN=QARS PE=1 SV=1	0	109.628	38	25	95	24	775	87.7	7.15	253.82	25	0	0.963	0.903045	22.93	1.60607e+07	1.56422e+07	11.02	1.68	High	High	High	High	1
8.84681e+18	FALSE	High	IsMasterProtein	P60174	Triosephosphate isomerase OS=Homo sapiens OX=9606 GN=TPI1 PE=1 SV=3	0	109.333	62	13	122	13	286	30.8	5.92	325.99	13	0	1.063	0.769969	31.41	1.4621e+08	1.42845e+08	1.28	6.02	High	High	High	High	1	Oxidation [P118]
-2.61364e+18	FALSE	High	IsMasterProtein	P04844	Dolichyl-diphosphooligosaccharide--protein glycosyltransferase subunit 2 OS=Homo sapiens OX=9606 GN=RPN2 PE=1 SV=3	0	109.303	42	17	66	17	631	69.2	5.69	191.14	17	0	0.978	0.964926	21.71	1.75454e+07	1.74243e+07	1.16	0.61	High	High	High	High	1	Oxidation [N338]
4.63649e+18	FALSE	High	IsMasterProtein	P14868	Aspartate--tRNA ligase, cytoplasmic OS=Homo sapiens OX=9606 GN=DARS PE=1 SV=2	0	109.249	50	20	82	20	501	57.1	6.55	210.53	20	0	1.02	0.971433	19.53	2.5722e+07	2.62774e+07	7	2.1	High	High	High	High	1
3.49007e+18	FALSE	High	IsMasterProtein	P49588	Alanine--tRNA ligase, cytoplasmic OS=Homo sapiens OX=9606 GN=AARS PE=1 SV=2	0	108.925	35	23	86	23	968	106.7	5.53	229.63	23	0	0.927	0.624878	22.38	1.49851e+07	1.37108e+07	2.75	4.24	High	High	High	High	1	Oxidation [Y295]
4.79686e+17	FALSE	High	IsMasterProtein	Q15365	Poly(rC)-binding protein 1 OS=Homo sapiens OX=9606 GN=PCBP1 PE=1 SV=2	0	108.83	67	14	90	9	356	37.5	7.09	258.9	14	7	1.081	0.594737	36.57	5.73341e+07	6.24537e+07	4.29	2.96	High	High	High	High	1	Oxidation [N84]
5.34738e+18	FALSE	High	IsMasterProtein	P06737	Glycogen phosphorylase, liver form OS=Homo sapiens OX=9606 GN=PYGL PE=1 SV=4	0	108.097	40	28	82	23	847	97.1	7.17	177.24	28	5	1.002	0.997756	19.95	2.42978e+07	2.4434e+07	2.24	1	High	High	High	High	1	Oxidation [N794]
-1.69771e+18	FALSE	High	IsMasterProtein	P05783	Keratin, type I cytoskeletal 18 OS=Homo sapiens OX=9606 GN=KRT18 PE=1 SV=2	0	107.687	55	20	93	19	430	48	5.45	239.26	20	0	1.024	0.954689	24.47	4.40642e+07	4.6212e+07	3.85	4.31	High	High	High	High	1
7.51206e+18	FALSE	High	IsMasterProtein	P63244	Receptor of activated protein C kinase 1 OS=Homo sapiens OX=9606 GN=RACK1 PE=1 SV=3	0	107.488	67	14	80	14	317	35.1	7.69	238.38	14	0	1.078	0.628423	28.23	5.914e+07	6.33933e+07	6.2	3.07	High	High	High	High	1
1.22084e+18	FALSE	High	IsMasterProtein	Q7L2E3	ATP-dependent RNA helicase DHX30 OS=Homo sapiens OX=9606 GN=DHX30 PE=1 SV=1	0	107.404	33	29	71	29	1194	133.9	8.78	173.32	29	0	1.029	0.94599	18.94	1.12157e+07	1.09177e+07	2.53	0.91	High	High	High	High	1
-8.01291e+18	FALSE	High	IsMasterProtein	Q99832	T-complex protein 1 subunit eta OS=Homo sapiens OX=9606 GN=CCT7 PE=1 SV=2	0	107.347	51	20	108	20	543	59.3	7.65	288.35	20	0	1.068	0.724429	22.35	5.02181e+07	5.05845e+07	2.67	0.89	High	High	High	High	1
6.54082e+17	FALSE	High	IsMasterProtein	Q12905	Interleukin enhancer-binding factor 2 OS=Homo sapiens OX=9606 GN=ILF2 PE=1 SV=2	0	107.334	61	16	95	16	390	43	5.26	279.07	16	0	0.981	0.971433	21.96	3.76122e+07	3.62021e+07	1.53	1.26	High	High	High	High	1
-5.64676e+18	FALSE	High	IsMasterProtein	Q16555	Dihydropyrimidinase-related protein 2 OS=Homo sapiens OX=9606 GN=DPYSL2 PE=1 SV=1	0	106.004	59	20	64	20	572	62.3	6.38	187.38	20	0	0.988	0.980246	18.33	1.29123e+07	1.29438e+07	5.49	8.02	High	High	High	High	1
-9.39193e+16	FALSE	High	IsMasterProtein	Q92499	ATP-dependent RNA helicase DDX1 OS=Homo sapiens OX=9606 GN=DDX1 PE=1 SV=2	0	105.213	38	21	89	21	740	82.4	7.23	234.77	21	0	1.044	0.889459	23.75	1.70903e+07	1.90749e+07	0.19	4.55	High	High	High	High	1
8.6104e+18	FALSE	High	IsMasterProtein	P27797	Calreticulin OS=Homo sapiens OX=9606 GN=CALR PE=1 SV=1	0	105.175	61	16	90	16	417	48.1	4.44	234.48	16	0	0.937	0.726996	23.77	5.36782e+07	4.97657e+07	4.32	5.6	High	High	High	High	1	Oxidation [D125]
-7.19022e+18	FALSE	High	IsMasterProtein	Q9H0A0	RNA cytidine acetyltransferase OS=Homo sapiens OX=9606 GN=NAT10 PE=1 SV=2	0	105.014	33	26	75	26	1025	115.7	8.27	170.62	26	0	1.061	0.812191	27.68	9.96228e+06	9.7042e+06	3.3	1.13	High	High	High	High	1
-5.60463e+18	FALSE	High	IsMasterProtein	O75534	Cold shock domain-containing protein E1 OS=Homo sapiens OX=9606 GN=CSDE1 PE=1 SV=2	0	104.486	36	25	91	25	798	88.8	6.25	212.79	25	0	0.973	0.94599	16.7	1.89867e+07	1.8455e+07	6.74	1.81	High	High	High	High	1
4.36952e+18	FALSE	High	IsMasterProtein	P43490	Nicotinamide phosphoribosyltransferase OS=Homo sapiens OX=9606 GN=NAMPT PE=1 SV=1	0	103.454	55	19	70	19	491	55.5	7.15	187.65	19	0	1.005	0.995031	20.2	2.37082e+07	2.32853e+07	0.91	1.17	High	High	High	High	1
-8.80912e+18	FALSE	High	IsMasterProtein	P29692	Elongation factor 1-delta OS=Homo sapiens OX=9606 GN=EEF1D PE=1 SV=5	0	103.053	74	15	102	14	281	31.1	5.01	288.22	15	1	1.031	0.935001	22.7	1.43704e+08	1.57147e+08	0.84	0.5	High	High	High	High	1	Oxidation [P134]
-3.79277e+18	FALSE	High	IsMasterProtein	P49411	Elongation factor Tu, mitochondrial OS=Homo sapiens OX=9606 GN=TUFM PE=1 SV=2	0	102.653	55	19	72	19	452	49.5	7.61	186.34	19	0	1.004	0.995031	15.17	2.63441e+07	2.75666e+07	1.62	5.43	High	High	High	High	1
8.3753e+18	FALSE	High	IsMasterProtein	P36776	Lon protease homolog, mitochondrial OS=Homo sapiens OX=9606 GN=LONP1 PE=1 SV=2	0	101.727	35	23	67	23	959	106.4	6.39	204.54	23	0	0.995	0.994795	23.39	1.10029e+07	1.12172e+07	11.31	2.48	High	High	High	High	1
1.30247e+18	FALSE	High	IsMasterProtein	P49748	Very long-chain specific acyl-CoA dehydrogenase, mitochondrial OS=Homo sapiens OX=9606 GN=ACADVL PE=1 SV=1	0	101.606	41	19	86	19	655	70.3	8.75	242.7	19	0	1.076	0.64222	19.82	1.80358e+07	1.85945e+07	2.6	2.24	High	High	High	High	1
7.00188e+18	FALSE	High	IsMasterProtein	P11940	Polyadenylate-binding protein 1 OS=Homo sapiens OX=9606 GN=PABPC1 PE=1 SV=2	0	101.582	45	22	96	16	636	70.6	9.5	224.78	22	8	1.002	0.998264	19.12	6.48056e+07	6.52855e+07	5.37	0.9	High	High	High	High	1
-1.03707e+18	FALSE	High	IsMasterProtein	P31943	Heterogeneous nuclear ribonucleoprotein H OS=Homo sapiens OX=9606 GN=HNRNPH1 PE=1 SV=4	0	101.27	49	14	78	8	449	49.2	6.3	229.93	14	6	1.029	0.945453	27.82	4.78781e+07	5.26601e+07	4.03	1.93	High	High	High	High	1	Oxidation [D94]
-4.35785e+18	FALSE	High	IsMasterProtein	P25205	DNA replication licensing factor MCM3 OS=Homo sapiens OX=9606 GN=MCM3 PE=1 SV=3	0	101.141	36	21	76	21	808	90.9	5.77	197.22	21	0	1.002	0.997908	20	1.57823e+07	1.61334e+07	0.08	1.08	High	High	High	High	1
6.51475e+18	FALSE	High	IsMasterProtein	Q9UQE7	Structural maintenance of chromosomes protein 3 OS=Homo sapiens OX=9606 GN=SMC3 PE=1 SV=2	0	101.088	28	26	68	26	1217	141.5	7.18	174.3	26	0	1.068	0.724106	18.9	1.02539e+07	1.38365e+07	5.18	4.35	High	High	High	High	1
-1.04754e+18	FALSE	High	IsMasterProtein	P09104	Gamma-enolase OS=Homo sapiens OX=9606 GN=ENO2 PE=1 SV=3	0	101.063	58	15	85	12	434	47.2	5.03	251.6	15	0	0.997	0.995031	35.18	4.4843e+07	6.24216e+07	11.52	7.84	High	High	High	High	1
-2.26299e+18	FALSE	High	IsMasterProtein	P40926	Malate dehydrogenase, mitochondrial OS=Homo sapiens OX=9606 GN=MDH2 PE=1 SV=3	0	101.023	64	17	97	17	338	35.5	8.68	275.77	17	0	1.093	0.494693	32.51	6.7485e+07	7.61597e+07	7.77	0.05	High	High	High	High	1
4.78075e+18	FALSE	High	IsMasterProtein	O95373	Importin-7 OS=Homo sapiens OX=9606 GN=IPO7 PE=1 SV=1	0	100.813	21	16	67	16	1038	119.4	4.82	196.68	16	0	0.955	0.872038	14.89	2.90039e+07	2.84857e+07	3.67	1.14	High	High	High	High	1
-1.76463e+18	FALSE	High	IsMasterProtein	P46060	Ran GTPase-activating protein 1 OS=Homo sapiens OX=9606 GN=RANGAP1 PE=1 SV=1	0	100.624	49	22	77	22	587	63.5	4.68	205.26	22	0	1.024	0.954689	20.37	2.37307e+07	2.39259e+07	3.82	1.17	High	High	High	High	1
-2.09881e+18	FALSE	High	IsMasterProtein	P13489	Ribonuclease inhibitor OS=Homo sapiens OX=9606 GN=RNH1 PE=1 SV=2	0	100.461	54	16	65	16	461	49.9	4.82	193.85	16	0	1.339	9.45114e-07	32.96	2.21766e+07	2.63535e+07	4.88	3.06	High	High	High	High	1
-8.53383e+18	FALSE	High	IsMasterProtein	Q86VP6	Cullin-associated NEDD8-dissociated protein 1 OS=Homo sapiens OX=9606 GN=CAND1 PE=1 SV=2	0	100.373	27	25	73	25	1230	136.3	5.78	181.69	25	0	0.984	0.973022	18.79	1.56951e+07	1.53918e+07	3.91	2.4	High	High	High	High	1
-7.57518e+18	FALSE	High	IsMasterProtein	P18669	Phosphoglycerate mutase 1 OS=Homo sapiens OX=9606 GN=PGAM1 PE=1 SV=2	0	100.365	57	11	80	11	254	28.8	7.18	215.23	11	0	0.95	0.840439	22.81	7.17477e+07	7.01849e+07	1.86	2.39	High	High	High	High	1	Oxidation [P229]
6.14892e+18	FALSE	High	IsMasterProtein	P35606	Coatomer subunit beta' OS=Homo sapiens OX=9606 GN=COPB2 PE=1 SV=2	0	100.184	39	24	75	24	906	102.4	5.27	193.51	24	0	0.981	0.971433	21.66	1.59422e+07	1.64624e+07	2.36	2.72	High	High	High	High	1
-4.32663e+18	FALSE	High	IsMasterProtein	P55209	Nucleosome assembly protein 1-like 1 OS=Homo sapiens OX=9606 GN=NAP1L1 PE=1 SV=1	0	99.909	46	13	102	12	391	45.3	4.46	298.43	13	2	0.892	0.252853	30.18	6.95262e+07	6.44914e+07	7.45	3.26	High	High	High	High	1
3.98862e+18	FALSE	High	IsMasterProtein	P55786	Puromycin-sensitive aminopeptidase OS=Homo sapiens OX=9606 GN=NPEPPS PE=1 SV=2	0	99.4	35	24	75	24	919	103.2	5.72	189.67	24	0	0.957	0.901499	16.53	1.04358e+07	1.0288e+07	0.97	0.15	High	High	High	High	1
4.93605e+18	FALSE	High	IsMasterProtein	O00567	Nucleolar protein 56 OS=Homo sapiens OX=9606 GN=NOP56 PE=1 SV=4	0	99.347	47	20	78	20	594	66	9.19	195.61	20	0	1.118	0.279793	22.09	1.45879e+07	1.58779e+07	1.46	6.5	High	High	High	High	1
3.93028e+18	FALSE	High	IsMasterProtein	P31948	Stress-induced-phosphoprotein 1 OS=Homo sapiens OX=9606 GN=STIP1 PE=1 SV=1	0	98.904	47	24	92	24	543	62.6	6.8	209.51	24	0	0.947	0.815688	23.4	3.6832e+07	3.7206e+07	7.43	0.57	High	High	High	High	1	Oxidation [N114]
-7.57652e+18	FALSE	High	IsMasterProtein	P13667	Protein disulfide-isomerase A4 OS=Homo sapiens OX=9606 GN=PDIA4 PE=1 SV=2	0	98.714	42	21	84	21	645	72.9	5.07	203.79	21	0	1.027	0.94599	19.04	1.48993e+07	1.48495e+07	8.27	1.45	High	High	High	High	1	Oxidation [D584]
3.60245e+18	FALSE	High	IsMasterProtein	P19338	Nucleolin OS=Homo sapiens OX=9606 GN=NCL PE=1 SV=3	0	98.692	30	19	152	19	710	76.6	4.7	403.12	19	0	0.98	0.971433	20.19	1.61605e+08	1.60451e+08	5.62	1.96	High	High	High	High	1
4.19831e+18	FALSE	High	IsMasterProtein	Q9Y3F4	Serine-threonine kinase receptor-associated protein OS=Homo sapiens OX=9606 GN=STRAP PE=1 SV=1	0	98.664	67	17	73	17	350	38.4	5.12	200.67	17	0	0.989	0.981115	20.39	2.36063e+07	2.36181e+07	2.06	0.47	High	High	High	High	1
-5.20756e+18	FALSE	High	IsMasterProtein	Q08J23	tRNA (cytosine(34)-C(5))-methyltransferase OS=Homo sapiens OX=9606 GN=NSUN2 PE=1 SV=2	0	98.246	46	23	68	23	767	86.4	6.77	192.68	23	0	0.963	0.903323	21.54	1.21557e+07	1.21912e+07	2.26	1.49	High	High	High	High	1	Oxidation [P760; P765]
4.57896e+18	FALSE	High	IsMasterProtein	P31930	Cytochrome b-c1 complex subunit 1, mitochondrial OS=Homo sapiens OX=9606 GN=UQCRC1 PE=1 SV=3	0	97.658	46	15	62	15	480	52.6	6.37	186.45	15	0	1.145	0.11619	35.61	1.22924e+07	1.49228e+07	3.99	3.66	High	High	High	High	1
-8.29179e+18	FALSE	High	IsMasterProtein	Q14203	Dynactin subunit 1 OS=Homo sapiens OX=9606 GN=DCTN1 PE=1 SV=3	0	97.607	26	23	60	23	1278	141.6	5.81	154.37	23	0	1.012	0.97662	22.26	6.04098e+06	6.32629e+06	1.94	1.23	High	High	High	High	1
-1.60534e+17	FALSE	High	IsMasterProtein	P07195	L-lactate dehydrogenase B chain OS=Homo sapiens OX=9606 GN=LDHB PE=1 SV=2	0	97.203	41	12	130	11	334	36.6	6.05	306.17	12	0	0.962	0.901689	20.53	1.8288e+08	1.77581e+08	1.22	1.07	High	High	High	High	1	Dioxidation [Y84]; Oxidation [D65; Y282]
-2.1062e+18	FALSE	High	IsMasterProtein	Q9UMS4	Pre-mRNA-processing factor 19 OS=Homo sapiens OX=9606 GN=PRPF19 PE=1 SV=1	0	97.181	55	13	68	13	504	55.1	6.61	233.96	13	0	0.971	0.939667	26.67	1.60841e+07	1.52476e+07	0.67	8.52	High	High	High	High	1
-4.15537e+18	FALSE	High	IsMasterProtein	P13645	Keratin, type I cytoskeletal 10 OS=Homo sapiens OX=9606 GN=KRT10 PE=1 SV=6	0	97.046	41	20	86	15	584	58.8	5.21	227.56	20	5	0.876	0.127057	66.32	6.1964e+07	4.58788e+07	60.82	7.19	High	High	High	High	1
-9.12542e+18	FALSE	High	IsMasterProtein	Q05639	Elongation factor 1-alpha 2 OS=Homo sapiens OX=9606 GN=EEF1A2 PE=1 SV=1	0	97.037	42	13	175	3	463	50.4	9.03	487.52	13	0	0.945	0.94599	6.64	1.21748e+06	1.12301e+06	7.97	5.6	High	High	High	High	1	Oxidation [Y254]; Dioxidation [Y29]
-2.42998e+18	FALSE	High	IsMasterProtein	O60488	Long-chain-fatty-acid--CoA ligase 4 OS=Homo sapiens OX=9606 GN=ACSL4 PE=1 SV=2	0	96.737	37	18	67	16	711	79.1	8.38	171.64	18	2	1.111	0.331504	18.97	1.15255e+07	1.28725e+07	14.85	8.92	High	High	High	High	1
-2.00691e+18	FALSE	High	IsMasterProtein	Q9Y520	Protein PRRC2C OS=Homo sapiens OX=9606 GN=PRRC2C PE=1 SV=4	0	96.335	14	26	60	25	2896	316.7	9.13	158.93	26	1	0.945	0.838697	24.63	7.10539e+06	6.3631e+06	1.76	1.26	High	High	High	High	1
-5.98819e+18	FALSE	High	IsMasterProtein	P26640	Valine--tRNA ligase OS=Homo sapiens OX=9606 GN=VARS PE=1 SV=4	0	96.155	23	23	71	23	1264	140.4	7.59	178.86	23	0	0.962	0.901689	16.11	1.26522e+07	1.2269e+07	3.88	2.73	High	High	High	High	1
2.23654e+18	FALSE	High	IsMasterProtein	P52597	Heterogeneous nuclear ribonucleoprotein F OS=Homo sapiens OX=9606 GN=HNRNPF PE=1 SV=3	0	96.103	49	11	63	9	415	45.6	5.58	197.21	11	0	1.076	0.64683	24.49	1.76473e+07	1.85567e+07	11.42	2.61	High	High	High	High	1	Oxidation [P233]
-4.63e+18	FALSE	High	IsMasterProtein	P34897	Serine hydroxymethyltransferase, mitochondrial OS=Homo sapiens OX=9606 GN=SHMT2 PE=1 SV=3	0	95.958	45	18	74	17	504	56	8.53	186.74	18	2	1.106	0.3764	23.63	3.42628e+07	4.89687e+07	42.4	0.94	High	High	High	High	1
8.36912e+18	FALSE	High	IsMasterProtein	Q07065	Cytoskeleton-associated protein 4 OS=Homo sapiens OX=9606 GN=CKAP4 PE=1 SV=2	0	95.832	38	19	68	19	602	66	5.92	192.94	19	0	1.007	0.991636	13.97	1.43078e+07	1.43801e+07	10.27	2.54	High	High	High	High	1
8.83545e+18	FALSE	High	IsMasterProtein	Q8N1F7	Nuclear pore complex protein Nup93 OS=Homo sapiens OX=9606 GN=NUP93 PE=1 SV=2	0	95.382	35	24	66	24	819	93.4	5.72	156.8	24	0	1.036	0.916762	21.9	1.1379e+07	1.19082e+07	0.98	2.1	High	High	High	High	1
8.40821e+18	FALSE	High	IsMasterProtein	P78344	Eukaryotic translation initiation factor 4 gamma 2 OS=Homo sapiens OX=9606 GN=EIF4G2 PE=1 SV=1	0	95.211	31	22	68	22	907	102.3	7.14	153.51	22	0	0.945	0.82697	16.35	1.16757e+07	1.09318e+07	2.81	0.44	High	High	High	High	1
5.81013e+18	FALSE	High	IsMasterProtein	P34931	Heat shock 70 kDa protein 1-like OS=Homo sapiens OX=9606 GN=HSPA1L PE=1 SV=2	0	94.537	25	11	90	1	641	70.3	6.02	247.01	11	0	100	8.42241e-16			201450			Not Found	Not Found	High	Not Found	1	Oxidation [N64; N542; N550]
6.65327e+18	FALSE	High	IsMasterProtein	Q14157	Ubiquitin-associated protein 2-like OS=Homo sapiens OX=9606 GN=UBAP2L PE=1 SV=2	0	93.375	28	19	52	19	1087	114.5	7.11	149.71	19	0	0.911	0.492092	23.21	1.12066e+07	1.04837e+07	2.08	2.04	High	High	High	High	1
1.44988e+18	FALSE	High	IsMasterProtein	Q03252	Lamin-B2 OS=Homo sapiens OX=9606 GN=LMNB2 PE=1 SV=4	0	93.252	44	26	93	23	620	69.9	5.59	225.65	26	0	1.017	0.973022	19.13	2.16102e+07	2.27554e+07	4.7	0.97	High	High	High	High	1
-6.62527e+18	FALSE	High	IsMasterProtein	Q8N163	Cell cycle and apoptosis regulator protein 2 OS=Homo sapiens OX=9606 GN=CCAR2 PE=1 SV=2	0	93.193	36	21	63	21	923	102.8	5.22	173.4	21	0	0.98	0.971433	24.38	7.49567e+06	6.92508e+06	8.14	0.21	High	High	High	High	1
-2.08987e+18	FALSE	High	IsMasterProtein	P26599	Polypyrimidine tract-binding protein 1 OS=Homo sapiens OX=9606 GN=PTBP1 PE=1 SV=1	0	93.093	46	14	65	13	531	57.2	9.17	212.05	14	1	1.002	0.998264	27.15	3.0408e+07	3.00269e+07	8.77	5.93	High	High	High	High	1
-7.9561e+17	FALSE	High	IsMasterProtein	P15311	Ezrin OS=Homo sapiens OX=9606 GN=EZR PE=1 SV=4	0	92.465	37	21	92	12	586	69.4	6.27	227.04	21	0	0.919	0.524092	18.87	2.17308e+07	1.97972e+07	1.44	8.64	High	High	High	High	1
1.73479e+18	FALSE	High	IsMasterProtein	P54136	Arginine--tRNA ligase, cytoplasmic OS=Homo sapiens OX=9606 GN=RARS PE=1 SV=2	0	92.324	43	21	64	21	660	75.3	6.68	166.75	21	0	1.048	0.868511	24.08	1.91894e+07	1.97509e+07	2.03	4.7	High	High	High	High	1
-1.5117e+18	FALSE	High	IsMasterProtein	Q12931	Heat shock protein 75 kDa, mitochondrial OS=Homo sapiens OX=9606 GN=TRAP1 PE=1 SV=3	0	92.247	38	18	64	17	704	80.1	8.21	180.61	18	0	1.011	0.981115	18.64	1.69502e+07	1.69548e+07	5.78	1.82	High	High	High	High	1
-4.57682e+18	FALSE	High	IsMasterProtein	P52292	Importin subunit alpha-1 OS=Homo sapiens OX=9606 GN=KPNA2 PE=1 SV=1	0	92.039	44	16	71	16	529	57.8	5.4	186.7	16	0	0.998	0.998264	19.96	3.18007e+07	3.12794e+07	6.26	1.29	High	High	High	High	1
7.34004e+18	FALSE	High	IsMasterProtein	Q9Y5B9	FACT complex subunit SPT16 OS=Homo sapiens OX=9606 GN=SUPT16H PE=1 SV=1	0	92.032	25	20	70	20	1047	119.8	5.66	184.17	20	0	1.109	0.355092	20.02	2.01622e+07	2.21842e+07	2.38	1.09	High	High	High	High	1
3.20978e+16	FALSE	High	IsMasterProtein	Q14008	Cytoskeleton-associated protein 5 OS=Homo sapiens OX=9606 GN=CKAP5 PE=1 SV=3	0	91.451	17	25	62	25	2032	225.4	7.8	159.99	25	0	1	0.999814	12.76	2.64822e+07	2.58767e+07	15.17	12.3	High	High	High	High	1
7.46376e+18	FALSE	High	IsMasterProtein	Q9H4M9	EH domain-containing protein 1 OS=Homo sapiens OX=9606 GN=EHD1 PE=1 SV=2	0	91.272	52	19	74	18	534	60.6	6.83	202.84	19	0	0.996	0.995031	18.85	1.63858e+07	1.60787e+07	1.4	0.15	High	High	High	High	1
3.3861e+17	FALSE	High	IsMasterProtein	Q13620	Cullin-4B OS=Homo sapiens OX=9606 GN=CUL4B PE=1 SV=4	0	91.033	29	25	81	19	913	103.9	7.37	189.92	25	6	0.947	0.815688	20.73	1.34723e+07	1.08185e+07	21.85	3.41	High	High	High	High	1
-1.04204e+18	FALSE	High	IsMasterProtein	Q9UQ35	Serine/arginine repetitive matrix protein 2 OS=Homo sapiens OX=9606 GN=SRRM2 PE=1 SV=2	0	91.026	12	21	63	21	2752	299.4	12.06	160.7	21	0	1.008	0.990939	19.6	9.19945e+06	9.5687e+06	4.76	4.57	High	High	High	High	1
4.39754e+18	FALSE	High	IsMasterProtein	O43491	Band 4.1-like protein 2 OS=Homo sapiens OX=9606 GN=EPB41L2 PE=1 SV=1	0	90.904	32	20	55	20	1005	112.5	5.44	161.93	20	0	0.985	0.978378	25.31	6.51571e+06	6.75575e+06	6.27	4.05	High	High	High	High	1
4.47135e+18	FALSE	High	IsMasterProtein	P23526	Adenosylhomocysteinase OS=Homo sapiens OX=9606 GN=AHCY PE=1 SV=4	0	90.731	47	17	88	16	432	47.7	6.34	219.25	17	1	0.95	0.837407	20.82	6.60787e+07	6.45195e+07	8.9	0.35	High	High	High	High	1
-8.27738e+18	FALSE	High	IsMasterProtein	Q14683	Structural maintenance of chromosomes protein 1A OS=Homo sapiens OX=9606 GN=SMC1A PE=1 SV=2	0	90.565	26	27	78	27	1233	143.1	7.64	182.2	27	0	1.008	0.990939	18.36	9.42213e+06	9.07944e+06	0.42	3.69	High	High	High	High	1
-5.52179e+18	FALSE	High	IsMasterProtein	P52789	Hexokinase-2 OS=Homo sapiens OX=9606 GN=HK2 PE=1 SV=2	0	90.439	30	22	67	20	917	102.3	6.05	156.37	22	0	1.066	0.781063	25.73	1.01168e+07	1.08121e+07	0	6.64	High	High	High	High	1
-7.78558e+18	FALSE	High	IsMasterProtein	P17980	26S proteasome regulatory subunit 6A OS=Homo sapiens OX=9606 GN=PSMC3 PE=1 SV=3	0	90.401	48	16	68	16	439	49.2	5.24	180.72	16	0	1.049	0.862086	21.75	1.52205e+07	1.58879e+07	3.58	0.59	High	High	High	High	1
-7.72225e+18	FALSE	High	IsMasterProtein	O00571	ATP-dependent RNA helicase DDX3X OS=Homo sapiens OX=9606 GN=DDX3X PE=1 SV=3	0	90.387	45	23	90	22	662	73.2	7.18	218.67	23	0	0.962	0.901689	23.74	1.87153e+07	1.77167e+07	4.12	3.86	High	High	High	High	1
-6.49048e+18	FALSE	High	IsMasterProtein	Q13283	Ras GTPase-activating protein-binding protein 1 OS=Homo sapiens OX=9606 GN=G3BP1 PE=1 SV=1	0	89.908	51	14	64	14	466	52.1	5.52	172.77	14	0	0.975	0.951869	25.53	2.43721e+07	2.31765e+07	2.61	4.98	High	High	High	High	1
-4.85891e+18	FALSE	High	IsMasterProtein	Q16881	Thioredoxin reductase 1, cytoplasmic OS=Homo sapiens OX=9606 GN=TXNRD1 PE=1 SV=3	0	89.416	49	19	61	18	649	70.9	7.39	160.36	19	1	0.971	0.94599	25.29	1.17661e+07	1.03649e+07	5.56	14.57	High	High	High	High	1
-5.16006e+17	FALSE	High	IsMasterProtein	Q14566	DNA replication licensing factor MCM6 OS=Homo sapiens OX=9606 GN=MCM6 PE=1 SV=1	0	89.062	37	24	69	24	821	92.8	5.41	162.87	24	0	0.968	0.924435	25.26	1.85056e+07	1.78952e+07	2.28	4.96	High	High	High	High	1
-2.06446e+18	FALSE	High	IsMasterProtein	Q96QK1	Vacuolar protein sorting-associated protein 35 OS=Homo sapiens OX=9606 GN=VPS35 PE=1 SV=2	0	88.896	27	17	66	17	796	91.6	5.49	179.65	17	0	0.938	0.735273	16.91	1.39979e+07	1.35829e+07	0.54	1.81	High	High	High	High	1
6.71349e+18	FALSE	High	IsMasterProtein	P50454	Serpin H1 OS=Homo sapiens OX=9606 GN=SERPINH1 PE=1 SV=2	0	88.689	45	15	68	15	418	46.4	8.69	196.62	15	0	1.039	0.901689	16.89	2.44733e+07	2.47769e+07	5.69	2.7	High	High	High	High	1
-6.97394e+18	FALSE	High	IsMasterProtein	P56192	Methionine--tRNA ligase, cytoplasmic OS=Homo sapiens OX=9606 GN=MARS PE=1 SV=2	0	88.628	33	20	61	20	900	101.1	6.16	164.8	20	0	1.04	0.901689	26.54	1.44347e+07	1.59087e+07	15.71	2.85	High	High	High	High	1	Oxidation [D605]
9.649e+17	FALSE	High	IsMasterProtein	Q9Y265	RuvB-like 1 OS=Homo sapiens OX=9606 GN=RUVBL1 PE=1 SV=1	0	88.59	46	14	63	14	456	50.2	6.42	174.8	14	0	0.992	0.990939	16.09	1.67701e+07	1.63297e+07	1.24	1.75	High	High	High	High	1
-4.24351e+18	FALSE	High	IsMasterProtein	P33992	DNA replication licensing factor MCM5 OS=Homo sapiens OX=9606 GN=MCM5 PE=1 SV=5	0	88.505	33	20	64	20	734	82.2	8.37	153.27	20	0	1.029	0.94599	20.16	1.38186e+07	1.42649e+07	5.79	2.7	High	High	High	High	1
3.26921e+18	FALSE	High	IsMasterProtein	P40227	T-complex protein 1 subunit zeta OS=Homo sapiens OX=9606 GN=CCT6A PE=1 SV=3	0	88.392	39	16	65	13	531	58	6.68	180.3	16	4	1.015	0.97662	14.88	4.76616e+07	4.56966e+07	0.58	4.4	High	High	High	High	1
6.59085e+18	FALSE	High	IsMasterProtein	Q9BQ52	Zinc phosphodiesterase ELAC protein 2 OS=Homo sapiens OX=9606 GN=ELAC2 PE=1 SV=2	0	88.343	39	19	62	19	826	92.2	7.9	163.16	19	0	1.207	0.0131558	31.83	6.13617e+06	6.99207e+06	12.07	2.39	High	High	High	High	1
-4.28802e+18	FALSE	High	IsMasterProtein	P06744	Glucose-6-phosphate isomerase OS=Homo sapiens OX=9606 GN=GPI PE=1 SV=4	0	88.329	46	17	77	17	558	63.1	8.32	201.37	17	0	1.034	0.923992	23.21	3.63264e+07	3.69374e+07	6.91	0.19	High	High	High	High	1
-4.66972e+18	FALSE	High	IsMasterProtein	Q9BSJ8	Extended synaptotagmin-1 OS=Homo sapiens OX=9606 GN=ESYT1 PE=1 SV=1	0	88.325	25	18	63	18	1104	122.8	5.83	169.59	18	0	0.999	0.999814	20.14	7.32604e+06	7.41513e+06	8.97	6.26	High	High	High	High	1
1.96854e+18	FALSE	High	IsMasterProtein	P23246	Splicing factor, proline- and glutamine-rich OS=Homo sapiens OX=9606 GN=SFPQ PE=1 SV=2	0	88.316	30	17	57	16	707	76.1	9.44	154.37	17	1	1.043	0.892433	30.41	8.41026e+07	8.12845e+07	14.86	6.13	High	High	High	High	1
7.73822e+18	FALSE	High	IsMasterProtein	P41250	Glycine--tRNA ligase OS=Homo sapiens OX=9606 GN=GARS PE=1 SV=3	0	88.075	43	23	70	23	739	83.1	7.03	157.68	23	0	0.995	0.993701	26.44	1.43621e+07	1.46229e+07	7.29	8.16	High	High	High	High	1
2.56463e+18	FALSE	High	IsMasterProtein	P04843	Dolichyl-diphosphooligosaccharide--protein glycosyltransferase subunit 1 OS=Homo sapiens OX=9606 GN=RPN1 PE=1 SV=1	0	87.376	53	25	65	25	607	68.5	6.38	161.98	25	0	0.948	0.826859	21.4	2.46434e+07	2.33781e+07	4.4	3.62	High	High	High	High	1
1.97827e+18	FALSE	High	IsMasterProtein	Q01518	Adenylyl cyclase-associated protein 1 OS=Homo sapiens OX=9606 GN=CAP1 PE=1 SV=5	0	86.98	37	16	69	15	475	51.9	8.06	185.72	16	1	0.959	0.899382	31.7	3.2932e+07	3.59948e+07	2.52	0.93	High	High	High	High	1	Oxidation [D159]
-2.0881e+18	FALSE	High	IsMasterProtein	Q13310	Polyadenylate-binding protein 4 OS=Homo sapiens OX=9606 GN=PABPC4 PE=1 SV=1	0	86.97	31	17	74	11	644	70.7	9.26	194.94	17	0	0.961	0.901689	11.31	1.26806e+07	1.20182e+07	7.27	2.25	High	High	High	High	1
6.73347e+18	FALSE	High	IsMasterProtein	Q13838	Spliceosome RNA helicase DDX39B OS=Homo sapiens OX=9606 GN=DDX39B PE=1 SV=1	0	86.558	47	15	69	6	428	49	5.67	171.42	15	10	0.989	0.981115	22.17	4.20778e+07	4.20389e+07	1.72	2.71	High	High	High	High	1
4.37721e+18	FALSE	High	IsMasterProtein	P51858	Hepatoma-derived growth factor OS=Homo sapiens OX=9606 GN=HDGF PE=1 SV=1	0	86.532	71	16	69	15	240	26.8	4.73	181.92	16	1	0.975	0.946293	22.67	2.0871e+07	2.01724e+07	2.02	1.9	High	High	High	High	1
4.53262e+18	FALSE	High	IsMasterProtein	P00491	Purine nucleoside phosphorylase OS=Homo sapiens OX=9606 GN=PNP PE=1 SV=2	0	86.493	65	14	67	14	289	32.1	6.95	183.55	14	0	1.059	0.791079	29.55	2.32003e+07	2.33219e+07	0.26	0.32	High	High	High	High	1
7.88182e+18	FALSE	High	IsMasterProtein	O75153	Clustered mitochondria protein homolog OS=Homo sapiens OX=9606 GN=CLUH PE=1 SV=2	0	86.116	26	22	71	22	1309	146.6	6.13	189.12	22	0	0.919	0.586231	21.85	9.77049e+06	9.52314e+06	1.18	9.63	High	High	High	High	1
-1.88233e+18	FALSE	High	IsMasterProtein	Q9BUJ2	Heterogeneous nuclear ribonucleoprotein U-like protein 1 OS=Homo sapiens OX=9606 GN=HNRNPUL1 PE=1 SV=2	0	86.093	31	16	54	16	856	95.7	6.92	150.87	16	0	1.056	0.824878	32.79	1.01482e+07	1.28913e+07	5.56	2.47	High	High	High	High	1
7.06121e+18	FALSE	High	IsMasterProtein	P08758	Annexin A5 OS=Homo sapiens OX=9606 GN=ANXA5 PE=1 SV=2	0	85.724	63	16	74	16	320	35.9	5.05	204	16	0	0.895	0.2817	19.46	5.3264e+07	4.87441e+07	5.48	8.14	High	High	High	High	1
-3.9974e+18	FALSE	High	IsMasterProtein	O15371	Eukaryotic translation initiation factor 3 subunit D OS=Homo sapiens OX=9606 GN=EIF3D PE=1 SV=1	0	85.405	43	16	52	16	548	63.9	6.05	144.91	16	0	1.06	0.789235	23.17	1.4954e+07	1.65144e+07	5.89	1.35	High	High	High	High	1
-8.52709e+18	FALSE	High	IsMasterProtein	Q13561	Dynactin subunit 2 OS=Homo sapiens OX=9606 GN=DCTN2 PE=1 SV=4	0	85.268	65	16	69	16	401	44.2	5.21	183.8	16	0	0.969	0.94599	19.34	8.30744e+06	7.95508e+06	2.02	3.86	High	High	High	High	1
-6.73591e+18	FALSE	High	IsMasterProtein	Q9Y2L1	Exosome complex exonuclease RRP44 OS=Homo sapiens OX=9606 GN=DIS3 PE=1 SV=2	0	84.977	32	21	58	21	958	108.9	7.14	146.04	21	0	0.945	0.832593	24.11	8.37013e+06	8.01938e+06	2.74	5.77	High	High	High	High	1
-8.78844e+18	FALSE	High	IsMasterProtein	Q92621	Nuclear pore complex protein Nup205 OS=Homo sapiens OX=9606 GN=NUP205 PE=1 SV=3	0	84.861	15	23	50	23	2012	227.8	6.19	114.95	23	0	1.04	0.906753	25.9	4.74546e+06	4.87241e+06	2.08	1.65	High	High	High	High	1
-7.19374e+17	FALSE	High	IsMasterProtein	O00231	26S proteasome non-ATPase regulatory subunit 11 OS=Homo sapiens OX=9606 GN=PSMD11 PE=1 SV=3	0	84.679	47	17	72	17	422	47.4	6.48	176.62	17	0	0.954	0.862866	22.05	3.2109e+07	3.08816e+07	4.11	5.42	High	High	High	High	1
-5.37293e+18	FALSE	High	IsMasterProtein	Q15046	Lysine--tRNA ligase OS=Homo sapiens OX=9606 GN=KARS PE=1 SV=3	0	84.405	39	18	62	18	597	68	6.35	180.94	18	0	1.047	0.872038	19.48	1.52142e+07	1.60457e+07	4.1	2.6	High	High	High	High	1
-2.12899e+18	FALSE	High	IsMasterProtein	Q92888	Rho guanine nucleotide exchange factor 1 OS=Homo sapiens OX=9606 GN=ARHGEF1 PE=1 SV=2	0	84.264	27	20	54	20	912	102.4	5.66	136.08	20	0	0.914	0.548018	16.34	7.0873e+06	6.1828e+06	0.71	2.16	High	High	High	High	1
-9.11765e+17	FALSE	High	IsMasterProtein	P08195	4F2 cell-surface antigen heavy chain OS=Homo sapiens OX=9606 GN=SLC3A2 PE=1 SV=3	0	84.258	35	17	58	17	630	68	5.01	161.86	17	0	0.999	0.998264	11.09	2.68518e+07	2.66294e+07	1.96	1.02	High	High	High	High	1
7.17437e+18	FALSE	High	IsMasterProtein	Q15233	Non-POU domain-containing octamer-binding protein OS=Homo sapiens OX=9606 GN=NONO PE=1 SV=4	0	84.229	42	15	67	14	471	54.2	8.95	176.51	15	0	0.981	0.971433	25.65	2.56568e+07	2.60448e+07	2.21	3.22	High	High	High	High	1	Oxidation [R270; R325]
-8.43894e+18	FALSE	High	IsMasterProtein	O00116	Alkyldihydroxyacetonephosphate synthase, peroxisomal OS=Homo sapiens OX=9606 GN=AGPS PE=1 SV=1	0	83.924	42	19	50	19	658	72.9	7.34	133.52	19	0	1.086	0.580491	22.13	6.87721e+06	7.38421e+06	5.37	3.11	High	High	High	High	1
2.92183e+18	FALSE	High	IsMasterProtein	Q99714	3-hydroxyacyl-CoA dehydrogenase type-2 OS=Homo sapiens OX=9606 GN=HSD17B10 PE=1 SV=3	0	83.893	69	11	56	11	261	26.9	7.78	163.77	11	0	1.043	0.899382	33.43	1.12684e+07	1.17733e+07	6.82	0.06	High	High	High	High	1
2.40712e+17	FALSE	High	IsMasterProtein	P23396	40S ribosomal protein S3 OS=Homo sapiens OX=9606 GN=RPS3 PE=1 SV=2	0	83.884	74	17	89	17	243	26.7	9.66	211.72	17	0	0.99	0.984607	22.93	7.33404e+07	7.8652e+07	7.59	3.31	High	High	High	High	1
-5.97857e+18	FALSE	High	IsMasterProtein	O75694	Nuclear pore complex protein Nup155 OS=Homo sapiens OX=9606 GN=NUP155 PE=1 SV=1	0	83.869	19	18	57	18	1391	155.1	6.16	158.46	18	0	1.027	0.94599	15.73	6.00917e+06	6.51439e+06	6.54	4.92	High	High	High	High	1
-2.5002e+18	FALSE	High	IsMasterProtein	Q99623	Prohibitin-2 OS=Homo sapiens OX=9606 GN=PHB2 PE=1 SV=2	0	83.346	56	14	68	14	299	33.3	9.83	176.85	14	0	0.969	0.92717	18.57	3.60747e+07	3.53404e+07	2.16	1.95	High	High	High	High	1
-5.79439e+18	FALSE	High	IsMasterProtein	Q9NY33	Dipeptidyl peptidase 3 OS=Homo sapiens OX=9606 GN=DPP3 PE=1 SV=2	0	83.083	34	16	50	16	737	82.5	5.1	140.29	16	0	0.977	0.971433	24.87	6.12784e+06	6.08188e+06	0.76	0.29	High	High	High	High	1
-1.03708e+18	FALSE	High	IsMasterProtein	P21796	Voltage-dependent anion-selective channel protein 1 OS=Homo sapiens OX=9606 GN=VDAC1 PE=1 SV=2	0	83.076	67	14	67	13	283	30.8	8.54	199.9	14	1	1.044	0.88918	14.4	6.12929e+07	6.65121e+07	0.35	2.76	High	High	High	High	1
-8.71662e+18	FALSE	High	IsMasterProtein	P27695	DNA-(apurinic or apyrimidinic site) lyase OS=Homo sapiens OX=9606 GN=APEX1 PE=1 SV=2	0	82.879	50	10	54	10	318	35.5	8.12	166.85	10	0	0.989	0.981115	22.11	2.03836e+07	2.07741e+07	1.21	4.51	High	High	High	High	1
1.52016e+18	FALSE	High	IsMasterProtein	P07737	Profilin-1 OS=Homo sapiens OX=9606 GN=PFN1 PE=1 SV=2	0	82.756	71	9	164	9	140	15	8.27	359.66	9	0	1.008	0.990939	26.26	3.53342e+08	3.34926e+08	3.54	1.65	High	High	High	High	1	Oxidation [Y60; D87; N100]
8.00625e+18	FALSE	High	IsMasterProtein	P08779	Keratin, type I cytoskeletal 16 OS=Homo sapiens OX=9606 GN=KRT16 PE=1 SV=4	0	82.505	44	19	55	11	473	51.2	5.05	129.42	19	5	1.021	0.9679	89.39	9.22465e+06	7.22405e+06	86.76	26.96	High	High	High	High	1
8.99086e+18	FALSE	High	IsMasterProtein	Q10567	AP-1 complex subunit beta-1 OS=Homo sapiens OX=9606 GN=AP1B1 PE=1 SV=2	0	82.452	26	21	63	11	949	104.6	5.06	155.53	21	0	1.003	0.991636	12.91	4.14057e+06	4.19752e+06	4.01	1.19	High	High	High	High	1
-6.19956e+18	FALSE	High	IsMasterProtein	Q86XP3	ATP-dependent RNA helicase DDX42 OS=Homo sapiens OX=9606 GN=DDX42 PE=1 SV=1	0	82.408	32	19	61	19	938	102.9	7.02	156.26	19	0	1.023	0.962011	21.88	7.85608e+06	7.95754e+06	5.33	0.49	High	High	High	High	1
-9.14263e+18	FALSE	High	IsMasterProtein	P63104	14-3-3 protein zeta/delta OS=Homo sapiens OX=9606 GN=YWHAZ PE=1 SV=1	0	82.259	57	15	127	10	245	27.7	4.79	286.35	15	4	0.917	0.510183	28.99	9.29981e+07	8.06481e+07	3.92	0.52	High	High	High	High	1
8.89127e+18	FALSE	High	IsMasterProtein	Q13428	Treacle protein OS=Homo sapiens OX=9606 GN=TCOF1 PE=1 SV=3	0	82.254	17	20	63	20	1488	152	9.04	141.69	20	0	0.946	0.847499	22.23	6.42167e+06	6.20277e+06	1.14	1.29	High	High	High	High	1
-8.57971e+18	FALSE	High	IsMasterProtein	O00267	Transcription elongation factor SPT5 OS=Homo sapiens OX=9606 GN=SUPT5H PE=1 SV=1	0	82.073	25	18	48	18	1087	120.9	5.06	132.23	18	0	0.966	0.940485	24.37	5.74352e+06	5.4418e+06	0.68	1.51	High	High	High	High	1
-6.81115e+18	FALSE	High	IsMasterProtein	Q9Y2X3	Nucleolar protein 58 OS=Homo sapiens OX=9606 GN=NOP58 PE=1 SV=1	0	82.006	34	14	64	14	529	59.5	8.92	179.86	14	0	1.054	0.830841	18.14	1.23072e+07	1.34059e+07	0.76	2.95	High	High	High	High	1
5.64121e+18	FALSE	High	IsMasterProtein	Q9H583	HEAT repeat-containing protein 1 OS=Homo sapiens OX=9606 GN=HEATR1 PE=1 SV=3	0	81.972	13	23	53	23	2144	242.2	6.54	124.15	23	0	1.021	0.970433	20.06	5.15476e+06	5.26047e+06	8.34	0.8	High	High	High	High	1
7.40523e+18	FALSE	High	IsMasterProtein	P62195	26S proteasome regulatory subunit 8 OS=Homo sapiens OX=9606 GN=PSMC5 PE=1 SV=1	0	81.927	55	18	59	17	406	45.6	7.55	167.41	18	1	0.979	0.966853	24.18	1.20984e+07	1.24882e+07	4.13	2.54	High	High	High	High	1
-9.90722e+17	FALSE	High	IsMasterProtein	O00299	Chloride intracellular channel protein 1 OS=Homo sapiens OX=9606 GN=CLIC1 PE=1 SV=4	0	81.906	74	12	79	12	241	26.9	5.17	224.56	12	0	1.061	0.786135	22.89	5.83458e+07	5.87965e+07	0.17	1.21	High	High	High	High	1
-1.82823e+18	FALSE	High	IsMasterProtein	P31153	S-adenosylmethionine synthase isoform type-2 OS=Homo sapiens OX=9606 GN=MAT2A PE=1 SV=1	0	81.791	55	15	58	13	395	43.6	6.48	157.94	15	2	0.986	0.97662	17.56	1.92868e+07	1.98548e+07	1.6	3.15	High	High	High	High	1
5.13616e+18	FALSE	High	IsMasterProtein	P38919	Eukaryotic initiation factor 4A-III OS=Homo sapiens OX=9606 GN=EIF4A3 PE=1 SV=4	0	81.689	40	14	64	12	411	46.8	6.73	173.45	14	0	1.008	0.990939	18.47	1.72405e+07	1.74702e+07	2.85	1.06	High	High	High	High	1
7.46352e+18	FALSE	High	IsMasterProtein	O15031	Plexin-B2 OS=Homo sapiens OX=9606 GN=PLXNB2 PE=1 SV=3	0	81.645	18	23	55	23	1838	205	6.24	137.88	23	0	1.097	0.513968	24.33	3.98173e+06	4.591e+06	2.23	5.5	High	High	High	High	1
-3.97044e+18	FALSE	High	IsMasterProtein	P36578	60S ribosomal protein L4 OS=Homo sapiens OX=9606 GN=RPL4 PE=1 SV=5	0	81.218	36	13	71	13	427	47.7	11.06	187.16	13	0	1.134	0.168168	28.94	5.16786e+07	5.38569e+07	6.33	2.32	High	High	High	High	1	Oxidation [N94]
-7.9707e+18	FALSE	High	IsMasterProtein	Q9Y230	RuvB-like 2 OS=Homo sapiens OX=9606 GN=RUVBL2 PE=1 SV=3	0	81.027	50	18	68	18	463	51.1	5.64	176.85	18	0	1.01	0.982969	21.48	1.66195e+07	1.67846e+07	0.99	2.02	High	High	High	High	1
5.53016e+18	FALSE	High	IsMasterProtein	Q15075	Early endosome antigen 1 OS=Homo sapiens OX=9606 GN=EEA1 PE=1 SV=2	0	81	19	21	52	21	1411	162.4	5.68	142.34	21	0	0.997	0.999814	20.8	5.71725e+06	5.75336e+06	7.44	8.73	High	High	High	High	1
4.94341e+18	FALSE	High	IsMasterProtein	Q02790	Peptidyl-prolyl cis-trans isomerase FKBP4 OS=Homo sapiens OX=9606 GN=FKBP4 PE=1 SV=3	0	80.995	44	15	58	15	459	51.8	5.43	158.6	15	0	0.96	0.901499	26.54	1.26076e+07	1.28587e+07	0.38	2.79	High	High	High	High	1
8.71812e+18	FALSE	High	IsMasterProtein	P51116	Fragile X mental retardation syndrome-related protein 2 OS=Homo sapiens OX=9606 GN=FXR2 PE=1 SV=2	0	80.834	33	16	59	13	673	74.2	6.23	157.64	16	3	1.061	0.793968	26.27	8.91278e+06	9.11985e+06	17.03	8.11	High	High	High	High	1
-5.35971e+18	FALSE	High	IsMasterProtein	P31150	Rab GDP dissociation inhibitor alpha OS=Homo sapiens OX=9606 GN=GDI1 PE=1 SV=2	0	80.629	45	13	51	6	447	50.6	5.14	150.37	13	0	1.06	0.840938	28.5	1.8095e+06	2.07391e+06	2.68	3.51	High	High	High	High	1
3.79767e+18	FALSE	High	IsMasterProtein	P46087	Probable 28S rRNA (cytosine(4447)-C(5))-methyltransferase OS=Homo sapiens OX=9606 GN=NOP2 PE=1 SV=2	0	80.624	35	19	60	19	812	89.2	9.23	141.23	19	0	1.003	0.996737	17.89	1.63721e+07	1.71296e+07	7.2	1.6	High	High	High	High	1
6.37023e+18	FALSE	High	IsMasterProtein	Q9UHX1	Poly(U)-binding-splicing factor PUF60 OS=Homo sapiens OX=9606 GN=PUF60 PE=1 SV=1	0	80.323	42	15	51	15	559	59.8	5.29	134.24	15	0	1.032	0.926647	18.17	1.57419e+07	1.65062e+07	2	0.77	High	High	High	High	1
-3.93659e+18	FALSE	High	IsMasterProtein	P54886	Delta-1-pyrroline-5-carboxylate synthase OS=Homo sapiens OX=9606 GN=ALDH18A1 PE=1 SV=2	0	80.258	25	15	58	15	795	87.2	7.12	156.86	15	0	1.039	0.903323	17.73	1.15446e+07	1.17047e+07	1.44	4.72	High	High	High	High	1
3.0356e+18	FALSE	High	IsMasterProtein	P46777	60S ribosomal protein L5 OS=Homo sapiens OX=9606 GN=RPL5 PE=1 SV=3	0	80.102	55	13	88	13	297	34.3	9.72	230.88	13	0	1.115	0.302923	24.21	2.95446e+07	3.38432e+07	4.26	6.48	High	High	High	High	1
-8.76914e+18	FALSE	High	IsMasterProtein	P35658	Nuclear pore complex protein Nup214 OS=Homo sapiens OX=9606 GN=NUP214 PE=1 SV=2	0	79.721	14	20	56	20	2090	213.5	7.47	141.5	20	0	0.956	0.901689	24.14	5.27708e+06	4.98995e+06	12.04	3.51	High	High	High	High	1
7.26354e+18	FALSE	High	IsMasterProtein	Q13435	Splicing factor 3B subunit 2 OS=Homo sapiens OX=9606 GN=SF3B2 PE=1 SV=2	0	79.617	28	18	60	18	895	100.2	5.67	165.83	18	0	1.049	0.874795	14.06	1.02591e+07	1.06878e+07	6.65	4.33	High	High	High	High	1
6.10117e+18	FALSE	High	IsMasterProtein	O43852	Calumenin OS=Homo sapiens OX=9606 GN=CALU PE=1 SV=2	0	79.493	54	12	56	12	315	37.1	4.64	167.86	12	0	0.96	0.901689	14.34	1.14237e+07	1.12158e+07	3.59	2.88	High	High	High	High	1
-6.59262e+18	FALSE	High	IsMasterProtein	Q9UDY2	Tight junction protein ZO-2 OS=Homo sapiens OX=9606 GN=TJP2 PE=1 SV=2	0	79.376	25	21	58	21	1190	133.9	7.4	154.2	21	0	0.956	0.901689	18.53	6.16478e+06	5.45042e+06	4.62	2.31	High	High	High	High	1
-1.01707e+18	FALSE	High	IsMasterProtein	O95782	AP-2 complex subunit alpha-1 OS=Homo sapiens OX=9606 GN=AP2A1 PE=1 SV=3	0	79.144	32	22	55	16	977	107.5	7.03	130.39	22	6	1.003	0.995031	24.46	9.70869e+06	9.67909e+06	6.27	6.16	High	High	High	High	1
-2.83683e+18	FALSE	High	IsMasterProtein	O00148	ATP-dependent RNA helicase DDX39A OS=Homo sapiens OX=9606 GN=DDX39A PE=1 SV=2	0	79.083	44	14	71	5	427	49.1	5.68	170.78	14	0	0.938	0.823517	31.53	4.54166e+06	4.71111e+06	20.09	5.73	High	High	High	High	1
5.2118e+18	FALSE	High	IsMasterProtein	O43143	Pre-mRNA-splicing factor ATP-dependent RNA helicase DHX15 OS=Homo sapiens OX=9606 GN=DHX15 PE=1 SV=2	0	78.985	28	19	62	19	795	90.9	7.46	156	19	0	0.97	0.937398	22.06	1.42049e+07	1.34627e+07	0.97	2.8	High	High	High	High	1
4.99643e+18	FALSE	High	IsMasterProtein	Q9NZB2	Constitutive coactivator of PPAR-gamma-like protein 1 OS=Homo sapiens OX=9606 GN=FAM120A PE=1 SV=2	0	78.562	24	19	54	19	1118	121.8	8.88	145.26	19	0	1.012	0.974609	19.16	4.37516e+06	4.42099e+06	3.91	18.03	High	High	High	High	1
-1.41469e+18	FALSE	High	IsMasterProtein	P33991	DNA replication licensing factor MCM4 OS=Homo sapiens OX=9606 GN=MCM4 PE=1 SV=5	0	78.336	32	21	56	21	863	96.5	6.74	147.91	21	0	1.068	0.722361	31.16	1.33696e+07	1.46112e+07	0.86	5.23	High	High	High	High	1
8.11533e+18	FALSE	High	IsMasterProtein	P29966	Myristoylated alanine-rich C-kinase substrate OS=Homo sapiens OX=9606 GN=MARCKS PE=1 SV=4	0	78.216	47	10	50	10	332	31.5	4.45	155.09	10	0	0.924	0.647793	15.34	1.06006e+07	9.99028e+06	11.84	3.89	High	High	High	High	1
3.18316e+18	FALSE	High	IsMasterProtein	P35609	Alpha-actinin-2 OS=Homo sapiens OX=9606 GN=ACTN2 PE=1 SV=1	0	78.155	18	14	78	1	894	103.8	5.45	209.65	14	0	0.93	0.966233	18.95	344416	320309	18.62	5.42	High	High	High	High	1	Oxidation [N736]
-4.57073e+18	FALSE	High	IsMasterProtein	P61106	Ras-related protein Rab-14 OS=Homo sapiens OX=9606 GN=RAB14 PE=1 SV=4	0	77.994	78	12	46	11	215	23.9	6.21	126.25	12	2	1.042	0.901499	14.74	3.65485e+07	3.70163e+07	3.45	1.82	High	High	High	High	1
-2.65718e+18	FALSE	High	IsMasterProtein	Q9Y3I0	tRNA-splicing ligase RtcB homolog OS=Homo sapiens OX=9606 GN=RTCB PE=1 SV=1	0	77.63	43	15	50	15	505	55.2	7.23	141.08	15	0	0.955	0.872038	25.25	1.95411e+07	1.96281e+07	2.16	7.07	High	High	High	High	1
4.69711e+18	FALSE	High	IsMasterProtein	Q6P2E9	Enhancer of mRNA-decapping protein 4 OS=Homo sapiens OX=9606 GN=EDC4 PE=1 SV=1	0	77.624	25	19	50	19	1401	151.6	5.86	141.51	19	0	0.99	0.990939	25.91	5.89909e+06	5.19323e+06	4.25	0.21	High	High	High	High	1
-6.97963e+18	FALSE	High	IsMasterProtein	P31946	14-3-3 protein beta/alpha OS=Homo sapiens OX=9606 GN=YWHAB PE=1 SV=3	0	77.515	61	13	114	6	246	28.1	4.83	253.5	13	3	0.924	0.586645	19.56	2.82839e+07	2.50075e+07	3.33	1	High	High	High	High	1
5.13599e+18	FALSE	High	IsMasterProtein	P43686	26S proteasome regulatory subunit 6B OS=Homo sapiens OX=9606 GN=PSMC4 PE=1 SV=2	0	77.381	49	15	57	15	418	47.3	5.21	150.06	15	0	0.992	0.990939	27.47	9.89456e+06	9.95113e+06	2.21	2.05	High	High	High	High	1
3.54102e+18	FALSE	High	IsMasterProtein	Q9UNM6	26S proteasome non-ATPase regulatory subunit 13 OS=Homo sapiens OX=9606 GN=PSMD13 PE=1 SV=2	0	77.367	56	16	56	16	376	42.9	5.81	142.57	16	0	0.973	0.94599	18.01	1.62657e+07	1.63052e+07	2.01	1.91	High	High	High	High	1	Oxidation [D89]
-6.08625e+18	FALSE	High	IsMasterProtein	P02533	Keratin, type I cytoskeletal 14 OS=Homo sapiens OX=9606 GN=KRT14 PE=1 SV=4	0	77.091	41	18	59	5	472	51.5	5.16	135.71	18	5	0.506	8.42241e-16	90.01	4.42944e+06	3.03878e+06	85.43	13.32	High	High	High	High	1
-4.77346e+18	FALSE	High	IsMasterProtein	P49915	GMP synthase [glutamine-hydrolyzing] OS=Homo sapiens OX=9606 GN=GMPS PE=1 SV=1	0	76.82	37	19	60	19	693	76.7	6.87	157.68	19	0	1.001	0.999814	23.57	1.04555e+07	1.07228e+07	0.24	1.2	High	High	High	High	1
6.97337e+18	FALSE	High	IsMasterProtein	Q9UHD8	Septin-9 OS=Homo sapiens OX=9606 GN=SEPT9 PE=1 SV=2	0	76.654	32	16	53	16	586	65.4	8.97	130.29	16	0	1.014	0.97662	15.87	8.5927e+06	8.98166e+06	13.34	6.04	High	High	High	High	1
5.00586e+17	FALSE	High	IsMasterProtein	P67809	Nuclease-sensitive element-binding protein 1 OS=Homo sapiens OX=9606 GN=YBX1 PE=1 SV=3	0	76.565	48	9	62	6	324	35.9	9.88	190.9	9	0	1.076	0.64683	25.96	1.6248e+07	1.69936e+07	11.7	1.14	High	High	High	High	1
1.53454e+18	FALSE	High	IsMasterProtein	P05198	Eukaryotic translation initiation factor 2 subunit 1 OS=Homo sapiens OX=9606 GN=EIF2S1 PE=1 SV=3	0	76.449	64	19	75	19	315	36.1	5.08	186.62	19	0	1.034	0.923992	24.67	2.35074e+07	2.34282e+07	0.54	0.45	High	High	High	High	1	Oxidation [D305]
-7.70524e+18	FALSE	High	IsMasterProtein	P08865	40S ribosomal protein SA OS=Homo sapiens OX=9606 GN=RPSA PE=1 SV=4	0	76.44	52	10	65	10	295	32.8	4.87	219.46	10	0	1.009	0.988845	19.2	7.39557e+07	7.63168e+07	9.46	3.82	High	High	High	High	1
5.16589e+18	FALSE	High	IsMasterProtein	Q15459	Splicing factor 3A subunit 1 OS=Homo sapiens OX=9606 GN=SF3A1 PE=1 SV=1	0	75.975	27	17	60	17	793	88.8	5.22	153.81	17	0	0.968	0.939667	18.62	9.6396e+06	9.74287e+06	1.27	2.1	High	High	High	High	1
-2.4687e+18	FALSE	High	IsMasterProtein	P23921	Ribonucleoside-diphosphate reductase large subunit OS=Homo sapiens OX=9606 GN=RRM1 PE=1 SV=1	0	75.938	32	16	53	16	792	90	7.15	151.12	16	0	0.973	0.946293	21.26	1.14812e+07	1.11391e+07	4.81	1.42	High	High	High	High	1
-2.39879e+18	FALSE	High	IsMasterProtein	P45880	Voltage-dependent anion-selective channel protein 2 OS=Homo sapiens OX=9606 GN=VDAC2 PE=1 SV=2	0	75.413	60	12	51	12	294	31.5	7.56	163.03	12	0	1.032	0.92717	10.65	5.21578e+07	5.37535e+07	0.67	3.13	High	High	High	High	1
6.60217e+17	FALSE	High	IsMasterProtein	P22695	Cytochrome b-c1 complex subunit 2, mitochondrial OS=Homo sapiens OX=9606 GN=UQCRC2 PE=1 SV=3	0	75.368	40	12	59	12	453	48.4	8.63	174.56	12	0	1.07	0.71401	18.76	1.11378e+07	1.19355e+07	1.94	2.58	High	High	High	High	1
4.44599e+18	FALSE	High	IsMasterProtein	P54577	Tyrosine--tRNA ligase, cytoplasmic OS=Homo sapiens OX=9606 GN=YARS PE=1 SV=4	0	75.184	41	19	71	19	528	59.1	7.05	159.05	19	0	0.963	0.903323	21.45	1.3367e+07	1.29444e+07	6.77	1.76	High	High	High	High	1
4.78446e+18	FALSE	High	IsMasterProtein	Q96KP4	Cytosolic non-specific dipeptidase OS=Homo sapiens OX=9606 GN=CNDP2 PE=1 SV=2	0	74.576	52	16	44	16	475	52.8	5.97	119.79	16	0	0.944	0.819079	21.32	7.38653e+06	6.49843e+06	1.03	0.97	High	High	High	High	1
-5.10021e+18	FALSE	High	IsMasterProtein	P04899	Guanine nucleotide-binding protein G(i) subunit alpha-2 OS=Homo sapiens OX=9606 GN=GNAI2 PE=1 SV=3	0	74.372	46	12	54	7	355	40.4	5.54	151.67	12	5	1.321	3.81202e-06	29.25	1.31211e+07	1.58109e+07	1.96	1.33	High	High	High	High	1
-8.82626e+18	FALSE	High	IsMasterProtein	P39023	60S ribosomal protein L3 OS=Homo sapiens OX=9606 GN=RPL3 PE=1 SV=2	0	74.266	32	12	51	12	403	46.1	10.18	127.68	12	0	1.083	0.581189	23.08	3.29311e+07	3.4427e+07	4.14	7.06	High	High	High	High	1
1.21458e+17	FALSE	High	IsMasterProtein	P35232	Prohibitin OS=Homo sapiens OX=9606 GN=PHB PE=1 SV=1	0	74.243	67	14	73	14	272	29.8	5.76	207.58	14	0	1.002	0.998264	19.93	4.15951e+07	4.22632e+07	3.1	1.98	High	High	High	High	1
5.28868e+18	FALSE	High	IsMasterProtein	Q14240	Eukaryotic initiation factor 4A-II OS=Homo sapiens OX=9606 GN=EIF4A2 PE=1 SV=2	0	74.04	37	14	126	5	407	46.4	5.48	313.11	14	0	1.003	0.995031	12.37	8.16578e+06	8.14013e+06	7.44	0.78	High	High	High	High	1
-8.09781e+18	FALSE	High	IsMasterProtein	Q16576	Histone-binding protein RBBP7 OS=Homo sapiens OX=9606 GN=RBBP7 PE=1 SV=1	0	73.839	44	13	55	8	425	47.8	5.05	163.46	13	5	1.009	0.990512	27.33	6.9681e+07	5.96946e+07	2.17	7.86	High	High	High	High	1
1.97201e+17	FALSE	High	IsMasterProtein	P31040	Succinate dehydrogenase [ubiquinone] flavoprotein subunit, mitochondrial OS=Homo sapiens OX=9606 GN=SDHA PE=1 SV=2	0	73.812	39	16	53	16	664	72.6	7.39	161.09	16	0	0.997	0.996237	23.58	8.89782e+06	9.39916e+06	6.01	2.05	High	High	High	High	1
3.70304e+17	FALSE	High	IsMasterProtein	O94906	Pre-mRNA-processing factor 6 OS=Homo sapiens OX=9606 GN=PRPF6 PE=1 SV=1	0	73.451	28	20	59	20	941	106.9	8.25	147	20	0	1.036	0.917503	19.77	2.02991e+07	2.01515e+07	11.44	4.6	High	High	High	High	1
-2.94638e+18	FALSE	High	IsMasterProtein	Q96I24	Far upstream element-binding protein 3 OS=Homo sapiens OX=9606 GN=FUBP3 PE=1 SV=2	0	73.441	39	15	46	14	572	61.6	8.38	118.34	15	0	1.01	0.98139	21.08	7.60386e+06	7.97144e+06	8.03	4.24	High	High	High	High	1
2.63759e+18	FALSE	High	IsMasterProtein	P46459	Vesicle-fusing ATPase OS=Homo sapiens OX=9606 GN=NSF PE=1 SV=3	0	73.373	36	22	53	22	744	82.5	6.95	103.85	22	0	1.054	0.838508	19.64	7.8627e+06	8.29799e+06	5.12	2.78	High	High	High	High	1
-1.88778e+18	FALSE	High	IsMasterProtein	Q9ULV4	Coronin-1C OS=Homo sapiens OX=9606 GN=CORO1C PE=1 SV=1	0	73.275	41	16	60	16	474	53.2	7.08	153.34	16	0	1.011	0.981368	23.52	2.2664e+07	2.28972e+07	0.67	2	High	High	High	High	1
2.32949e+18	FALSE	High	IsMasterProtein	P78347	General transcription factor II-I OS=Homo sapiens OX=9606 GN=GTF2I PE=1 SV=2	0	73.195	21	16	55	16	998	112.3	6.39	138.79	16	0	0.986	0.980246	20.78	7.51045e+06	7.22465e+06	2.44	1.95	High	High	High	High	1
-7.89069e+18	FALSE	High	IsMasterProtein	Q13347	Eukaryotic translation initiation factor 3 subunit I OS=Homo sapiens OX=9606 GN=EIF3I PE=1 SV=1	0	73.128	61	13	49	13	325	36.5	5.64	150.5	13	0	1.085	0.561411	29.84	1.29666e+07	1.35682e+07	0.71	6.45	High	High	High	High	1
-5.1568e+18	FALSE	High	IsMasterProtein	Q14444	Caprin-1 OS=Homo sapiens OX=9606 GN=CAPRIN1 PE=1 SV=2	0	73.086	35	12	52	12	709	78.3	5.25	168.34	12	0	1.026	0.946293	32.82	2.26267e+07	2.68994e+07	4.74	3.51	High	High	High	High	1
2.00276e+18	FALSE	High	IsMasterProtein	Q9NQW6	Anillin OS=Homo sapiens OX=9606 GN=ANLN PE=1 SV=2	0	73.003	24	21	42	21	1124	124.1	8.07	99.89	21	0	0.981	0.981115	22.6	3.76849e+06	3.68671e+06	1.3	1.57	High	High	High	High	1
-9.56584e+17	FALSE	High	IsMasterProtein	Q8IY81	pre-rRNA 2'-O-ribose RNA methyltransferase FTSJ3 OS=Homo sapiens OX=9606 GN=FTSJ3 PE=1 SV=2	0	72.966	28	15	42	15	847	96.5	8.4	119.6	15	0	0.98	0.971433	21.73	7.43483e+06	7.22514e+06	2.28	3.02	High	High	High	High	1
3.70533e+18	FALSE	High	IsMasterProtein	Q12788	Transducin beta-like protein 3 OS=Homo sapiens OX=9606 GN=TBL3 PE=1 SV=2	0	72.947	32	17	53	17	808	89	6.9	136.45	17	0	1.111	0.424673	25.8	4.48004e+06	4.84792e+06	6.9	4.43	High	High	High	High	1
2.33722e+18	FALSE	High	IsMasterProtein	Q9Y262	Eukaryotic translation initiation factor 3 subunit L OS=Homo sapiens OX=9606 GN=EIF3L PE=1 SV=1	0	72.843	33	15	57	15	564	66.7	6.34	151.43	15	0	0.957	0.87619	14.46	1.75021e+07	1.72243e+07	1.43	0.4	High	High	High	High	1
-7.12384e+18	FALSE	High	IsMasterProtein	P09382	Galectin-1 OS=Homo sapiens OX=9606 GN=LGALS1 PE=1 SV=2	0	72.757	78	8	124	8	135	14.7	5.5	317.68	8	0	0.868	0.0867453	23.79	1.89531e+08	1.97277e+08	5.78	1.63	High	High	High	High	1	Oxidation [N119; Y120]
3.62907e+18	FALSE	High	IsMasterProtein	P52701	DNA mismatch repair protein Msh6 OS=Homo sapiens OX=9606 GN=MSH6 PE=1 SV=2	0	72.726	19	18	46	18	1360	152.7	6.9	118.37	18	0	0.981	0.974766	16.79	4.94248e+06	4.95099e+06	3.85	2.76	High	High	High	High	1
-8.00827e+18	FALSE	High	IsMasterProtein	P51991	Heterogeneous nuclear ribonucleoprotein A3 OS=Homo sapiens OX=9606 GN=HNRNPA3 PE=1 SV=2	0	72.718	36	11	74	10	378	39.6	9.01	204.99	11	0	0.961	0.901689	28.82	4.06548e+07	3.87313e+07	12.84	11.05	High	High	High	High	1
1.6839e+18	FALSE	High	IsMasterProtein	O94776	Metastasis-associated protein MTA2 OS=Homo sapiens OX=9606 GN=MTA2 PE=1 SV=1	0	72.63	31	16	55	15	668	75	9.66	123.04	16	1	1.015	0.97662	17.26	9.57338e+06	9.65317e+06	5.72	1.52	High	High	High	High	1
3.86707e+18	FALSE	High	IsMasterProtein	P21589	5'-nucleotidase OS=Homo sapiens OX=9606 GN=NT5E PE=1 SV=1	0	72.477	42	16	56	16	574	63.3	7.03	147.39	16	0	1.013	0.977278	17.46	1.72149e+07	1.7371e+07	7.49	6.63	High	High	High	High	1
3.87733e+18	FALSE	High	IsMasterProtein	P50570	Dynamin-2 OS=Homo sapiens OX=9606 GN=DNM2 PE=1 SV=2	0	72.352	33	20	49	20	870	98	7.44	119.49	20	0	0.984	0.97662	25.95	8.16325e+06	8.08994e+06	0.31	0.68	High	High	High	High	1
-5.27299e+18	FALSE	High	IsMasterProtein	Q15181	Inorganic pyrophosphatase OS=Homo sapiens OX=9606 GN=PPA1 PE=1 SV=2	0	72.336	64	12	52	11	289	32.6	5.86	146.44	12	1	0.972	0.944609	22.86	2.34613e+07	2.30382e+07	2.46	1	High	High	High	High	1
-7.20012e+18	FALSE	High	IsMasterProtein	P35998	26S proteasome regulatory subunit 7 OS=Homo sapiens OX=9606 GN=PSMC2 PE=1 SV=3	0	72.231	47	16	62	16	433	48.6	5.95	159.09	16	0	1.013	0.977278	25.48	1.53817e+07	1.58635e+07	3.01	1.37	High	High	High	High	1
7.4601e+18	FALSE	High	IsMasterProtein	P09960	Leukotriene A-4 hydrolase OS=Homo sapiens OX=9606 GN=LTA4H PE=1 SV=2	0	72.135	33	14	53	14	611	69.2	6.18	143.74	14	0	0.987	0.977278	13.48	1.09351e+07	1.02977e+07	2.88	6.42	High	High	High	High	1
-1.72182e+18	FALSE	High	IsMasterProtein	Q92973	Transportin-1 OS=Homo sapiens OX=9606 GN=TNPO1 PE=1 SV=2	0	71.872	24	14	47	13	898	102.3	4.98	134.09	14	1	1.027	0.94599	19.13	1.34212e+07	1.35548e+07	5.76	3.91	High	High	High	High	1
2.06452e+18	FALSE	High	IsMasterProtein	Q92841	Probable ATP-dependent RNA helicase DDX17 OS=Homo sapiens OX=9606 GN=DDX17 PE=1 SV=2	0	71.86	31	19	78	12	729	80.2	8.27	184.67	19	0	1.001	0.997908	19.23	6.14457e+06	7.2639e+06	5	1.33	High	High	High	High	1
-1.63329e+18	FALSE	High	IsMasterProtein	P35241	Radixin OS=Homo sapiens OX=9606 GN=RDX PE=1 SV=1	0	71.655	33	18	77	9	583	68.5	6.37	186.74	18	0	0.932	0.786135	24.22	4.58046e+06	4.53893e+06	3.86	2.88	High	High	High	High	1
-2.49136e+18	FALSE	High	IsMasterProtein	P54920	Alpha-soluble NSF attachment protein OS=Homo sapiens OX=9606 GN=NAPA PE=1 SV=3	0	71.544	50	11	37	11	295	33.2	5.36	114.48	11	0	1.055	0.835643	26.67	7.18381e+06	7.37999e+06	2.27	3.11	High	High	High	High	1
8.16676e+18	FALSE	High	IsMasterProtein	P54727	UV excision repair protein RAD23 homolog B OS=Homo sapiens OX=9606 GN=RAD23B PE=1 SV=1	0	71.496	46	12	46	11	409	43.1	4.84	142.9	12	1	0.985	0.974609	18.84	1.41279e+07	1.37959e+07	1.14	0.92	High	High	High	High	1
7.93144e+18	FALSE	High	IsMasterProtein	P05556	Integrin beta-1 OS=Homo sapiens OX=9606 GN=ITGB1 PE=1 SV=2	0	71.445	26	19	63	19	798	88.4	5.39	151.98	19	0	1.024	0.954689	28.5	2.27998e+07	2.35111e+07	1.58	2.44	High	High	High	High	1
-1.34351e+18	FALSE	High	IsMasterProtein	P22234	Multifunctional protein ADE2 OS=Homo sapiens OX=9606 GN=PAICS PE=1 SV=3	0	71.311	45	13	57	13	425	47	7.23	150.19	13	0	0.999	0.998264	39.04	2.21974e+07	2.17464e+07	2.66	0.65	High	High	High	High	1
-1.08025e+17	FALSE	High	IsMasterProtein	Q99873	Protein arginine N-methyltransferase 1 OS=Homo sapiens OX=9606 GN=PRMT1 PE=1 SV=3	0	71.275	42	13	56	13	371	42.4	5.35	156.29	13	0	1.003	0.995031	21.99	3.31697e+07	3.46291e+07	3.46	0.99	High	High	High	High	1	Dioxidation [C119]
-5.04997e+17	FALSE	High	IsMasterProtein	P17174	Aspartate aminotransferase, cytoplasmic OS=Homo sapiens OX=9606 GN=GOT1 PE=1 SV=3	0	70.993	49	14	54	14	413	46.2	7.01	151.59	14	0	0.999	0.999814	17.63	2.10866e+07	2.09214e+07	6.89	4.45	High	High	High	High	1
3.41891e+18	FALSE	High	IsMasterProtein	P29144	Tripeptidyl-peptidase 2 OS=Homo sapiens OX=9606 GN=TPP2 PE=1 SV=4	0	70.708	20	19	56	19	1249	138.3	6.32	133.19	19	0	1.004	0.993701	17.24	5.64628e+06	5.78534e+06	3.78	2.31	High	High	High	High	1
9.12497e+18	FALSE	High	IsMasterProtein	P11387	DNA topoisomerase 1 OS=Homo sapiens OX=9606 GN=TOP1 PE=1 SV=2	0	70.612	33	23	60	23	765	90.7	9.31	131.38	23	0	1.075	0.658695	23.59	1.43492e+07	1.53267e+07	6.49	0.4	High	High	High	High	1
-7.50002e+18	FALSE	High	IsMasterProtein	Q9BZE4	Nucleolar GTP-binding protein 1 OS=Homo sapiens OX=9606 GN=GTPBP4 PE=1 SV=3	0	70.502	31	15	49	15	634	73.9	9.5	123.36	15	0	1.032	0.927261	17.63	7.93065e+06	8.22323e+06	0.97	0.84	High	High	High	High	1
-1.5389e+18	FALSE	High	IsMasterProtein	P23528	Cofilin-1 OS=Homo sapiens OX=9606 GN=CFL1 PE=1 SV=3	0	70.05	57	10	81	7	166	18.5	8.09	240.63	10	5	1.037	0.911414	28.7	1.24035e+08	1.16782e+08	6.5	5.7	High	High	High	High	1
-2.32061e+18	FALSE	High	IsMasterProtein	Q8NC51	Plasminogen activator inhibitor 1 RNA-binding protein OS=Homo sapiens OX=9606 GN=SERBP1 PE=1 SV=2	0	69.854	42	14	61	14	408	44.9	8.65	168.57	14	0	0.875	0.120869	28.01	1.47039e+07	1.31489e+07	5.7	0.24	High	High	High	High	1
4.25812e+18	FALSE	High	IsMasterProtein	P55265	Double-stranded RNA-specific adenosine deaminase OS=Homo sapiens OX=9606 GN=ADAR PE=1 SV=4	0	69.735	19	16	47	16	1226	136	8.65	116.74	16	0	0.998	0.993701	22.47	3.54962e+06	3.58726e+06	2.88	10.51	High	High	High	High	1
-7.9465e+18	FALSE	High	IsMasterProtein	Q9H223	EH domain-containing protein 4 OS=Homo sapiens OX=9606 GN=EHD4 PE=1 SV=1	0	69.734	54	20	51	19	541	61.1	6.76	124.47	20	1	0.964	0.908672	18.01	3.24883e+07	3.2253e+07	4.47	2.35	High	High	High	High	1
1.34843e+18	FALSE	High	IsMasterProtein	P62495	Eukaryotic peptide chain release factor subunit 1 OS=Homo sapiens OX=9606 GN=ETF1 PE=1 SV=3	0	69.621	37	14	54	14	437	49	5.71	128.71	14	0	0.95	0.838537	13.46	1.68611e+07	1.63424e+07	6.14	4.15	High	High	High	High	1
4.91574e+18	FALSE	High	IsMasterProtein	Q96TA1	Niban-like protein 1 OS=Homo sapiens OX=9606 GN=FAM129B PE=1 SV=3	0	69.415	37	15	48	15	746	84.1	6.19	147.98	15	0	0.974	0.953995	22.3	9.25081e+06	9.10677e+06	4.31	3.57	High	High	High	High	1
-8.41571e+18	FALSE	High	IsMasterProtein	P26196	Probable ATP-dependent RNA helicase DDX6 OS=Homo sapiens OX=9606 GN=DDX6 PE=1 SV=2	0	69.337	42	14	43	14	483	54.4	8.66	117.1	14	0	1.02	0.971433	16.55	9.84221e+06	9.83412e+06	4.9	3.79	High	High	High	High	1
8.11702e+18	FALSE	High	IsMasterProtein	P27348	14-3-3 protein theta OS=Homo sapiens OX=9606 GN=YWHAQ PE=1 SV=1	0	69.006	57	14	109	8	245	27.7	4.78	249.63	14	1	1.01	0.982549	33.86	2.00115e+07	1.73771e+07	2.16	4.27	High	High	High	High	1
-5.43495e+18	FALSE	High	IsMasterProtein	P42224	Signal transducer and activator of transcription 1-alpha/beta OS=Homo sapiens OX=9606 GN=STAT1 PE=1 SV=2	0	68.817	29	17	56	17	750	87.3	6.05	138.67	17	0	0.924	0.653208	16.2	6.8893e+06	6.40398e+06	4.47	0.53	High	High	High	High	1
7.97851e+18	FALSE	High	IsMasterProtein	Q1KMD3	Heterogeneous nuclear ribonucleoprotein U-like protein 2 OS=Homo sapiens OX=9606 GN=HNRNPUL2 PE=1 SV=1	0	68.794	32	18	52	18	747	85.1	4.91	116.58	18	0	1.054	0.837887	22.61	8.21716e+06	8.12675e+06	7.34	2.29	High	High	High	High	1
-8.3218e+18	FALSE	High	IsMasterProtein	Q9BXJ9	N-alpha-acetyltransferase 15, NatA auxiliary subunit OS=Homo sapiens OX=9606 GN=NAA15 PE=1 SV=1	0	68.73	24	20	54	20	866	101.2	7.42	125.79	20	0	1.036	0.92025	25.63	8.94477e+06	9.26128e+06	1.24	0.21	High	High	High	High	1	Oxidation [P7]
7.90403e+18	FALSE	High	IsMasterProtein	P62191	26S proteasome regulatory subunit 4 OS=Homo sapiens OX=9606 GN=PSMC1 PE=1 SV=1	0	68.714	48	15	48	14	440	49.2	6.21	118.83	15	0	1.041	0.901689	21.31	1.60748e+07	1.73341e+07	0.18	1.35	High	High	High	High	1
4.79794e+17	FALSE	High	IsMasterProtein	P61221	ATP-binding cassette sub-family E member 1 OS=Homo sapiens OX=9606 GN=ABCE1 PE=1 SV=1	0	68.65	31	15	47	15	599	67.3	8.34	118.57	15	0	0.937	0.734568	23.37	1.31715e+07	1.29189e+07	0.09	1.58	High	High	High	High	1
2.71662e+18	FALSE	High	IsMasterProtein	O75367	Core histone macro-H2A.1 OS=Homo sapiens OX=9606 GN=H2AFY PE=1 SV=4	0	68.625	44	12	48	12	372	39.6	9.79	134.58	12	0	1.061	0.786135	19.17	2.09161e+07	2.2862e+07	2.49	4.42	High	High	High	High	1
1.47979e+18	FALSE	High	IsMasterProtein	Q9P258	Protein RCC2 OS=Homo sapiens OX=9606 GN=RCC2 PE=1 SV=2	0	68.58	37	14	45	14	522	56	8.78	121.06	14	0	1.063	0.781043	26.71	7.73537e+06	8.39049e+06	6.21	0.36	High	High	High	High	1
-3.40503e+18	FALSE	High	IsMasterProtein	P52732	Kinesin-like protein KIF11 OS=Homo sapiens OX=9606 GN=KIF11 PE=1 SV=2	0	68.538	22	20	55	20	1056	119.1	5.64	122.54	20	0	0.948	0.872359	23.07	4.71044e+06	4.91724e+06	2.11	3	High	High	High	High	1
-9.14706e+18	FALSE	High	IsMasterProtein	P04632	Calpain small subunit 1 OS=Homo sapiens OX=9606 GN=CAPNS1 PE=1 SV=1	0	68.48	60	7	33	7	268	28.3	5.2	124.53	7	0	1.044	0.901465	56.62	5.44012e+06	5.92115e+06	0.57	6.65	High	High	High	High	1
-1.59774e+18	FALSE	High	IsMasterProtein	P51114	Fragile X mental retardation syndrome-related protein 1 OS=Homo sapiens OX=9606 GN=FXR1 PE=1 SV=3	0	68.244	33	16	52	14	621	69.7	6.15	118.88	16	0	1.023	0.961724	18.33	6.45125e+06	6.61497e+06	3.2	0.31	High	High	High	High	1
4.75497e+18	FALSE	High	IsMasterProtein	Q5H9R7	Serine/threonine-protein phosphatase 6 regulatory subunit 3 OS=Homo sapiens OX=9606 GN=PPP6R3 PE=1 SV=2	0	68.238	27	17	36	17	873	97.6	4.6	90.22	17	0	0.975	0.971433	32.29	4.73223e+06	4.6133e+06	6.13	2.66	High	High	High	High	1
-8.22001e+18	FALSE	High	IsMasterProtein	Q15424	Scaffold attachment factor B1 OS=Homo sapiens OX=9606 GN=SAFB PE=1 SV=4	0	68.166	20	14	49	6	915	102.6	5.47	134.88	14	0	1.075	0.756242	36.19	2.04237e+06	2.31528e+06	3.94	1.32	High	High	High	High	1
-9.85966e+17	FALSE	High	IsMasterProtein	Q8TEQ6	Gem-associated protein 5 OS=Homo sapiens OX=9606 GN=GEMIN5 PE=1 SV=3	0	68.16	16	17	51	17	1508	168.5	6.62	124.17	17	0	0.963	0.918615	18.37	7.93237e+06	7.77343e+06	0.82	1.66	High	High	High	High	1
6.401e+18	FALSE	High	IsMasterProtein	Q9NYU2	UDP-glucose:glycoprotein glucosyltransferase 1 OS=Homo sapiens OX=9606 GN=UGGT1 PE=1 SV=3	0	68.043	19	20	44	20	1555	177.1	5.63	108.87	20	0	1.022	0.954689	21.34	4.17607e+06	4.51317e+06	7.4	1.07	High	High	High	High	1
-1.46823e+18	FALSE	High	IsMasterProtein	O60832	H/ACA ribonucleoprotein complex subunit DKC1 OS=Homo sapiens OX=9606 GN=DKC1 PE=1 SV=3	0	67.857	36	15	43	15	514	57.6	9.42	107.16	15	0	1.004	0.993701	17.91	5.94331e+06	6.26285e+06	5.44	0.74	High	High	High	High	1
8.86214e+18	FALSE	High	IsMasterProtein	Q9UJZ1	Stomatin-like protein 2, mitochondrial OS=Homo sapiens OX=9606 GN=STOML2 PE=1 SV=1	0	67.832	46	11	44	11	356	38.5	7.39	123.62	11	0	1.04	0.901689	20.66	1.22433e+07	1.23827e+07	2.48	3.65	High	High	High	High	1
-2.47328e+18	FALSE	High	IsMasterProtein	Q5SRE5	Nucleoporin NUP188 homolog OS=Homo sapiens OX=9606 GN=NUP188 PE=1 SV=1	0	67.763	14	19	48	19	1749	195.9	6.73	113.39	19	0	1.041	0.901465	26.61	3.34194e+06	3.59094e+06	2.53	2	High	High	High	High	1
6.16741e+18	FALSE	High	IsMasterProtein	P35613	Basigin OS=Homo sapiens OX=9606 GN=BSG PE=1 SV=2	0	67.431	29	8	42	8	385	42.2	5.66	141.16	8	0	1.007	0.991636	27.14	1.04987e+07	1.07624e+07	1.56	3.99	High	High	High	High	1
-3.77987e+18	FALSE	High	IsMasterProtein	P00367	Glutamate dehydrogenase 1, mitochondrial OS=Homo sapiens OX=9606 GN=GLUD1 PE=1 SV=2	0	67.26	37	15	54	15	558	61.4	7.8	134.79	15	0	1.083	0.580491	15.31	1.38005e+07	1.54708e+07	0.56	0.28	High	High	High	High	1
-3.6145e+18	FALSE	High	IsMasterProtein	Q9Y266	Nuclear migration protein nudC OS=Homo sapiens OX=9606 GN=NUDC PE=1 SV=1	0	67.048	49	14	52	14	331	38.2	5.38	130.79	14	0	0.97	0.936252	23.56	1.86782e+07	1.78463e+07	11.26	0.5	High	High	High	High	1	Oxidation [D197]
-3.89553e+18	FALSE	High	IsMasterProtein	Q86UE4	Protein LYRIC OS=Homo sapiens OX=9606 GN=MTDH PE=1 SV=2	0	67.041	38	16	46	16	582	63.8	9.32	125.09	16	0	1.02	0.971433	20.74	6.74787e+06	6.63415e+06	1.69	2.01	High	High	High	High	1
-6.44192e+18	FALSE	High	IsMasterProtein	P51610	Host cell factor 1 OS=Homo sapiens OX=9606 GN=HCFC1 PE=1 SV=2	0	67.011	15	19	60	19	2035	208.6	7.46	142.08	19	0	0.97	0.94599	20.78	5.9696e+06	5.79259e+06	0.03	3.68	High	High	High	High	1
-7.48034e+18	FALSE	High	IsMasterProtein	Q99459	Cell division cycle 5-like protein OS=Homo sapiens OX=9606 GN=CDC5L PE=1 SV=2	0	66.94	31	16	48	16	802	92.2	8.18	122.27	16	0	1.04	0.903323	21.22	5.34109e+06	5.48638e+06	3.31	0.22	High	High	High	High	1
-1.85257e+18	FALSE	High	IsMasterProtein	Q9UKX7	Nuclear pore complex protein Nup50 OS=Homo sapiens OX=9606 GN=NUP50 PE=1 SV=2	0	66.517	53	16	46	16	468	50.1	7.06	122.33	16	0	0.997	0.998264	18.65	5.79506e+06	5.92686e+06	7.84	4.93	High	High	High	High	1
-9.20808e+18	FALSE	High	IsMasterProtein	Q13423	NAD(P) transhydrogenase, mitochondrial OS=Homo sapiens OX=9606 GN=NNT PE=1 SV=3	0	66.471	22	18	51	18	1086	113.8	8.09	117.07	18	0	1.025	0.953398	22.29	4.07979e+06	4.36002e+06	0.65	6.67	High	High	High	High	1
8.98026e+18	FALSE	High	IsMasterProtein	P28340	DNA polymerase delta catalytic subunit OS=Homo sapiens OX=9606 GN=POLD1 PE=1 SV=2	0	66.468	25	20	51	20	1107	123.6	7.03	118.11	20	0	1.063	0.791079	21.84	6.07242e+06	6.5183e+06	2.14	0.9	High	High	High	High	1	Oxidation [P217]
5.07962e+18	FALSE	High	IsMasterProtein	Q3ZCM7	Tubulin beta-8 chain OS=Homo sapiens OX=9606 GN=TUBB8 PE=1 SV=2	0	66.457	23	9	169	1	444	49.7	4.89	412.68	9	0	2.116	2.19083e-10	58.24	331424	701342	55.35	11.22	Peak Found	High	High	High	1	Oxidation [D74; N256; N298]
2.01529e+18	FALSE	High	IsMasterProtein	P24752	Acetyl-CoA acetyltransferase, mitochondrial OS=Homo sapiens OX=9606 GN=ACAT1 PE=1 SV=1	0	66.409	40	11	41	11	427	45.2	8.85	121.9	11	0	1.065	0.786135	22.61	1.05614e+07	1.1346e+07	3.55	10.03	High	High	High	High	1
7.63014e+18	FALSE	High	IsMasterProtein	P14314	Glucosidase 2 subunit beta OS=Homo sapiens OX=9606 GN=PRKCSH PE=1 SV=2	0	66.24	34	10	51	10	528	59.4	4.41	146.62	10	0	0.97	0.935001	18.13	3.10666e+07	3.02995e+07	3.62	2.24	High	High	High	High	1
9.23522e+16	FALSE	High	IsMasterProtein	O15355	Protein phosphatase 1G OS=Homo sapiens OX=9606 GN=PPM1G PE=1 SV=1	0	66.198	37	14	42	14	546	59.2	4.36	104.17	14	0	0.993	0.993701	21.81	7.21618e+06	7.25975e+06	0.09	3.47	High	High	High	High	1
-8.3339e+18	FALSE	High	IsMasterProtein	P05388	60S acidic ribosomal protein P0 OS=Homo sapiens OX=9606 GN=RPLP0 PE=1 SV=1	0	66.112	56	12	79	12	317	34.3	5.97	219.65	12	0	0.977	0.954689	26.87	6.40591e+07	6.43109e+07	2.38	4.06	High	High	High	High	1	Oxidation [D100]
-5.11973e+18	FALSE	High	IsMasterProtein	O60610	Protein diaphanous homolog 1 OS=Homo sapiens OX=9606 GN=DIAPH1 PE=1 SV=2	0	66.094	18	19	49	19	1272	141.3	5.41	130.88	19	0	0.977	0.9679	22.19	8.05597e+06	7.65655e+06	1.27	4.05	High	High	High	High	1
7.52462e+18	FALSE	High	IsMasterProtein	Q6DD88	Atlastin-3 OS=Homo sapiens OX=9606 GN=ATL3 PE=1 SV=1	0	66.049	36	12	41	12	541	60.5	5.66	122.42	12	0	1.003	0.995031	24.66	5.50488e+06	5.48029e+06	4.04	0.38	High	High	High	High	1
-4.1875e+18	FALSE	High	IsMasterProtein	P29317	Ephrin type-A receptor 2 OS=Homo sapiens OX=9606 GN=EPHA2 PE=1 SV=2	0	65.73	21	15	50	15	976	108.2	6.23	124.73	15	0	1.046	0.872359	22.95	6.62653e+06	7.18028e+06	7.95	0.35	High	High	High	High	1
6.31707e+18	FALSE	High	IsMasterProtein	Q9BTE3	Mini-chromosome maintenance complex-binding protein OS=Homo sapiens OX=9606 GN=MCMBP PE=1 SV=2	0	65.649	33	16	51	16	642	72.9	5.87	132.09	16	0	1.086	0.548018	27.59	3.75889e+06	4.07219e+06	0.39	5.01	High	High	High	High	1
-8.2011e+18	FALSE	High	IsMasterProtein	Q02952	A-kinase anchor protein 12 OS=Homo sapiens OX=9606 GN=AKAP12 PE=1 SV=4	0	65.605	16	17	43	17	1782	191.4	4.41	118.29	17	0	0.945	0.916762	26.21	2.23933e+06	2.10198e+06	1.28	2.24	High	High	High	High	1
9.062e+17	FALSE	High	IsMasterProtein	Q8NBS9	Thioredoxin domain-containing protein 5 OS=Homo sapiens OX=9606 GN=TXNDC5 PE=1 SV=2	0	65.548	37	12	45	12	432	47.6	5.97	118.95	12	0	1.028	0.94599	29.94	1.27935e+07	1.30106e+07	2.82	3.3	High	High	High	High	1
6.9656e+18	FALSE	High	IsMasterProtein	P46063	ATP-dependent DNA helicase Q1 OS=Homo sapiens OX=9606 GN=RECQL PE=1 SV=3	0	65.47	32	15	45	15	649	73.4	7.88	117.98	15	0	1.008	0.990939	25.05	6.81758e+06	6.8028e+06	1.29	3.27	High	High	High	High	1
-8.62368e+18	FALSE	High	IsMasterProtein	P54578	Ubiquitin carboxyl-terminal hydrolase 14 OS=Homo sapiens OX=9606 GN=USP14 PE=1 SV=3	0	65.437	43	15	44	15	494	56	5.3	114.37	15	0	0.965	0.923992	21.12	1.00986e+07	1.01607e+07	4.51	3.25	High	High	High	High	1
-9.15122e+18	FALSE	High	IsMasterProtein	Q92538	Golgi-specific brefeldin A-resistance guanine nucleotide exchange factor 1 OS=Homo sapiens OX=9606 GN=GBF1 PE=1 SV=2	0	65.334	15	19	46	19	1859	206.3	5.73	110.85	19	0	1.036	0.906018	19.57	2.45532e+06	2.68358e+06	8.26	13.2	High	High	High	High	1
7.72632e+18	FALSE	High	IsMasterProtein	Q9NQC3	Reticulon-4 OS=Homo sapiens OX=9606 GN=RTN4 PE=1 SV=2	0	65.298	16	9	45	9	1192	129.9	4.5	150.74	9	0	0.944	0.791079	30.56	1.31934e+07	1.2587e+07	4.43	3.8	High	High	High	High	1
1.01198e+18	FALSE	High	IsMasterProtein	P41091	Eukaryotic translation initiation factor 2 subunit 3 OS=Homo sapiens OX=9606 GN=EIF2S3 PE=1 SV=3	0	65.272	36	12	51	12	472	51.1	8.4	131.47	12	0	1.089	0.519205	22.81	1.37949e+07	1.5128e+07	1.81	2.32	High	High	High	High	1
-5.48662e+18	FALSE	High	IsMasterProtein	Q9UBT2	SUMO-activating enzyme subunit 2 OS=Homo sapiens OX=9606 GN=UBA2 PE=1 SV=2	0	64.991	33	14	45	14	640	71.2	5.29	139.1	14	0	0.953	0.870931	23.3	8.75782e+06	8.47119e+06	0.9	6.84	High	High	High	High	1
2.4137e+18	FALSE	High	IsMasterProtein	P13693	Translationally-controlled tumor protein OS=Homo sapiens OX=9606 GN=TPT1 PE=1 SV=1	0	64.969	66	7	70	7	172	19.6	4.93	213.77	7	0	1.062	0.777291	54.48	3.40208e+07	2.95068e+07	4.19	6.64	High	High	High	High	1	Oxidation [P113]
-7.20006e+18	FALSE	High	IsMasterProtein	P12236	ADP/ATP translocase 3 OS=Homo sapiens OX=9606 GN=SLC25A6 PE=1 SV=4	0	64.925	53	14	69	1	298	32.8	9.74	147.75	14	17	1.014	0.97662	24.03	8.66507e+07	8.89383e+07	6.31	0.79	High	High	High	High	1
-6.00274e+18	FALSE	High	IsMasterProtein	Q14137	Ribosome biogenesis protein BOP1 OS=Homo sapiens OX=9606 GN=BOP1 PE=1 SV=2	0	64.838	32	14	37	14	746	83.6	6.19	107.65	14	0	0.988	0.987666	17.88	6.45776e+06	6.39909e+06	7.66	0.87	High	High	High	High	1
-5.52608e+18	FALSE	High	IsMasterProtein	O14617	AP-3 complex subunit delta-1 OS=Homo sapiens OX=9606 GN=AP3D1 PE=1 SV=1	0	64.82	20	16	39	16	1153	130.1	8.48	94.39	16	0	1.029	0.938182	20.25	3.40979e+06	3.5549e+06	3.88	3.91	High	High	High	High	1
-1.54777e+17	FALSE	High	IsMasterProtein	P20810	Calpastatin OS=Homo sapiens OX=9606 GN=CAST PE=1 SV=4	0	64.738	31	14	50	14	708	76.5	5.07	146.87	14	0	1.017	0.971433	22.14	4.64641e+06	4.82656e+06	8.15	3.89	High	High	High	High	1
-2.74294e+18	FALSE	High	IsMasterProtein	Q9Y2D5	A-kinase anchor protein 2 OS=Homo sapiens OX=9606 GN=AKAP2 PE=1 SV=3	0	64.735	26	14	41	14	859	94.6	5.11	110.11	14	0	0.926	0.700652	14.57	5.76653e+06	5.52298e+06	0.39	1.05	High	High	High	High	1
-5.87633e+18	FALSE	High	IsMasterProtein	Q14247	Src substrate cortactin OS=Homo sapiens OX=9606 GN=CTTN PE=1 SV=2	0	64.705	35	13	45	13	550	61.5	5.4	122.34	13	0	0.935	0.742622	17.22	1.0837e+07	1.03835e+07	3.15	6.84	High	High	High	High	1
9.65271e+17	FALSE	High	IsMasterProtein	Q14151	Scaffold attachment factor B2 OS=Homo sapiens OX=9606 GN=SAFB2 PE=1 SV=1	0	64.572	20	14	45	6	953	107.4	6.16	127.34	14	8	1.036	0.916762	12.37	1.2361e+07	1.29414e+07	0.45	0.92	High	High	High	High	1
-3.58853e+18	FALSE	High	IsMasterProtein	P42285	Exosome RNA helicase MTR4 OS=Homo sapiens OX=9606 GN=MTREX PE=1 SV=3	0	64.569	22	16	40	16	1042	117.7	6.52	104.36	16	0	1.026	0.951869	32.89	5.64517e+06	5.95117e+06	2.52	0.1	High	High	High	High	1
7.2738e+18	FALSE	High	IsMasterProtein	P05455	Lupus La protein OS=Homo sapiens OX=9606 GN=SSB PE=1 SV=2	0	64.548	42	15	52	15	408	46.8	7.12	137.51	15	0	0.998	0.997908	21.59	2.27859e+07	1.89381e+07	17.96	3.74	High	High	High	High	1	Oxidation [D367; D368]
7.1792e+18	FALSE	High	IsMasterProtein	P52907	F-actin-capping protein subunit alpha-1 OS=Homo sapiens OX=9606 GN=CAPZA1 PE=1 SV=3	0	64.477	62	10	50	8	286	32.9	5.69	158.04	10	2	1.042	0.901499	19.5	1.27904e+07	1.807e+07	2.17	4.45	High	High	High	High	1
2.10088e+18	FALSE	High	IsMasterProtein	P36871	Phosphoglucomutase-1 OS=Homo sapiens OX=9606 GN=PGM1 PE=1 SV=3	0	64.463	33	15	52	15	562	61.4	6.76	136.96	15	0	0.993	0.99131	17.29	1.01802e+07	1.01096e+07	7.65	1.85	High	High	High	High	1
5.23406e+17	FALSE	High	IsMasterProtein	Q16222	UDP-N-acetylhexosamine pyrophosphorylase OS=Homo sapiens OX=9606 GN=UAP1 PE=1 SV=3	0	64.394	37	15	57	13	522	58.7	6.33	132.92	15	2	0.933	0.692402	25.7	1.31515e+07	1.28493e+07	8.48	3.97	High	High	High	High	1
3.55943e+18	FALSE	High	IsMasterProtein	P16152	Carbonyl reductase [NADPH] 1 OS=Homo sapiens OX=9606 GN=CBR1 PE=1 SV=3	0	64.388	64	12	42	9	277	30.4	8.32	126.72	12	3	0.973	0.94599	15.1	1.22364e+07	1.17255e+07	0.56	3.5	High	High	High	High	1
7.58969e+18	FALSE	High	IsMasterProtein	Q9H0D6	5'-3' exoribonuclease 2 OS=Homo sapiens OX=9606 GN=XRN2 PE=1 SV=1	0	64.356	21	17	43	17	950	108.5	7.47	107.2	17	0	1.077	0.670844	19.3	8.48659e+06	9.2426e+06	3.51	0.78	High	High	High	High	1
-8.26572e+18	FALSE	High	IsMasterProtein	Q9BVP2	Guanine nucleotide-binding protein-like 3 OS=Homo sapiens OX=9606 GN=GNL3 PE=1 SV=2	0	64.23	35	14	49	13	549	62	9.16	136.59	14	1	1.032	0.941167	15.12	5.24537e+06	5.38238e+06	2.69	1.91	High	High	High	High	1
6.1019e+18	FALSE	High	IsMasterProtein	P52788	Spermine synthase OS=Homo sapiens OX=9606 GN=SMS PE=1 SV=2	0	64.165	55	13	50	13	366	41.2	5.02	136.48	13	0	0.993	0.990939	25.15	1.56395e+07	1.54698e+07	4.22	4.04	High	High	High	High	1
-5.9863e+18	FALSE	High	IsMasterProtein	Q9Y617	Phosphoserine aminotransferase OS=Homo sapiens OX=9606 GN=PSAT1 PE=1 SV=2	0	64.119	58	14	58	14	370	40.4	7.66	157.87	14	0	0.987	0.977555	21.32	1.68966e+07	1.92803e+07	3.72	0.32	High	High	High	High	1
-7.31243e+18	FALSE	High	IsMasterProtein	Q8WUF5	RelA-associated inhibitor OS=Homo sapiens OX=9606 GN=PPP1R13L PE=1 SV=4	0	64.105	28	14	40	14	828	89	6.81	118.83	14	0	0.976	0.971433	16.29	4.06479e+06	3.92248e+06	2.64	0.58	High	High	High	High	1
2.20188e+18	FALSE	High	IsMasterProtein	P63241	Eukaryotic translation initiation factor 5A-1 OS=Homo sapiens OX=9606 GN=EIF5A PE=1 SV=2	0	63.857	52	8	75	8	154	16.8	5.24	220.39	8	0	0.954	0.863938	35.92	1.20393e+08	1.12865e+08	6.98	1.25	High	High	High	High	1	Oxidation [P74; N78; D80]
6.55065e+18	FALSE	High	IsMasterProtein	P50552	Vasodilator-stimulated phosphoprotein OS=Homo sapiens OX=9606 GN=VASP PE=1 SV=3	0	63.808	41	12	52	12	380	39.8	8.94	129.97	12	0	0.908	0.507093	30.01	5.97874e+06	5.21555e+06	1.39	1.54	High	High	High	High	1
6.93005e+18	FALSE	High	IsMasterProtein	Q15003	Condensin complex subunit 2 OS=Homo sapiens OX=9606 GN=NCAPH PE=1 SV=3	0	63.715	28	15	33	15	741	82.5	5.06	94.75	15	0	1.012	0.97662	17.58	5.47604e+06	5.44212e+06	3.93	0.19	High	High	High	High	1
-6.05254e+18	FALSE	High	IsMasterProtein	Q2NL82	Pre-rRNA-processing protein TSR1 homolog OS=Homo sapiens OX=9606 GN=TSR1 PE=1 SV=1	0	63.687	21	13	44	13	804	91.8	7.42	108.5	13	0	1.021	0.970433	19.26	1.20454e+07	1.18637e+07	2.55	5.1	High	High	High	High	1
-6.47027e+18	FALSE	High	IsMasterProtein	Q8WUM0	Nuclear pore complex protein Nup133 OS=Homo sapiens OX=9606 GN=NUP133 PE=1 SV=2	0	63.381	25	17	43	17	1156	128.9	5.1	117.35	17	0	0.923	0.71947	25.77	3.81455e+06	3.64476e+06	4.86	12.9	High	High	High	High	1
-8.77235e+17	FALSE	High	IsMasterProtein	Q15366	Poly(rC)-binding protein 2 OS=Homo sapiens OX=9606 GN=PCBP2 PE=1 SV=1	0	63.356	51	11	55	6	365	38.6	6.79	133.91	11	0	1.151	0.0898072	48.14	1.39007e+07	1.73141e+07	10.66	10.31	High	High	High	High	1
-1.82298e+18	FALSE	High	IsMasterProtein	P60228	Eukaryotic translation initiation factor 3 subunit E OS=Homo sapiens OX=9606 GN=EIF3E PE=1 SV=1	0	63.248	39	14	50	14	445	52.2	6.04	117.83	14	0	1.025	0.95216	18.17	1.5937e+07	1.6323e+07	5.37	8.07	High	High	High	High	1
-9.06054e+18	FALSE	High	IsMasterProtein	O14879	Interferon-induced protein with tetratricopeptide repeats 3 OS=Homo sapiens OX=9606 GN=IFIT3 PE=1 SV=1	0	63.179	49	14	38	14	490	56	5.2	122	14	0	0.951	0.872112	18.6	6.65982e+06	6.32954e+06	2.75	3.01	High	High	High	High	1
3.3531e+18	FALSE	High	IsMasterProtein	O43242	26S proteasome non-ATPase regulatory subunit 3 OS=Homo sapiens OX=9606 GN=PSMD3 PE=1 SV=2	0	63.109	28	13	49	13	534	60.9	8.44	125.98	13	0	0.995	0.993701	15.02	1.69577e+07	1.66646e+07	5.73	0.78	High	High	High	High	1
-2.2608e+18	FALSE	High	IsMasterProtein	Q13045	Protein flightless-1 homolog OS=Homo sapiens OX=9606 GN=FLII PE=1 SV=2	0	62.91	17	15	46	15	1269	144.7	6.05	111.47	15	0	0.977	0.973022	27.27	4.35456e+06	4.56002e+06	4.86	0.25	High	High	High	High	1
-3.27475e+17	FALSE	High	IsMasterProtein	Q9BWD1	Acetyl-CoA acetyltransferase, cytosolic OS=Homo sapiens OX=9606 GN=ACAT2 PE=1 SV=2	0	62.907	52	11	39	11	397	41.3	6.92	110.03	11	0	0.965	0.923992	26.96	6.89034e+06	7.51067e+06	12.07	1.51	High	High	High	High	1
3.36649e+18	FALSE	High	IsMasterProtein	P10515	Dihydrolipoyllysine-residue acetyltransferase component of pyruvate dehydrogenase complex, mitochondrial OS=Homo sapiens OX=9606 GN=DLAT PE=1 SV=3	0	62.786	33	15	46	15	647	69	7.84	113.07	15	0	1.012	0.980482	27.1	7.32339e+06	7.62639e+06	6.99	2.14	High	High	High	High	1
-7.66767e+18	FALSE	High	IsMasterProtein	O60264	SWI/SNF-related matrix-associated actin-dependent regulator of chromatin subfamily A member 5 OS=Homo sapiens OX=9606 GN=SMARCA5 PE=1 SV=1	0	62.76	18	17	48	13	1052	121.8	8.09	118.24	17	4	1.022	0.961724	18.88	6.21455e+06	6.40999e+06	8.23	5.79	High	High	High	High	1	Oxidation [N448]; Dioxidation [M451]
6.73785e+18	FALSE	High	IsMasterProtein	Q9UNZ2	NSFL1 cofactor p47 OS=Homo sapiens OX=9606 GN=NSFL1C PE=1 SV=2	0	62.602	43	11	50	11	370	40.5	5.1	143.33	11	0	0.965	0.923992	18.49	7.00825e+06	6.87938e+06	1.5	3	High	High	High	High	1
4.70177e+18	FALSE	High	IsMasterProtein	P49790	Nuclear pore complex protein Nup153 OS=Homo sapiens OX=9606 GN=NUP153 PE=1 SV=2	0	62.506	13	14	42	14	1475	153.8	8.73	106.91	14	0	1.068	0.777176	16.76	2.35353e+06	2.47428e+06	7.52	1.99	High	High	High	High	1
4.57365e+18	FALSE	High	IsMasterProtein	P12004	Proliferating cell nuclear antigen OS=Homo sapiens OX=9606 GN=PCNA PE=1 SV=1	0	62.488	67	13	52	13	261	28.8	4.69	130.21	13	0	0.911	0.442518	31.9	2.13081e+07	2.11007e+07	3.74	0	High	High	High	High	1
-1.89131e+18	FALSE	High	IsMasterProtein	P21980	Protein-glutamine gamma-glutamyltransferase 2 OS=Homo sapiens OX=9606 GN=TGM2 PE=1 SV=2	0	62.481	27	13	35	13	687	77.3	5.22	96.67	13	0	1.071	0.742511	21.74	5.79088e+06	6.16696e+06	5.01	8.88	High	High	High	High	1
-7.40133e+18	FALSE	High	IsMasterProtein	P13674	Prolyl 4-hydroxylase subunit alpha-1 OS=Homo sapiens OX=9606 GN=P4HA1 PE=1 SV=2	0	62.329	37	13	48	13	534	61	6.01	133.45	13	0	0.997	0.999814	15.57	5.28444e+06	5.52393e+06	0.27	2.91	High	High	High	High	1
-6.58568e+18	FALSE	High	IsMasterProtein	Q9NTK5	Obg-like ATPase 1 OS=Homo sapiens OX=9606 GN=OLA1 PE=1 SV=2	0	62.285	50	14	46	14	396	44.7	7.81	125.3	14	0	0.904	0.366925	24.6	1.29209e+07	1.23403e+07	3.46	0.49	High	High	High	High	1
-3.81527e+18	FALSE	High	IsMasterProtein	P49419	Alpha-aminoadipic semialdehyde dehydrogenase OS=Homo sapiens OX=9606 GN=ALDH7A1 PE=1 SV=5	0	62.264	39	14	41	14	539	58.5	7.99	119.11	14	0	1.06	0.79514	18.36	7.6453e+06	8.96784e+06	13.2	0.86	High	High	High	High	1
2.95155e+18	FALSE	High	IsMasterProtein	P31689	DnaJ homolog subfamily A member 1 OS=Homo sapiens OX=9606 GN=DNAJA1 PE=1 SV=2	0	62.226	48	14	43	14	397	44.8	7.08	122.11	14	0	0.999	0.999814	29.6	8.2656e+06	7.73931e+06	12.7	3.36	High	High	High	High	1
-3.68863e+18	FALSE	High	IsMasterProtein	P02538	Keratin, type II cytoskeletal 6A OS=Homo sapiens OX=9606 GN=KRT6A PE=1 SV=3	0	62.219	33	17	52	3	564	60	8	117.22	17	8	1.048	0.881068	95.29	5.92448e+06	5.34583e+06	94.96	29.55	High	High	High	High	1
2.42083e+18	FALSE	High	IsMasterProtein	P30622	CAP-Gly domain-containing linker protein 1 OS=Homo sapiens OX=9606 GN=CLIP1 PE=1 SV=2	0	62.091	16	17	32	17	1438	162.1	5.36	81.56	17	0	1.09	0.62222	26.46	2.21902e+06	2.30162e+06	5.78	6.63	High	High	High	High	1
3.23293e+18	FALSE	High	IsMasterProtein	Q9C0C2	182 kDa tankyrase-1-binding protein OS=Homo sapiens OX=9606 GN=TNKS1BP1 PE=1 SV=4	0	62.055	16	17	40	17	1729	181.7	4.86	104.15	17	0	0.981	0.97662	20.76	4.8864e+06	4.80198e+06	2.77	4.93	High	High	High	High	1
7.08272e+18	FALSE	High	IsMasterProtein	Q9BPX3	Condensin complex subunit 3 OS=Homo sapiens OX=9606 GN=NCAPG PE=1 SV=1	0	61.917	22	16	46	16	1015	114.3	5.59	112.97	16	0	1.032	0.935961	22.48	1.06035e+07	1.14646e+07	3.25	0.36	High	High	High	High	1
-4.78505e+17	FALSE	High	IsMasterProtein	P30520	Adenylosuccinate synthetase isozyme 2 OS=Homo sapiens OX=9606 GN=ADSS PE=1 SV=3	0	61.892	32	10	44	10	456	50.1	6.55	120.72	10	0	0.988	0.982969	22.5	6.84798e+06	6.96326e+06	4.18	4.64	High	High	High	High	1
-8.13394e+18	FALSE	High	IsMasterProtein	P28074	Proteasome subunit beta type-5 OS=Homo sapiens OX=9606 GN=PSMB5 PE=1 SV=3	0	61.819	57	12	48	12	263	28.5	6.92	134.76	12	0	1.018	0.971433	19.11	1.14641e+07	1.18484e+07	16.15	6.94	High	High	High	High	1
-2.76793e+18	FALSE	High	IsMasterProtein	O14950	Myosin regulatory light chain 12B OS=Homo sapiens OX=9606 GN=MYL12B PE=1 SV=2	0	61.806	62	10	86	4	172	19.8	4.84	232.9	10	9	1.115	0.306314	26.05	6.38475e+07	6.40105e+07	3.72	2.93	High	High	High	High	1	Dioxidation [M25]
2.12045e+18	FALSE	High	IsMasterProtein	Q9Y2Z0	Protein SGT1 homolog OS=Homo sapiens OX=9606 GN=SUGT1 PE=1 SV=3	0	61.779	49	14	54	14	365	41	5.16	134.52	14	0	1.006	0.993701	18.27	1.05743e+07	1.0829e+07	6.67	5.32	High	High	High	High	1
-8.19874e+18	FALSE	High	IsMasterProtein	Q7Z2W4	Zinc finger CCCH-type antiviral protein 1 OS=Homo sapiens OX=9606 GN=ZC3HAV1 PE=1 SV=3	0	61.756	25	15	40	15	902	101.4	8.4	107.6	15	0	0.946	0.880985	20.77	3.86451e+06	3.68207e+06	0.62	2.5	High	High	High	High	1
5.83304e+18	FALSE	High	IsMasterProtein	Q96KR1	Zinc finger RNA-binding protein OS=Homo sapiens OX=9606 GN=ZFR PE=1 SV=2	0	61.62	23	15	41	15	1074	116.9	9.04	118.21	15	0	1.059	0.81168	18.62	3.79755e+06	4.44686e+06	1.31	1	High	High	High	High	1
2.25624e+18	FALSE	High	IsMasterProtein	P62937	Peptidyl-prolyl cis-trans isomerase A OS=Homo sapiens OX=9606 GN=PPIA PE=1 SV=2	0	61.571	60	8	123	8	165	18	7.81	291.47	8	0	1.02	0.971433	27.46	1.61065e+08	1.63452e+08	3.27	0.67	High	High	High	High	1	Oxidation [N102]
1.87161e+18	FALSE	High	IsMasterProtein	Q07021	Complement component 1 Q subcomponent-binding protein, mitochondrial OS=Homo sapiens OX=9606 GN=C1QBP PE=1 SV=1	0	61.43	41	7	59	7	282	31.3	4.84	189	7	0	1.074	0.662295	22.95	6.71189e+07	7.00052e+07	11.46	2.31	High	High	High	High	1
-8.78524e+18	FALSE	High	IsMasterProtein	P28838	Cytosol aminopeptidase OS=Homo sapiens OX=9606 GN=LAP3 PE=1 SV=3	0	61.378	38	14	44	14	519	56.1	7.93	113.04	14	0	1.022	0.95923	23.53	6.28213e+06	6.40672e+06	1.27	2.31	High	High	High	High	1
-3.69032e+18	FALSE	High	IsMasterProtein	P04259	Keratin, type II cytoskeletal 6B OS=Homo sapiens OX=9606 GN=KRT6B PE=1 SV=5	0	61.274	34	17	45	3	564	60	8	105.8	17	0	0.967	0.993701	90.67	349427	312000	93.9	28.43	Peak Found	High	High	Peak Found	1
6.08883e+18	FALSE	High	IsMasterProtein	O43290	U4/U6.U5 tri-snRNP-associated protein 1 OS=Homo sapiens OX=9606 GN=SART1 PE=1 SV=1	0	61.271	26	15	44	15	800	90.2	6.13	103.95	15	0	1.004	0.98139	27.82	2.83087e+06	2.75612e+06	6.94	7.9	High	High	High	High	1
4.54806e+17	FALSE	High	IsMasterProtein	P40939	Trifunctional enzyme subunit alpha, mitochondrial OS=Homo sapiens OX=9606 GN=HADHA PE=1 SV=2	0	61.155	26	13	44	13	763	82.9	9.04	122.35	13	0	1.077	0.640714	15.53	3.84819e+07	4.00964e+07	4.44	0.17	High	High	High	High	1
-6.82654e+18	FALSE	High	IsMasterProtein	P23381	Tryptophan--tRNA ligase, cytoplasmic OS=Homo sapiens OX=9606 GN=WARS PE=1 SV=2	0	60.791	38	12	41	12	471	53.1	6.23	116.03	12	0	1.063	0.781063	19.97	6.80092e+06	7.33889e+06	10.96	1.93	High	High	High	High	1
3.26e+18	FALSE	High	IsMasterProtein	Q16181	Septin-7 OS=Homo sapiens OX=9606 GN=SEPT7 PE=1 SV=2	0	60.785	36	12	43	11	437	50.6	8.63	110.4	12	1	0.994	0.995031	17.13	8.18359e+06	8.08656e+06	1.45	1.13	High	High	High	High	1
1.4777e+18	FALSE	High	IsMasterProtein	P27694	Replication protein A 70 kDa DNA-binding subunit OS=Homo sapiens OX=9606 GN=RPA1 PE=1 SV=2	0	60.734	36	15	47	15	616	68.1	7.21	122.87	15	0	0.952	0.872112	18.06	7.02391e+06	6.76575e+06	7.46	7.9	High	High	High	High	1
-2.4118e+18	FALSE	High	IsMasterProtein	Q9NSE4	Isoleucine--tRNA ligase, mitochondrial OS=Homo sapiens OX=9606 GN=IARS2 PE=1 SV=2	0	60.714	16	12	41	12	1012	113.7	7.2	105.83	12	0	1.047	0.881068	17.7	5.69556e+06	6.55919e+06	3.46	7.38	High	High	High	High	1
1.61948e+18	FALSE	High	IsMasterProtein	P24534	Elongation factor 1-beta OS=Homo sapiens OX=9606 GN=EEF1B2 PE=1 SV=3	0	60.672	52	7	50	6	225	24.7	4.67	158.55	7	0	0.989	0.98139	18.2	9.15932e+07	8.9936e+07	1.72	0.21	High	High	High	High	1	Oxidation [D151]
-6.4443e+18	FALSE	High	IsMasterProtein	Q9NSD9	Phenylalanine--tRNA ligase beta subunit OS=Homo sapiens OX=9606 GN=FARSB PE=1 SV=3	0	60.664	31	16	49	16	589	66.1	6.84	108.82	16	0	1.03	0.94599	19.08	9.47159e+06	1.08517e+07	2.86	4.27	High	High	High	High	1
8.68844e+17	FALSE	High	IsMasterProtein	P48444	Coatomer subunit delta OS=Homo sapiens OX=9606 GN=ARCN1 PE=1 SV=1	0	60.499	38	16	47	16	511	57.2	6.21	106.66	16	0	0.984	0.974609	14.26	1.33012e+07	1.33167e+07	2.04	0.67	High	High	High	High	1
-5.24368e+18	FALSE	High	IsMasterProtein	Q5JPE7	Nodal modulator 2 OS=Homo sapiens OX=9606 GN=NOMO2 PE=1 SV=1	0	60.446	19	15	36	1	1267	139.4	5.76	89.66	15	13	0.943	0.903045	19.61	2.4343e+06	2.21605e+06	9.2	1.79	High	Peak Found	Peak Found	Peak Found	1
-5.87032e+18	FALSE	High	IsMasterProtein	P49591	Serine--tRNA ligase, cytoplasmic OS=Homo sapiens OX=9606 GN=SARS PE=1 SV=3	0	60.402	30	12	43	12	514	58.7	6.43	112.86	12	0	1.037	0.916762	34	8.84992e+06	9.63875e+06	5.32	3.71	High	High	High	High	1
3.85045e+17	FALSE	High	IsMasterProtein	P49756	RNA-binding protein 25 OS=Homo sapiens OX=9606 GN=RBM25 PE=1 SV=3	0	60.371	19	11	39	11	843	100.1	6.32	110.73	11	0	1.056	0.833706	26.88	6.61507e+06	6.89462e+06	8.68	1.24	High	High	High	High	1
4.83175e+18	FALSE	High	IsMasterProtein	Q06124	Tyrosine-protein phosphatase non-receptor type 11 OS=Homo sapiens OX=9606 GN=PTPN11 PE=1 SV=2	0	60.295	31	12	42	12	597	68.4	7.3	110.36	12	0	0.953	0.899382	23.76	5.91882e+06	6.04517e+06	3.82	0.97	High	High	High	High	1
-7.65701e+18	FALSE	High	IsMasterProtein	O43684	Mitotic checkpoint protein BUB3 OS=Homo sapiens OX=9606 GN=BUB3 PE=1 SV=1	0	60.255	47	10	44	10	328	37.1	6.84	126.78	10	0	0.992	0.991636	19.04	8.87917e+06	8.40864e+06	7.05	0.94	High	High	High	High	1	Oxidation [D83]
9.13994e+18	FALSE	High	IsMasterProtein	P30084	Enoyl-CoA hydratase, mitochondrial OS=Homo sapiens OX=9606 GN=ECHS1 PE=1 SV=4	0	60.203	46	11	41	11	290	31.4	8.07	101.3	11	0	1.166	0.0617862	31.17	7.89304e+06	8.76991e+06	2.17	5.76	High	High	High	High	1
-4.5338e+17	FALSE	High	IsMasterProtein	P30086	Phosphatidylethanolamine-binding protein 1 OS=Homo sapiens OX=9606 GN=PEBP1 PE=1 SV=3	0	60.157	74	10	44	10	187	21	7.53	133.8	10	0	0.962	0.901689	17.25	3.91729e+07	3.60024e+07	1.01	4.89	High	High	High	High	1
1.47737e+18	FALSE	High	IsMasterProtein	Q15155	Nodal modulator 1 OS=Homo sapiens OX=9606 GN=NOMO1 PE=1 SV=5	0	60.127	19	15	40	1	1222	134.2	5.81	97.49	15	0	0.944	0.977278	10.33	75657.6	71392	3.22	10.06	High	High	High	High	1
-2.16912e+17	FALSE	High	IsMasterProtein	Q27J81	Inverted formin-2 OS=Homo sapiens OX=9606 GN=INF2 PE=1 SV=2	0	59.954	19	13	35	13	1249	135.5	5.38	93.7	13	0	1.009	0.97662	21.98	1.8709e+06	1.87711e+06	9.53	13.11	High	High	High	High	1
-2.59895e+18	FALSE	High	IsMasterProtein	Q9Y295	Developmentally-regulated GTP-binding protein 1 OS=Homo sapiens OX=9606 GN=DRG1 PE=1 SV=1	0	59.917	42	12	46	11	367	40.5	8.9	107.86	12	1	0.999	0.998264	24.25	6.23197e+06	6.04383e+06	1.42	1.36	High	High	High	High	1
-1.65726e+18	FALSE	High	IsMasterProtein	O75717	WD repeat and HMG-box DNA-binding protein 1 OS=Homo sapiens OX=9606 GN=WDHD1 PE=1 SV=1	0	59.858	22	16	39	16	1129	125.9	5.62	99.46	16	0	0.98	0.974609	19.01	5.02208e+06	4.98305e+06	6.41	1.42	High	High	High	High	1
-4.05653e+18	FALSE	High	IsMasterProtein	Q14690	Protein RRP5 homolog OS=Homo sapiens OX=9606 GN=PDCD11 PE=1 SV=3	0	59.843	12	17	39	17	1871	208.6	8.87	82.6	17	0	1.015	0.971433	26.42	3.41822e+06	3.83832e+06	5.36	8.83	High	High	High	High	1
-2.06342e+18	FALSE	High	IsMasterProtein	O76094	Signal recognition particle subunit SRP72 OS=Homo sapiens OX=9606 GN=SRP72 PE=1 SV=3	0	59.743	29	14	44	14	671	74.6	9.26	112.38	14	0	1.027	0.94599	23.81	6.20401e+06	6.3557e+06	1.63	4.76	High	High	High	High	1
-4.90559e+18	FALSE	High	IsMasterProtein	P50995	Annexin A11 OS=Homo sapiens OX=9606 GN=ANXA11 PE=1 SV=1	0	59.584	31	15	53	15	505	54.4	7.65	135.53	15	0	0.893	0.308137	23.14	9.02705e+06	8.37948e+06	2.09	2.6	High	High	High	High	1
8.52959e+18	FALSE	High	IsMasterProtein	P04181	Ornithine aminotransferase, mitochondrial OS=Homo sapiens OX=9606 GN=OAT PE=1 SV=1	0	59.545	46	13	40	13	439	48.5	7.03	95.25	13	0	1.026	0.946293	20.5	1.29651e+07	1.36756e+07	0.76	1.03	High	High	High	High	1	Oxidation [P138]
-4.96857e+18	FALSE	High	IsMasterProtein	P55036	26S proteasome non-ATPase regulatory subunit 4 OS=Homo sapiens OX=9606 GN=PSMD4 PE=1 SV=1	0	59.524	36	9	36	7	377	40.7	4.79	99.1	9	2	1.059	0.815688	28.08	5.73485e+06	6.50911e+06	0.17	1.11	High	High	High	High	1
6.07325e+18	FALSE	High	IsMasterProtein	Q99575	Ribonucleases P/MRP protein subunit POP1 OS=Homo sapiens OX=9606 GN=POP1 PE=1 SV=2	0	59.507	21	14	34	14	1024	114.6	9.22	94.32	14	0	0.953	0.941167	28.86	2.30395e+06	2.45995e+06	10.11	2.34	High	High	High	High	1
5.33984e+18	FALSE	High	IsMasterProtein	O95163	Elongator complex protein 1 OS=Homo sapiens OX=9606 GN=ELP1 PE=1 SV=3	0	59.49	19	18	37	18	1332	150.2	5.94	97.48	18	0	0.93	0.815512	14.34	2.95172e+06	2.66311e+06	11.98	8.63	High	High	High	High	1
8.63732e+18	FALSE	High	IsMasterProtein	Q2NKX8	DNA excision repair protein ERCC-6-like OS=Homo sapiens OX=9606 GN=ERCC6L PE=1 SV=1	0	59.483	18	17	31	17	1250	141	5.31	81.59	17	0	0.951	0.908672	22.69	3.34209e+06	3.00077e+06	3.74	6.06	High	High	High	High	1
5.2416e+18	FALSE	High	IsMasterProtein	P09211	Glutathione S-transferase P OS=Homo sapiens OX=9606 GN=GSTP1 PE=1 SV=2	0	59.417	53	7	48	7	210	23.3	5.64	135.51	7	0	0.922	0.558093	21.03	1.97193e+07	1.88897e+07	1.43	3.55	High	High	High	High	1
7.68895e+18	FALSE	High	IsMasterProtein	O14818	Proteasome subunit alpha type-7 OS=Homo sapiens OX=9606 GN=PSMA7 PE=1 SV=1	0	59.348	60	11	41	11	248	27.9	8.46	111.39	11	0	0.971	0.941167	15.35	1.91255e+07	1.9352e+07	2.46	8.24	High	High	High	High	1
-1.0533e+18	FALSE	High	IsMasterProtein	Q9UIG0	Tyrosine-protein kinase BAZ1B OS=Homo sapiens OX=9606 GN=BAZ1B PE=1 SV=2	0	59.295	14	15	32	15	1483	170.8	8.48	86.55	15	0	1.052	0.847499	23.3	3.08408e+06	3.62748e+06	15.85	0.42	High	High	High	High	1
6.01962e+18	FALSE	High	IsMasterProtein	P61158	Actin-related protein 3 OS=Homo sapiens OX=9606 GN=ACTR3 PE=1 SV=3	0	59.271	43	13	40	13	418	47.3	5.88	114.68	13	0	1.078	0.628423	18.83	1.7181e+07	1.89139e+07	8.67	0.34	High	High	High	High	1
1.52077e+17	FALSE	High	IsMasterProtein	Q13409	Cytoplasmic dynein 1 intermediate chain 2 OS=Homo sapiens OX=9606 GN=DYNC1I2 PE=1 SV=3	0	59.256	25	10	33	10	638	71.4	5.2	91.72	10	0	0.885	0.338412	22.59	4.76697e+06	4.61009e+06	0.66	19.34	High	High	High	High	1
6.92916e+18	FALSE	High	IsMasterProtein	P20042	Eukaryotic translation initiation factor 2 subunit 2 OS=Homo sapiens OX=9606 GN=EIF2S2 PE=1 SV=2	0	59.24	48	12	42	12	333	38.4	5.8	122.7	12	0	1.129	0.196446	24.27	1.13144e+07	1.26815e+07	7.04	1.34	High	High	High	High	1
-5.96569e+18	FALSE	High	IsMasterProtein	Q7L2H7	Eukaryotic translation initiation factor 3 subunit M OS=Homo sapiens OX=9606 GN=EIF3M PE=1 SV=1	0	59.108	35	10	34	10	374	42.5	5.63	101.27	10	0	0.865	0.107137	27.2	7.78204e+06	6.84462e+06	3.3	5.36	High	High	High	High	1
-4.28706e+18	FALSE	High	IsMasterProtein	O95757	Heat shock 70 kDa protein 4L OS=Homo sapiens OX=9606 GN=HSPA4L PE=1 SV=3	0	59.108	22	13	38	11	839	94.5	5.88	100.71	13	0	0.946	0.900094	27.76	3.29826e+06	3.21009e+06	2.61	4.02	High	High	High	High	1
[truncated: 3,815 more rows]

## Sheet: GAPDH peptides only
Peptide sequence	Modifications	Master Protein Accessions	Master Protein Descriptions	Fold change (irradiated/control)	adj. p value
[truncated: 36 more rows]

## Sheet: 231 MS raw
Peptide Groups Peptide Group ID	Checked	Confidence	Annotated Sequence	Modifications	Qvality PEP	Qvality q-value	# Protein Groups	# Proteins	# PSMs	Master Protein Accessions	Positions in Master Proteins	Modifications in Master Proteins	Master Protein Descriptions	# Missed Cleavages	Theo. MH+ [Da]	Abundance Ratio: (Sample) / (Control)	Abundance Ratio Adj. P-Value: (Sample) / (Control)	Abundance Ratio Variability [%]: (Sample) / (Control)	Abundances (Grouped): Control	Abundances (Grouped): Sample	Abundances (Grouped) CV [%]: Control	Abundances (Grouped) CV [%]: Sample	Quan Info	Found in Sample: [S1] F1: Control	Found in Sample: [S2] F2: Control	Found in Sample: [S3] F3: Sample	Found in Sample: [S4] F4: Sample	Confidence (by Search Engine): Sequest HT	DeltaM [ppm] (by Search Engine): Sequest HT	Percolator q-Value (by Search Engine): Sequest HT	Percolator PEP (by Search Engine): Sequest HT	XCorr (by Search Engine): Sequest HT	Top Apex RT [min]
[truncated: 27,817 more rows]
