# Supplementary material for: Ionizing Radiation-induced Proteomic Oxidation in Escherichia coli
Source: Mol Cell Proteomics. 2020 Nov 23;19(8):1375–95. doi: 10.1074/mcp.RA120.002092 (PMC8015010; doi:10.1074/mcp.RA120.002092)
Supplement: Supplementary file 1 [file mmc1.zip › 160164_2_supp_545936_qbpwsk.xlsx]

## Sheet: Notes
Notes
#Abundance and moleuclar weight data used are from Schmidt, et al. 2016
#Values are from exponential phase E. coli grown in glycerol medium, which are similar growth conditions to those used in our study.

## Sheet: Entire proteome
Uniprot Accession	Description	Gene	Molecular weight (Da)	Abundance	RAM
Q47710	Uncharacterized protein yqjK OS=Escherichia coli (strain K12) GN=yqjK PE=4 SV=1	yqjK	11785.3	0	#NUM!
P0CE47	Elongation factor Tu 1 OS=Escherichia coli (strain K12) GN=tufA PE=1 SV=1	tufA	43238.3	191041	6.917
P0A910	Outer membrane protein A OS=Escherichia coli (strain K12) GN=ompA PE=1 SV=1	ompA	37159.6	102913	6.58254
P0A9G6	Isocitrate lyase OS=Escherichia coli (strain K12) GN=aceA PE=1 SV=1	aceA	47473.6	74908.1	6.55098
P25665	5-methyltetrahydropteroyltriglutamate--homocysteine methyltransferase OS=Escherichia coli (strain K12) GN=metE PE=1 SV=6	metE	84602.8	28808	6.3869
P0A6M8	Elongation factor G OS=Escherichia coli (strain K12) GN=fusA PE=1 SV=2	fusA	77514.5	31224.7	6.38388
P0ABK5	Cysteine synthase A OS=Escherichia coli (strain K12) GN=cysK PE=1 SV=2	cysK	34450.3	68899.5	6.37541
P61889	Malate dehydrogenase OS=Escherichia coli (strain K12) GN=mdh PE=1 SV=1	mdh	32299.2	65977.4	6.32859
P05793	Ketol-acid reductoisomerase OS=Escherichia coli (strain K12) GN=ilvC PE=1 SV=4	ilvC	54016.3	29064.7	6.19589
P0A6F3	Glycerol kinase OS=Escherichia coli (strain K12) GN=glpK PE=1 SV=2	glpK	56177.3	27857.6	6.1945
P0A6F5	60 kDa chaperonin OS=Escherichia coli (strain K12) GN=groL PE=1 SV=2	groL	57274.7	26357.7	6.17887
P02931	Outer membrane protein F OS=Escherichia coli (strain K12) GN=ompF PE=1 SV=1	ompF	39291.1	36613.1	6.15793
P0A799	Phosphoglycerate kinase OS=Escherichia coli (strain K12) GN=pgk PE=1 SV=2	pgk	41074.6	34333	6.14928
P0ABB4	ATP synthase subunit beta OS=Escherichia coli (strain K12) GN=atpD PE=1 SV=2	atpD	50275.8	26448.6	6.12376
P0ACF0	DNA-binding protein HU-alpha OS=Escherichia coli (strain K12) GN=hupA PE=1 SV=1	hupA	9511.18	135752	6.11098
P0AG67	30S ribosomal protein S1 OS=Escherichia coli (strain K12) GN=rpsA PE=1 SV=1	rpsA	61102.7	20401.9	6.09573
P0A6Y8	Chaperone protein dnaK OS=Escherichia coli (strain K12) GN=dnaK PE=1 SV=2	dnaK	69054.5	17699.2	6.08715
P0A6P9	Enolase OS=Escherichia coli (strain K12) GN=eno PE=1 SV=2	eno	45608.4	26523.5	6.08268
P0AE08	Alkyl hydroperoxide reductase subunit C OS=Escherichia coli (strain K12) GN=ahpC PE=1 SV=2	ahpC	20730.4	57080.3	6.07309
P0A9B2	Glyceraldehyde-3-phosphate dehydrogenase A OS=Escherichia coli (strain K12) GN=gapA PE=1 SV=2	gapA	35492.2	32564.9	6.06288
P08200	Isocitrate dehydrogenase [NADP] OS=Escherichia coli (strain K12) GN=icd PE=1 SV=1	icd	45709.5	24591.2	6.05079
P06996	Outer membrane protein C OS=Escherichia coli (strain K12) GN=ompC PE=1 SV=1	ompC	40325.4	26933.4	6.03587
P36683	Aconitate hydratase 2 OS=Escherichia coli (strain K12) GN=acnB PE=1 SV=3	acnB	93420.9	10792.2	6.00355
P0ABB0	ATP synthase subunit alpha OS=Escherichia coli (strain K12) GN=atpA PE=1 SV=1	atpA	55169.7	17975	5.99637
P0AD96	Leu/Ile/Val-binding protein OS=Escherichia coli (strain K12) GN=livJ PE=1 SV=1	livJ	39034	23525.4	5.96298
P0A850	Trigger factor OS=Escherichia coli (strain K12) GN=tig PE=1 SV=1	tig	48144.9	18284.5	5.94463
P25553	Lactaldehyde dehydrogenase OS=Escherichia coli (strain K12) GN=aldA PE=1 SV=2	aldA	52221.7	16407.9	5.9329
P0ABH7	Citrate synthase OS=Escherichia coli (strain K12) GN=gltA PE=1 SV=1	gltA	47965.9	17601.3	5.92648
P02359	30S ribosomal protein S7 OS=Escherichia coli (strain K12) GN=rpsG PE=1 SV=3	rpsG	19988.7	37344.7	5.87301
P28635	D-methionine-binding lipoprotein metQ OS=Escherichia coli (strain K12) GN=metQ PE=1 SV=2	metQ	29395.5	22396.6	5.81846
P0A825	Serine hydroxymethyltransferase OS=Escherichia coli (strain K12) GN=glyA PE=1 SV=1	glyA	45270	14060.5	5.80381
P0A7V0	30S ribosomal protein S2 OS=Escherichia coli (strain K12) GN=rpsB PE=1 SV=2	rpsB	26708.8	23668.2	5.80082
P0AEE5	D-galactose-binding periplasmic protein OS=Escherichia coli (strain K12) GN=mglB PE=1 SV=1	mglB	35672.4	17496.5	5.79528
P0AB71	Fructose-bisphosphate aldolase class 2 OS=Escherichia coli (strain K12) GN=fbaA PE=1 SV=2	fbaA	39104.6	15623.6	5.78601
P0A953	3-oxoacyl-[acyl-carrier-protein] synthase 1 OS=Escherichia coli (strain K12) GN=fabB PE=1 SV=1	fabB	42568.1	13960.2	5.77398
P23847	Periplasmic dipeptide transport protein OS=Escherichia coli (strain K12) GN=dppA PE=1 SV=1	dppA	60237.2	9853.15	5.77344
P00448	Superoxide dismutase [Mn] OS=Escherichia coli (strain K12) GN=sodA PE=1 SV=2	sodA	23064.6	25317.1	5.76636
P02925	D-ribose-binding periplasmic protein OS=Escherichia coli (strain K12) GN=rbsB PE=1 SV=1	rbsB	30913.4	18596.6	5.75958
P0A8V2	DNA-directed RNA polymerase subunit beta OS=Escherichia coli (strain K12) GN=rpoB PE=1 SV=1	rpoB	150520	3748.81	5.75149
P0A6B7	Cysteine desulfurase OS=Escherichia coli (strain K12) GN=iscS PE=1 SV=1	iscS	45042.9	12342.1	5.74502
P0ACF8	DNA-binding protein H-NS OS=Escherichia coli (strain K12) GN=hns PE=1 SV=2	hns	15512	35150.2	5.7366
P0A7Z4	DNA-directed RNA polymerase subunit alpha OS=Escherichia coli (strain K12) GN=rpoA PE=1 SV=1	rpoA	36471.1	14801.2	5.73224
P0AED0	Universal stress protein A OS=Escherichia coli (strain K12) GN=uspA PE=1 SV=2	uspA	16038.1	33284.7	5.7274
P0A9C5	Glutamine synthetase OS=Escherichia coli (strain K12) GN=glnA PE=1 SV=2	glnA	51852.7	10251.3	5.72555
P00934	Threonine synthase OS=Escherichia coli (strain K12) GN=thrC PE=1 SV=1	thrC	47066.2	11109.1	5.71839
P0A9P0	Dihydrolipoyl dehydrogenase OS=Escherichia coli (strain K12) GN=lpdA PE=1 SV=2	lpdA	50638.6	10310.2	5.71775
P0A7L0	50S ribosomal protein L1 OS=Escherichia coli (strain K12) GN=rplA PE=1 SV=2	rplA	24696.3	20511.3	5.70463
P08997	Malate synthase A OS=Escherichia coli (strain K12) GN=aceB PE=1 SV=1	aceB	60217.5	8308.3	5.69923
P09373	Formate acetyltransferase 1 OS=Escherichia coli (strain K12) GN=pflB PE=1 SV=2	pflB	85284.7	5862.83	5.69898
P0A7J3	50S ribosomal protein L10 OS=Escherichia coli (strain K12) GN=rplJ PE=1 SV=2	rplJ	17682.4	28260.2	5.69872
P0A7K2	50S ribosomal protein L7/L12 OS=Escherichia coli (strain K12) GN=rplL PE=1 SV=2	rplL	12269.5	40710.1	5.69853
P0A9Q7	Aldehyde-alcohol dehydrogenase OS=Escherichia coli (strain K12) GN=adhE PE=1 SV=2	adhE	96048.6	5185.61	5.69729
P61175	50S ribosomal protein L22 OS=Escherichia coli (strain K12) GN=rplV PE=1 SV=1	rplV	12200.8	40812.2	5.69718
P0A8F0	Uracil phosphoribosyltransferase OS=Escherichia coli (strain K12) GN=upp PE=1 SV=1	upp	22501	21630.1	5.68726
P0A836	Succinyl-CoA ligase [ADP-forming] subunit beta OS=Escherichia coli (strain K12) GN=sucC PE=1 SV=1	sucC	41348.6	11672.7	5.68363
P0A7T3	30S ribosomal protein S16 OS=Escherichia coli (strain K12) GN=rpsP PE=1 SV=1	rpsP	9166.94	51815.3	5.67668
P62399	50S ribosomal protein L5 OS=Escherichia coli (strain K12) GN=rplE PE=1 SV=2	rplE	20270.7	22716.9	5.66322
P0ADY7	50S ribosomal protein L16 OS=Escherichia coli (strain K12) GN=rplP PE=1 SV=1	rplP	15253.4	30151.7	5.66268
P0A6P1	Elongation factor Ts OS=Escherichia coli (strain K12) GN=tsf PE=1 SV=2	tsf	30385.8	15125.1	5.66237
P69783	Glucose-specific phosphotransferase enzyme IIA component OS=Escherichia coli (strain K12) GN=crr PE=1 SV=2	crr	18221.7	24827.1	5.65552
P0A8T7	DNA-directed RNA polymerase subunit beta' OS=Escherichia coli (strain K12) GN=rpoC PE=1 SV=1	rpoC	155045	2844.54	5.64447
P0C8J6	D-tagatose-1,6-bisphosphate aldolase subunit GatY OS=Escherichia coli (strain K12) GN=gatY PE=1 SV=1	gatY	30774.6	14000.1	5.63432
P00350	6-phosphogluconate dehydrogenase, decarboxylating OS=Escherichia coli (strain K12) GN=gnd PE=1 SV=2	gnd	51431.3	8331.46	5.63195
P0A862	Thiol peroxidase OS=Escherichia coli (strain K12) GN=tpx PE=1 SV=2	tpx	17806.2	23440.6	5.62054
P00561	Bifunctional aspartokinase/homoserine dehydrogenase 1 OS=Escherichia coli (strain K12) GN=thrA PE=1 SV=2	thrA	89045.8	4679.43	5.61981
P0A7R1	50S ribosomal protein L9 OS=Escherichia coli (strain K12) GN=rplI PE=1 SV=1	rplI	15741.5	25920.3	5.61069
P07395	Phenylalanyl-tRNA synthetase beta chain OS=Escherichia coli (strain K12) GN=pheT PE=1 SV=2	pheT	87305.4	4669.6	5.61032
P60624	50S ribosomal protein L24 OS=Escherichia coli (strain K12) GN=rplX PE=1 SV=2	rplX	11291.3	35995.1	5.60899
P0AFG8	Pyruvate dehydrogenase E1 component OS=Escherichia coli (strain K12) GN=aceE PE=1 SV=2	aceE	99587.9	4066.87	5.60747
P0A786	Aspartate carbamoyltransferase catalytic chain OS=Escherichia coli (strain K12) GN=pyrB PE=1 SV=2	pyrB	34387.8	11772.6	5.60728
P0A870	Transaldolase B OS=Escherichia coli (strain K12) GN=talB PE=1 SV=2	talB	35179.3	11296.6	5.59923
P0A9Y6	Cold shock-like protein CspC OS=Escherichia coli (strain K12) GN=cspC PE=1 SV=2	cspC	7379.75	53740.5	5.59834
P0AA10	50S ribosomal protein L13 OS=Escherichia coli (strain K12) GN=rplM PE=1 SV=1	rplM	15990.5	24513.7	5.59327
P69776	Major outer membrane lipoprotein Lpp OS=Escherichia coli (strain K12) GN=lpp PE=1 SV=1	lpp	8300.29	47094	5.59206
P23721	Phosphoserine aminotransferase OS=Escherichia coli (strain K12) GN=serC PE=1 SV=4	serC	39740	9685.65	5.58536
P00509	Aspartate aminotransferase OS=Escherichia coli (strain K12) GN=aspC PE=1 SV=1	aspC	43528	8700.69	5.57832
P0AGE9	Succinyl-CoA ligase [ADP-forming] subunit alpha OS=Escherichia coli (strain K12) GN=sucD PE=1 SV=2	sucD	29740.5	12728.5	5.57813
P60723	50S ribosomal protein L4 OS=Escherichia coli (strain K12) GN=rplD PE=1 SV=1	rplD	22054.9	17090.3	5.57625
P06959	Dihydrolipoyllysine-residue acetyltransferase component of pyruvate dehydrogenase complex OS=Escherichia coli (strain K12) GN=aceF PE=1 SV=3	aceF	66036.8	5649.34	5.57178
P09551	Lysine-arginine-ornithine-binding periplasmic protein OS=Escherichia coli (strain K12) GN=argT PE=1 SV=3	argT	27956.2	13118.2	5.56435
P60422	50S ribosomal protein L2 OS=Escherichia coli (strain K12) GN=rplB PE=1 SV=2	rplB	29824	12282.4	5.56385
P0AD61	Pyruvate kinase I OS=Escherichia coli (strain K12) GN=pykF PE=1 SV=1	pykF	50679.2	7110.98	5.55676
P09831	Glutamate synthase [NADPH] large chain OS=Escherichia coli (strain K12) GN=gltB PE=1 SV=3	gltB	163176	2203.88	5.55584
P0A9Q9	Aspartate-semialdehyde dehydrogenase OS=Escherichia coli (strain K12) GN=asd PE=1 SV=1	asd	39974.5	8940.44	5.55314
P0A7F3	Aspartate carbamoyltransferase regulatory chain OS=Escherichia coli (strain K12) GN=pyrI PE=1 SV=2	pyrI	17091.9	20656	5.54784
P0ACF4	DNA-binding protein HU-beta OS=Escherichia coli (strain K12) GN=hupB PE=1 SV=1	hupB	9201.98	38258.7	5.54661
Q59385	Copper-exporting P-type ATPase A OS=Escherichia coli (strain K12) GN=copA PE=1 SV=4	copA	87799.8	3977.11	5.54306
P0A7V3	30S ribosomal protein S3 OS=Escherichia coli (strain K12) GN=rpsC PE=1 SV=2	rpsC	25949.2	13263.4	5.53678
P09169	Protease 7 OS=Escherichia coli (strain K12) GN=ompT PE=1 SV=1	ompT	35522.3	9578.66	5.53181
P13035	Aerobic glycerol-3-phosphate dehydrogenase OS=Escherichia coli (strain K12) GN=glpD PE=1 SV=3	glpD	56697.1	5946.04	5.52779
P00968	Carbamoyl-phosphate synthase large chain OS=Escherichia coli (strain K12) GN=carB PE=1 SV=2	carB	117749	2852.48	5.52618
P0A7R5	30S ribosomal protein S10 OS=Escherichia coli (strain K12) GN=rpsJ PE=1 SV=1	rpsJ	11710.4	28416	5.52213
P0AEM9	Cystine-binding periplasmic protein OS=Escherichia coli (strain K12) GN=fliY PE=1 SV=1	fliY	29003.2	11400.8	5.51938
P0A9K9	FKBP-type peptidyl-prolyl cis-trans isomerase slyD OS=Escherichia coli (strain K12) GN=slyD PE=1 SV=1	slyD	20821.7	15258.6	5.50203
P22259	Phosphoenolpyruvate carboxykinase [ATP] OS=Escherichia coli (strain K12) GN=pckA PE=1 SV=2	pckA	59588	5291.53	5.49874
P0A7V8	30S ribosomal protein S4 OS=Escherichia coli (strain K12) GN=rpsD PE=1 SV=2	rpsD	23436.6	13327.3	5.49464
P62707	2,3-bisphosphoglycerate-dependent phosphoglycerate mutase OS=Escherichia coli (strain K12) GN=gpmA PE=1 SV=2	gpmA	28520.7	10895	5.49239
P60438	50S ribosomal protein L3 OS=Escherichia coli (strain K12) GN=rplC PE=1 SV=1	rplC	22211.8	13860	5.48835
P0AG55	50S ribosomal protein L6 OS=Escherichia coli (strain K12) GN=rplF PE=1 SV=2	rplF	18874.2	16302.1	5.48811
P0A7D4	Adenylosuccinate synthetase OS=Escherichia coli (strain K12) GN=purA PE=1 SV=2	purA	47297.3	6452.94	5.48459
P0A912	Peptidoglycan-associated lipoprotein OS=Escherichia coli (strain K12) GN=pal PE=1 SV=1	pal	18794.2	16182.1	5.48306
P23843	Periplasmic oligopeptide-binding protein OS=Escherichia coli (strain K12) GN=oppA PE=1 SV=2	oppA	60842.9	4991.16	5.48241
P0A6N4	Elongation factor P OS=Escherichia coli (strain K12) GN=efp PE=1 SV=2	efp	20560.4	14569.1	5.47647
P15254	Phosphoribosylformylglycinamidine synthase OS=Escherichia coli (strain K12) GN=purL PE=1 SV=3	purL	141296	2067.73	5.46562
P0AFG3	2-oxoglutarate dehydrogenase E1 component OS=Escherichia coli (strain K12) GN=sucA PE=1 SV=1	sucA	104978	2752.34	5.4608
P0ADG7	Inosine-5'-monophosphate dehydrogenase OS=Escherichia coli (strain K12) GN=guaB PE=1 SV=1	guaB	51972	5555.69	5.46051
P0AEQ3	Glutamine-binding periplasmic protein OS=Escherichia coli (strain K12) GN=glnH PE=1 SV=1	glnH	27155.2	10621.2	5.46002
P0ADZ4	30S ribosomal protein S15 OS=Escherichia coli (strain K12) GN=rpsO PE=1 SV=2	rpsO	10244.5	28045.4	5.45835
P0A817	S-adenosylmethionine synthase OS=Escherichia coli (strain K12) GN=metK PE=1 SV=2	metK	41907.2	6822.25	5.45622
P27550	Acetyl-coenzyme A synthetase OS=Escherichia coli (strain K12) GN=acs PE=1 SV=2	acs	72030.2	3966.57	5.45593
P0A7M6	50S ribosomal protein L29 OS=Escherichia coli (strain K12) GN=rpmC PE=1 SV=1	rpmC	7250.97	39271.2	5.45447
P0AF96	Uncharacterized protein yjgK OS=Escherichia coli (strain K12) GN=yjgK PE=1 SV=1	tabA	16836.6	16864.5	5.45323
P0A7S9	30S ribosomal protein S13 OS=Escherichia coli (strain K12) GN=rpsM PE=1 SV=2	rpsM	13073.3	21549.9	5.44983
P0A6T1	Glucose-6-phosphate isomerase OS=Escherichia coli (strain K12) GN=pgi PE=1 SV=1	pgi	61473	4494.29	5.44135
P0A7W1	30S ribosomal protein S5 OS=Escherichia coli (strain K12) GN=rpsE PE=1 SV=2	rpsE	17574.3	15683.5	5.44032
P0A717	Ribose-phosphate pyrophosphokinase OS=Escherichia coli (strain K12) GN=prs PE=1 SV=2	prs	34178.7	7878.68	5.43021
P0A9T0	D-3-phosphoglycerate dehydrogenase OS=Escherichia coli (strain K12) GN=serA PE=1 SV=2	serA	44130	6065.33	5.42759
P0A763	Nucleoside diphosphate kinase OS=Escherichia coli (strain K12) GN=ndk PE=1 SV=2	ndk	15435.8	17326	5.42723
P0AEX9	Maltose-binding periplasmic protein OS=Escherichia coli (strain K12) GN=malE PE=1 SV=1	malE	43342.4	6138.11	5.42495
P08839	Phosphoenolpyruvate-protein phosphotransferase OS=Escherichia coli (strain K12) GN=ptsI PE=1 SV=1	ptsI	63503.9	4118.49	5.41754
P0A7W7	30S ribosomal protein S8 OS=Escherichia coli (strain K12) GN=rpsH PE=1 SV=2	rpsH	14099.5	18273.1	5.41102
P02930	Outer membrane protein tolC OS=Escherichia coli (strain K12) GN=tolC PE=1 SV=3	tolC	53690.2	4795.41	5.41072
P13029	Catalase-peroxidase OS=Escherichia coli (strain K12) GN=katG PE=1 SV=2	katG	79956.1	3179.59	5.40522
P05055	Polyribonucleotide nucleotidyltransferase OS=Escherichia coli (strain K12) GN=pnp PE=1 SV=3	pnp	77035	3275.16	5.40192
P0A6A8	Acyl carrier protein OS=Escherichia coli (strain K12) GN=acpP PE=1 SV=2	acpP	8616.21	28863	5.39566
P27302	Transketolase 1 OS=Escherichia coli (strain K12) GN=tktA PE=1 SV=5	tktA	72147.9	3392.17	5.3887
P0AFG6	Dihydrolipoyllysine-residue succinyltransferase component of 2-oxoglutarate dehydrogenase complex OS=Escherichia coli (strain K12) GN=sucB PE=1 SV=2	sucB	43966	5557.81	5.38802
P0A6F1	Carbamoyl-phosphate synthase small chain OS=Escherichia coli (strain K12) GN=carA PE=1 SV=1	carA	41387.1	5821.5	5.3819
P17169	Glucosamine--fructose-6-phosphate aminotransferase [isomerizing] OS=Escherichia coli (strain K12) GN=glmS PE=1 SV=4	glmS	66834.6	3600.46	5.38136
P0AFF6	Transcription elongation protein nusA OS=Escherichia coli (strain K12) GN=nusA PE=1 SV=1	nusA	54819.1	4322.52	5.37467
P16659	Prolyl-tRNA synthetase OS=Escherichia coli (strain K12) GN=proS PE=1 SV=4	proS	63634.7	3719.27	5.37415
P69828	Galactitol-specific phosphotransferase enzyme IIA component OS=Escherichia coli (strain K12) GN=gatA PE=4 SV=1	gatA	16878.8	13472.4	5.35679
P0A705	Translation initiation factor IF-2 OS=Escherichia coli (strain K12) GN=infB PE=1 SV=1	infB	79678.1	2826.61	5.35261
P0A9D8	2,3,4,5-tetrahydropyridine-2,6-dicarboxylate N-succinyltransferase OS=Escherichia coli (strain K12) GN=dapD PE=1 SV=1	dapD	29855.4	7306.34	5.33872
P00864	Phosphoenolpyruvate carboxylase OS=Escherichia coli (strain K12) GN=ppc PE=1 SV=1	ppc	98982.2	2185.48	5.3351
P0A905	Outer membrane lipoprotein slyB OS=Escherichia coli (strain K12) GN=slyB PE=2 SV=1	slyB	15574.1	13810	5.3326
P0AA25	Thioredoxin-1 OS=Escherichia coli (strain K12) GN=trxA PE=1 SV=2	trxA	11781.1	18242	5.33226
P0A6E4	Argininosuccinate synthase OS=Escherichia coli (strain K12) GN=argG PE=1 SV=2	argG	49848.8	4295.28	5.33065
P0AG44	50S ribosomal protein L17 OS=Escherichia coli (strain K12) GN=rplQ PE=1 SV=1	rplQ	14337.6	14757.2	5.32548
P0A8M6	UPF0265 protein yeeX OS=Escherichia coli (strain K12) GN=yeeX PE=3 SV=1	yeeX	12751.7	16560.4	5.32464
P0A8M0	Asparaginyl-tRNA synthetase OS=Escherichia coli (strain K12) GN=asnS PE=1 SV=2	asnS	52519.4	3970.43	5.31916
P00961	Glycyl-tRNA synthetase beta subunit OS=Escherichia coli (strain K12) GN=glyS PE=1 SV=4	glyS	76747	2682.83	5.31365
P0AG86	Protein-export protein SecB OS=Escherichia coli (strain K12) GN=secB PE=1 SV=1	secB	17248.2	11828.1	5.30966
P0A7U7	30S ribosomal protein S20 OS=Escherichia coli (strain K12) GN=rpsT PE=1 SV=2	rpsT	9660.31	21077	5.3088
P00370	NADP-specific glutamate dehydrogenase OS=Escherichia coli (strain K12) GN=gdhA PE=1 SV=1	gdhA	48532.4	4151.58	5.30424
P0A7T7	30S ribosomal protein S18 OS=Escherichia coli (strain K12) GN=rpsR PE=1 SV=2	rpsR	8962.84	22425.3	5.30318
P0A858	Triosephosphate isomerase OS=Escherichia coli (strain K12) GN=tpiA PE=1 SV=1	tpiA	26936.8	7456.27	5.30287
P0AC41	Succinate dehydrogenase flavoprotein subunit OS=Escherichia coli (strain K12) GN=sdhA PE=1 SV=1	sdhA	64363.1	3117.91	5.3025
P30125	3-isopropylmalate dehydrogenase OS=Escherichia coli (strain K12) GN=leuB PE=1 SV=3	leuB	39474	5031.62	5.29802
P37902	Glutamate/aspartate periplasmic-binding protein OS=Escherichia coli (strain K12) GN=gltI PE=1 SV=2	gltI	33381.2	5920.28	5.29584
P0ADB7	Entericidin B OS=Escherichia coli (strain K12) GN=ecnB PE=3 SV=1	ecnB	4788.52	40794.4	5.2908
P09151	2-isopropylmalate synthase OS=Escherichia coli (strain K12) GN=leuA PE=1 SV=5	leuA	57244.1	3381	5.28678
P0A6F9	10 kDa chaperonin OS=Escherichia coli (strain K12) GN=groS PE=1 SV=1	groS	10362.6	18543.3	5.28365
P02358	30S ribosomal protein S6 OS=Escherichia coli (strain K12) GN=rpsF PE=1 SV=1	rpsF	15675.6	12148.1	5.27973
P0A7D7	Phosphoribosylaminoimidazole-succinocarboxamide synthase OS=Escherichia coli (strain K12) GN=purC PE=1 SV=1	purC	26959.7	7056.35	5.2793
P00956	Isoleucyl-tRNA synthetase OS=Escherichia coli (strain K12) GN=ileS PE=1 SV=5	ileS	104213	1814.07	5.27658
P0AEU0	Histidine-binding periplasmic protein OS=Escherichia coli (strain K12) GN=hisJ PE=1 SV=1	hisJ	28447.6	6560.01	5.27095
P0A6E6	ATP synthase epsilon chain OS=Escherichia coli (strain K12) GN=atpC PE=1 SV=2	atpC	15040.7	12008.6	5.25676
P37188	Galactitol-specific phosphotransferase enzyme IIB component OS=Escherichia coli (strain K12) GN=gatB PE=1 SV=2	gatB	10197.3	17618.5	5.25445
P31133	Putrescine-binding periplasmic protein OS=Escherichia coli (strain K12) GN=potF PE=1 SV=3	potF	40796	4360.61	5.25016
P68679	30S ribosomal protein S21 OS=Escherichia coli (strain K12) GN=rpsU PE=1 SV=2	rpsU	8476.72	20777.2	5.24581
P0A879	Tryptophan synthase beta chain OS=Escherichia coli (strain K12) GN=trpB PE=1 SV=2	trpB	42937.6	4071.27	5.24257
P0A9A6	Cell division protein ftsZ OS=Escherichia coli (strain K12) GN=ftsZ PE=1 SV=1	ftsZ	40280.6	4321.31	5.24071
P0ABA0	ATP synthase subunit b OS=Escherichia coli (strain K12) GN=atpF PE=1 SV=1	atpF	17235.3	9955.83	5.2345
P64581	Uncharacterized protein yqjD OS=Escherichia coli (strain K12) GN=yqjD PE=4 SV=1	yqjD	11026.9	15551.1	5.23421
P38038	Sulfite reductase [NADPH] flavoprotein alpha-component OS=Escherichia coli (strain K12) GN=cysJ PE=1 SV=4	cysJ	66210.9	2586.26	5.2336
P0A940	Outer membrane protein assembly factor yaeT OS=Escherichia coli (strain K12) GN=yaeT PE=1 SV=1	bamA	90478.5	1891.34	5.23332
P0A7L8	50S ribosomal protein L27 OS=Escherichia coli (strain K12) GN=rpmA PE=1 SV=2	rpmA	9100.87	18781.8	5.23282
P0A9W3	Uncharacterized ABC transporter ATP-binding protein YjjK OS=Escherichia coli (strain K12) GN=yjjK PE=1 SV=2	yjjK	62386.3	2733.2	5.23176
P0A6T5	GTP cyclohydrolase 1 OS=Escherichia coli (strain K12) GN=folE PE=1 SV=2	folE	24796.9	6842.43	5.22961
P0A6G7	ATP-dependent Clp protease proteolytic subunit OS=Escherichia coli (strain K12) GN=clpP PE=1 SV=1	clpP	23153.6	7175.11	5.22045
P68919	50S ribosomal protein L25 OS=Escherichia coli (strain K12) GN=rplY PE=1 SV=1	rplY	10668.7	15540.4	5.21957
P0C0V0	Protease do OS=Escherichia coli (strain K12) GN=degP PE=1 SV=1	degP	49305.4	3358.5	5.21904
P00957	Alanyl-tRNA synthetase OS=Escherichia coli (strain K12) GN=alaS PE=1 SV=2	alaS	95954.6	1709.91	5.21504
P17846	Sulfite reductase [NADPH] hemoprotein beta-component OS=Escherichia coli (strain K12) GN=cysI PE=1 SV=4	cysI	63939.9	2552.67	5.21277
P23538	Phosphoenolpyruvate synthase OS=Escherichia coli (strain K12) GN=ppsA PE=1 SV=5	ppsA	87361.6	1850.95	5.20872
P37095	Peptidase B OS=Escherichia coli (strain K12) GN=pepB PE=1 SV=2	pepB	46133.3	3463.74	5.20356
P15078	Carbon starvation protein A OS=Escherichia coli (strain K12) GN=cstA PE=1 SV=3	cstA	75037.6	2120.04	5.20162
P61949	Flavodoxin-1 OS=Escherichia coli (strain K12) GN=fldA PE=1 SV=2	fldA	19706.5	7988.9	5.1971
P21179	Catalase HPII OS=Escherichia coli (strain K12) GN=katE PE=1 SV=1	katE	84092.4	1863.27	5.19503
P0ABA4	ATP synthase subunit delta OS=Escherichia coli (strain K12) GN=atpH PE=1 SV=1	atpH	19302	7941.28	5.18549
P0A917	Outer membrane protein X OS=Escherichia coli (strain K12) GN=ompX PE=1 SV=1	ompX	18572.9	8241.05	5.18486
P0AC33	Fumarate hydratase class I, aerobic OS=Escherichia coli (strain K12) GN=fumA PE=1 SV=2	fumA	60242.6	2522.6	5.18175
P15288	Aminoacyl-histidine dipeptidase OS=Escherichia coli (strain K12) GN=pepD PE=1 SV=3	pepD	52864.1	2873.86	5.18163
P0A7A9	Inorganic pyrophosphatase OS=Escherichia coli (strain K12) GN=ppa PE=1 SV=2	ppa	19673	7570.87	5.17302
P08312	Phenylalanyl-tRNA synthetase alpha chain OS=Escherichia coli (strain K12) GN=pheS PE=1 SV=2	pheS	36790.7	4037.83	5.17189
P0AAI3	ATP-dependent zinc metalloprotease FtsH OS=Escherichia coli (strain K12) GN=ftsH PE=1 SV=1	ftsH	70645.4	2098.11	5.17091
P33602	NADH-quinone oxidoreductase subunit G OS=Escherichia coli (strain K12) GN=nuoG PE=1 SV=4	nuoG	100218	1466.71	5.16729
P07813	Leucyl-tRNA synthetase OS=Escherichia coli (strain K12) GN=leuS PE=1 SV=2	leuS	97153.3	1504.95	5.16498
P0A6A6	3-isopropylmalate dehydratase large subunit OS=Escherichia coli (strain K12) GN=leuC PE=1 SV=2	leuC	49832	2919.72	5.16285
P0A7U3	30S ribosomal protein S19 OS=Escherichia coli (strain K12) GN=rpsS PE=1 SV=2	rpsS	10405.7	13706.7	5.1542
P0A8E7	UPF0234 protein yajQ OS=Escherichia coli (strain K12) GN=yajQ PE=1 SV=2	yajQ	18314.5	7733.03	5.15115
P0A6Z3	Chaperone protein htpG OS=Escherichia coli (strain K12) GN=htpG PE=1 SV=1	htpG	71360.3	1972.71	5.14852
P0A8G6	Flavoprotein wrbA OS=Escherichia coli (strain K12) GN=wrbA PE=1 SV=2	wrbA	20814.4	6744.28	5.1473
P04825	Aminopeptidase N OS=Escherichia coli (strain K12) GN=pepN PE=1 SV=2	pepN	98838.7	1418.31	5.1467
P0AFP6	UPF0135 protein ybgI OS=Escherichia coli (strain K12) GN=ybgI PE=1 SV=1	ybgI	26857.7	5173.66	5.14287
P25524	Cytosine deaminase OS=Escherichia coli (strain K12) GN=codA PE=1 SV=3	codA	47543.2	2921.19	5.14265
P45523	FKBP-type peptidyl-prolyl cis-trans isomerase fkpA OS=Escherichia coli (strain K12) GN=fkpA PE=1 SV=1	fkpA	28846.1	4797.4	5.14109
P0AB91	Phospho-2-dehydro-3-deoxyheptonate aldolase, Phe-sensitive OS=Escherichia coli (strain K12) GN=aroG PE=1 SV=1	aroG	37967.5	3615.52	5.13758
P30860	ABC transporter arginine-binding protein 1 OS=Escherichia coli (strain K12) GN=artJ PE=1 SV=2	artJ	26794.7	5092.12	5.13495
P15639	Bifunctional purine biosynthesis protein purH OS=Escherichia coli (strain K12) GN=purH PE=1 SV=1	purH	57275	2376.28	5.13386
P0C8J8	D-tagatose-1,6-bisphosphate aldolase subunit gatZ OS=Escherichia coli (strain K12) GN=gatZ PE=1 SV=1	gatZ	47060.8	2891.96	5.13385
P04079	GMP synthase [glutamine-hydrolyzing] OS=Escherichia coli (strain K12) GN=guaA PE=1 SV=1	guaA	58623.9	2317.65	5.13312
P05020	Dihydroorotase OS=Escherichia coli (strain K12) GN=pyrC PE=1 SV=2	pyrC	38784.6	3499.13	5.13262
P0A707	Translation initiation factor IF-3 OS=Escherichia coli (strain K12) GN=infC PE=1 SV=1	infC	20533	6602.84	5.13218
P45578	S-ribosylhomocysteine lyase OS=Escherichia coli (strain K12) GN=luxS PE=1 SV=3	luxS	19385.6	6922.23	5.12773
P0ACJ0	Leucine-responsive regulatory protein OS=Escherichia coli (strain K12) GN=lrp PE=1 SV=2	lrp	18857	7003.52	5.12079
P35340	Alkyl hydroperoxide reductase subunit F OS=Escherichia coli (strain K12) GN=ahpF PE=1 SV=2	ahpF	56124.1	2320.1	5.11466
P0A9X4	Rod shape-determining protein mreB OS=Escherichia coli (strain K12) GN=mreB PE=1 SV=1	mreB	36911	3507.47	5.11215
P0A991	Fructose-bisphosphate aldolase class 1 OS=Escherichia coli (strain K12) GN=fbaB PE=1 SV=2	fbaB	38067.2	3371.07	5.10832
P09372	Protein grpE OS=Escherichia coli (strain K12) GN=grpE PE=1 SV=1	grpE	21766.2	5885.62	5.10757
P0A972	Cold shock-like protein CspE OS=Escherichia coli (strain K12) GN=cspE PE=1 SV=2	cspE	7440.8	17206.5	5.10731
P0A7R9	30S ribosomal protein S11 OS=Escherichia coli (strain K12) GN=rpsK PE=1 SV=2	rpsK	13818.4	9147.24	5.10175
P0ACD4	NifU-like protein OS=Escherichia coli (strain K12) GN=nifU PE=1 SV=1	iscU	13821.8	9007	5.09515
P0AAB6	UTP--glucose-1-phosphate uridylyltransferase OS=Escherichia coli (strain K12) GN=galF PE=1 SV=1	galF	32790.1	3787.38	5.09408
P08142	Acetolactate synthase isozyme 1 large subunit OS=Escherichia coli (strain K12) GN=ilvB PE=1 SV=1	ilvB	60383.8	2036.82	5.08987
P0C0L2	Peroxiredoxin osmC OS=Escherichia coli (strain K12) GN=osmC PE=1 SV=2	osmC	15060.7	8157.11	5.08938
P0AA04	Phosphocarrier protein HPr OS=Escherichia coli (strain K12) GN=ptsH PE=1 SV=1	ptsH	9095.73	13501.1	5.08921
P0A6H1	ATP-dependent Clp protease ATP-binding subunit ClpX OS=Escherichia coli (strain K12) GN=clpX PE=1 SV=2	clpX	46309.2	2648.76	5.08871
P0AGK8	HTH-type transcriptional regulator iscR OS=Escherichia coli (strain K12) GN=iscR PE=1 SV=1	iscR	17307.9	7084.26	5.08854
P0AF93	RutC family protein yjgF OS=Escherichia coli (strain K12) GN=yjgF PE=1 SV=2	ridA	13585.1	8991.19	5.08688
P52697	6-phosphogluconolactonase OS=Escherichia coli (strain K12) GN=pgl PE=1 SV=2	pgl	36266.9	3349.02	5.08443
P0AG30	Transcription termination factor Rho OS=Escherichia coli (strain K12) GN=rho PE=1 SV=1	rho	46956.6	2582.82	5.08379
P21889	Aspartyl-tRNA synthetase OS=Escherichia coli (strain K12) GN=aspS PE=1 SV=1	aspS	65853.6	1836.99	5.08269
P09832	Glutamate synthase [NADPH] small chain OS=Escherichia coli (strain K12) GN=gltD PE=1 SV=3	gltD	51964	2326.67	5.08244
P0ABT2	DNA protection during starvation protein OS=Escherichia coli (strain K12) GN=dps PE=1 SV=2	dps	18665.7	6461.84	5.0814
P07118	Valyl-tRNA synthetase OS=Escherichia coli (strain K12) GN=valS PE=1 SV=2	valS	108106	1113.82	5.08067
P16700	Thiosulfate-binding protein OS=Escherichia coli (strain K12) GN=cysP PE=1 SV=1	cysP	37573.3	3187.15	5.07828
P0A6L2	Dihydrodipicolinate synthase OS=Escherichia coli (strain K12) GN=dapA PE=1 SV=1	dapA	31232.1	3807.36	5.07522
P0A7J7	50S ribosomal protein L11 OS=Escherichia coli (strain K12) GN=rplK PE=1 SV=2	rplK	14847.9	8005.54	5.07505
P0A7N4	50S ribosomal protein L32 OS=Escherichia coli (strain K12) GN=rpmF PE=1 SV=2	rpmF	6424.42	18420.4	5.07313
P0A7X3	30S ribosomal protein S9 OS=Escherichia coli (strain K12) GN=rpsI PE=1 SV=2	rpsI	14829	7971.11	5.07263
P0AE52	Putative peroxiredoxin bcp OS=Escherichia coli (strain K12) GN=bcp PE=1 SV=1	bcp	17604.7	6662.44	5.06926
P21599	Pyruvate kinase II OS=Escherichia coli (strain K12) GN=pykA PE=1 SV=3	pykA	51306.7	2282.3	5.06855
P30126	3-isopropylmalate dehydratase small subunit OS=Escherichia coli (strain K12) GN=leuD PE=1 SV=3	leuD	22455.2	5191.95	5.06665
P0A7N9	50S ribosomal protein L33 OS=Escherichia coli (strain K12) GN=rpmG PE=1 SV=2	rpmG	6349.61	18237.8	5.06372
P76116	Uncharacterized protein YncE OS=Escherichia coli (strain K12) GN=yncE PE=1 SV=1	yncE	38571.4	2997.77	5.06306
P23893	Glutamate-1-semialdehyde 2,1-aminomutase OS=Escherichia coli (strain K12) GN=hemL PE=1 SV=2	hemL	45318.4	2540.77	5.06124
P0A8N3	Lysyl-tRNA synthetase OS=Escherichia coli (strain K12) GN=lysS PE=1 SV=2	lysS	57549.1	1999.42	5.06094
P0ABS1	DnaK suppressor protein OS=Escherichia coli (strain K12) GN=dksA PE=1 SV=1	dksA	17498.7	6499.31	5.05587
P06988	Histidinol dehydrogenase OS=Escherichia coli (strain K12) GN=hisD PE=1 SV=5	hisD	46063.6	2463	5.05482
P0AFK9	Spermidine/putrescine-binding periplasmic protein OS=Escherichia coli (strain K12) GN=potD PE=1 SV=1	potD	38824.5	2883.62	5.04904
P0A6A3	Acetate kinase OS=Escherichia coli (strain K12) GN=ackA PE=1 SV=1	ackA	43245.1	2586.72	5.04869
P00959	Methionyl-tRNA synthetase OS=Escherichia coli (strain K12) GN=metG PE=1 SV=2	metG	76188.1	1466.96	5.0483
P33599	NADH-quinone oxidoreductase subunit C/D OS=Escherichia coli (strain K12) GN=nuoC PE=1 SV=3	nuoC	68174.5	1631.14	5.04611
P0AEZ1	5,10-methylenetetrahydrofolate reductase OS=Escherichia coli (strain K12) GN=metF PE=1 SV=1	metF	33063.8	3360.49	5.04575
P69831	Galactitol permease IIC component OS=Escherichia coli (strain K12) GN=gatC PE=1 SV=1	gatC	48315.2	2294.51	5.04477
P32132	GTP-binding protein typA/BipA OS=Escherichia coli (strain K12) GN=typA PE=1 SV=2	typA	67295.5	1646.57	5.04457
P0AFH8	Osmotically-inducible protein Y OS=Escherichia coli (strain K12) GN=osmY PE=1 SV=1	osmY	21042.9	5204.29	5.03947
P0A877	Tryptophan synthase alpha chain OS=Escherichia coli (strain K12) GN=trpA PE=1 SV=1	trpA	28688	3796.81	5.03712
P0ABD5	Acetyl-coenzyme A carboxylase carboxyl transferase subunit alpha OS=Escherichia coli (strain K12) GN=accA PE=1 SV=2	accA	35201.3	3077.27	5.03472
P0A9M0	Lon protease OS=Escherichia coli (strain K12) GN=lon PE=1 SV=1	lon	87364.8	1235.03	5.03301
P0A9Q1	Aerobic respiration control protein ArcA OS=Escherichia coli (strain K12) GN=arcA PE=1 SV=1	arcA	27256.9	3944.17	5.03143
P0AEK4	Enoyl-[acyl-carrier-protein] reductase [NADH] OS=Escherichia coli (strain K12) GN=fabI PE=1 SV=2	fabI	27828	3820.77	5.02663
P0AB67	NAD(P) transhydrogenase subunit beta OS=Escherichia coli (strain K12) GN=pntB PE=1 SV=1	pntB	48673.5	2158.03	5.02135
P0A6C8	Acetylglutamate kinase OS=Escherichia coli (strain K12) GN=argB PE=1 SV=1	argB	27124.5	3863.57	5.02035
P0ABD3	Bacterioferritin OS=Escherichia coli (strain K12) GN=bfr PE=1 SV=1	bfr	18465.3	5651.02	5.01848
P0A8L1	Seryl-tRNA synthetase OS=Escherichia coli (strain K12) GN=serS PE=1 SV=1	serS	48365.5	2129.39	5.01279
P04805	Glutamyl-tRNA synthetase OS=Escherichia coli (strain K12) GN=gltX PE=1 SV=1	gltX	53763.8	1902.27	5.00976
P0ACA3	Stringent starvation protein A OS=Escherichia coli (strain K12) GN=sspA PE=1 SV=2	sspA	24271.4	4209.75	5.00935
P18335	Acetylornithine/succinyldiaminopimelate aminotransferase OS=Escherichia coli (strain K12) GN=argD PE=1 SV=4	argD	43721.1	2285.72	4.99971
P0AEG4	Thiol:disulfide interchange protein DsbA OS=Escherichia coli (strain K12) GN=dsbA PE=1 SV=1	dsbA	23071.7	4309.36	4.99749
P69797	PTS system mannose-specific EIIAB component OS=Escherichia coli (strain K12) GN=manX PE=1 SV=2	manX	35007.5	2822.65	4.99482
P0A715	2-dehydro-3-deoxyphosphooctonate aldolase OS=Escherichia coli (strain K12) GN=kdsA PE=1 SV=1	kdsA	30794.9	3207.73	4.99468
P0A9P4	Thioredoxin reductase OS=Escherichia coli (strain K12) GN=trxB PE=1 SV=2	trxB	34583.4	2845.42	4.99301
P0AGD3	Superoxide dismutase [Fe] OS=Escherichia coli (strain K12) GN=sodB PE=1 SV=2	sodB	21234.5	4589.7	4.98883
P0A9A9	Ferric uptake regulation protein OS=Escherichia coli (strain K12) GN=fur PE=1 SV=1	fur	16766.3	5759.67	4.98484
P0ADY3	50S ribosomal protein L14 OS=Escherichia coli (strain K12) GN=rplN PE=1 SV=1	rplN	13514.4	7099.57	4.98203
P18843	NH(3)-dependent NAD(+) synthetase OS=Escherichia coli (strain K12) GN=nadE PE=1 SV=2	nadE	30599.8	3084.48	4.9749
P0AEU7	Chaperone protein skp OS=Escherichia coli (strain K12) GN=skp PE=1 SV=1	skp	17659.3	5343.07	4.97476
P60757	ATP phosphoribosyltransferase OS=Escherichia coli (strain K12) GN=hisG PE=1 SV=1	hisG	33327.4	2818.4	4.9728
P0C0S1	Small-conductance mechanosensitive channel OS=Escherichia coli (strain K12) GN=mscS PE=1 SV=1	mscS	30858.7	3041.19	4.97242
P25738	Acidic protein msyB OS=Escherichia coli (strain K12) GN=msyB PE=4 SV=1	msyB	14232.3	6566.93	4.97064
P76558	NADP-dependent malic enzyme OS=Escherichia coli (strain K12) GN=maeB PE=1 SV=1	maeB	82346.8	1133.68	4.97014
P37689	2,3-bisphosphoglycerate-independent phosphoglycerate mutase OS=Escherichia coli (strain K12) GN=gpmI PE=1 SV=1	gpmI	56140.3	1656.68	4.96851
P0AG63	30S ribosomal protein S17 OS=Escherichia coli (strain K12) GN=rpsQ PE=1 SV=2	rpsQ	9680.27	9601.19	4.96821
P27298	Oligopeptidase A OS=Escherichia coli (strain K12) GN=prlC PE=3 SV=3	prlC	77100.6	1203.68	4.96757
P0AEH5	Protein elaB OS=Escherichia coli (strain K12) GN=elaB PE=1 SV=1	elaB	11280.8	8190.5	4.96565
P02413	50S ribosomal protein L15 OS=Escherichia coli (strain K12) GN=rplO PE=1 SV=1	rplO	14953.3	6174.56	4.96534
P0AAI5	3-oxoacyl-[acyl-carrier-protein] synthase 2 OS=Escherichia coli (strain K12) GN=fabF PE=1 SV=2	fabF	43000.6	2137.8	4.96344
P04816	Leucine-specific-binding protein OS=Escherichia coli (strain K12) GN=livK PE=1 SV=2	livK	39335.9	2328.71	4.96191
P06987	Histidine biosynthesis bifunctional protein hisB OS=Escherichia coli (strain K12) GN=hisB PE=1 SV=1	hisB	40234.3	2276.44	4.96185
P0ADY1	Peptidyl-prolyl cis-trans isomerase D OS=Escherichia coli (strain K12) GN=ppiD PE=1 SV=1	ppiD	68089.8	1342.76	4.96108
P76015	PTS-dependent dihydroxyacetone kinase, dihydroxyacetone-binding subunit dhaK OS=Escherichia coli (strain K12) GN=dhaK PE=1 SV=2	dhaK	38173.1	2380.95	4.95851
P11447	Argininosuccinate lyase OS=Escherichia coli (strain K12) GN=argH PE=1 SV=3	argH	50268.6	1801.97	4.95704
P61714	6,7-dimethyl-8-ribityllumazine synthase OS=Escherichia coli (strain K12) GN=ribH PE=1 SV=1	ribE	16128.6	5615.31	4.95697
P0AEK2	3-oxoacyl-[acyl-carrier-protein] reductase OS=Escherichia coli (strain K12) GN=fabG PE=1 SV=1	fabG	25526.2	3491.52	4.95
P07014	Succinate dehydrogenase iron-sulfur subunit OS=Escherichia coli (strain K12) GN=sdhB PE=1 SV=1	sdhB	26734.2	3332.15	4.94979
P08660	Lysine-sensitive aspartokinase 3 OS=Escherichia coli (strain K12) GN=lysC PE=1 SV=2	lysC	48483.4	1832.45	4.94863
P21513	Ribonuclease E OS=Escherichia coli (strain K12) GN=rne PE=1 SV=6	rne	118107	751.423	4.94816
P12758	Uridine phosphorylase OS=Escherichia coli (strain K12) GN=udp PE=1 SV=3	udp	27123.8	3259.39	4.94649
P0AG59	30S ribosomal protein S14 OS=Escherichia coli (strain K12) GN=rpsN PE=1 SV=2	rpsN	11555.3	7625.91	4.94507
P36938	Phosphoglucomutase OS=Escherichia coli (strain K12) GN=pgm PE=1 SV=1	pgm	58306.5	1510.96	4.94497
P00550	PTS system mannitol-specific EIICBA component OS=Escherichia coli (strain K12) GN=mtlA PE=1 SV=1	mtlA	67910.6	1294.31	4.94397
P0ABP8	Purine nucleoside phosphorylase deoD-type OS=Escherichia coli (strain K12) GN=deoD PE=1 SV=2	deoD	25915	3391.06	4.94389
P67910	ADP-L-glycero-D-manno-heptose-6-epimerase OS=Escherichia coli (strain K12) GN=hldD PE=1 SV=1	hldD	34853.1	2506.95	4.94139
P69441	Adenylate kinase OS=Escherichia coli (strain K12) GN=adk PE=1 SV=1	adk	23553.3	3674.61	4.93726
P0AE06	Acriflavine resistance protein A OS=Escherichia coli (strain K12) GN=acrA PE=1 SV=1	acrA	42153.1	2050.08	4.9366
P0AAX8	Probable L,D-transpeptidase YbiS OS=Escherichia coli (strain K12) GN=ybiS PE=1 SV=1	ybiS	33286.2	2574.37	4.93293
P0A805	Ribosome-recycling factor OS=Escherichia coli (strain K12) GN=frr PE=1 SV=1	frr	20607.9	4156.94	4.93281
P0ADA5	Uncharacterized lipoprotein yajG OS=Escherichia coli (strain K12) GN=yajG PE=4 SV=1	yajG	20918.8	4049.19	4.92791
P0ABU2	GTP-dependent nucleic acid-binding protein engD OS=Escherichia coli (strain K12) GN=engD PE=1 SV=2	ychF	39624.3	2133.13	4.92698
P08178	Phosphoribosylformylglycinamidine cyclo-ligase OS=Escherichia coli (strain K12) GN=purM PE=1 SV=3	purM	36812.6	2294.92	4.92676
P0ADN2	UPF0438 protein yifE OS=Escherichia coli (strain K12) GN=yifE PE=1 SV=2	yifE	13107.4	6416.53	4.92482
P0AF36	Cell division protein ZapB OS=Escherichia coli (strain K12) GN=zapB PE=1 SV=1	zapB	9610.8	8727.39	4.92364
P02943	Maltoporin OS=Escherichia coli (strain K12) GN=lamB PE=1 SV=1	lamB	49862.6	1670.51	4.92062
P76177	Protein ydgH OS=Escherichia coli (strain K12) GN=ydgH PE=1 SV=1	ydgH	33864.5	2437.08	4.91661
P63224	Phosphoheptose isomerase OS=Escherichia coli (strain K12) GN=gmhA PE=1 SV=1	gmhA	20783.6	3964.19	4.91588
P21170	Biosynthetic arginine decarboxylase OS=Escherichia coli (strain K12) GN=speA PE=1 SV=2	speA	73833.4	1104.91	4.91158
P0A9M8	Phosphate acetyltransferase OS=Escherichia coli (strain K12) GN=pta PE=1 SV=2	pta	77105.9	1052.89	4.90947
P0AEZ3	Septum site-determining protein minD OS=Escherichia coli (strain K12) GN=minD PE=1 SV=2	minD	29577.6	2741.43	4.90894
P25516	Aconitate hydratase 1 OS=Escherichia coli (strain K12) GN=acnA PE=1 SV=3	acnA	97597.7	808.12	4.89692
P24182	Biotin carboxylase OS=Escherichia coli (strain K12) GN=accC PE=1 SV=2	accC	49271.3	1585.91	4.89287
P0ADW3	Putative cytochrome d ubiquinol oxidase subunit 3 OS=Escherichia coli (strain K12) GN=yhcB PE=1 SV=2	yhcB	14933.5	5167.42	4.88744
P0AB89	Adenylosuccinate lyase OS=Escherichia coli (strain K12) GN=purB PE=1 SV=1	purB	51492.6	1495.61	4.88656
P08506	D-alanyl-D-alanine carboxypeptidase dacC OS=Escherichia coli (strain K12) GN=dacC PE=1 SV=2	dacC	43563.3	1766.04	4.88612
P0ABJ1	Ubiquinol oxidase subunit 2 OS=Escherichia coli (strain K12) GN=cyoA PE=1 SV=1	cyoA	34870.6	2205.9	4.88604
P0A7M9	50S ribosomal protein L31 OS=Escherichia coli (strain K12) GN=rpmE PE=1 SV=1	rpmE	7847.91	9797.8	4.88588
P00888	Phospho-2-dehydro-3-deoxyheptonate aldolase, Tyr-sensitive OS=Escherichia coli (strain K12) GN=aroF PE=1 SV=1	aroF	38761.4	1980.45	4.88516
P0AGJ9	Tyrosyl-tRNA synthetase OS=Escherichia coli (strain K12) GN=tyrS PE=1 SV=2	tyrS	47479.1	1609.33	4.88315
P0ABA6	ATP synthase gamma chain OS=Escherichia coli (strain K12) GN=atpG PE=1 SV=1	atpG	31539.3	2413.9	4.88157
P00895	Anthranilate synthase component 1 OS=Escherichia coli (strain K12) GN=trpE PE=1 SV=2	trpE	57440.1	1317.64	4.87901
P23836	Transcriptional regulatory protein phoP OS=Escherichia coli (strain K12) GN=phoP PE=1 SV=1	phoP	25501.3	2952.23	4.87671
P0A800	DNA-directed RNA polymerase subunit omega OS=Escherichia coli (strain K12) GN=rpoZ PE=1 SV=1	rpoZ	10212.4	7346.46	4.87521
P22106	Asparagine synthetase B [glutamine-hydrolyzing] OS=Escherichia coli (strain K12) GN=asnB PE=1 SV=3	asnB	62601.1	1191.77	4.87277
P0A9L3	FKBP-type 22 kDa peptidyl-prolyl cis-trans isomerase OS=Escherichia coli (strain K12) GN=fklB PE=1 SV=2	fklB	22184.5	3350.32	4.87114
P60651	Agmatinase OS=Escherichia coli (strain K12) GN=speB PE=1 SV=1	speB	33517.6	2217.06	4.87105
P0AAI9	Malonyl CoA-acyl carrier protein transacylase OS=Escherichia coli (strain K12) GN=fabD PE=1 SV=2	fabD	32378.4	2283.44	4.86884
P07001	NAD(P) transhydrogenase subunit alpha OS=Escherichia coli (strain K12) GN=pntA PE=1 SV=2	pntA	54570.5	1349.18	4.86703
P06971	Ferrichrome-iron receptor OS=Escherichia coli (strain K12) GN=fhuA PE=1 SV=2	fhuA	82113.3	889.319	4.86347
P0ADE8	tRNA-modifying protein ygfZ OS=Escherichia coli (strain K12) GN=ygfZ PE=1 SV=2	ygfZ	36053.4	2019.87	4.86227
P0A7G6	Protein recA OS=Escherichia coli (strain K12) GN=recA PE=1 SV=2	recA	37931.6	1919.22	4.86212
P0AG48	50S ribosomal protein L21 OS=Escherichia coli (strain K12) GN=rplU PE=1 SV=1	rplU	11539.2	6254.34	4.85836
P77395	Uncharacterized protein ybbN OS=Escherichia coli (strain K12) GN=ybbN PE=1 SV=2	ybbN	31753.3	2264.11	4.85669
P0A6Q6	(3R)-hydroxymyristoyl-[acyl-carrier-protein] dehydratase OS=Escherichia coli (strain K12) GN=fabZ PE=1 SV=1	fabZ	17003.9	4210.89	4.85492
P0A8B5	UPF0133 protein ybaB OS=Escherichia coli (strain K12) GN=ybaB PE=1 SV=1	ybaB	11988.9	5854.66	4.84628
P0A8M3	Threonyl-tRNA synthetase OS=Escherichia coli (strain K12) GN=thrS PE=1 SV=1	thrS	73948.8	946.713	4.84515
P63020	Fe/S biogenesis protein nfuA OS=Escherichia coli (strain K12) GN=nfuA PE=1 SV=1	nfuA	20966.3	3316.93	4.84226
P15640	Phosphoribosylamine--glycine ligase OS=Escherichia coli (strain K12) GN=purD PE=1 SV=2	purD	45893.1	1512.01	4.8413
P0ABI8	Ubiquinol oxidase subunit 1 OS=Escherichia coli (strain K12) GN=cyoB PE=1 SV=1	cyoB	74300.3	928.541	4.83879
P0AES4	DNA gyrase subunit A OS=Escherichia coli (strain K12) GN=gyrA PE=1 SV=1	gyrA	96885.4	710.769	4.83799
P0ABC7	Modulator of FtsH protease HflK OS=Escherichia coli (strain K12) GN=hflK PE=1 SV=1	hflK	45499.1	1508.5	4.83655
P0A7K6	50S ribosomal protein L19 OS=Escherichia coli (strain K12) GN=rplS PE=1 SV=2	rplS	13107.2	5221.7	4.83532
P21165	Xaa-Pro dipeptidase OS=Escherichia coli (strain K12) GN=pepQ PE=1 SV=2	pepQ	50126.3	1363.74	4.8348
Q46856	Alcohol dehydrogenase YqhD OS=Escherichia coli (strain K12) GN=yqhD PE=1 SV=1	yqhD	42052.8	1622.08	4.83387
P30859	Putative ABC transporter arginine-binding protein 2 OS=Escherichia coli (strain K12) GN=artI PE=1 SV=3	artI	26894.7	2528.19	4.83248
P39173	Putative glucose-6-phosphate 1-epimerase OS=Escherichia coli (strain K12) GN=yeaD PE=1 SV=2	yeaD	32627.6	2077.82	4.83119
P0AES6	DNA gyrase subunit B OS=Escherichia coli (strain K12) GN=gyrB PE=1 SV=2	gyrB	89875.9	753.223	4.83057
P0A729	Maf-like protein yceF OS=Escherichia coli (strain K12) GN=yceF PE=3 SV=1	yceF	21659.2	3119.43	4.82972
P33570	Transketolase 2 OS=Escherichia coli (strain K12) GN=tktB PE=1 SV=1	tktB	72978.8	922.512	4.82817
P0A6H5	ATP-dependent protease ATPase subunit HslU OS=Escherichia coli (strain K12) GN=hslU PE=1 SV=1	hslU	49544.8	1351.01	4.82566
P75691	Uncharacterized zinc-type alcohol dehydrogenase-like protein YahK OS=Escherichia coli (strain K12) GN=yahK PE=1 SV=1	yahK	37935.9	1763.25	4.82536
P0A6Y5	33 kDa chaperonin OS=Escherichia coli (strain K12) GN=hslO PE=1 SV=1	hslO	32495.9	2026.26	4.81852
P77804	Protein ydgA OS=Escherichia coli (strain K12) GN=ydgA PE=1 SV=1	ydgA	54636.9	1204.83	4.81841
P30850	Exoribonuclease 2 OS=Escherichia coli (strain K12) GN=rnb PE=1 SV=3	rnb	72427.2	902.67	4.81543
P0A908	MltA-interacting protein OS=Escherichia coli (strain K12) GN=mipA PE=1 SV=1	mipA	27795.5	2348.91	4.81484
P0AC53	Glucose-6-phosphate 1-dehydrogenase OS=Escherichia coli (strain K12) GN=zwf PE=1 SV=1	zwf	55651.3	1171.38	4.81417
P45577	ProP effector OS=Escherichia coli (strain K12) GN=proQ PE=1 SV=2	proQ	25858.6	2509.84	4.81225
P0AB80	Branched-chain-amino-acid aminotransferase OS=Escherichia coli (strain K12) GN=ilvE PE=1 SV=2	ilvE	34054.1	1898.97	4.81069
P10384	Long-chain fatty acid transport protein OS=Escherichia coli (strain K12) GN=fadL PE=1 SV=5	fadL	48493.5	1328.48	4.80904
P61517	Carbonic anhydrase 2 OS=Escherichia coli (strain K12) GN=can PE=1 SV=1	can	25062.8	2565.65	4.80823
P39831	NADP-dependent 3-hydroxy acid dehydrogenase YdfG OS=Escherichia coli (strain K12) GN=ydfG PE=1 SV=2	ydfG	27213.8	2360.87	4.80786
P68767	Cytosol aminopeptidase OS=Escherichia coli (strain K12) GN=pepA PE=1 SV=1	pepA	54827	1170.92	4.80752
P77674	Gamma-aminobutyraldehyde dehydrogenase OS=Escherichia coli (strain K12) GN=prr PE=1 SV=1	prr	50779.9	1263.1	4.80713
P0AB98	ATP synthase subunit a OS=Escherichia coli (strain K12) GN=atpB PE=1 SV=1	atpB	30265.4	2108.7	4.80496
P0ADB1	Osmotically-inducible lipoprotein E OS=Escherichia coli (strain K12) GN=osmE PE=2 SV=1	osmE	11994.9	5306.18	4.80378
P0ADZ7	UPF0092 membrane protein yajC OS=Escherichia coli (strain K12) GN=yajC PE=1 SV=1	yajC	11861.4	5363.61	4.80359
P06986	Histidinol-phosphate aminotransferase OS=Escherichia coli (strain K12) GN=hisC PE=1 SV=2	hisC	39317.3	1614.06	4.8025
P0A6R0	3-oxoacyl-[acyl-carrier-protein] synthase 3 OS=Escherichia coli (strain K12) GN=fabH PE=1 SV=1	fabH	33476	1894.44	4.80221
P10408	Protein translocase subunit secA OS=Escherichia coli (strain K12) GN=secA PE=1 SV=2	secA	101941	621.712	4.80194
P31057	3-methyl-2-oxobutanoate hydroxymethyltransferase OS=Escherichia coli (strain K12) GN=panB PE=1 SV=1	panB	28201.4	2246.43	4.80176
P0A9J8	P-protein OS=Escherichia coli (strain K12) GN=pheA PE=1 SV=1	pheA	43066.4	1464.72	4.79989
P0A6N8	Elongation factor P-like protein OS=Escherichia coli (strain K12) GN=yeiP PE=1 SV=1	yeiP	21501	2919.52	4.79777
P0ACJ8	Catabolite gene activator OS=Escherichia coli (strain K12) GN=crp PE=1 SV=1	crp	23607.4	2654.96	4.79711
P00904	Anthranilate synthase component II OS=Escherichia coli (strain K12) GN=trpD PE=1 SV=3	trpG	56816.3	1100.91	4.79622
P0C018	50S ribosomal protein L18 OS=Escherichia coli (strain K12) GN=rplR PE=1 SV=1	rplR	12743.9	4899.93	4.79549
P60906	Histidyl-tRNA synthetase OS=Escherichia coli (strain K12) GN=hisS PE=1 SV=2	hisS	46982	1328.27	4.79522
P0AGE0	Single-stranded DNA-binding protein OS=Escherichia coli (strain K12) GN=ssb PE=1 SV=2	ssb	18945.2	3257.05	4.79032
P37330	Malate synthase G OS=Escherichia coli (strain K12) GN=glcB PE=1 SV=3	glcB	80419.9	766.679	4.78998
P0ABZ6	Chaperone surA OS=Escherichia coli (strain K12) GN=surA PE=1 SV=1	surA	47236.2	1299.32	4.78799
P21367	Uncharacterized protein ycaC OS=Escherichia coli (strain K12) GN=ycaC PE=1 SV=1	ycaC	23067.8	2658.03	4.78757
P23845	Sulfate adenylyltransferase subunit 1 OS=Escherichia coli (strain K12) GN=cysN PE=1 SV=1	cysN	52508	1159.81	4.78461
P0AFG0	Transcription antitermination protein nusG OS=Escherichia coli (strain K12) GN=nusG PE=1 SV=2	nusG	20500.5	2963.9	4.78363
P33221	Phosphoribosylglycinamide formyltransferase 2 OS=Escherichia coli (strain K12) GN=purT PE=1 SV=3	purT	42389	1423.85	4.78072
P0A9M5	Xanthine phosphoribosyltransferase OS=Escherichia coli (strain K12) GN=gpt PE=1 SV=1	gpt	16941.8	3561.79	4.78063
P04693	Aromatic-amino-acid aminotransferase OS=Escherichia coli (strain K12) GN=tyrB PE=1 SV=1	tyrB	43492.1	1376.5	4.77719
P37685	Aldehyde dehydrogenase B OS=Escherichia coli (strain K12) GN=aldB PE=1 SV=2	aldB	56252.5	1054.58	4.77322
P22256	4-aminobutyrate aminotransferase OS=Escherichia coli (strain K12) GN=gabT PE=1 SV=1	gabT	45727.5	1295.09	4.77248
P0AAC0	Universal stress protein E OS=Escherichia coli (strain K12) GN=uspE PE=1 SV=2	uspE	35666.3	1650.73	4.76993
P25526	Succinate-semialdehyde dehydrogenase [NADP+] OS=Escherichia coli (strain K12) GN=gabD PE=1 SV=1	gabD	51669.6	1132.32	4.76721
P23908	Acetylornithine deacetylase OS=Escherichia coli (strain K12) GN=argE PE=1 SV=2	argE	42302.5	1377.51	4.76546
P0A855	Protein tolB OS=Escherichia coli (strain K12) GN=tolB PE=1 SV=1	tolB	45909.2	1265.29	4.76409
P77717	Uncharacterized lipoprotein ybaY OS=Escherichia coli (strain K12) GN=ybaY PE=1 SV=1	ybaY	19401.3	2992.17	4.76382
P0A9Q5	Acetyl-coenzyme A carboxylase carboxyl transferase subunit beta OS=Escherichia coli (strain K12) GN=accD PE=1 SV=1	accD	33282.1	1735.74	4.7617
P0A6X7	Integration host factor subunit alpha OS=Escherichia coli (strain K12) GN=ihfA PE=1 SV=1	ihfA	11329	5008.29	4.75388
P0AC62	Glutaredoxin-3 OS=Escherichia coli (strain K12) GN=grxC PE=1 SV=2	grxC	9113.62	6170.1	4.74998
P36649	Blue copper oxidase CueO OS=Escherichia coli (strain K12) GN=cueO PE=1 SV=2	cueO	56501.4	995.145	4.74995
P07012	Peptide chain release factor 2 OS=Escherichia coli (strain K12) GN=prfB PE=1 SV=3	prfB	41207.3	1362.91	4.74944
P00935	Cystathionine gamma-synthase OS=Escherichia coli (strain K12) GN=metB PE=1 SV=1	metB	41506.5	1346.72	4.74739
P0A7Z0	Ribose-5-phosphate isomerase A OS=Escherichia coli (strain K12) GN=rpiA PE=1 SV=1	rpiA	22828	2446.16	4.74695
P0A9C3	Aldose 1-epimerase OS=Escherichia coli (strain K12) GN=galM PE=1 SV=1	galM	38148.8	1458.72	4.74545
P00452	Ribonucleoside-diphosphate reductase 1 subunit alpha OS=Escherichia coli (strain K12) GN=nrdA PE=1 SV=2	nrdA	82789.6	666.578	4.74183
P27434	Cytoskeleton protein rodZ OS=Escherichia coli (strain K12) GN=rodZ PE=1 SV=2	rodZ	36151.4	1525.37	4.7415
P0A853	Tryptophanase OS=Escherichia coli (strain K12) GN=tnaA PE=1 SV=1	tnaA	52721.6	1044.73	4.74099
P0AC69	Glutaredoxin-4 OS=Escherichia coli (strain K12) GN=grxD PE=1 SV=1	grxD	12852.5	4245.14	4.73688
P0A7M2	50S ribosomal protein L28 OS=Escherichia coli (strain K12) GN=rpmB PE=1 SV=2	rpmB	8982.86	6071.81	4.73673
P33136	Glucans biosynthesis protein G OS=Escherichia coli (strain K12) GN=mdoG PE=1 SV=1	mdoG	57858.1	929.45	4.73059
P0AEP3	UTP--glucose-1-phosphate uridylyltransferase OS=Escherichia coli (strain K12) GN=galU PE=1 SV=2	galU	32903	1631.54	4.72983
P37903	Universal stress protein F OS=Escherichia coli (strain K12) GN=uspF PE=1 SV=2	uspF	15988.5	3355.72	4.72959
P00962	Glutaminyl-tRNA synthetase OS=Escherichia coli (strain K12) GN=glnS PE=1 SV=3	glnS	63419.8	844.629	4.72889
P39099	Protease degQ OS=Escherichia coli (strain K12) GN=degQ PE=1 SV=1	degQ	47158.1	1132.57	4.72762
P25714	Inner membrane protein oxaA OS=Escherichia coli (strain K12) GN=oxaA PE=1 SV=2	yidC	61468.4	865.811	4.72608
P0ABC3	Modulator of FtsH protease HflC OS=Escherichia coli (strain K12) GN=hflC PE=1 SV=1	hflC	37608.5	1410.48	4.72465
P0A6D3	3-phosphoshikimate 1-carboxyvinyltransferase OS=Escherichia coli (strain K12) GN=aroA PE=1 SV=1	aroA	46048.5	1150.81	4.72422
P0A8K1	Phosphatidylserine decarboxylase proenzyme OS=Escherichia coli (strain K12) GN=psd PE=1 SV=1	psd	35893.7	1470.19	4.72239
P0A6K6	Phosphopentomutase OS=Escherichia coli (strain K12) GN=deoB PE=1 SV=1	deoB	44323.9	1185.83	4.72066
P27306	Soluble pyridine nucleotide transhydrogenase OS=Escherichia coli (strain K12) GN=sthA PE=1 SV=5	sthA	51509.8	1020.24	4.72059
P0ACY3	Uncharacterized protein yeaG OS=Escherichia coli (strain K12) GN=yeaG PE=3 SV=1	yeaG	74415.6	704.799	4.71973
P31120	Phosphoglucosamine mutase OS=Escherichia coli (strain K12) GN=glmM PE=1 SV=3	glmM	47495.5	1104.16	4.71969
P64451	Uncharacterized lipoprotein ydcL OS=Escherichia coli (strain K12) GN=ydcL PE=4 SV=1	ydcL	24393.5	2142.97	4.71829
P0AFK0	Protein pmbA OS=Escherichia coli (strain K12) GN=pmbA PE=1 SV=1	pmbA	48321.4	1071.74	4.71423
P00954	Tryptophanyl-tRNA synthetase OS=Escherichia coli (strain K12) GN=trpS PE=1 SV=3	trpS	37396.1	1372.01	4.71018
P46130	Putative acyl-CoA thioester hydrolase ybhC OS=Escherichia coli (strain K12) GN=ybhC PE=1 SV=2	ybhC	46035.8	1099.68	4.70436
P04036	Dihydrodipicolinate reductase OS=Escherichia coli (strain K12) GN=dapB PE=1 SV=1	dapB	28720.6	1753	4.70198
P0A903	Lipoprotein 34 OS=Escherichia coli (strain K12) GN=nlpB PE=1 SV=1	bamC	36801.6	1349.14	4.69592
P0A7P5	50S ribosomal protein L34 OS=Escherichia coli (strain K12) GN=rpmH PE=1 SV=1	rpmH	5359.07	9252.81	4.69536
P0AEB2	D-alanyl-D-alanine carboxypeptidase dacA OS=Escherichia coli (strain K12) GN=dacA PE=1 SV=1	dacA	44397.7	1110.81	4.693
P24186	Bifunctional protein FolD OS=Escherichia coli (strain K12) GN=folD PE=1 SV=4	folD	31006.3	1589.34	4.69267
P10121	Cell division protein ftsY OS=Escherichia coli (strain K12) GN=ftsY PE=1 SV=1	ftsY	54461.9	898.054	4.6894
P0ADE6	Uncharacterized protein ygaU OS=Escherichia coli (strain K12) GN=ygaU PE=1 SV=2	ygaU	16035.3	3045.37	4.68872
P0A867	Transaldolase A OS=Escherichia coli (strain K12) GN=talA PE=1 SV=1	talA	35618.5	1363.87	4.68645
P0AC59	Glutaredoxin-2 OS=Escherichia coli (strain K12) GN=grxB PE=1 SV=1	grxB	24316.7	1997.39	4.68637
P06715	Glutathione reductase OS=Escherichia coli (strain K12) GN=gor PE=1 SV=1	gor	48723.6	996.471	4.6862
P0AF12	5'-methylthioadenosine/S-adenosylhomocysteine nucleosidase OS=Escherichia coli (strain K12) GN=mtnN PE=1 SV=1	mtnN	24320.6	1996.11	4.68616
P0A955	KHG/KDPG aldolase OS=Escherichia coli (strain K12) GN=eda PE=1 SV=1	eda	22251.9	2179.92	4.68581
P0A6Y1	Integration host factor subunit beta OS=Escherichia coli (strain K12) GN=ihfB PE=1 SV=1	ihfB	10626.5	4562.62	4.68561
P26646	Putative quinone oxidoreductase YhdH OS=Escherichia coli (strain K12) GN=yhdH PE=1 SV=1	acuI	34683.9	1389.56	4.68301
P77529	Uncharacterized symporter ydjN OS=Escherichia coli (strain K12) GN=ydjN PE=3 SV=1	ydjN	48612.5	984.251	4.67985
P0A7S3	30S ribosomal protein S12 OS=Escherichia coli (strain K12) GN=rpsL PE=1 SV=2	rpsL	13710.5	3480.94	4.67875
P0AG51	50S ribosomal protein L30 OS=Escherichia coli (strain K12) GN=rpmD PE=1 SV=2	rpmD	6519.63	7307.88	4.67801
P0AD49	Ribosome-associated inhibitor A OS=Escherichia coli (strain K12) GN=raiA PE=1 SV=2	raiA	12758.6	3724.97	4.67693
P76372	Chain length determinant protein OS=Escherichia coli (strain K12) GN=wzzB PE=1 SV=2	wzzB	36414.2	1298.41	4.67468
P05791	Dihydroxy-acid dehydratase OS=Escherichia coli (strain K12) GN=ilvD PE=1 SV=5	ilvD	65471.8	710.147	4.6674
P23869	Peptidyl-prolyl cis-trans isomerase B OS=Escherichia coli (strain K12) GN=ppiB PE=1 SV=2	ppiB	18123.9	2563.38	4.66706
P69786	PTS system glucose-specific EIICB component OS=Escherichia coli (strain K12) GN=ptsG PE=1 SV=1	ptsG	50625.7	917.17	4.66682
P0AEZ9	Molybdenum cofactor biosynthesis protein B OS=Escherichia coli (strain K12) GN=moaB PE=1 SV=2	moaB	18635.5	2487.9	4.66617
P04846	Lipoprotein 28 OS=Escherichia coli (strain K12) GN=nlpA PE=1 SV=1	nlpA	29387.4	1554.81	4.65984
P00582	DNA polymerase I OS=Escherichia coli (strain K12) GN=polA PE=1 SV=1	polA	103036	442.743	4.65914
P0A7E5	CTP synthase OS=Escherichia coli (strain K12) GN=pyrG PE=1 SV=2	pyrG	60318.1	755.46	4.65866
P0AG78	Sulfate-binding protein OS=Escherichia coli (strain K12) GN=sbp PE=1 SV=1	sbp	36618.8	1243.66	4.65841
P0AFL3	Peptidyl-prolyl cis-trans isomerase A OS=Escherichia coli (strain K12) GN=ppiA PE=1 SV=1	ppiA	20400.4	2225.18	4.657
P0A7L3	50S ribosomal protein L20 OS=Escherichia coli (strain K12) GN=rplT PE=1 SV=2	rplT	13470.7	3342.08	4.65341
P77173	Cell division protein ZipA OS=Escherichia coli (strain K12) GN=zipA PE=1 SV=3	zipA	36434.3	1233.72	4.65273
P11446	N-acetyl-gamma-glutamyl-phosphate reductase OS=Escherichia coli (strain K12) GN=argC PE=3 SV=1	argC	35911.4	1242.71	4.6496
P0A796	6-phosphofructokinase isozyme 1 OS=Escherichia coli (strain K12) GN=pfkA PE=1 SV=1	pfkA	34801.7	1269.07	4.64509
P17854	Phosphoadenosine phosphosulfate reductase OS=Escherichia coli (strain K12) GN=cysH PE=1 SV=3	cysH	27940.5	1572.33	4.64278
P28304	Quinone oxidoreductase 1 OS=Escherichia coli (strain K12) GN=qorA PE=1 SV=1	qorA	35132.5	1249.51	4.64245
P0A8X2	Protein yceI OS=Escherichia coli (strain K12) GN=yceI PE=1 SV=1	yceI	20881.6	2090.17	4.63995
P60785	Elongation factor 4 OS=Escherichia coli (strain K12) GN=lepA PE=1 SV=1	lepA	66510.3	655.859	4.6397
P06721	Cystathionine beta-lyase metC OS=Escherichia coli (strain K12) GN=metC PE=1 SV=1	metC	43167	1005.86	4.63769
P37051	Formyltetrahydrofolate deformylase OS=Escherichia coli (strain K12) GN=purU PE=1 SV=1	purU	31896.5	1356.81	4.63626
P13009	Methionine synthase OS=Escherichia coli (strain K12) GN=metH PE=1 SV=5	metH	135894	316.278	4.63327
P60560	GMP reductase OS=Escherichia coli (strain K12) GN=guaC PE=1 SV=1	guaC	37341.8	1148.58	4.63236
P31663	Pantothenate synthetase OS=Escherichia coli (strain K12) GN=panC PE=1 SV=1	panC	31559.7	1358.91	4.63232
P0A6W5	Transcription elongation factor greA OS=Escherichia coli (strain K12) GN=greA PE=1 SV=1	greA	17612.1	2432.65	4.63189
P10371	1-(5-phosphoribosyl)-5-[(5-phosphoribosylamino)methylideneamino] imidazole-4-carboxamide isomerase OS=Escherichia coli (strain K12) GN=hisA PE=1 SV=2	hisA	25998.6	1632.94	4.62792
P07004	Gamma-glutamyl phosphate reductase OS=Escherichia coli (strain K12) GN=proA PE=1 SV=2	proA	44584.2	950.312	4.62705
P00960	Glycyl-tRNA synthetase alpha subunit OS=Escherichia coli (strain K12) GN=glyQ PE=1 SV=2	glyQ	34734.2	1219.69	4.62701
P31979	NADH-quinone oxidoreductase subunit F OS=Escherichia coli (strain K12) GN=nuoF PE=1 SV=3	nuoF	49242.9	858.877	4.62628
P0ABH9	ATP-dependent Clp protease ATP-binding subunit ClpA OS=Escherichia coli (strain K12) GN=clpA PE=1 SV=1	clpA	84136.9	502.569	4.62618
P11875	Arginyl-tRNA synthetase OS=Escherichia coli (strain K12) GN=argS PE=1 SV=1	argS	64623.8	652.622	4.62505
P0ACC3	Iron-sulfur cluster insertion protein erpA OS=Escherichia coli (strain K12) GN=erpA PE=1 SV=1	erpA	12074.8	3459.84	4.62093
P00579	RNA polymerase sigma factor rpoD OS=Escherichia coli (strain K12) GN=rpoD PE=1 SV=2	rpoD	70201.2	591.201	4.61808
P09424	Mannitol-1-phosphate 5-dehydrogenase OS=Escherichia coli (strain K12) GN=mtlD PE=1 SV=3	mtlD	41095.5	1006.19	4.61647
P0AGJ5	Uncharacterized tRNA/rRNA methyltransferase YfiF OS=Escherichia coli (strain K12) GN=yfiF PE=3 SV=1	yfiF	37743	1094.89	4.61621
P24171	Peptidyl-dipeptidase dcp OS=Escherichia coli (strain K12) GN=dcp PE=1 SV=4	dcp	77449	532.706	4.6155
P04425	Glutathione synthetase OS=Escherichia coli (strain K12) GN=gshB PE=1 SV=1	gshB	35520.3	1154.15	4.61274
P0ACY1	Putative NAD(P)H nitroreductase ydjA OS=Escherichia coli (strain K12) GN=ydjA PE=1 SV=1	ydjA	20028.1	2044.71	4.61227
P30750	Methionine import ATP-binding protein MetN OS=Escherichia coli (strain K12) GN=metN PE=1 SV=4	metN	37746.7	1084.56	4.61213
P37666	Glyoxylate/hydroxypyruvate reductase B OS=Escherichia coli (strain K12) GN=ghrB PE=1 SV=3	ghrB	35355.1	1155.51	4.61123
P0A6Q3	3-hydroxydecanoyl-[acyl-carrier-protein] dehydratase OS=Escherichia coli (strain K12) GN=fabA PE=1 SV=2	fabA	18938.7	2122.15	4.60413
P0A993	Fructose-1,6-bisphosphatase class 1 OS=Escherichia coli (strain K12) GN=fbp PE=1 SV=1	fbp	36792.6	1085.29	4.60131
P0ABU5	Enhancing lycopene biosynthesis protein 2 OS=Escherichia coli (strain K12) GN=elbB PE=1 SV=1	elbB	22948.8	1736.8	4.60051
P0ADU5	Protein ygiW OS=Escherichia coli (strain K12) GN=ygiW PE=1 SV=1	ygiW	13984	2843.65	4.59951
P0AE18	Methionine aminopeptidase OS=Escherichia coli (strain K12) GN=map PE=1 SV=1	map	29293.9	1323.74	4.58858
P19926	Glucose-1-phosphatase OS=Escherichia coli (strain K12) GN=agp PE=1 SV=1	agp	45635.9	848.524	4.58797
P77774	Lipoprotein yfgL OS=Escherichia coli (strain K12) GN=yfgL PE=1 SV=1	bamB	41843.3	925.323	4.58792
P0AER0	Glycerol uptake facilitator protein OS=Escherichia coli (strain K12) GN=glpF PE=1 SV=1	glpF	29742.6	1288.91	4.5836
P0ACG1	DNA-binding protein stpA OS=Escherichia coli (strain K12) GN=stpA PE=3 SV=1	stpA	15320	2500.53	4.58329
P62768	UPF0325 protein yaeH OS=Escherichia coli (strain K12) GN=yaeH PE=3 SV=1	yaeH	15068.9	2538.53	4.58266
P00946	Mannose-6-phosphate isomerase OS=Escherichia coli (strain K12) GN=manA PE=1 SV=1	manA	42805	887.312	4.57957
P0A9V1	Lipopolysaccharide export system ATP-binding protein LptB OS=Escherichia coli (strain K12) GN=lptB PE=1 SV=2	lptB	26766.1	1418.7	4.57947
P76658	Bifunctional protein hldE OS=Escherichia coli (strain K12) GN=hldE PE=1 SV=1	hldE	51000.7	740.945	4.57736
P0A7E1	Dihydroorotate dehydrogenase OS=Escherichia coli (strain K12) GN=pyrD PE=1 SV=1	pyrD	36733.4	1026.56	4.57645
P75818	Uncharacterized lipoprotein ybjP OS=Escherichia coli (strain K12) GN=ybjP PE=1 SV=1	ybjP	18961.5	1978.7	4.57425
P0ADK8	Uncharacterized protein yibL OS=Escherichia coli (strain K12) GN=yibL PE=1 SV=1	yibL	13669.3	2734.63	4.57264
P09323	PTS system N-acetylglucosamine-specific EIICBA component OS=Escherichia coli (strain K12) GN=nagE PE=4 SV=1	nagE	68284.9	545.394	4.57104
P33195	Glycine dehydrogenase [decarboxylating] OS=Escherichia coli (strain K12) GN=gcvP PE=1 SV=3	gcvP	104292	357.022	4.57094
P0AF08	Protein mrp OS=Escherichia coli (strain K12) GN=mrp PE=3 SV=1	mrp	39894.5	933.056	4.57082
P0ADV7	Probable phospholipid-binding protein mlaC OS=Escherichia coli (strain K12) GN=mlaC PE=1 SV=1	mlaC	23929.5	1550.29	4.56935
P06968	Deoxyuridine 5'-triphosphate nucleotidohydrolase OS=Escherichia coli (strain K12) GN=dut PE=1 SV=1	dut	16127.2	2294.6	4.56827
P15034	Xaa-Pro aminopeptidase OS=Escherichia coli (strain K12) GN=pepP PE=1 SV=2	pepP	49766.1	740.012	4.56617
P0ABD8	Biotin carboxyl carrier protein of acetyl-CoA carboxylase OS=Escherichia coli (strain K12) GN=accB PE=1 SV=1	accB	16658.4	2201.38	4.56433
P27431	Uncharacterized protein ycfD OS=Escherichia coli (strain K12) GN=ycfD PE=4 SV=2	ycfD	42534	861.821	4.56415
P38521	Uncharacterized protein yggL OS=Escherichia coli (strain K12) GN=yggL PE=4 SV=2	yggL	12854.4	2845.34	4.56318
P0AC81	Lactoylglutathione lyase OS=Escherichia coli (strain K12) GN=gloA PE=1 SV=1	gloA	14892.5	2435.89	4.55962
P06149	D-lactate dehydrogenase OS=Escherichia coli (strain K12) GN=dld PE=1 SV=3	dld	64553.6	556.941	4.55573
P0AGD7	Signal recognition particle protein OS=Escherichia coli (strain K12) GN=ffh PE=1 SV=1	ffh	49737.2	712.484	4.54946
P69503	Adenine phosphoribosyltransferase OS=Escherichia coli (strain K12) GN=apt PE=1 SV=1	apt	19828.6	1786.85	4.54938
P0ACX3	Putative monooxygenase ydhR OS=Escherichia coli (strain K12) GN=ydhR PE=1 SV=1	ydhR	11262.8	3138.57	4.54838
P0A968	Cold shock-like protein CspD OS=Escherichia coli (strain K12) GN=cspD PE=1 SV=1	cspD	7945.89	4435.99	4.54713
P31142	3-mercaptopyruvate sulfurtransferase OS=Escherichia coli (strain K12) GN=sseA PE=1 SV=3	sseA	30774.6	1142.31	4.54597
P0AEE1	Protein dcrB OS=Escherichia coli (strain K12) GN=dcrB PE=1 SV=1	dcrB	19757.1	1779.22	4.54595
P45464	Penicillin-binding protein activator LpoA OS=Escherichia coli (strain K12) GN=lpoA PE=1 SV=1	lpoA	72762	482.908	4.54577
P17315	Colicin I receptor OS=Escherichia coli (strain K12) GN=cirA PE=1 SV=2	cirA	73832.3	474.296	4.5443
P75913	Glyoxylate/hydroxypyruvate reductase A OS=Escherichia coli (strain K12) GN=ghrA PE=1 SV=2	ghrA	35303.2	990.98	4.54388
P0AFM6	Phage shock protein A OS=Escherichia coli (strain K12) GN=pspA PE=1 SV=2	pspA	25459.2	1373.58	4.5437
P23865	Tail-specific protease OS=Escherichia coli (strain K12) GN=prc PE=1 SV=2	prc	76597.7	451.168	4.53855
P31224	Acriflavine resistance protein B OS=Escherichia coli (strain K12) GN=acrB PE=1 SV=1	acrB	113483	303.924	4.5377
P0A8W8	UPF0304 protein yfbU OS=Escherichia coli (strain K12) GN=yfbU PE=1 SV=1	yfbU	19505.5	1765.72	4.53708
P06129	Vitamin B12 transporter BtuB OS=Escherichia coli (strain K12) GN=btuB PE=1 SV=2	btuB	68347.4	502.981	4.53627
P0AG18	N5-carboxyaminoimidazole ribonucleotide mutase OS=Escherichia coli (strain K12) GN=purE PE=1 SV=2	purE	17751.2	1914.38	4.53126
P22523	Chromosome partition protein mukB OS=Escherichia coli (strain K12) GN=mukB PE=1 SV=2	mukB	170108	199.356	4.53035
P0AGE6	Uncharacterized protein yieF OS=Escherichia coli (strain K12) GN=yieF PE=3 SV=1	yieF	20344.6	1662.74	4.52927
P0A6V8	Glucokinase OS=Escherichia coli (strain K12) GN=glk PE=1 SV=1	glk	34683	975.02	4.52913
Q46845	Uncharacterized GST-like protein yghU OS=Escherichia coli (strain K12) GN=yghU PE=1 SV=2	yghU	32353.4	1039.84	4.52689
P39199	Uncharacterized adenine-specific methylase yfcB OS=Escherichia coli (strain K12) GN=yfcB PE=3 SV=3	prmB	34961.5	948.43	4.52059
P06612	DNA topoisomerase 1 OS=Escherichia coli (strain K12) GN=topA PE=1 SV=2	topA	97270.3	338.93	4.51809
P00861	Diaminopimelate decarboxylase OS=Escherichia coli (strain K12) GN=lysA PE=1 SV=1	lysA	46130.4	712.473	4.51676
P07623	Homoserine O-succinyltransferase OS=Escherichia coli (strain K12) GN=metA PE=1 SV=4	metA	35687	917.049	4.5149
P08244	Orotidine 5'-phosphate decarboxylase OS=Escherichia coli (strain K12) GN=pyrF PE=1 SV=1	pyrF	26315.5	1238.9	4.51325
P31554	LPS-assembly protein lptD OS=Escherichia coli (strain K12) GN=lptD PE=1 SV=2	lptD	89597.2	363.377	4.51265
P0AA43	Ribosomal small subunit pseudouridine synthase A OS=Escherichia coli (strain K12) GN=rsuA PE=1 SV=1	rsuA	25831.2	1257.12	4.51152
P0AEI1	(Dimethylallyl)adenosine tRNA methylthiotransferase miaB OS=Escherichia coli (strain K12) GN=miaB PE=1 SV=1	miaB	53611.1	604.243	4.51047
P16703	Cysteine synthase B OS=Escherichia coli (strain K12) GN=cysM PE=1 SV=1	cysM	32625.5	972.119	4.50128
P0ADK0	Uncharacterized protein yiaF OS=Escherichia coli (strain K12) GN=yiaF PE=4 SV=2	yiaF	25629	1236.52	4.50093
P0A9R4	2Fe-2S ferredoxin OS=Escherichia coli (strain K12) GN=fdx PE=1 SV=2	fdx	12304.8	2528.32	4.49291
P0AF28	Nitrate/nitrite response regulator protein narL OS=Escherichia coli (strain K12) GN=narL PE=1 SV=1	narL	23893.7	1284.39	4.48698
P0A8P3	Probable Fe(2+)-trafficking protein OS=Escherichia coli (strain K12) GN=yggX PE=1 SV=2	yggX	10927.4	2789.12	4.48398
P08622	Chaperone protein dnaJ OS=Escherichia coli (strain K12) GN=dnaJ PE=1 SV=3	dnaJ	41056.5	741.528	4.48351
P00963	Aspartate--ammonia ligase OS=Escherichia coli (strain K12) GN=asnA PE=1 SV=1	asnA	36609.8	830.244	4.4828
P26616	NAD-dependent malic enzyme OS=Escherichia coli (strain K12) GN=maeA PE=1 SV=4	maeA	63139.2	481.06	4.4825
P11557	Protein damX OS=Escherichia coli (strain K12) GN=damX PE=1 SV=2	damX	46116.3	658.21	4.48222
P00909	Tryptophan biosynthesis protein trpCF OS=Escherichia coli (strain K12) GN=trpC PE=1 SV=3	trpC	49312.3	615.54	4.48221
P0AC02	UPF0169 lipoprotein yfiO OS=Escherichia coli (strain K12) GN=yfiO PE=1 SV=1	bamD	27793.8	1085.6	4.47962
P0ABJ9	Cytochrome d ubiquinol oxidase subunit 1 OS=Escherichia coli (strain K12) GN=cydA PE=1 SV=1	cydA	58149	518.319	4.47914
P0A7I4	Peptide chain release factor 3 OS=Escherichia coli (strain K12) GN=prfC PE=1 SV=2	prfC	59518.3	503.333	4.47651
P00893	Acetolactate synthase isozyme 3 large subunit OS=Escherichia coli (strain K12) GN=ilvI PE=1 SV=2	ilvI	62926	471.68	4.47248
P0A937	Small protein A OS=Escherichia coli (strain K12) GN=smpA PE=1 SV=1	bamE	12276.2	2415.19	4.47201
P17993	3-demethylubiquinone-9 3-methyltransferase OS=Escherichia coli (strain K12) GN=ubiG PE=1 SV=1	ubiG	26520.5	1117.64	4.47188
P06989	Histidine biosynthesis bifunctional protein HisIE OS=Escherichia coli (strain K12) GN=hisI PE=3 SV=3	hisI	22723.5	1302.98	4.47141
P0A8A2	UPF0082 protein yeeN OS=Escherichia coli (strain K12) GN=yeeN PE=1 SV=1	yeeN	25833.2	1136	4.46756
P0A734	Cell division topological specificity factor OS=Escherichia coli (strain K12) GN=minE PE=1 SV=1	minE	10210.5	2871.01	4.46708
P0AA16	Transcriptional regulatory protein ompR OS=Escherichia coli (strain K12) GN=ompR PE=1 SV=1	ompR	27318.2	1057.56	4.46076
P21499	Ribonuclease R OS=Escherichia coli (strain K12) GN=rnr PE=1 SV=2	rnr	92033.5	313.554	4.46026
P0A749	UDP-N-acetylglucosamine 1-carboxyvinyltransferase OS=Escherichia coli (strain K12) GN=murA PE=1 SV=1	murA	44771.5	642.456	4.45884
P0ADG4	Inositol-1-monophosphatase OS=Escherichia coli (strain K12) GN=suhB PE=1 SV=1	suhB	29136	981.479	4.45631
P05042	Fumarate hydratase class II OS=Escherichia coli (strain K12) GN=fumC PE=1 SV=1	fumC	50438.7	566.806	4.4562
P0ACE7	HIT-like protein hinT OS=Escherichia coli (strain K12) GN=hinT PE=1 SV=1	hinT	13214.9	2151.2	4.45375
P0A8J4	UPF0250 protein ybeD OS=Escherichia coli (strain K12) GN=ybeD PE=1 SV=1	ybeD	9803.11	2898.16	4.45349
P77748	Uncharacterized protein ydiJ OS=Escherichia coli (strain K12) GN=ydiJ PE=4 SV=1	ydiJ	113158	250.363	4.45226
P0A722	Acyl-[acyl-carrier-protein]--UDP-N-acetylglucosamine O-acyltransferase OS=Escherichia coli (strain K12) GN=lpxA PE=1 SV=1	lpxA	28044.4	1004.51	4.4498
P37759	dTDP-glucose 4,6-dehydratase 1 OS=Escherichia coli (strain K12) GN=rfbB PE=3 SV=2	rfbB	40515.3	695.2	4.44973
P45955	Uncharacterized protein YbgF OS=Escherichia coli (strain K12) GN=ybgF PE=1 SV=2	ybgF	28196.1	998.791	4.44966
P0AG90	Protein-export membrane protein secD OS=Escherichia coli (strain K12) GN=secD PE=3 SV=1	secD	66572.7	422.115	4.44873
P0A9C0	Anaerobic glycerol-3-phosphate dehydrogenase subunit A OS=Escherichia coli (strain K12) GN=glpA PE=1 SV=1	glpA	58903.4	475.841	4.4476
P37747	UDP-galactopyranose mutase OS=Escherichia coli (strain K12) GN=glf PE=1 SV=1	glf	42920.8	651.864	4.44682
P0AF24	Protein nagD OS=Escherichia coli (strain K12) GN=nagD PE=1 SV=1	nagD	27127.7	1027.86	4.44535
P0A6Z1	Chaperone protein hscA OS=Escherichia coli (strain K12) GN=hscA PE=1 SV=1	hscA	65594	424.724	4.44497
P68191	Stationary-phase-induced ribosome-associated protein OS=Escherichia coli (strain K12) GN=sra PE=1 SV=1	sra	5074.75	5473.87	4.44371
P76316	D-cysteine desulfhydrase OS=Escherichia coli (strain K12) GN=dcyD PE=1 SV=4	dcyD	35113.2	787.424	4.44168
P38489	Oxygen-insensitive NAD(P)H nitroreductase OS=Escherichia coli (strain K12) GN=nfnB PE=1 SV=1	nfnB	23872.2	1149.26	4.43831
P06999	6-phosphofructokinase isozyme 2 OS=Escherichia coli (strain K12) GN=pfkB PE=1 SV=2	pfkB	32417.8	843.919	4.43708
P37329	Molybdate-binding periplasmic protein OS=Escherichia coli (strain K12) GN=modA PE=1 SV=1	modA	27329.3	995.024	4.43446
P0AGA2	Preprotein translocase subunit SecY OS=Escherichia coli (strain K12) GN=secY PE=1 SV=1	secY	48462.2	561.064	4.43442
P12008	Chorismate synthase OS=Escherichia coli (strain K12) GN=aroC PE=1 SV=4	aroC	39095	689.572	4.4307
P0ACZ8	Transcriptional regulatory protein CusR OS=Escherichia coli (strain K12) GN=cusR PE=1 SV=1	cusR	25360.5	1058.92	4.42902
P10346	Glutamine transport ATP-binding protein GlnQ OS=Escherichia coli (strain K12) GN=glnQ PE=1 SV=1	glnQ	26696.1	1003.35	4.4279
P09127	Putative uroporphyrinogen-III C-methyltransferase OS=Escherichia coli (strain K12) GN=hemX PE=1 SV=1	hemX	42918.9	622.009	4.42645
P05459	Erythronate-4-phosphate dehydrogenase OS=Escherichia coli (strain K12) GN=pdxB PE=2 SV=2	pdxB	41323.8	645.83	4.42632
P60595	Imidazole glycerol phosphate synthase subunit hisH OS=Escherichia coli (strain K12) GN=hisH PE=1 SV=1	hisH	21620.8	1229.18	4.42449
P25437	S-(hydroxymethyl)glutathione dehydrogenase OS=Escherichia coli (strain K12) GN=frmA PE=1 SV=3	frmA	39315.9	671.566	4.42166
P75874	Uncharacterized protein yccU OS=Escherichia coli (strain K12) GN=yccU PE=1 SV=2	yccU	14673.7	1792.28	4.41995
P0AFX0	Probable sigma(54) modulation protein OS=Escherichia coli (strain K12) GN=yhbH PE=1 SV=1	hpf	10725.6	2449.65	4.41953
P76113	Putative NADP-dependent oxidoreductase yncB OS=Escherichia coli (strain K12) GN=yncB PE=3 SV=3	curA	37568	696.433	4.4177
P23882	Methionyl-tRNA formyltransferase OS=Escherichia coli (strain K12) GN=fmt PE=1 SV=4	fmt	34128.8	766.495	4.41763
P62617	2-C-methyl-D-erythritol 2,4-cyclodiphosphate synthase OS=Escherichia coli (strain K12) GN=ispF PE=1 SV=1	ispF	16868.8	1549.34	4.41723
P0A9K3	PhoH-like protein OS=Escherichia coli (strain K12) GN=ybeZ PE=1 SV=2	ybeZ	38996.5	666.608	4.4149
P0AFD1	NADH-quinone oxidoreductase subunit E OS=Escherichia coli (strain K12) GN=nuoE PE=1 SV=1	nuoE	18560.2	1397.67	4.41399
P18133	Nicotinate phosphoribosyltransferase OS=Escherichia coli (strain K12) GN=pncB PE=1 SV=3	pncB	45850.3	564	4.41262
P45579	Uncharacterized oxidoreductase YbdH OS=Escherichia coli (strain K12) GN=ybdH PE=3 SV=2	ybdH	39049.3	657.591	4.40957
P0ACP7	HTH-type transcriptional repressor purR OS=Escherichia coli (strain K12) GN=purR PE=1 SV=2	purR	38132.2	672.093	4.40872
P0A998	Ferritin-1 OS=Escherichia coli (strain K12) GN=ftnA PE=1 SV=1	ftnA	19393.4	1314.79	4.40651
P09394	Glycerophosphoryl diester phosphodiesterase OS=Escherichia coli (strain K12) GN=glpQ PE=1 SV=2	glpQ	40799.3	623.602	4.40556
P0A927	Nucleoside-specific channel-forming protein tsx OS=Escherichia coli (strain K12) GN=tsx PE=1 SV=1	tsx	33549.9	751.659	4.40171
P0AF90	Regulator of ribonuclease activity B OS=Escherichia coli (strain K12) GN=rraB PE=1 SV=1	rraB	15575	1616.78	4.40108
P33920	Nucleoid-associated protein YejK OS=Escherichia coli (strain K12) GN=yejK PE=1 SV=3	yejK	37781.1	665.553	4.40046
P0A7F6	S-adenosylmethionine decarboxylase proenzyme OS=Escherichia coli (strain K12) GN=speD PE=1 SV=1	speD	30347.1	827	4.39962
P23839	UPF0701 protein yicC OS=Escherichia coli (strain K12) GN=yicC PE=1 SV=2	yicC	33136.3	750.213	4.39549
P00490	Maltodextrin phosphorylase OS=Escherichia coli (strain K12) GN=malP PE=1 SV=7	malP	90447.6	274.165	4.39441
P0A6W9	Glutamate--cysteine ligase OS=Escherichia coli (strain K12) GN=gshA PE=1 SV=1	gshA	58214.3	423.718	4.39211
P0ABH0	Cell division protein ftsA OS=Escherichia coli (strain K12) GN=ftsA PE=3 SV=1	ftsA	45283.5	543.015	4.39075
P0A6T3	Galactokinase OS=Escherichia coli (strain K12) GN=galK PE=1 SV=2	galK	41397.8	591.312	4.38879
P65556	Uncharacterized Nudix hydrolase yfcD OS=Escherichia coli (strain K12) GN=yfcD PE=1 SV=1	yfcD	20344.9	1202.85	4.38867
P0ADF8	Acetolactate synthase isozyme 1 small subunit OS=Escherichia coli (strain K12) GN=ilvN PE=1 SV=1	ilvN	11080.6	2202.69	4.38752
P03841	Maltose operon periplasmic protein OS=Escherichia coli (strain K12) GN=malM PE=4 SV=1	malM	31905.6	764.073	4.387
P16456	Selenide, water dikinase OS=Escherichia coli (strain K12) GN=selD PE=1 SV=1	selD	36645.7	664.854	4.38675
P06610	Vitamin B12 transport periplasmic protein BtuE OS=Escherichia coli (strain K12) GN=btuE PE=3 SV=1	btuE	20438.3	1184.37	4.38393
P0AE12	AMP nucleosidase OS=Escherichia coli (strain K12) GN=amn PE=1 SV=1	amn	53943.4	446.159	4.38143
P0AG27	Uncharacterized protein yibN OS=Escherichia coli (strain K12) GN=yibN PE=1 SV=1	yibN	15568.5	1538.66	4.37939
P0A759	Glucosamine-6-phosphate deaminase OS=Escherichia coli (strain K12) GN=nagB PE=1 SV=1	nagB	29737.1	803.893	4.3785
P0A6D7	Shikimate kinase 1 OS=Escherichia coli (strain K12) GN=aroK PE=1 SV=2	aroK	19508.1	1222.09	4.37732
P60664	Imidazole glycerol phosphate synthase subunit hisF OS=Escherichia coli (strain K12) GN=hisF PE=1 SV=1	hisF	28418.6	837.93	4.37681
P30178	Uncharacterized oxidoreductase ybiC OS=Escherichia coli (strain K12) GN=ybiC PE=1 SV=2	ybiC	38854.3	610.985	4.37547
P0A6P7	Probable GTP-binding protein engB OS=Escherichia coli (strain K12) GN=engB PE=1 SV=1	engB	23528.2	999.006	4.37116
P07024	Protein UshA OS=Escherichia coli (strain K12) GN=ushA PE=1 SV=2	ushA	60767.7	384.561	4.36864
P22255	3'(2'),5'-bisphosphate nucleotidase CysQ OS=Escherichia coli (strain K12) GN=cysQ PE=1 SV=2	cysQ	27140.7	860.69	4.36847
P0AC38	Aspartate ammonia-lyase OS=Escherichia coli (strain K12) GN=aspA PE=1 SV=1	aspA	52304.5	446.542	4.3684
P0A6L0	Deoxyribose-phosphate aldolase OS=Escherichia coli (strain K12) GN=deoC PE=1 SV=1	deoC	27698.3	836.634	4.36499
P0A742	Large-conductance mechanosensitive channel OS=Escherichia coli (strain K12) GN=mscL PE=1 SV=1	mscL	14929.2	1548.26	4.36388
P0A9S3	Galactitol-1-phosphate 5-dehydrogenase OS=Escherichia coli (strain K12) GN=gatD PE=3 SV=1	gatD	37348.3	618.339	4.3635
P37349	PTS-dependent dihydroxyacetone kinase, phosphotransferase subunit dhaM OS=Escherichia coli (strain K12) GN=dhaM PE=1 SV=3	dhaM	51398.3	447.215	4.36147
P0ADS6	Uncharacterized protein yggE OS=Escherichia coli (strain K12) GN=yggE PE=4 SV=1	yggE	26600.8	862.991	4.3609
P77330	Lipoprotein bor homolog from lambdoid prophage DLP12 OS=Escherichia coli (strain K12) GN=borD PE=3 SV=1	borD	10422.5	2192.16	4.35884
P0A8N5	Lysyl-tRNA synthetase, heat inducible OS=Escherichia coli (strain K12) GN=lysU PE=1 SV=2	lysU	57772.1	393.993	4.35721
P0A746	Peptide methionine sulfoxide reductase msrB OS=Escherichia coli (strain K12) GN=msrB PE=1 SV=1	msrB	15423.2	1473.88	4.35664
P31063	Uncharacterized lipoprotein yedD OS=Escherichia coli (strain K12) GN=yedD PE=4 SV=1	yedD	14955.7	1511.39	4.35418
P15042	DNA ligase OS=Escherichia coli (strain K12) GN=ligA PE=1 SV=2	ligA	73542.3	306.819	4.35342
P09147	UDP-glucose 4-epimerase OS=Escherichia coli (strain K12) GN=galE PE=1 SV=1	galE	37223.6	606.107	4.35337
P0AG99	Protein-export membrane protein SecG OS=Escherichia coli (strain K12) GN=secG PE=1 SV=1	secG	11339.9	1988.56	4.35315
P11880	UDP-N-acetylmuramoyl-tripeptide--D-alanyl-D-alanine ligase OS=Escherichia coli (strain K12) GN=murF PE=1 SV=2	murF	47399.6	474.616	4.35212
P00894	Acetolactate synthase isozyme 3 small subunit OS=Escherichia coli (strain K12) GN=ilvH PE=1 SV=3	ilvH	17947.7	1246.47	4.34969
P0ACP5	HTH-type transcriptional regulator gntR OS=Escherichia coli (strain K12) GN=gntR PE=1 SV=1	gntR	36380.8	612.092	4.34769
P0AG16	Amidophosphoribosyltransferase OS=Escherichia coli (strain K12) GN=purF PE=1 SV=2	purF	56434.6	394.419	4.3475
P0A9P6	Cold-shock DEAD box protein A OS=Escherichia coli (strain K12) GN=deaD PE=1 SV=2	deaD	70484.6	315.159	4.34662
P21177	Fatty acid oxidation complex subunit alpha OS=Escherichia coli (strain K12) GN=fadB PE=1 SV=2	fadB	79525.4	278.668	4.34559
P24215	Mannonate dehydratase OS=Escherichia coli (strain K12) GN=uxuA PE=1 SV=2	uxuA	44791.6	493.774	4.34472
P76569	Uncharacterized protein YfgD OS=Escherichia coli (strain K12) GN=yfgD PE=1 SV=1	yfgD	13372.1	1648.72	4.34335
P0A887	Ubiquinone/menaquinone biosynthesis methyltransferase ubiE OS=Escherichia coli (strain K12) GN=ubiE PE=1 SV=1	ubiE	28037.3	780.527	4.34012
P0ADV1	Lipopolysaccharide export system protein lptA OS=Escherichia coli (strain K12) GN=lptA PE=1 SV=1	lptA	20096.4	1087.02	4.33936
P33218	Inner membrane protein yebE OS=Escherichia coli (strain K12) GN=yebE PE=1 SV=2	yebE	23654.4	921.746	4.33852
P40874	N-methyl-L-tryptophan oxidase OS=Escherichia coli (strain K12) GN=solA PE=1 SV=1	solA	40858.3	533.583	4.33848
P0AEM0	FKBP-type 16 kDa peptidyl-prolyl cis-trans isomerase OS=Escherichia coli (strain K12) GN=fkpB PE=1 SV=2	fkpB	16052.9	1354.24	4.33725
P0A988	DNA polymerase III subunit beta OS=Escherichia coli (strain K12) GN=dnaN PE=1 SV=1	dnaN	40542.7	534.024	4.33547
P37313	Dipeptide transport ATP-binding protein DppF OS=Escherichia coli (strain K12) GN=dppF PE=3 SV=1	dppF	37518.4	575.186	4.33405
P0A7B5	Glutamate 5-kinase OS=Escherichia coli (strain K12) GN=proB PE=1 SV=1	proB	39014.5	550.84	4.33225
P37749	Uncharacterized protein yefG OS=Escherichia coli (strain K12) GN=yefG PE=4 SV=1	wbbI	37715.1	563.7	4.32756
P0AD33	UPF0381 protein yfcZ OS=Escherichia coli (strain K12) GN=yfcZ PE=3 SV=1	yfcZ	10292.7	2058.81	4.32615
P37643	Inner membrane metabolite transport protein yhjE OS=Escherichia coli (strain K12) GN=yhjE PE=1 SV=1	yhjE	47159.4	446.864	4.32374
P00393	NADH dehydrogenase OS=Escherichia coli (strain K12) GN=ndh PE=1 SV=2	ndh	47310.6	443.881	4.32223
P77735	Uncharacterized oxidoreductase YajO OS=Escherichia coli (strain K12) GN=yajO PE=3 SV=2	yajO	36379.5	577.013	4.32204
P0A8R0	Regulator of ribonuclease activity A OS=Escherichia coli (strain K12) GN=rraA PE=1 SV=1	rraA	17331.6	1210.23	4.3217
P0AAG0	Dipeptide transport ATP-binding protein DppD OS=Escherichia coli (strain K12) GN=dppD PE=3 SV=1	dppD	35803.4	585.156	4.3212
P0ACC7	Bifunctional protein glmU OS=Escherichia coli (strain K12) GN=glmU PE=1 SV=1	glmU	49141.6	425.805	4.32066
P21151	3-ketoacyl-CoA thiolase OS=Escherichia coli (strain K12) GN=fadA PE=1 SV=3	fadA	40831.6	508.08	4.31693
P08194	Glycerol-3-phosphate transporter OS=Escherichia coli (strain K12) GN=glpT PE=1 SV=1	glpT	50258.7	412.649	4.31679
P0AFY8	Protein seqA OS=Escherichia coli (strain K12) GN=seqA PE=1 SV=1	seqA	20284.5	1018.96	4.31532
P0AE88	Transcriptional regulatory protein CpxR OS=Escherichia coli (strain K12) GN=cpxR PE=1 SV=1	cpxR	26277.8	783.854	4.31382
P0A6U8	Glycogen synthase OS=Escherichia coli (strain K12) GN=glgA PE=1 SV=1	glgA	52771.1	389.862	4.31331
P24251	Sigma factor-binding protein crl OS=Escherichia coli (strain K12) GN=crl PE=1 SV=5	crl	15627	1315.54	4.31298
P77488	1-deoxy-D-xylulose-5-phosphate synthase OS=Escherichia coli (strain K12) GN=dxs PE=1 SV=3	dxs	67555.8	303.174	4.31135
Q46829	6-phospho-beta-glucosidase BglA OS=Escherichia coli (strain K12) GN=bglA PE=3 SV=2	bglA	55306.8	369.547	4.31045
P0A847	Queuine tRNA-ribosyltransferase OS=Escherichia coli (strain K12) GN=tgt PE=1 SV=1	tgt	42548.2	479.835	4.30997
P23830	CDP-diacylglycerol--serine O-phosphatidyltransferase OS=Escherichia coli (strain K12) GN=pssA PE=1 SV=2	pssA	52750.8	386.592	4.30948
P37744	Glucose-1-phosphate thymidylyltransferase 1 OS=Escherichia coli (strain K12) GN=rmlA1 PE=1 SV=2	rmlA	32654.7	623.041	4.30846
P0AB55	Protein yciI OS=Escherichia coli (strain K12) GN=yciI PE=1 SV=1	yciI	10577.4	1922.64	4.30828
P68066	Autonomous glycyl radical cofactor OS=Escherichia coli (strain K12) GN=grcA PE=1 SV=1	grcA	14257.4	1418.13	4.30576
P22188	UDP-N-acetylmuramoyl-L-alanyl-D-glutamate--2,6-diaminopimelate ligase OS=Escherichia coli (strain K12) GN=murE PE=1 SV=2	murE	53291.9	375.595	4.30138
P69222	Translation initiation factor IF-1 OS=Escherichia coli (strain K12) GN=infA PE=1 SV=2	infA	8226.31	2423.8	4.2997
P0ADT5	Uncharacterized protein ygiC OS=Escherichia coli (strain K12) GN=ygiC PE=4 SV=1	ygiC	44979.2	442.003	4.29844
P21888	Cysteinyl-tRNA synthetase OS=Escherichia coli (strain K12) GN=cysS PE=1 SV=2	cysS	52150.6	380.921	4.29809
P0A794	Pyridoxine 5'-phosphate synthase OS=Escherichia coli (strain K12) GN=pdxJ PE=1 SV=2	pdxJ	26349.5	753.695	4.29797
P60716	Lipoyl synthase OS=Escherichia coli (strain K12) GN=lipA PE=1 SV=1	lipA	36030.3	547.735	4.29524
P27248	Aminomethyltransferase OS=Escherichia coli (strain K12) GN=gcvT PE=1 SV=3	gcvT	40103.2	492.025	4.29517
P29217	UPF0502 protein yceH OS=Escherichia coli (strain K12) GN=yceH PE=1 SV=3	yceH	24144.2	816.927	4.295
P0ADZ0	50S ribosomal protein L23 OS=Escherichia coli (strain K12) GN=rplW PE=1 SV=1	rplW	11174.2	1749.1	4.29103
P76270	Protein yebR OS=Escherichia coli (strain K12) GN=yebR PE=1 SV=2	msrC	18092.2	1072.38	4.28784
P0A8J8	ATP-dependent RNA helicase rhlB OS=Escherichia coli (strain K12) GN=rhlB PE=1 SV=2	rhlB	47078.4	411.992	4.28771
P09546	Bifunctional protein putA OS=Escherichia coli (strain K12) GN=putA PE=1 SV=3	putA	143707	134.411	4.28591
P0ADN6	Uncharacterized lipoprotein yifL OS=Escherichia coli (strain K12) GN=yifL PE=4 SV=1	yifL	7154.69	2686.26	4.28374
P0AG93	Protein-export membrane protein secF OS=Escherichia coli (strain K12) GN=secF PE=1 SV=1	secF	35341.6	543.609	4.28357
P00562	Bifunctional aspartokinase/homoserine dehydrogenase 2 OS=Escherichia coli (strain K12) GN=metL PE=1 SV=3	metL	88814.6	213.703	4.2783
P64604	Probable phospholipid ABC transporter-binding protein mlaD OS=Escherichia coli (strain K12) GN=mlaD PE=1 SV=1	mlaD	19546.1	970.824	4.2782
P52643	D-lactate dehydrogenase OS=Escherichia coli (strain K12) GN=ldhA PE=1 SV=1	ldhA	36493.4	518.795	4.27721
P39406	Ribosomal RNA small subunit methyltransferase C OS=Escherichia coli (strain K12) GN=rsmC PE=1 SV=3	rsmC	37583.1	503.393	4.2769
P12281	Molybdopterin molybdenumtransferase OS=Escherichia coli (strain K12) GN=moeA PE=1 SV=1	moeA	44021.6	429.416	4.27654
P0AEN1	NAD(P)H-flavin reductase OS=Escherichia coli (strain K12) GN=fre PE=1 SV=2	fre	26207.3	719.412	4.2754
P0AFR4	Uncharacterized protein yciO OS=Escherichia coli (strain K12) GN=yciO PE=1 SV=1	yciO	23179	813.032	4.2752
P0AEB7	RutC family protein yoaB OS=Escherichia coli (strain K12) GN=yoaB PE=3 SV=1	yoaB	12467.3	1508.8	4.27441
P0A9Z1	Nitrogen regulatory protein P-II 1 OS=Escherichia coli (strain K12) GN=glnB PE=1 SV=1	glnB	12399.6	1515.7	4.27402
P37760	dTDP-4-dehydrorhamnose reductase OS=Escherichia coli (strain K12) GN=rfbD PE=3 SV=2	rfbD	32655.7	574.672	4.27338
P31658	Chaperone protein hchA OS=Escherichia coli (strain K12) GN=hchA PE=1 SV=3	hchA	31152.6	601.661	4.27285
P0A6R3	DNA-binding protein fis OS=Escherichia coli (strain K12) GN=fis PE=1 SV=1	fis	11214.8	1663.84	4.2709
P0A8H6	Der GTPase-activating protein YihI OS=Escherichia coli (strain K12) GN=yihI PE=1 SV=1	yihI	19029.7	979.592	4.27048
P0A6X3	Protein hfq OS=Escherichia coli (strain K12) GN=hfq PE=1 SV=2	hfq	11141.6	1669.48	4.26953
P75960	NAD-dependent deacetylase OS=Escherichia coli (strain K12) GN=cobB PE=1 SV=2	cobB	26681.4	694.664	4.26798
P0A7G2	Ribosome-binding factor A OS=Escherichia coli (strain K12) GN=rbfA PE=1 SV=2	rbfA	15126.8	1223.28	4.26727
P25906	Putative oxidoreductase YdbC OS=Escherichia coli (strain K12) GN=ydbC PE=1 SV=1	ydbC	30668.8	603.036	4.26704
P62620	4-hydroxy-3-methylbut-2-en-1-yl diphosphate synthase OS=Escherichia coli (strain K12) GN=ispG PE=1 SV=1	ispG	40640.4	454.827	4.2668
P30011	Nicotinate-nucleotide pyrophosphorylase [carboxylating] OS=Escherichia coli (strain K12) GN=nadC PE=1 SV=7	nadC	32723.9	561.564	4.26426
P17952	UDP-N-acetylmuramate--L-alanine ligase OS=Escherichia coli (strain K12) GN=murC PE=1 SV=2	murC	53574.4	342.098	4.26311
P27848	Uncharacterized protein YigL OS=Escherichia coli (strain K12) GN=yigL PE=3 SV=4	yigL	29670.8	616.827	4.26249
P0ABU7	Biopolymer transport protein exbB OS=Escherichia coli (strain K12) GN=exbB PE=1 SV=1	exbB	26252.8	696.969	4.26239
P0A8S1	Chromosome initiation inhibitor OS=Escherichia coli (strain K12) GN=iciA PE=1 SV=1	iciA	33432.5	545.048	4.2606
P0C037	UPF0345 protein yaiE OS=Escherichia coli (strain K12) GN=yaiE PE=3 SV=1	yaiE	10209.9	1772.22	4.25754
P0A9D2	Glutathione S-transferase OS=Escherichia coli (strain K12) GN=gst PE=1 SV=1	gstA	22835.8	786.625	4.25438
P0A6I0	Cytidylate kinase OS=Escherichia coli (strain K12) GN=cmk PE=1 SV=1	cmk	24713.1	721.734	4.2513
P0A8I3	UPF0246 protein yaaA OS=Escherichia coli (strain K12) GN=yaaA PE=1 SV=1	yaaA	29549.3	599.149	4.24808
P0A9E5	Fumarate and nitrate reduction regulatory protein OS=Escherichia coli (strain K12) GN=fnr PE=1 SV=1	fnr	27931.3	627.956	4.24402
P76536	Uncharacterized protein yfeX OS=Escherichia coli (strain K12) GN=yfeX PE=3 SV=2	yfeX	33013.5	530.332	4.24324
P09158	Spermidine synthase OS=Escherichia coli (strain K12) GN=speE PE=1 SV=2	speE	32282.7	540.354	4.24165
P69428	Sec-independent protein translocase protein tatA OS=Escherichia coli (strain K12) GN=tatA PE=1 SV=1	tatA	9640.02	1799.42	4.23921
P09053	Valine--pyruvate aminotransferase OS=Escherichia coli (strain K12) GN=avtA PE=3 SV=3	avtA	46663	371.679	4.23914
P30177	Uncharacterized protein ybiB OS=Escherichia coli (strain K12) GN=ybiB PE=3 SV=1	ybiB	35008.1	494.954	4.23873
P0A7A7	Glycerol-3-phosphate acyltransferase OS=Escherichia coli (strain K12) GN=plsB PE=1 SV=2	plsB	91305.5	189.628	4.2384
P39177	Universal stress protein G OS=Escherichia coli (strain K12) GN=uspG PE=1 SV=2	uspG	15907.3	1087.84	4.23816
P07003	Pyruvate dehydrogenase [ubiquinone] OS=Escherichia coli (strain K12) GN=poxB PE=1 SV=1	poxB	61953.5	278.497	4.23689
P18956	Gamma-glutamyltranspeptidase OS=Escherichia coli (strain K12) GN=ggt PE=1 SV=1	ggt	61711.2	279.194	4.23627
P0AG82	Phosphate-binding protein pstS OS=Escherichia coli (strain K12) GN=pstS PE=1 SV=1	pstS	36983.1	464.414	4.23491
P0A8E1	UPF0227 protein ycfP OS=Escherichia coli (strain K12) GN=ycfP PE=3 SV=1	ycfP	21194.7	808.324	4.23381
P69924	Ribonucleoside-diphosphate reductase 1 subunit beta OS=Escherichia coli (strain K12) GN=nrdB PE=1 SV=2	nrdB	43471.7	393.554	4.23321
P0AC19	D-erythro-7,8-dihydroneopterin triphosphate epimerase OS=Escherichia coli (strain K12) GN=folX PE=1 SV=2	folX	14055.4	1204.3	4.22858
P76268	Transcriptional regulator kdgR OS=Escherichia coli (strain K12) GN=kdgR PE=1 SV=1	kdgR	29992.5	563.921	4.22823
P0A9M2	Hypoxanthine phosphoribosyltransferase OS=Escherichia coli (strain K12) GN=hpt PE=1 SV=1	hpt	20084.4	839.44	4.22685
P0ABU0	1,4-Dihydroxy-2-naphthoyl-CoA synthase OS=Escherichia coli (strain K12) GN=menB PE=1 SV=1	menB	31594.5	530.857	4.22459
P0AF18	N-acetylglucosamine-6-phosphate deacetylase OS=Escherichia coli (strain K12) GN=nagA PE=1 SV=1	nagA	40905.1	406.458	4.22079
P05194	3-dehydroquinate dehydratase OS=Escherichia coli (strain K12) GN=aroD PE=1 SV=2	aroD	27431.2	603.463	4.2189
P0AAE0	D-serine/D-alanine/glycine transporter OS=Escherichia coli (strain K12) GN=cycA PE=1 SV=1	cycA	51607.3	318.45	4.21575
P0A7E9	Uridylate kinase OS=Escherichia coli (strain K12) GN=pyrH PE=1 SV=2	pyrH	25935.5	630.885	4.21385
P77444	Cysteine desulfurase OS=Escherichia coli (strain K12) GN=sufS PE=1 SV=1	sufS	44387.5	367.07	4.21201
P0AB38	Penicillin-binding protein activator LpoB OS=Escherichia coli (strain K12) GN=lpoB PE=1 SV=1	lpoB	22483.4	724.05	4.21163
P41407	FMN-dependent NADH-azoreductase OS=Escherichia coli (strain K12) GN=azoR PE=1 SV=3	azoR	21626.3	752.197	4.21131
P0AB28	Uncharacterized protein yceD OS=Escherichia coli (strain K12) GN=yceD PE=4 SV=1	yceD	19284.6	843.26	4.21117
P37647	2-dehydro-3-deoxygluconokinase OS=Escherichia coli (strain K12) GN=kdgK PE=3 SV=1	kdgK	33923	478.597	4.21047
P69829	Nitrogen regulatory protein OS=Escherichia coli (strain K12) GN=ptsN PE=1 SV=1	ptsN	17930.4	900.666	4.20815
P0A744	Peptide methionine sulfoxide reductase msrA OS=Escherichia coli (strain K12) GN=msrA PE=1 SV=2	msrA	23282.1	691.665	4.20692
P76576	UPF0070 protein yfgM OS=Escherichia coli (strain K12) GN=yfgM PE=3 SV=1	yfgM	22144.4	724.205	4.20513
P0AG14	Probable protease sohB OS=Escherichia coli (strain K12) GN=sohB PE=1 SV=1	sohB	39323.7	407.81	4.20511
P0AEG6	Thiol:disulfide interchange protein DsbC OS=Escherichia coli (strain K12) GN=dsbC PE=1 SV=1	dsbC	25586.9	625.862	4.2045
P0ADA7	Osmotically-inducible lipoprotein B OS=Escherichia coli (strain K12) GN=osmB PE=2 SV=1	osmB	6925.62	2310.27	4.20412
P0A8C4	UPF0149 protein ygfB OS=Escherichia coli (strain K12) GN=ygfB PE=3 SV=1	ygfB	21198.1	753.786	4.20354
P46853	Uncharacterized oxidoreductase yhhX OS=Escherichia coli (strain K12) GN=yhhX PE=1 SV=1	yhhX	38722.7	411.833	4.20269
P64596	Uncharacterized protein yraP OS=Escherichia coli (strain K12) GN=yraP PE=4 SV=1	yraP	19997.7	792.629	4.20005
P32662	Phosphoglycolate phosphatase OS=Escherichia coli (strain K12) GN=gph PE=1 SV=1	gph	27354	578.187	4.19909
P0AAB4	3-octaprenyl-4-hydroxybenzoate carboxy-lyase OS=Escherichia coli (strain K12) GN=ubiD PE=1 SV=1	ubiD	55550.3	283.012	4.19649
P0ACR9	Transcriptional repressor mprA OS=Escherichia coli (strain K12) GN=mprA PE=2 SV=1	mprA	20532.3	761.839	4.1943
P21507	ATP-dependent RNA helicase srmB OS=Escherichia coli (strain K12) GN=srmB PE=1 SV=1	srmB	49865.5	313.522	4.19407
P09030	Exodeoxyribonuclease III OS=Escherichia coli (strain K12) GN=xthA PE=1 SV=4	xthA	30931.5	504.403	4.19318
P0AB52	Protein ychN OS=Escherichia coli (strain K12) GN=ychN PE=1 SV=1	ychN	12666.7	1227.21	4.19158
P0A9D4	Serine acetyltransferase OS=Escherichia coli (strain K12) GN=cysE PE=1 SV=1	cysE	29280	530.315	4.19111
P0ADP9	Protein yihD OS=Escherichia coli (strain K12) GN=yihD PE=1 SV=1	yihD	10248.4	1513.92	4.19076
P07862	D-alanine--D-alanine ligase B OS=Escherichia coli (strain K12) GN=ddlB PE=1 SV=3	ddlB	32800.8	472.017	4.18984
P61316	Outer-membrane lipoprotein carrier protein OS=Escherichia coli (strain K12) GN=lolA PE=1 SV=1	lolA	22465.2	686.743	4.1883
P0A8A0	UPF0082 protein yebC OS=Escherichia coli (strain K12) GN=yebC PE=1 SV=1	yebC	26387.9	583.888	4.18773
P04391	Ornithine carbamoyltransferase chain I OS=Escherichia coli (strain K12) GN=argI PE=1 SV=3	argI	36865.5	413.135	4.18271
P0A780	N utilization substance protein B OS=Escherichia coli (strain K12) GN=nusB PE=1 SV=1	nusB	15661.3	968.805	4.18106
P0A7Y0	Ribonuclease 3 OS=Escherichia coli (strain K12) GN=rnc PE=1 SV=1	rnc	25516.3	591.647	4.17888
P0AF67	UPF0079 ATP-binding protein yjeE OS=Escherichia coli (strain K12) GN=yjeE PE=3 SV=1	tsaE	16824.4	888.276	4.17449
P0AE48	Gamma-glutamylcyclotransferase family protein ytfP OS=Escherichia coli (strain K12) GN=ytfP PE=1 SV=1	ytfP	12840.4	1161.31	4.17353
P00547	Homoserine kinase OS=Escherichia coli (strain K12) GN=thrB PE=1 SV=2	thrB	33583.9	442.196	4.17175
Q46868	Uncharacterized protein yqiC OS=Escherichia coli (strain K12) GN=yqiC PE=1 SV=2	yqiC	11251.1	1313.81	4.16973
P06983	Porphobilinogen deaminase OS=Escherichia coli (strain K12) GN=hemC PE=1 SV=2	hemC	33812.8	435.654	4.16822
P0A7J0	3,4-dihydroxy-2-butanone 4-phosphate synthase OS=Escherichia coli (strain K12) GN=ribB PE=1 SV=1	ribB	23320.5	630.792	4.16762
P32705	Cation/acetate symporter ActP OS=Escherichia coli (strain K12) GN=actP PE=1 SV=1	actP	59140.4	247.838	4.16605
P75849	Uncharacterized protein ycbL OS=Escherichia coli (strain K12) GN=ycbL PE=3 SV=1	ycbL	23750.9	614.738	4.16437
P77499	Probable ATP-dependent transporter SufC OS=Escherichia coli (strain K12) GN=sufC PE=1 SV=1	sufC	27547.1	529.512	4.16395
Q46857	2,5-diketo-D-gluconic acid reductase A OS=Escherichia coli (strain K12) GN=dkgA PE=1 SV=3	dkgA	31072.2	468.333	4.16293
P0A9F3	HTH-type transcriptional regulator CysB OS=Escherichia coli (strain K12) GN=cysB PE=3 SV=1	cysB	36109.9	402.817	4.16273
P29745	Peptidase T OS=Escherichia coli (strain K12) GN=pepT PE=1 SV=2	pepT	44876.8	322.7	4.16082
P0AAF6	Arginine transport ATP-binding protein ArtP OS=Escherichia coli (strain K12) GN=artP PE=1 SV=1	artP	26987	535.585	4.15998
P30871	Uncharacterized protein ygiF OS=Escherichia coli (strain K12) GN=ygiF PE=4 SV=1	ygiF	48340.9	298.936	4.15989
P27249	[Protein-PII] uridylyltransferase OS=Escherichia coli (strain K12) GN=glnD PE=3 SV=2	glnD	102308	141.08	4.15938
P25519	GTP-binding protein hflX OS=Escherichia coli (strain K12) GN=hflX PE=1 SV=3	hflX	48279.3	298.928	4.15933
P36767	Recombination-associated protein rdgC OS=Escherichia coli (strain K12) GN=rdgC PE=1 SV=1	rdgC	33953.5	424.862	4.15913
P0AF70	Uncharacterized protein yjeI OS=Escherichia coli (strain K12) GN=yjeI PE=4 SV=1	yjeI	11932.7	1206.51	4.15827
P0AD05	Uncharacterized protein yecA OS=Escherichia coli (strain K12) GN=yecA PE=4 SV=1	yecA	25005.1	574.09	4.15701
P0AFU8	Riboflavin synthase alpha chain OS=Escherichia coli (strain K12) GN=ribE PE=1 SV=1	ribC	23412	611.515	4.15585
P0A6V1	Glucose-1-phosphate adenylyltransferase OS=Escherichia coli (strain K12) GN=glgC PE=1 SV=2	glgC	48648.5	291.797	4.15215
P37773	UDP-N-acetylmuramate:L-alanyl-gamma-D-glutamyl-meso-diaminopimelate ligase OS=Escherichia coli (strain K12) GN=mpl PE=1 SV=3	mpl	49824.1	283.791	4.15044
P0ACA1	Uncharacterized GST-like protein yibF OS=Escherichia coli (strain K12) GN=yibF PE=1 SV=1	yibF	22512.8	626.118	4.14909
P25894	Uncharacterized metalloprotease yggG OS=Escherichia coli (strain K12) GN=yggG PE=1 SV=2	loiP	26807.2	525.602	4.14891
P0ACA7	Uncharacterized GST-like protein yliJ OS=Escherichia coli (strain K12) GN=yliJ PE=1 SV=1	gstB	23680.2	594.205	4.14832
P0A7C2	LexA repressor OS=Escherichia coli (strain K12) GN=lexA PE=1 SV=1	lexA	22325.9	626.44	4.14569
P08331	2',3'-cyclic-nucleotide 2'-phosphodiesterase/3'-nucleotidase OS=Escherichia coli (strain K12) GN=cpdB PE=1 SV=2	cpdB	70769.8	197.532	4.14549
P77522	FeS cluster assembly protein sufB OS=Escherichia coli (strain K12) GN=sufB PE=1 SV=2	sufB	54692.6	255.31	4.145
P0AAC8	Iron-binding protein iscA OS=Escherichia coli (strain K12) GN=iscA PE=1 SV=1	iscA	11530.7	1189.56	4.13724
P0AC86	Glycogen phosphorylase OS=Escherichia coli (strain K12) GN=glgP PE=3 SV=1	glgP	93096.1	145.801	4.13269
P25745	tRNA-specific 2-thiouridylase mnmA OS=Escherichia coli (strain K12) GN=mnmA PE=1 SV=4	mnmA	40915.6	328.781	4.1288
P76108	Putative ABC transporter periplasmic-binding protein ydcS OS=Escherichia coli (strain K12) GN=ydcS PE=3 SV=1	ydcS	42250.1	317.942	4.12818
P77485	Sensor kinase CusS OS=Escherichia coli (strain K12) GN=cusS PE=1 SV=1	cusS	53686	250.171	4.1281
P75823	Low specificity L-threonine aldolase OS=Escherichia coli (strain K12) GN=ltaE PE=1 SV=1	ltaE	36453.6	368.292	4.12793
P42641	GTPase ObgE/CgtA OS=Escherichia coli (strain K12) GN=obgE PE=1 SV=1	obgE	43240.7	309.725	4.12687
P08957	Type I restriction enzyme EcoKI M protein OS=Escherichia coli (strain K12) GN=hsdM PE=1 SV=1	hsdM	59251.5	225.882	4.12658
P0ACB2	Delta-aminolevulinic acid dehydratase OS=Escherichia coli (strain K12) GN=hemB PE=1 SV=2	hemB	35583.9	374.51	4.12472
P0A9L5	Peptidyl-prolyl cis-trans isomerase C OS=Escherichia coli (strain K12) GN=ppiC PE=1 SV=2	ppiC	10207.4	1305.1	4.12456
P0A9K7	Phosphate transport system protein phoU OS=Escherichia coli (strain K12) GN=phoU PE=1 SV=1	phoU	27381.7	486.104	4.12419
P63417	Uncharacterized N-acetyltransferase YhbS OS=Escherichia coli (strain K12) GN=yhbS PE=3 SV=1	yhbS	18504.3	702.358	4.11383
P0AFC7	NADH-quinone oxidoreductase subunit B OS=Escherichia coli (strain K12) GN=nuoB PE=1 SV=1	nuoB	25021.4	517.216	4.11198
Q46851	Uncharacterized protein yghZ OS=Escherichia coli (strain K12) GN=yghZ PE=1 SV=1	gpr	38789.7	332.996	4.11116
P39286	Putative ribosome biogenesis GTPase RsgA OS=Escherichia coli (strain K12) GN=rsgA PE=1 SV=2	rsgA	39150.9	327.229	4.10759
P0ACQ4	Hydrogen peroxide-inducible genes activator OS=Escherichia coli (strain K12) GN=oxyR PE=1 SV=1	oxyR	34235.7	374.188	4.10757
P0ADA3	Lipoprotein nlpD OS=Escherichia coli (strain K12) GN=nlpD PE=1 SV=1	nlpD	40106.4	319.11	4.10715
P24255	RNA polymerase sigma-54 factor OS=Escherichia coli (strain K12) GN=rpoN PE=3 SV=2	rpoN	53938.4	236.331	4.10542
P0AEY5	Modulator of drug activity B OS=Escherichia coli (strain K12) GN=mdaB PE=1 SV=1	mdaB	21858.9	579.159	4.10243
P08192	Bifunctional protein folC OS=Escherichia coli (strain K12) GN=folC PE=1 SV=2	folC	45359.4	279.008	4.10228
P0A9L8	Pyrroline-5-carboxylate reductase OS=Escherichia coli (strain K12) GN=proC PE=1 SV=1	proC	28108.5	450.029	4.10208
P23894	Protease HtpX OS=Escherichia coli (strain K12) GN=htpX PE=1 SV=1	htpX	31884.6	394.845	4.10001
P63284	Chaperone protein ClpB OS=Escherichia coli (strain K12) GN=clpB PE=1 SV=1	clpB	95507.9	131.607	4.09932
P33363	Periplasmic beta-glucosidase OS=Escherichia coli (strain K12) GN=bglX PE=1 SV=2	bglX	83389.5	149.768	4.09653
P64624	Uncharacterized protein yheO OS=Escherichia coli (strain K12) GN=yheO PE=4 SV=1	yheO	26785.6	462.692	4.09319
P0A9U3	Uncharacterized ABC transporter ATP-binding protein YbiT OS=Escherichia coli (strain K12) GN=ybiT PE=1 SV=1	ybiT	59802.3	206.363	4.09135
P0A9W9	Protein YrdA OS=Escherichia coli (strain K12) GN=yrdA PE=1 SV=1	yrdA	20214.3	609.967	4.09097
P0A8G3	Uronate isomerase OS=Escherichia coli (strain K12) GN=uxaC PE=3 SV=1	uxaC	53934.6	228.484	4.09072
P0AGG8	Protein tldD OS=Escherichia coli (strain K12) GN=tldD PE=1 SV=1	tldD	51314.1	239.567	4.08966
P0A698	UvrABC system protein A OS=Escherichia coli (strain K12) GN=uvrA PE=1 SV=1	uvrA	103785	117.566	4.08641
P0AFC3	NADH-quinone oxidoreductase subunit A OS=Escherichia coli (strain K12) GN=nuoA PE=3 SV=1	nuoA	16428.6	739.036	4.08427
Q46871	Uncharacterized protein yqjH OS=Escherichia coli (strain K12) GN=yqjH PE=4 SV=1	yqjH	28835.5	420.97	4.08418
P0ABI4	Magnesium transport protein CorA OS=Escherichia coli (strain K12) GN=corA PE=1 SV=1	corA	36548.5	331.89	4.08386
P69805	Mannose permease IID component OS=Escherichia coli (strain K12) GN=manZ PE=1 SV=1	manZ	31264.6	384.518	4.07997
P0AAT9	Uncharacterized protein ybeL OS=Escherichia coli (strain K12) GN=ybeL PE=4 SV=1	ybeL	18767.4	639.256	4.07908
P75838	UPF0142 protein ycaO OS=Escherichia coli (strain K12) GN=ycaO PE=3 SV=2	ycaO	65592.1	182.497	4.07811
P08390	USG-1 protein OS=Escherichia coli (strain K12) GN=usg PE=1 SV=1	usg	36323.5	325.586	4.07285
P0ACU7	HTH-type transcriptional regulator yjdC OS=Escherichia coli (strain K12) GN=yjdC PE=1 SV=1	yjdC	21899	538.058	4.07125
P0ADR8	LOG family protein ygdH OS=Escherichia coli (strain K12) GN=ygdH PE=1 SV=1	ygdH	50921.2	230.729	4.07
P13033	Anaerobic glycerol-3-phosphate dehydrogenase subunit B OS=Escherichia coli (strain K12) GN=glpB PE=1 SV=1	glpB	45310.4	258.003	4.06782
P33232	L-lactate dehydrogenase [cytochrome] OS=Escherichia coli (strain K12) GN=lldD PE=1 SV=1	lldD	42682.9	272.171	4.0651
P25522	tRNA modification GTPase mnmE OS=Escherichia coli (strain K12) GN=mnmE PE=1 SV=3	mnmE	49182.6	235.919	4.06457
P0A962	L-asparaginase 1 OS=Escherichia coli (strain K12) GN=ansA PE=1 SV=1	ansA	37085.8	312.852	4.06455
P0ABN5	Anaerobic C4-dicarboxylate transporter dcuA OS=Escherichia coli (strain K12) GN=dcuA PE=1 SV=1	dcuA	45702.8	253.447	4.06383
P60390	Ribosomal RNA small subunit methyltransferase H OS=Escherichia coli (strain K12) GN=rsmH PE=1 SV=1	rsmH	34838.2	332.3	4.06359
P39325	ABC transporter periplasmic-binding protein ytfQ OS=Escherichia coli (strain K12) GN=ytfQ PE=1 SV=1	ytfQ	34304.8	335.637	4.06123
P46837	Protein yhgF OS=Escherichia coli (strain K12) GN=yhgF PE=1 SV=3	yhgF	85048.9	134.995	4.05999
P77754	Spheroplast protein Y OS=Escherichia coli (strain K12) GN=spy PE=1 SV=1	spy	18169.3	622.339	4.05336
P0AFM2	Glycine betaine-binding periplasmic protein OS=Escherichia coli (strain K12) GN=proX PE=1 SV=1	proX	35981.9	313.828	4.05278
P04951	3-deoxy-manno-octulosonate cytidylyltransferase OS=Escherichia coli (strain K12) GN=kdsB PE=1 SV=2	kdsB	27579.1	407.074	4.05025
P76290	tRNA (cmo5U34)-methyltransferase OS=Escherichia coli (strain K12) GN=cmoA PE=1 SV=1	cmoA	27740.9	397.336	4.04228
P0AE78	Magnesium and cobalt efflux protein CorC OS=Escherichia coli (strain K12) GN=corC PE=3 SV=1	corC	33259.5	331.19	4.04199
P0A6S7	Glycerol-3-phosphate dehydrogenase [NAD(P)+] OS=Escherichia coli (strain K12) GN=gpsA PE=3 SV=1	gpsA	36320.6	300.982	4.03869
P31677	Alpha,alpha-trehalose-phosphate synthase [UDP-forming] OS=Escherichia coli (strain K12) GN=otsA PE=1 SV=3	otsA	53559.8	203.578	4.03757
P0A8W2	Transcriptional regulator slyA OS=Escherichia coli (strain K12) GN=slyA PE=3 SV=1	slyA	16324.9	667.897	4.03756
P75915	Uncharacterized protein ycdY OS=Escherichia coli (strain K12) GN=ycdY PE=3 SV=1	ycdY	20693.1	524.241	4.03536
P28248	Deoxycytidine triphosphate deaminase OS=Escherichia coli (strain K12) GN=dcd PE=1 SV=1	dcd	21218	508.787	4.03324
P0A8F8	UvrABC system protein B OS=Escherichia coli (strain K12) GN=uvrB PE=1 SV=2	uvrB	76160.4	141.432	4.03228
P69425	Sec-independent protein translocase protein tatB OS=Escherichia coli (strain K12) GN=tatB PE=1 SV=1	tatB	18391.6	585.163	4.0319
P0A884	Thymidylate synthase OS=Escherichia coli (strain K12) GN=thyA PE=1 SV=1	thyA	30442.2	353.514	4.03188
P63177	23S rRNA (guanosine-2'-O-)-methyltransferase RlmB OS=Escherichia coli (strain K12) GN=rlmB PE=1 SV=1	rlmB	26521.8	405.582	4.03168
P77739	Uncharacterized protein yniA OS=Escherichia coli (strain K12) GN=yniA PE=3 SV=1	yniA	32420.2	331.274	4.031
P0A6L9	Co-chaperone protein hscB OS=Escherichia coli (strain K12) GN=hscB PE=1 SV=1	hscB	20107.2	532.755	4.02988
P0ABQ0	Coenzyme A biosynthesis bifunctional protein CoaBC OS=Escherichia coli (strain K12) GN=coaBC PE=1 SV=2	coaB	43392.7	245.51	4.02749
P0A7X6	Ribosome maturation factor rimM OS=Escherichia coli (strain K12) GN=rimM PE=1 SV=1	rimM	20574.3	514.384	4.02461
P67603	UPF0267 protein yqfB OS=Escherichia coli (strain K12) GN=yqfB PE=1 SV=1	yqfB	11879.9	890.007	4.02421
P31060	Putative molybdenum transport ATP-binding protein ModF OS=Escherichia coli (strain K12) GN=modF PE=3 SV=2	modF	54484.3	193.883	4.02381
Q47146	Acyl-coenzyme A dehydrogenase OS=Escherichia coli (strain K12) GN=fadE PE=2 SV=2	fadE	89149.8	118.209	4.02277
P23917	Fructokinase OS=Escherichia coli (strain K12) GN=mak PE=1 SV=2	mak	32461.3	321.795	4.01895
P77247	Phosphatase YniC OS=Escherichia coli (strain K12) GN=yniC PE=1 SV=1	yniC	24296.7	428.765	4.01777
P26612	Cytoplasmic alpha-amylase OS=Escherichia coli (strain K12) GN=amyA PE=3 SV=3	amyA	56585.4	182.702	4.01445
P75957	Lipoprotein-releasing system ATP-binding protein LolD OS=Escherichia coli (strain K12) GN=lolD PE=1 SV=2	lolD	25404.2	406.073	4.01351
P77689	FeS cluster assembly protein sufD OS=Escherichia coli (strain K12) GN=sufD PE=1 SV=1	sufD	46775.9	219.387	4.01123
P0AB24	UPF0409 protein ycdO OS=Escherichia coli (strain K12) GN=ycdO PE=1 SV=1	efeO	41094	249.622	4.01106
P69811	Multiphosphoryl transfer protein OS=Escherichia coli (strain K12) GN=fruB PE=1 SV=1	fruB	39605.5	257.302	4.0082
P37692	ADP-heptose--LPS heptosyltransferase 2 OS=Escherichia coli (strain K12) GN=rfaF PE=1 SV=1	rfaF	38999.1	258.646	4.00376
P66948	TPR repeat-containing protein yfgC OS=Escherichia coli (strain K12) GN=yfgC PE=4 SV=1	bepA	53856.3	187.177	4.00349
P52061	Nucleoside-triphosphatase rdgB OS=Escherichia coli (strain K12) GN=rdgB PE=1 SV=1	rdgB	21007.9	471.09	3.99549
P75863	Uncharacterized protein ycbX OS=Escherichia coli (strain K12) GN=ycbX PE=1 SV=1	ycbX	40600.6	242.115	3.99255
P0A7D1	Peptidyl-tRNA hydrolase OS=Escherichia coli (strain K12) GN=pth PE=1 SV=1	pth	21051.1	464.518	3.99028
P77695	Protein gnsB OS=Escherichia coli (strain K12) GN=gnsB PE=3 SV=2	gnsB	6525.55	1496	3.98955
P37194	Outer membrane protein slp OS=Escherichia coli (strain K12) GN=slp PE=1 SV=1	slp	20932.7	465.931	3.98915
P07639	3-dehydroquinate synthase OS=Escherichia coli (strain K12) GN=aroB PE=3 SV=1	aroB	38838.3	250.479	3.98803
P76187	Oxidoreductase YdhF OS=Escherichia coli (strain K12) GN=ydhF PE=1 SV=2	ydhF	33636.3	287.477	3.98541
P0AFD6	NADH-quinone oxidoreductase subunit I OS=Escherichia coli (strain K12) GN=nuoI PE=1 SV=1	nuoI	20506.1	470.927	3.98484
P24203	Uncharacterized GTP-binding protein YjiA OS=Escherichia coli (strain K12) GN=yjiA PE=1 SV=3	yjiA	35619.2	269.343	3.98199
P0ACP1	Fructose repressor OS=Escherichia coli (strain K12) GN=fruR PE=1 SV=1	cra	37957.7	252.652	3.98182
P0AAG8	Galactose/methyl galactoside import ATP-binding protein MglA OS=Escherichia coli (strain K12) GN=mglA PE=1 SV=1	mglA	56361.5	170.033	3.98152
P0A9C9	Fructose-1,6-bisphosphatase 1 class 2 OS=Escherichia coli (strain K12) GN=glpX PE=1 SV=1	glpX	35811.6	266.388	3.97954
P20966	PTS system fructose-specific EIIBC component OS=Escherichia coli (strain K12) GN=fruA PE=4 SV=1	fruA	57463.6	165.257	3.97755
P45799	ADP compounds hydrolase nudE OS=Escherichia coli (strain K12) GN=nudE PE=1 SV=1	nudE	21121.8	447.664	3.97568
P0AEX5	Probable phosphoribulokinase OS=Escherichia coli (strain K12) GN=prkB PE=3 SV=1	prkB	32305.5	291.027	3.97321
P69451	Long-chain-fatty-acid--CoA ligase OS=Escherichia coli (strain K12) GN=fadD PE=1 SV=1	fadD	62274.5	150.388	3.97152
P0A821	L-seryl-tRNA(Sec) selenium transferase OS=Escherichia coli (strain K12) GN=selA PE=1 SV=1	selA	50557.5	184.607	3.97003
P37774	Uncharacterized amino-acid ABC transporter ATP-binding protein YecC OS=Escherichia coli (strain K12) GN=yecC PE=3 SV=2	yecC	27641.9	334.942	3.96654
P0A8I5	tRNA (guanine-N(7)-)-methyltransferase OS=Escherichia coli (strain K12) GN=trmB PE=1 SV=1	trmB	27271.7	338.983	3.96589
P0A6P5	GTPase Der OS=Escherichia coli (strain K12) GN=der PE=1 SV=1	der	54983.5	168.023	3.9656
P67087	Ribosomal RNA small subunit methyltransferase I OS=Escherichia coli (strain K12) GN=rsmI PE=1 SV=1	rsmI	31310.6	294.606	3.96493
P0A7F9	S-adenosylmethionine:tRNA ribosyltransferase-isomerase OS=Escherichia coli (strain K12) GN=queA PE=1 SV=1	queA	39388	232.82	3.96239
P0A6D0	Arginine repressor OS=Escherichia coli (strain K12) GN=argR PE=1 SV=1	argR	16965.8	537.044	3.95959
P75780	Catecholate siderophore receptor fiu OS=Escherichia coli (strain K12) GN=fiu PE=1 SV=1	fiu	81891.9	111.24	3.9595
P0A8Y5	Phosphatase YidA OS=Escherichia coli (strain K12) GN=yidA PE=1 SV=1	yidA	29684.2	306.338	3.95873
P41409	Pyrimidine-specific ribonucleoside hydrolase rihA OS=Escherichia coli (strain K12) GN=rihA PE=1 SV=2	rihA	33783.4	267.915	3.9567
P42599	Uncharacterized oxidoreductase ygjR OS=Escherichia coli (strain K12) GN=ygjR PE=3 SV=3	ygjR	36173.3	249.019	3.95462
P0A6I3	Pantothenate kinase OS=Escherichia coli (strain K12) GN=coaA PE=1 SV=1	coaA	36319	246.911	3.95267
P07913	L-threonine 3-dehydrogenase OS=Escherichia coli (strain K12) GN=tdh PE=1 SV=1	tdh	37196.8	239.124	3.94913
P76193	Probable L,D-transpeptidase YnhG OS=Escherichia coli (strain K12) GN=ynhG PE=1 SV=1	ynhG	36041.9	246.17	3.94804
P07604	Transcriptional regulatory protein tyrR OS=Escherichia coli (strain K12) GN=tyrR PE=1 SV=2	tyrR	57601.7	153.89	3.94765
P0AEI4	Ribosomal protein S12 methylthiotransferase RimO OS=Escherichia coli (strain K12) GN=rimO PE=1 SV=1	rimO	49532.4	178.955	3.94763
P76578	Uncharacterized lipoprotein yfhM OS=Escherichia coli (strain K12) GN=yfhM PE=4 SV=1	yfhM	181455	48.7116	3.9464
P0A7I0	Peptide chain release factor 1 OS=Escherichia coli (strain K12) GN=prfA PE=1 SV=1	prfA	40474.2	218.079	3.94579
P0A8A4	Putative phosphotransferase ydiA OS=Escherichia coli (strain K12) GN=ydiA PE=1 SV=1	ppsR	31173.1	281.251	3.94288
P0AAA1	Inner membrane protein yagU OS=Escherichia coli (strain K12) GN=yagU PE=1 SV=1	yagU	22933.9	381.74	3.94225
P36879	Uncharacterized ABC transporter ATP-binding protein YadG OS=Escherichia coli (strain K12) GN=yadG PE=1 SV=1	yadG	34607.3	252.365	3.9412
P04335	Esterase frsA OS=Escherichia coli (strain K12) GN=frsA PE=3 SV=2	frsA	46960.6	185.94	3.94111
P10100	Rare lipoprotein A OS=Escherichia coli (strain K12) GN=rlpA PE=1 SV=1	rlpA	37486.8	232.215	3.93977
P11458	Quinolinate synthase A OS=Escherichia coli (strain K12) GN=nadA PE=1 SV=3	nadA	38198.2	227.482	3.93899
P0A7A2	Probable phosphoglycerate mutase gpmB OS=Escherichia coli (strain K12) GN=gpmB PE=1 SV=1	gpmB	24032.3	360.84	3.93811
P0A9S7	High-affinity branched-chain amino acid transport ATP-binding protein LivG OS=Escherichia coli (strain K12) GN=livG PE=3 SV=1	livG	28390.9	305.145	3.93768
P76403	Uncharacterized protease yegQ OS=Escherichia coli (strain K12) GN=yegQ PE=3 SV=1	yegQ	51142.5	169.202	3.93719
P0A9H5	Cob(I)yrinic acid a,c-diamide adenosyltransferase OS=Escherichia coli (strain K12) GN=btuR PE=3 SV=1	btuR	21967.1	393.144	3.93633
P13482	Periplasmic trehalase OS=Escherichia coli (strain K12) GN=treA PE=1 SV=1	treA	63578.5	134.344	3.93153
P0A784	Oligoribonuclease OS=Escherichia coli (strain K12) GN=orn PE=1 SV=2	orn	20784.5	410.858	3.93143
P0AFW4	Regulator of nucleoside diphosphate kinase OS=Escherichia coli (strain K12) GN=rnk PE=1 SV=1	rnk	14899.5	572.036	3.9306
P69411	Protein rcsF OS=Escherichia coli (strain K12) GN=rcsF PE=4 SV=1	rcsF	14136.2	602.815	3.93052
P0A9T4	Protein tas OS=Escherichia coli (strain K12) GN=tas PE=1 SV=1	tas	38457.6	220.473	3.92834
P0A8A8	Ribosome maturation factor rimP OS=Escherichia coli (strain K12) GN=rimP PE=1 SV=2	rimP	16622.5	506.644	3.9254
P76621	Protein CsiD OS=Escherichia coli (strain K12) GN=csiD PE=1 SV=2	csiD	37318.9	225.522	3.92512
P0AG80	sn-glycerol-3-phosphate-binding periplasmic protein ugpB OS=Escherichia coli (strain K12) GN=ugpB PE=1 SV=1	ugpB	48400	173.204	3.9234
P0ADQ7	Uncharacterized protein ygaM OS=Escherichia coli (strain K12) GN=ygaM PE=4 SV=1	ygaM	12262.1	679.959	3.92105
P13024	Protein FdhE OS=Escherichia coli (strain K12) GN=fdhE PE=3 SV=2	fdhE	34706.3	236.286	3.91385
P42593	2,4-dienoyl-CoA reductase [NADPH] OS=Escherichia coli (strain K12) GN=fadH PE=1 SV=3	fadH	72614.3	112.463	3.91203
P0AFJ7	Low-affinity inorganic phosphate transporter 1 OS=Escherichia coli (strain K12) GN=pitA PE=1 SV=1	pitA	53336.4	152.496	3.91028
P30958	Transcription-repair-coupling factor OS=Escherichia coli (strain K12) GN=mfd PE=1 SV=2	mfd	129883	62.4471	3.90907
P60240	RNA polymerase-associated protein rapA OS=Escherichia coli (strain K12) GN=rapA PE=1 SV=2	rapA	109683	73.8761	3.90864
P0AFB1	Lipoprotein nlpI OS=Escherichia coli (strain K12) GN=nlpI PE=1 SV=1	nlpI	33581.8	239.434	3.90529
P0AGC3	Soluble lytic murein transglycosylase OS=Escherichia coli (strain K12) GN=slt PE=1 SV=1	slt	73288.8	109.591	3.90481
P43672	ABC transporter ATP-binding protein uup OS=Escherichia coli (strain K12) GN=uup PE=1 SV=2	uup	72004.1	110.999	3.90268
P0ADS2	Cell division protein ZapA OS=Escherichia coli (strain K12) GN=zapA PE=1 SV=1	zapA	12568.4	634.848	3.90195
P0AFI2	DNA topoisomerase 4 subunit A OS=Escherichia coli (strain K12) GN=parC PE=1 SV=1	parC	83760.4	95.2046	3.9017
P0ACB7	Protein hemY OS=Escherichia coli (strain K12) GN=hemY PE=1 SV=1	hemY	45198.8	176.304	3.90139
P69874	Spermidine/putrescine import ATP-binding protein PotA OS=Escherichia coli (strain K12) GN=potA PE=1 SV=1	potA	42983	184.092	3.89833
P0A8U6	Met repressor OS=Escherichia coli (strain K12) GN=metJ PE=1 SV=2	metJ	12115.1	650.7	3.89671
Q46948	Chaperone protein YajL OS=Escherichia coli (strain K12) GN=yajL PE=1 SV=2	yajL	20745.9	376.416	3.8926
P0AA82	Cytosine permease OS=Escherichia coli (strain K12) GN=codB PE=1 SV=1	codB	43603.2	178.927	3.89219
P0AC84	Hydroxyacylglutathione hydrolase OS=Escherichia coli (strain K12) GN=gloB PE=1 SV=1	gloB	28398.3	274.715	3.89218
P69913	Carbon storage regulator OS=Escherichia coli (strain K12) GN=csrA PE=1 SV=1	csrA	6833.64	1136.55	3.89024
P52647	Probable pyruvate-flavodoxin oxidoreductase OS=Escherichia coli (strain K12) GN=ydbK PE=3 SV=2	ydbK	128725	60.3276	3.89018
P0ABB8	Magnesium-transporting ATPase, P-type 1 OS=Escherichia coli (strain K12) GN=mgtA PE=1 SV=1	mgtA	99384.8	77.8297	3.88847
P0AFI7	Pyridoxine/pyridoxamine 5'-phosphate oxidase OS=Escherichia coli (strain K12) GN=pdxH PE=1 SV=2	pdxH	25511.2	301.077	3.88541
P21829	Phosphatase YbhA OS=Escherichia coli (strain K12) GN=ybhA PE=3 SV=3	ybhA	30164.1	253.36	3.88323
P36680	UPF0289 protein yacF OS=Escherichia coli (strain K12) GN=yacF PE=3 SV=2	zapD	28255.8	268.889	3.88068
P36979	Ribosomal RNA large subunit methyltransferase N OS=Escherichia coli (strain K12) GN=rlmN PE=1 SV=1	rlmN	43040	176.153	3.87976
P60752	Lipid A export ATP-binding/permease protein MsbA OS=Escherichia coli (strain K12) GN=msbA PE=1 SV=1	msbA	64401.6	117.287	3.87815
P0A7B8	ATP-dependent protease subunit HslV OS=Escherichia coli (strain K12) GN=hslV PE=1 SV=2	hslV	19063	396.204	3.87811
P39401	Phosphoglycerol transferase I OS=Escherichia coli (strain K12) GN=mdoB PE=3 SV=2	mdoB	85422.5	87.7761	3.87495
P37440	Oxidoreductase ucpA OS=Escherichia coli (strain K12) GN=ucpA PE=1 SV=3	ucpA	27814.3	269.324	3.87454
P33643	Ribosomal large subunit pseudouridine synthase D OS=Escherichia coli (strain K12) GN=rluD PE=1 SV=4	rluD	37080.2	201.25	3.87288
P22333	Adenosine deaminase OS=Escherichia coli (strain K12) GN=add PE=3 SV=2	add	36356.7	204.994	3.87233
P64506	Uncharacterized protein yebY OS=Escherichia coli (strain K12) GN=yebY PE=4 SV=1	yebY	12352.5	600.384	3.87018
P02919	Penicillin-binding protein 1B OS=Escherichia coli (strain K12) GN=mrcB PE=1 SV=2	mrcB	88815.9	83.4641	3.86999
P22731	High-affinity branched-chain amino acid transport ATP-binding protein LivF OS=Escherichia coli (strain K12) GN=livF PE=1 SV=2	livF	26275.6	281.406	3.86889
P39172	High-affinity zinc uptake system protein znuA OS=Escherichia coli (strain K12) GN=znuA PE=1 SV=4	znuA	33738.2	218.541	3.86765
P21169	Ornithine decarboxylase, constitutive OS=Escherichia coli (strain K12) GN=speC PE=1 SV=2	speC	79347.9	92.6763	3.8665
P39830	Inner membrane protein ybaL OS=Escherichia coli (strain K12) GN=ybaL PE=1 SV=2	ybaL	59367.2	122.835	3.86287
P22524	Chromosome partition protein mukE OS=Escherichia coli (strain K12) GN=mukE PE=1 SV=5	mukE	26939.6	270.558	3.86265
P0A894	UPF0042 nucleotide-binding protein yhbJ OS=Escherichia coli (strain K12) GN=yhbJ PE=1 SV=1	yhbJ	32453.7	224.265	3.86203
P0AFZ1	Protein sseB OS=Escherichia coli (strain K12) GN=sseB PE=4 SV=1	sseB	28606.6	253.51	3.86046
P12996	Biotin synthase OS=Escherichia coli (strain K12) GN=bioB PE=1 SV=2	bioB	38605.2	186.287	3.85683
P62623	4-hydroxy-3-methylbut-2-enyl diphosphate reductase OS=Escherichia coli (strain K12) GN=ispH PE=1 SV=1	ispH	34734.9	206.902	3.85653
P45748	tRNA threonylcarbamoyladenosine biosynthesis protein RimN OS=Escherichia coli (strain K12) GN=rimN PE=1 SV=2	tsaC	20736.7	346.547	3.8565
P0AFX4	Regulator of sigma D OS=Escherichia coli (strain K12) GN=rsd PE=1 SV=1	rsd	18213.4	393.623	3.85547
P25539	Riboflavin biosynthesis protein RibD OS=Escherichia coli (strain K12) GN=ribD PE=1 SV=1	ribD	40294.8	176.157	3.85115
P0A6K1	Diaminopimelate epimerase OS=Escherichia coli (strain K12) GN=dapF PE=3 SV=1	dapF	30171.2	235.246	3.85111
P37626	Uncharacterized protein yhiI OS=Escherichia coli (strain K12) GN=yhiI PE=4 SV=1	yhiI	38786.7	181.775	3.84822
P76170	UPF0482 protein ynfB OS=Escherichia coli (strain K12) GN=ynfB PE=1 SV=1	ynfB	12882.6	542.357	3.84429
P15067	Glycogen debranching enzyme OS=Escherichia coli (strain K12) GN=glgX PE=1 SV=3	glgX	73512.5	94.6764	3.8426
P39315	Quinone oxidoreductase 2 OS=Escherichia coli (strain K12) GN=qorB PE=1 SV=1	qorB	29697.3	234.019	3.84197
P22564	Non-specific ribonucleoside hydrolase rihC OS=Escherichia coli (strain K12) GN=rihC PE=1 SV=1	rihC	32521.7	212.27	3.83906
P64483	Uncharacterized protein yeaK OS=Escherichia coli (strain K12) GN=yeaK PE=4 SV=1	yeaK	17821.4	387.358	3.83905
P15993	Aromatic amino acid transport protein AroP OS=Escherichia coli (strain K12) GN=aroP PE=1 SV=3	aroP	49639.3	138.888	3.83849
P60546	Guanylate kinase OS=Escherichia coli (strain K12) GN=gmk PE=1 SV=1	gmk	23560	292.519	3.83833
P10908	Glycerophosphoryl diester phosphodiesterase OS=Escherichia coli (strain K12) GN=ugpQ PE=1 SV=1	ugpQ	27374	251.749	3.83831
P76506	Probable phospholipid-binding lipoprotein mlaA OS=Escherichia coli (strain K12) GN=mlaA PE=1 SV=1	mlaA	28005.7	245.681	3.83762
P31808	Uncharacterized oxidoreductase yciK OS=Escherichia coli (strain K12) GN=yciK PE=1 SV=3	yciK	27897	245.156	3.835
P75876	Ribosomal RNA large subunit methyltransferase I OS=Escherichia coli (strain K12) GN=rlmI PE=1 SV=2	rlmI	44310.8	153.687	3.83315
P61320	Outer-membrane lipoprotein lolB OS=Escherichia coli (strain K12) GN=lolB PE=1 SV=1	lolB	23518	289.204	3.8326
P62615	4-diphosphocytidyl-2-C-methyl-D-erythritol kinase OS=Escherichia coli (strain K12) GN=ispE PE=1 SV=1	ispE	30887.8	219.908	3.83203
P08179	Phosphoribosylglycinamide formyltransferase OS=Escherichia coli (strain K12) GN=purN PE=1 SV=1	purN	23205.8	290.457	3.82868
P0ACB0	Replicative DNA helicase OS=Escherichia coli (strain K12) GN=dnaB PE=1 SV=1	dnaB	52339.7	128.241	3.82686
P04982	D-ribose pyranase OS=Escherichia coli (strain K12) GN=rbsD PE=1 SV=3	rbsD	15264.8	436.044	3.82322
P0ABF6	Cytidine deaminase OS=Escherichia coli (strain K12) GN=cdd PE=1 SV=1	cdd	31501.9	210.986	3.82259
Q57261	tRNA pseudouridine synthase D OS=Escherichia coli (strain K12) GN=truD PE=1 SV=1	truD	39049.2	169.796	3.82154
P0AEW4	Protein icc OS=Escherichia coli (strain K12) GN=icc PE=4 SV=1	cpdA	30900.6	214.024	3.82043
P0AEN8	L-fucose mutarotase OS=Escherichia coli (strain K12) GN=fucU PE=1 SV=1	fucU	15445.2	428.182	3.82042
P0AC92	Protein gnsA OS=Escherichia coli (strain K12) GN=gnsA PE=3 SV=1	gnsA	6553.43	1005.46	3.81883
P07762	1,4-alpha-glucan-branching enzyme OS=Escherichia coli (strain K12) GN=glgB PE=1 SV=1	glgB	84265.8	77.8077	3.81667
P09029	N5-carboxyaminoimidazole ribonucleotide synthase OS=Escherichia coli (strain K12) GN=purK PE=1 SV=2	purK	39418.3	165.198	3.8137
P0A6K3	Peptide deformylase OS=Escherichia coli (strain K12) GN=def PE=1 SV=2	def	19298.3	336.934	3.81306
P0A9X9	Cold shock protein CspA OS=Escherichia coli (strain K12) GN=cspA PE=1 SV=2	cspA	7380.62	880.386	3.81277
P77718	tRNA sulfurtransferase OS=Escherichia coli (strain K12) GN=thiI PE=1 SV=1	thiI	54920.7	118.285	3.81267
P0A9R7	Cell division ATP-binding protein FtsE OS=Escherichia coli (strain K12) GN=ftsE PE=1 SV=1	ftsE	24405.9	266.109	3.81255
P23886	ATP-binding/permease protein CydC OS=Escherichia coli (strain K12) GN=cydC PE=3 SV=2	cydC	62862.7	102.739	3.81013
P00887	Phospho-2-dehydro-3-deoxyheptonate aldolase, Trp-sensitive OS=Escherichia coli (strain K12) GN=aroH PE=3 SV=4	aroH	38692.6	165.621	3.80674
P0AD12	Protein yeeZ OS=Escherichia coli (strain K12) GN=yeeZ PE=1 SV=1	yeeZ	29643.2	215.624	3.80562
P0A812	Holliday junction ATP-dependent DNA helicase ruvB OS=Escherichia coli (strain K12) GN=ruvB PE=1 SV=1	ruvB	37132.4	171.862	3.80493
P0AET8	7-alpha-hydroxysteroid dehydrogenase OS=Escherichia coli (strain K12) GN=hdhA PE=1 SV=1	hdhA	26743.6	234.093	3.79661
P0A832	SsrA-binding protein OS=Escherichia coli (strain K12) GN=smpB PE=1 SV=2	smpB	18239.7	343.227	3.7966
P34209	Protein ydcF OS=Escherichia coli (strain K12) GN=ydcF PE=1 SV=3	ydcF	29669	210.702	3.79597
P0AGG2	Acyl-CoA thioesterase 2 OS=Escherichia coli (strain K12) GN=tesB PE=1 SV=2	tesB	31928.4	195.054	3.79433
P0A6C1	Endonuclease 4 OS=Escherichia coli (strain K12) GN=nfo PE=1 SV=1	nfo	31441.7	197.534	3.79315
P0A8W5	UPF0301 protein yqgE OS=Escherichia coli (strain K12) GN=yqgE PE=1 SV=1	yqgE	20654.8	298.652	3.79019
P0ABU9	Protein tolQ OS=Escherichia coli (strain K12) GN=tolQ PE=1 SV=1	tolQ	25563.4	241.052	3.78973
P0ADU2	Probable quinol monooxygenase ygiN OS=Escherichia coli (strain K12) GN=ygiN PE=1 SV=1	ygiN	11506.8	530.279	3.78546
P29131	Cell division protein ftsN OS=Escherichia coli (strain K12) GN=ftsN PE=1 SV=3	ftsN	35753.4	169.882	3.78346
P0ADX1	Protein yhfA OS=Escherichia coli (strain K12) GN=yhfA PE=1 SV=1	yhfA	14489.3	416.712	3.78088
P0A6U5	Ribosomal RNA small subunit methyltransferase G OS=Escherichia coli (strain K12) GN=rsmG PE=1 SV=1	rsmG	23398.4	257.985	3.78078
P0AG07	Ribulose-phosphate 3-epimerase OS=Escherichia coli (strain K12) GN=rpe PE=1 SV=1	rpe	24520.6	243.77	3.77651
P75914	Putative hydrolase ycdX OS=Escherichia coli (strain K12) GN=ycdX PE=1 SV=1	ycdX	26855.4	221.936	3.77526
P37634	Uncharacterized protein yhiR OS=Escherichia coli (strain K12) GN=yhiR PE=1 SV=1	rlmJ	31903.8	185.897	3.77312
P63228	D,D-heptose 1,7-bisphosphate phosphatase OS=Escherichia coli (strain K12) GN=gmhB PE=1 SV=1	gmhB	21262.5	278.29	3.77211
P0AGB6	RNA polymerase sigma-E factor OS=Escherichia coli (strain K12) GN=rpoE PE=1 SV=1	rpoE	21664.3	272.641	3.77134
P31802	Nitrate/nitrite response regulator protein narP OS=Escherichia coli (strain K12) GN=narP PE=3 SV=1	narP	23542.4	250.061	3.7699
P52108	Transcriptional regulatory protein rstA OS=Escherichia coli (strain K12) GN=rstA PE=2 SV=2	rstA	26669	220.608	3.76963
P40120	Glucans biosynthesis protein D OS=Escherichia coli (strain K12) GN=mdoD PE=1 SV=3	mdoD	62699.6	93.7919	3.76943
P0A7Q6	50S ribosomal protein L36 OS=Escherichia coli (strain K12) GN=rpmJ PE=1 SV=1	rpmJ	4343.44	1351.6	3.76868
P75736	Esterase ybfF OS=Escherichia coli (strain K12) GN=ybfF PE=1 SV=1	ybfF	28401.5	206.156	3.76754
P0AES0	Bifunctional glutathionylspermidine synthetase/amidase OS=Escherichia coli (strain K12) GN=gsp PE=1 SV=1	gss	70469.4	82.9811	3.76698
P19624	4-hydroxythreonine-4-phosphate dehydrogenase OS=Escherichia coli (strain K12) GN=pdxA PE=1 SV=1	pdxA	35073.5	166.018	3.76514
P09148	Galactose-1-phosphate uridylyltransferase OS=Escherichia coli (strain K12) GN=galT PE=1 SV=2	galT	39602.5	147.01	3.76507
P77756	7-cyano-7-deazaguanine synthase OS=Escherichia coli (strain K12) GN=queC PE=1 SV=1	queC	25479.7	227.501	3.76318
P0A8V6	Fatty acid metabolism regulator protein OS=Escherichia coli (strain K12) GN=fadR PE=1 SV=2	fadR	26933.9	215.138	3.76302
P0A9J6	Ribokinase OS=Escherichia coli (strain K12) GN=rbsK PE=1 SV=1	rbsK	32252.8	179.624	3.76293
P75864	Ribosomal RNA large subunit methyltransferase L OS=Escherichia coli (strain K12) GN=rlmL PE=1 SV=1	rlmL	78786.5	73.1474	3.76065
P0C054	Small heat shock protein ibpA OS=Escherichia coli (strain K12) GN=ibpA PE=1 SV=1	ibpA	15746.1	362.382	3.75634
P77348	Periplasmic murein peptide-binding protein OS=Escherichia coli (strain K12) GN=mppA PE=1 SV=2	mppA	59844.9	95.1332	3.75536
P0A6L4	N-acetylneuraminate lyase OS=Escherichia coli (strain K12) GN=nanA PE=1 SV=2	nanA	32554.8	173.864	3.75282
P04968	Threonine dehydratase biosynthetic OS=Escherichia coli (strain K12) GN=ilvA PE=1 SV=1	ilvA	56141.7	100.133	3.74986
P0A7I7	GTP cyclohydrolase-2 OS=Escherichia coli (strain K12) GN=ribA PE=1 SV=1	ribA	21804.2	256.981	3.74844
P0ADQ2	Uncharacterized protein yiiD OS=Escherichia coli (strain K12) GN=yiiD PE=4 SV=1	yiiD	37052.7	151.067	3.74799
P0AF20	N-acetylglucosamine repressor OS=Escherichia coli (strain K12) GN=nagC PE=2 SV=1	nagC	44495.6	123.84	3.74118
P0AFD4	NADH-quinone oxidoreductase subunit H OS=Escherichia coli (strain K12) GN=nuoH PE=1 SV=1	nuoH	36177	151.742	3.73954
P0AAR3	Cys-tRNA(Pro)/Cys-tRNA(Cys) deacylase ybaK OS=Escherichia coli (strain K12) GN=ybaK PE=1 SV=1	ybaK	17064.2	319.141	3.73607
P64534	Uncharacterized protein yohN OS=Escherichia coli (strain K12) GN=yohN PE=4 SV=1	rcnB	12440.2	437.216	3.73552
P0ADP0	Uncharacterized protein yigB OS=Escherichia coli (strain K12) GN=yigB PE=4 SV=1	yigB	27086.9	200.174	3.73417
P39310	Uncharacterized protein ytfB OS=Escherichia coli (strain K12) GN=ytfB PE=4 SV=2	ytfB	23472.9	228.555	3.72956
P0AG40	Riboflavin biosynthesis protein ribF OS=Escherichia coli (strain K12) GN=ribF PE=1 SV=1	ribF	34694.5	154.251	3.72849
P45470	Protein yhbO OS=Escherichia coli (strain K12) GN=yhbO PE=1 SV=2	yhbO	18828.9	284.211	3.72847
P68187	Maltose/maltodextrin import ATP-binding protein MalK OS=Escherichia coli (strain K12) GN=malK PE=1 SV=1	malK	40946.6	130.682	3.72843
P0ABQ4	Dihydrofolate reductase OS=Escherichia coli (strain K12) GN=folA PE=1 SV=1	folA	17969.9	297.329	3.72778
P0A6U3	tRNA uridine 5-carboxymethylaminomethyl modification enzyme MnmG OS=Escherichia coli (strain K12) GN=mnmG PE=1 SV=1	mnmG	69459.7	76.8188	3.7272
P0ADI4	Isochorismatase OS=Escherichia coli (strain K12) GN=entB PE=1 SV=1	entB	32515.3	163.819	3.72645
P0A7B1	Polyphosphate kinase OS=Escherichia coli (strain K12) GN=ppk PE=1 SV=2	ppk	80363.2	66.0952	3.72523
P76027	Oligopeptide transport ATP-binding protein OppD OS=Escherichia coli (strain K12) GN=oppD PE=3 SV=2	oppD	37145.9	142.39	3.72339
P33018	S-formylglutathione hydrolase yeiG OS=Escherichia coli (strain K12) GN=yeiG PE=1 SV=1	yeiG	31221.1	167.432	3.71829
P30749	Molybdopterin synthase catalytic subunit OS=Escherichia coli (strain K12) GN=moaE PE=1 SV=3	moaE	16952.5	308.134	3.71797
P06992	Ribosomal RNA small subunit methyltransferase A OS=Escherichia coli (strain K12) GN=rsmA PE=1 SV=1	rsmA	30382.6	171.547	3.71701
P39411	UPF0244 protein yjjX OS=Escherichia coli (strain K12) GN=yjjX PE=1 SV=2	yjjX	18183.3	285.666	3.71553
P39180	Antigen 43 OS=Escherichia coli (strain K12) GN=flu PE=1 SV=3	flu	106743	48.1397	3.71084
P0AC13	Dihydropteroate synthase OS=Escherichia coli (strain K12) GN=folP PE=1 SV=1	folP	30577.7	166.669	3.70726
P0C0L7	Proline/betaine transporter OS=Escherichia coli (strain K12) GN=proP PE=1 SV=1	proP	54792.1	92.3903	3.70434
P0AFZ3	Stringent starvation protein B OS=Escherichia coli (strain K12) GN=sspB PE=1 SV=1	sspB	18233.1	277.389	3.70395
P64564	Uncharacterized protein yggT OS=Escherichia coli (strain K12) GN=yggT PE=3 SV=1	yggT	21134.8	238.781	3.703
P0ADC1	LPS-assembly lipoprotein lptE OS=Escherichia coli (strain K12) GN=lptE PE=1 SV=1	lptE	21325.1	235.878	3.70158
P69228	Transcriptional regulatory protein BaeR OS=Escherichia coli (strain K12) GN=baeR PE=3 SV=1	baeR	27620.6	180.838	3.69852
P76014	PTS-dependent dihydroxyacetone kinase, ADP-binding subunit dhaL OS=Escherichia coli (strain K12) GN=dhaL PE=1 SV=3	dhaL	22599.3	220.79	3.69807
P0A959	Uncharacterized aminotransferase YfbQ OS=Escherichia coli (strain K12) GN=yfbQ PE=1 SV=1	alaA	45470.4	109.502	3.69715
P0A8F4	Uridine kinase OS=Escherichia coli (strain K12) GN=udk PE=3 SV=1	udk	24319.6	204.572	3.6968
P76145	Trans-aconitate 2-methyltransferase OS=Escherichia coli (strain K12) GN=tam PE=1 SV=3	tam	28969.5	171.387	3.69592
P0AG20	GTP pyrophosphokinase OS=Escherichia coli (strain K12) GN=relA PE=1 SV=1	relA	83805.1	59.1205	3.69501
P67080	UPF0001 protein yggS OS=Escherichia coli (strain K12) GN=yggS PE=1 SV=1	yggS	25753.3	191.978	3.69409
P52007	Protein yecM OS=Escherichia coli (strain K12) GN=yecM PE=1 SV=3	yecM	21173.8	232.628	3.69246
P0C0R7	Ribosomal RNA large subunit methyltransferase E OS=Escherichia coli (strain K12) GN=rlmE PE=1 SV=1	rlmE	23302.1	211.232	3.69216
P00803	Signal peptidase I OS=Escherichia coli (strain K12) GN=lepB PE=1 SV=2	lepB	35919.5	136.427	3.69023
P39377	Isoaspartyl dipeptidase OS=Escherichia coli (strain K12) GN=iadA PE=1 SV=1	iadA	41040.2	119.212	3.68953
P13000	Dethiobiotin synthetase OS=Escherichia coli (strain K12) GN=bioD PE=1 SV=3	bioD	24106.4	201.532	3.68648
P15977	4-alpha-glucanotransferase OS=Escherichia coli (strain K12) GN=malQ PE=3 SV=2	malQ	78435.2	61.3089	3.68203
P0AB18	Sulfurtransferase tusE OS=Escherichia coli (strain K12) GN=tusE PE=1 SV=1	tusE	12384.4	387.07	3.68067
P0A7C6	Peptidase E OS=Escherichia coli (strain K12) GN=pepE PE=1 SV=1	pepE	24537	195.349	3.68063
P0ADT8	Uncharacterized protein ygiM OS=Escherichia coli (strain K12) GN=ygiM PE=4 SV=1	ygiM	23044.1	206.201	3.67685
P77171	Uncharacterized HTH-type transcriptional regulator ydcI OS=Escherichia coli (strain K12) GN=ydcI PE=4 SV=2	ydcI	33362.6	142.105	3.67587
P12994	UPF0098 protein ybhB OS=Escherichia coli (strain K12) GN=ybhB PE=1 SV=2	ybhB	17056.3	277.164	3.67462
P0AB26	Uncharacterized lipoprotein yceB OS=Escherichia coli (strain K12) GN=yceB PE=1 SV=1	yceB	20468.7	230.902	3.67452
P37745	dTDP-4-dehydrorhamnose 3,5-epimerase OS=Escherichia coli (strain K12) GN=rfbC PE=1 SV=1	rfbC	21238.8	221.686	3.67287
P31433	Uncharacterized protein yicH OS=Escherichia coli (strain K12) GN=yicH PE=4 SV=2	yicH	62216.1	74.6103	3.6667
P0AB77	2-amino-3-ketobutyrate coenzyme A ligase OS=Escherichia coli (strain K12) GN=kbl PE=1 SV=1	kbl	43071.7	107.752	3.66662
P66817	DnaA initiator-associating protein diaA OS=Escherichia coli (strain K12) GN=diaA PE=1 SV=1	diaA	21074.7	218.912	3.66403
P0AG00	Lipopolysaccharide biosynthesis protein wzzE OS=Escherichia coli (strain K12) GN=wzzE PE=1 SV=2	wzzE	39445.9	116.806	3.66347
P15770	Shikimate dehydrogenase OS=Escherichia coli (strain K12) GN=aroE PE=1 SV=1	aroE	29377.1	155.91	3.66088
P37648	Protein yhjJ OS=Escherichia coli (strain K12) GN=yhjJ PE=1 SV=1	yhjJ	55474.6	82.4325	3.66019
P17117	Oxygen-insensitive NADPH nitroreductase OS=Escherichia coli (strain K12) GN=nfsA PE=1 SV=2	nfsA	26765.9	168.17	3.65333
P0ACN4	HTH-type transcriptional repressor AllR OS=Escherichia coli (strain K12) GN=allR PE=1 SV=1	allR	29233.3	153.551	3.65213
P0AEC0	UPF0053 inner membrane protein yoaE OS=Escherichia coli (strain K12) GN=yoaE PE=1 SV=1	yoaE	56474	79.1831	3.65048
P0AEC3	Aerobic respiration control sensor protein ArcB OS=Escherichia coli (strain K12) GN=arcB PE=1 SV=1	arcB	87909.6	50.7883	3.6498
P40191	Pyridoxine kinase OS=Escherichia coli (strain K12) GN=pdxK PE=1 SV=2	pdxK	30810.1	144.684	3.64911
P33362	Putative osmoprotectant uptake system substrate-binding protein osmF OS=Escherichia coli (strain K12) GN=osmF PE=2 SV=1	osmF	32571.1	136.17	3.64692
P0A830	Aerobic C4-dicarboxylate transport protein OS=Escherichia coli (strain K12) GN=dctA PE=1 SV=1	dctA	45388.7	97.4276	3.64563
P76402	UPF0339 protein yegP OS=Escherichia coli (strain K12) GN=yegP PE=1 SV=2	yegP	11999	366.909	3.6437
P0A9J0	Ribonuclease G OS=Escherichia coli (strain K12) GN=rng PE=1 SV=2	rng	55311.5	79.4245	3.64277
P06993	HTH-type transcriptional regulator malT OS=Escherichia coli (strain K12) GN=malT PE=1 SV=2	malT	103036	42.5239	3.64162
P0ABV2	Biopolymer transport protein exbD OS=Escherichia coli (strain K12) GN=exbD PE=1 SV=1	exbD	15498.9	282.388	3.64115
P0AEX3	Alpha-ketoglutarate permease OS=Escherichia coli (strain K12) GN=kgtP PE=1 SV=1	kgtP	47003.4	93.0356	3.64078
P07650	Thymidine phosphorylase OS=Escherichia coli (strain K12) GN=deoA PE=1 SV=3	deoA	47159	92.6916	3.64061
P0A9N4	Pyruvate formate-lyase 1-activating enzyme OS=Escherichia coli (strain K12) GN=pflA PE=1 SV=2	pflA	28168	154.105	3.63757
P64429	Uncharacterized protein ypfJ OS=Escherichia coli (strain K12) GN=ypfJ PE=4 SV=1	ypfJ	31422.3	136.32	3.6318
P12995	Adenosylmethionine-8-amino-7-oxononanoate aminotransferase OS=Escherichia coli (strain K12) GN=bioA PE=1 SV=2	bioA	47286.5	90.5456	3.6316
P76097	Uncharacterized protein ydcJ OS=Escherichia coli (strain K12) GN=ydcJ PE=4 SV=1	ydcJ	50992.6	83.8351	3.63093
P76004	Uncharacterized protein ycgM OS=Escherichia coli (strain K12) GN=ycgM PE=1 SV=1	ycgM	23678.1	180.455	3.63072
P0A7A5	Protein-L-isoaspartate O-methyltransferase OS=Escherichia coli (strain K12) GN=pcm PE=1 SV=2	pcm	23225.3	183.831	3.63038
P36659	Curved DNA-binding protein OS=Escherichia coli (strain K12) GN=cbpA PE=1 SV=2	cbpA	34415.7	123.363	3.62794
P0A8D0	Transcriptional repressor NrdR OS=Escherichia coli (strain K12) GN=nrdR PE=1 SV=1	nrdR	17199.8	246.627	3.62756
P31455	Uncharacterized protein YidR OS=Escherichia coli (strain K12) GN=yidR PE=4 SV=4	yidR	46139.8	91.2788	3.62445
P0AGB0	Phosphoserine phosphatase OS=Escherichia coli (strain K12) GN=serB PE=1 SV=1	serB	35002.3	120.294	3.62434
P0AC47	Fumarate reductase iron-sulfur subunit OS=Escherichia coli (strain K12) GN=frdB PE=1 SV=2	frdB	27087.2	153.207	3.61804
P62517	Glucans biosynthesis glucosyltransferase H OS=Escherichia coli (strain K12) GN=mdoH PE=1 SV=1	mdoH	96856.9	42.6509	3.61606
P0A9B6	D-erythrose-4-phosphate dehydrogenase OS=Escherichia coli (strain K12) GN=epd PE=1 SV=2	epd	37258.2	110.569	3.61486
P0A6J5	D-amino acid dehydrogenase small subunit OS=Escherichia coli (strain K12) GN=dadA PE=2 SV=1	dadA	47559	86.3036	3.61326
P0AGE4	Serine/threonine transporter sstT OS=Escherichia coli (strain K12) GN=sstT PE=1 SV=1	sstT	43431.4	93.4274	3.60828
P0AEQ1	Protein glcG OS=Escherichia coli (strain K12) GN=glcG PE=3 SV=1	glcG	13710.1	295.17	3.60711
P00363	Fumarate reductase flavoprotein subunit OS=Escherichia coli (strain K12) GN=frdA PE=1 SV=3	frdA	65911.6	61.2332	3.60595
P03004	Chromosomal replication initiator protein dnaA OS=Escherichia coli (strain K12) GN=dnaA PE=1 SV=2	dnaA	52500.2	76.7833	3.60543
P77808	CinA-like protein OS=Escherichia coli (strain K12) GN=yfaY PE=1 SV=1	yfaY	44179.5	91.2053	3.60524
P0A809	Holliday junction ATP-dependent DNA helicase ruvA OS=Escherichia coli (strain K12) GN=ruvA PE=1 SV=1	ruvA	22053.7	181.885	3.60328
P77781	Esterase YdiI OS=Escherichia coli (strain K12) GN=ydiI PE=1 SV=1	ydiI	14917.7	267.038	3.60027
P32131	Oxygen-independent coproporphyrinogen-III oxidase OS=Escherichia coli (strain K12) GN=hemN PE=1 SV=4	hemN	52677.7	75.4437	3.59925
P0A840	Multifunctional protein surE OS=Escherichia coli (strain K12) GN=surE PE=1 SV=1	surE	26865.6	147.892	3.59914
P77552	Uncharacterized protein ydhQ OS=Escherichia coli (strain K12) GN=ydhQ PE=4 SV=1	ydhQ	42831.7	92.6154	3.59845
P32695	tRNA-dihydrouridine synthase A OS=Escherichia coli (strain K12) GN=dusA PE=3 SV=3	dusA	36768.4	107.815	3.59815
P0A8T1	Ribosomal protein L11 methyltransferase OS=Escherichia coli (strain K12) GN=prmA PE=1 SV=1	prmA	31838.9	124.116	3.59678
P0ACI0	Right origin-binding protein OS=Escherichia coli (strain K12) GN=rob PE=1 SV=1	rob	33105.8	119.313	3.59659
P39298	Esterase yjfP OS=Escherichia coli (strain K12) GN=yjfP PE=1 SV=1	yjfP	27552.9	142.471	3.59389
P0A725	UDP-3-O-[3-hydroxymyristoyl] N-acetylglucosamine deacetylase OS=Escherichia coli (strain K12) GN=lpxC PE=3 SV=1	lpxC	33916.2	114.664	3.58983
P0A8Y3	Phosphatase yihX OS=Escherichia coli (strain K12) GN=yihX PE=1 SV=1	yihX	22699.4	171.175	3.58945
P30863	2,5-diketo-D-gluconic acid reductase B OS=Escherichia coli (strain K12) GN=dkgB PE=1 SV=2	dkgB	29400.4	131.354	3.5868
P30870	Glutamate-ammonia-ligase adenylyltransferase OS=Escherichia coli (strain K12) GN=glnE PE=1 SV=2	glnE	108332	35.6252	3.58651
P0A9H1	G/U mismatch-specific DNA glycosylase OS=Escherichia coli (strain K12) GN=mug PE=1 SV=1	mug	18643.8	206.92	3.58634
P0AAP3	Transcriptional repressor frmR OS=Escherichia coli (strain K12) GN=frmR PE=1 SV=1	frmR	10293.3	373.476	3.58482
P20605	Probable adenosine monophosphate-protein transferase fic OS=Escherichia coli (strain K12) GN=fic PE=1 SV=1	fic	22927.4	167.528	3.58444
P0AGL7	Ribosomal RNA small subunit methyltransferase E OS=Escherichia coli (strain K12) GN=rsmE PE=1 SV=1	rsmE	26943	141.354	3.58075
P28903	Anaerobic ribonucleoside-triphosphate reductase OS=Escherichia coli (strain K12) GN=nrdD PE=1 SV=2	nrdD	79954.1	47.6057	3.5805
P0ABZ4	3-deoxy-D-manno-octulosonate 8-phosphate phosphatase OS=Escherichia coli (strain K12) GN=kdsC PE=1 SV=1	kdsC	19966.5	189.574	3.57808
P05852	Probable O-sialoglycoprotein endopeptidase OS=Escherichia coli (strain K12) GN=gcp PE=3 SV=2	tsaD	35967.5	105.027	3.57721
P25746	High frequency lysogenization protein hflD OS=Escherichia coli (strain K12) GN=hflD PE=1 SV=1	hflD	22915.2	164.506	3.5763
P64554	7-carboxy-7-deazaguanine synthase homolog OS=Escherichia coli (strain K12) GN=ygcF PE=1 SV=1	queE	24995.6	150.321	3.57488
P05458	Protease 3 OS=Escherichia coli (strain K12) GN=ptrA PE=1 SV=1	ptrA	107623	34.6632	3.57177
P0AB12	Inner membrane protein yccF OS=Escherichia coli (strain K12) GN=yccF PE=1 SV=1	yccF	16246.9	228.514	3.56968
P46889	DNA translocase ftsK OS=Escherichia coli (strain K12) GN=ftsK PE=1 SV=2	ftsK	146554	25.325	3.56955
P31064	UPF0394 inner membrane protein yedE OS=Escherichia coli (strain K12) GN=yedE PE=1 SV=1	yedE	44381.3	82.9761	3.56615
P76291	tRNA (mo5U34)-methyltransferase OS=Escherichia coli (strain K12) GN=cmoB PE=3 SV=1	cmoB	36965.1	99.6028	3.56606
P0AE01	tRNA (cytidine/uridine-2'-O-)-methyltransferase TrmJ OS=Escherichia coli (strain K12) GN=trmJ PE=1 SV=1	trmJ	27012.9	135.933	3.5649
P07821	Iron(3+)-hydroxamate import ATP-binding protein FhuC OS=Escherichia coli (strain K12) GN=fhuC PE=1 SV=3	fhuC	28850.1	127.206	3.56466
P24232	Flavohemoprotein OS=Escherichia coli (strain K12) GN=hmp PE=1 SV=1	hmp	43822	83.6827	3.56433
P77649	UPF0061 protein ydiU OS=Escherichia coli (strain K12) GN=ydiU PE=1 SV=1	ydiU	54329.9	67.4099	3.56376
P0AFF0	NADH-quinone oxidoreductase subunit N OS=Escherichia coli (strain K12) GN=nuoN PE=1 SV=2	nuoN	51992	70.4307	3.5637
P77775	Epimerase family protein yfcH OS=Escherichia coli (strain K12) GN=yfcH PE=3 SV=1	yfcH	32660.2	111.545	3.56147
P25397	Tellurite resistance protein TehB OS=Escherichia coli (strain K12) GN=tehB PE=1 SV=1	tehB	22498.4	161.839	3.56124
P0AGK4	RNA-binding protein YhbY OS=Escherichia coli (strain K12) GN=yhbY PE=1 SV=1	yhbY	10759	338.067	3.56078
P39838	Sensor-like histidine kinase RcsD OS=Escherichia coli (strain K12) GN=rcsD PE=1 SV=3	rcsD	100292	36.2006	3.55998
P0ADT2	UPF0441 protein ygiB OS=Escherichia coli (strain K12) GN=ygiB PE=3 SV=2	ygiB	23446.2	154.501	3.559
P76507	Uncharacterized protein yfdI OS=Escherichia coli (strain K12) GN=yfdI PE=4 SV=1	yfdI	51431.8	70.4197	3.55893
P0ADV5	Uncharacterized protein yhbW OS=Escherichia coli (strain K12) GN=yhbW PE=4 SV=1	yhbW	37087.7	97.512	3.55829
P08394	Exodeoxyribonuclease V beta chain OS=Escherichia coli (strain K12) GN=recB PE=1 SV=1	recB	133857	26.9856	3.55777
P77376	Uncharacterized oxidoreductase ydgJ OS=Escherichia coli (strain K12) GN=ydgJ PE=1 SV=2	ydgJ	38215.6	94.2528	3.55654
P68206	UPF0337 protein yjbJ OS=Escherichia coli (strain K12) GN=yjbJ PE=1 SV=1	yjbJ	8302.08	432.296	3.55497
P0AE91	Protein CreA OS=Escherichia coli (strain K12) GN=creA PE=4 SV=1	creA	17079	209.305	3.55324
P77434	Uncharacterized aminotransferase YfdZ OS=Escherichia coli (strain K12) GN=yfdZ PE=2 SV=1	alaC	46168.7	77.3606	3.55287
P0A6J8	D-alanine--D-alanine ligase A OS=Escherichia coli (strain K12) GN=ddlA PE=3 SV=1	ddlA	39273.3	90.9193	3.55275
P28861	Ferredoxin--NADP reductase OS=Escherichia coli (strain K12) GN=fpr PE=1 SV=4	fpr	27715.3	128.811	3.55267
P63389	Uncharacterized ABC transporter ATP-binding protein YheS OS=Escherichia coli (strain K12) GN=yheS PE=1 SV=1	yheS	71781	49.7299	3.55263
Q2M7R5	Uncharacterized protein yibT OS=Escherichia coli (strain K12) GN=yibT PE=4 SV=1	yibT	7972.24	445.757	3.55068
P0A738	Molybdenum cofactor biosynthesis protein C OS=Escherichia coli (strain K12) GN=moaC PE=1 SV=2	moaC	17438	202.535	3.548
P31806	Uncharacterized protein yjeF OS=Escherichia coli (strain K12) GN=yjeF PE=1 SV=2	nnr	54598.2	64.6682	3.54787
P37665	Inner membrane lipoprotein yiaD OS=Escherichia coli (strain K12) GN=yiaD PE=1 SV=2	yiaD	22165.5	159.027	3.54715
P0ADR6	Ribosomal RNA large subunit methyltransferase M OS=Escherichia coli (strain K12) GN=rlmM PE=1 SV=1	rlmM	41860.1	83.5142	3.54356
P12998	8-amino-7-oxononanoate synthase OS=Escherichia coli (strain K12) GN=bioF PE=1 SV=1	bioF	41550.3	83.932	3.5425
P37177	Phosphoenolpyruvate-protein phosphotransferase ptsP OS=Escherichia coli (strain K12) GN=ptsP PE=3 SV=2	ptsP	83644.7	41.5919	3.54145
P77213	Carboxylate-amine ligase YbdK OS=Escherichia coli (strain K12) GN=ybdK PE=1 SV=1	ybdK	41643.7	83.0639	3.53896
P08395	Protease 4 OS=Escherichia coli (strain K12) GN=sppA PE=1 SV=2	sppA	67159.2	51.4507	3.5385
P77258	N-ethylmaleimide reductase OS=Escherichia coli (strain K12) GN=nemA PE=1 SV=1	nemA	39474.1	87.394	3.53779
P17443	UDP-N-acetylglucosamine--N-acetylmuramyl-(pentapeptide) pyrophosphoryl-undecaprenol N-acetylglucosamine transferase OS=Escherichia coli (strain K12) GN=murG PE=1 SV=3	murG	37772.9	90.9692	3.53607
P21645	UDP-3-O-[3-hydroxymyristoyl] glucosamine N-acyltransferase OS=Escherichia coli (strain K12) GN=lpxD PE=1 SV=2	lpxD	35997.4	95.1899	3.53486
P0AGG4	Thioredoxin-2 OS=Escherichia coli (strain K12) GN=trxC PE=1 SV=1	trxC	15526.7	220.394	3.53428
P43329	ATP-dependent RNA helicase hrpA OS=Escherichia coli (strain K12) GN=hrpA PE=3 SV=3	hrpA	148917	22.928	3.53331
P0AAH0	Phosphate import ATP-binding protein PstB OS=Escherichia coli (strain K12) GN=pstB PE=1 SV=2	pstB	28990.8	117.668	3.53292
P0A9S1	Lactaldehyde reductase OS=Escherichia coli (strain K12) GN=fucO PE=1 SV=1	fucO	40600.7	83.2204	3.52876
P29018	ATP-binding/permease protein CydD OS=Escherichia coli (strain K12) GN=cydD PE=1 SV=3	cydD	64997.3	51.8688	3.5278
P76535	N-acetylmuramic acid 6-phosphate etherase OS=Escherichia coli (strain K12) GN=murQ PE=1 SV=1	murQ	31182.1	107.409	3.52495
P0AG84	Uncharacterized oxidoreductase yghA OS=Escherichia coli (strain K12) GN=yghA PE=1 SV=1	yghA	31450.3	106.4	3.52457
P77202	Thiol:disulfide interchange protein DsbG OS=Escherichia coli (strain K12) GN=dsbG PE=1 SV=2	dsbG	27459.2	121.785	3.52428
P0AFB8	Nitrogen regulation protein NR(I) OS=Escherichia coli (strain K12) GN=glnG PE=3 SV=1	glnG	52204.3	64.0034	3.52391
P51981	L-Ala-D/L-Glu epimerase OS=Escherichia coli (strain K12) GN=ycjG PE=1 SV=2	ycjG	34633.9	96.3805	3.52349
P17445	Betaine aldehyde dehydrogenase OS=Escherichia coli (strain K12) GN=betB PE=1 SV=3	betB	52859.7	63.0256	3.52264
P42620	Uncharacterized protein yqjG OS=Escherichia coli (strain K12) GN=yqjG PE=3 SV=1	yqjG	37344.6	89.1029	3.52212
P0ADI7	Isochorismatase family protein yecD OS=Escherichia coli (strain K12) GN=yecD PE=1 SV=2	yecD	20421.6	162.377	3.52061
P0ADM4	Uncharacterized protein yidQ OS=Escherichia coli (strain K12) GN=yidQ PE=4 SV=1	yidQ	11799.8	278.715	3.51703
P07117	Sodium/proline symporter OS=Escherichia coli (strain K12) GN=putP PE=1 SV=1	putP	54290.6	60.5251	3.51666
P0ADS9	Uncharacterized protein yggN OS=Escherichia coli (strain K12) GN=yggN PE=4 SV=1	yggN	26394.6	123.976	3.51485
P42616	Protein yqjC OS=Escherichia coli (strain K12) GN=yqjC PE=1 SV=3	yqjC	13879.2	235.145	3.5137
P45395	Arabinose 5-phosphate isomerase OS=Escherichia coli (strain K12) GN=kdsD PE=1 SV=1	kdsD	35155.1	92.7865	3.51347
P14900	UDP-N-acetylmuramoylalanine--D-glutamate ligase OS=Escherichia coli (strain K12) GN=murD PE=1 SV=3	murD	46925.8	68.9672	3.51005
P32664	NADH pyrophosphatase OS=Escherichia coli (strain K12) GN=nudC PE=1 SV=2	nudC	29651.8	109.136	3.51002
P0ACB4	Protoporphyrinogen IX dehydrogenase [menaquinone] OS=Escherichia coli (strain K12) GN=hemG PE=1 SV=1	hemG	21194.9	151.713	3.50725
P0A8X0	UPF0307 protein yjgA OS=Escherichia coli (strain K12) GN=yjgA PE=1 SV=1	yjgA	21328.3	150.145	3.50547
P0AF98	Lipopolysaccharide export system permease protein lptF OS=Escherichia coli (strain K12) GN=lptF PE=1 SV=1	lptF	40313.6	79.298	3.50471
P0AA39	Ribosomal large subunit pseudouridine synthase C OS=Escherichia coli (strain K12) GN=rluC PE=1 SV=1	rluC	35986.4	88.7827	3.50447
P0AAS7	Uncharacterized protein ybcJ OS=Escherichia coli (strain K12) GN=ybcJ PE=1 SV=1	ybcJ	7366.85	432.553	3.50332
P07109	Histidine transport ATP-binding protein HisP OS=Escherichia coli (strain K12) GN=hisP PE=1 SV=2	hisP	28617.1	110.354	3.49941
P77148	Uncharacterized protein ydhS OS=Escherichia coli (strain K12) GN=ydhS PE=1 SV=1	ydhS	60698.9	51.981	3.49903
P02924	L-arabinose-binding periplasmic protein OS=Escherichia coli (strain K12) GN=araF PE=1 SV=2	araF	35500.3	88.8305	3.49879
P27829	UDP-N-acetyl-D-mannosamine dehydrogenase OS=Escherichia coli (strain K12) GN=wecC PE=3 SV=4	wecC	45791.6	68.7088	3.4978
P39176	Probable L,D-transpeptidase ErfK/SrfK OS=Escherichia coli (strain K12) GN=erfK PE=1 SV=2	erfK	34371.6	91.3707	3.49701
P0AAD6	Serine transporter OS=Escherichia coli (strain K12) GN=sdaC PE=1 SV=1	sdaC	46856.9	66.9191	3.49632
P0AB65	Acylphosphatase OS=Escherichia coli (strain K12) GN=yccX PE=1 SV=1	yccX	10275.2	301.389	3.49092
P68699	ATP synthase subunit c OS=Escherichia coli (strain K12) GN=atpE PE=1 SV=1	atpE	8232.39	376.169	3.49091
P0AFF2	Nucleoside permease nupC OS=Escherichia coli (strain K12) GN=nupC PE=1 SV=1	nupC	43429.3	70.0154	3.48298
P0AFX9	Sigma-E factor regulatory protein rseB OS=Escherichia coli (strain K12) GN=rseB PE=1 SV=1	rseB	35709.3	84.5977	3.48014
P14081	Selenocysteine-specific elongation factor OS=Escherichia coli (strain K12) GN=selB PE=1 SV=3	selB	68806.6	43.6628	3.47774
Q47690	Homocysteine S-methyltransferase OS=Escherichia coli (strain K12) GN=mmuM PE=1 SV=2	mmuM	33383.9	89.2743	3.47426
Q93K97	ADP-ribose pyrophosphatase OS=Escherichia coli (strain K12) GN=nudF PE=1 SV=2	nudF	23634.1	124.942	3.47025
P0AE28	Protein AroM OS=Escherichia coli (strain K12) GN=aroM PE=4 SV=1	aroM	24883.2	118.443	3.46941
P04983	Ribose import ATP-binding protein RbsA OS=Escherichia coli (strain K12) GN=rbsA PE=1 SV=1	rbsA	54988.7	53.5276	3.46885
P03018	DNA helicase II OS=Escherichia coli (strain K12) GN=uvrD PE=1 SV=1	uvrD	81920.3	35.7921	3.46718
P65870	6-carboxy-5,6,7,8-tetrahydropterin synthase OS=Escherichia coli (strain K12) GN=queD PE=1 SV=1	queD	13745.9	211.054	3.46257
P22525	Probable L,D-transpeptidase YcbB OS=Escherichia coli (strain K12) GN=ycbB PE=1 SV=2	ycbB	67751.7	42.6625	3.46097
P0AEE3	Protease degS OS=Escherichia coli (strain K12) GN=degS PE=1 SV=1	degS	37539.9	76.8599	3.46019
P77667	Protein sufA OS=Escherichia coli (strain K12) GN=sufA PE=1 SV=1	sufA	13273.5	216.893	3.45923
P18196	Septum site-determining protein minC OS=Escherichia coli (strain K12) GN=minC PE=1 SV=1	minC	24741.9	116.258	3.45885
P0AGG0	Thiamine-monophosphate kinase OS=Escherichia coli (strain K12) GN=thiL PE=3 SV=1	thiL	35030.7	81.8406	3.45742
P0ABK2	Cytochrome d ubiquinol oxidase subunit 2 OS=Escherichia coli (strain K12) GN=cydB PE=1 SV=1	cydB	42407	67.3687	3.4559
P15038	Helicase IV OS=Escherichia coli (strain K12) GN=helD PE=1 SV=2	helD	77909.5	36.5652	3.45466
P0AEW9	1-phosphofructokinase OS=Escherichia coli (strain K12) GN=fruK PE=3 SV=1	fruK	33716.3	83.5449	3.44976
P32099	Lipoate-protein ligase A OS=Escherichia coli (strain K12) GN=lplA PE=1 SV=3	lplA	37884.1	74.1572	3.44861
P0AED5	Response regulator uvrY OS=Escherichia coli (strain K12) GN=uvrY PE=1 SV=1	uvrY	23859.4	117.026	3.44594
P77544	Uncharacterized GST-like protein yfcF OS=Escherichia coli (strain K12) GN=yfcF PE=1 SV=1	yfcF	24292.5	114.669	3.44492
P76008	Murein tetrapeptide carboxypeptidase OS=Escherichia coli (strain K12) GN=ldcA PE=1 SV=1	ldcA	33528.2	82.8058	3.44347
P0AFH6	Oligopeptide transport system permease protein oppC OS=Escherichia coli (strain K12) GN=oppC PE=1 SV=1	oppC	32982.3	83.9748	3.44243
P23909	DNA mismatch repair protein mutS OS=Escherichia coli (strain K12) GN=mutS PE=1 SV=1	mutS	95169.1	28.966	3.44038
P0ADC6	Lipopolysaccharide export system permease protein lptG OS=Escherichia coli (strain K12) GN=lptG PE=1 SV=1	lptG	39574.8	69.6354	3.44025
P0ABE2	Protein BolA OS=Escherichia coli (strain K12) GN=bolA PE=1 SV=1	bolA	11968.1	229.589	3.43898
P0AGF2	Uncharacterized sufE-like protein ygdK OS=Escherichia coli (strain K12) GN=ygdK PE=1 SV=1	csdE	15912.3	172.585	3.43874
P60293	Chromosome partition protein mukF OS=Escherichia coli (strain K12) GN=mukF PE=1 SV=1	mukF	50529.6	54.1256	3.43695
P0A8W0	Transcriptional regulator nanR OS=Escherichia coli (strain K12) GN=nanR PE=3 SV=1	nanR	29488.1	92.4553	3.43558
P78055	Fructose-6-phosphate aldolase 1 OS=Escherichia coli (strain K12) GN=fsaA PE=1 SV=2	fsaA	22964.2	118.246	3.43384
P77399	Fatty acid oxidation complex subunit alpha OS=Escherichia coli (strain K12) GN=fadJ PE=1 SV=1	fadJ	77005.7	34.9777	3.43031
P0A9G8	Transcriptional regulator modE OS=Escherichia coli (strain K12) GN=modE PE=1 SV=1	modE	28245.8	95.0193	3.42876
P0AEG1	Dipeptide transport system permease protein dppC OS=Escherichia coli (strain K12) GN=dppC PE=1 SV=1	dppC	32269.3	82.62	3.42587
P0A9W6	Uncharacterized protein YrbA OS=Escherichia coli (strain K12) GN=yrbA PE=1 SV=1	yrbA	9427.72	282.182	3.42494
P0A873	tRNA (guanine-N(1)-)-methyltransferase OS=Escherichia coli (strain K12) GN=trmD PE=1 SV=1	trmD	28386.4	93.6568	3.42465
P26602	Chorismate--pyruvate lyase OS=Escherichia coli (strain K12) GN=ubiC PE=1 SV=2	ubiC	18747	141.488	3.42365
P20083	DNA topoisomerase 4 subunit B OS=Escherichia coli (strain K12) GN=parE PE=1 SV=3	parE	70181.7	37.7725	3.4234
P0AAG3	Glutamate/aspartate transport ATP-binding protein GltL OS=Escherichia coli (strain K12) GN=gltL PE=3 SV=1	gltL	26625.9	98.8717	3.42038
P0A720	Thymidylate kinase OS=Escherichia coli (strain K12) GN=tmk PE=1 SV=1	tmk	23750.4	110.274	3.41814
P0CB39	Phosphoethanolamine transferase CptA OS=Escherichia coli (strain K12) GN=cptA PE=1 SV=1	eptC	66549.8	39.3045	3.41759
P45800	Putative membrane protein igaA homolog OS=Escherichia coli (strain K12) GN=yrfF PE=1 SV=1	yrfF	79421.8	32.8869	3.41696
P76273	Ribosomal RNA small subunit methyltransferase F OS=Escherichia coli (strain K12) GN=rsmF PE=1 SV=2	rsmF	53176	49.0431	3.41629
P37751	Uncharacterized protein yefI OS=Escherichia coli (strain K12) GN=yefI PE=4 SV=1	wbbK	43142.6	60.4321	3.41617
P0AEJ2	Isochorismate synthase entC OS=Escherichia coli (strain K12) GN=entC PE=1 SV=1	entC	42886.9	60.6872	3.41542
P0AG96	Preprotein translocase subunit SecE OS=Escherichia coli (strain K12) GN=secE PE=1 SV=1	secE	13616.7	191.073	3.41527
P23003	tRNA (uracil-5-)-methyltransferase OS=Escherichia coli (strain K12) GN=trmA PE=1 SV=1	trmA	41922.2	61.1413	3.40878
P37765	Ribosomal large subunit pseudouridine synthase B OS=Escherichia coli (strain K12) GN=rluB PE=1 SV=2	rluB	32673.4	78.3744	3.40837
P31678	Trehalose-phosphate phosphatase OS=Escherichia coli (strain K12) GN=otsB PE=1 SV=2	otsB	29138.9	86.6964	3.40247
P45568	1-deoxy-D-xylulose 5-phosphate reductoisomerase OS=Escherichia coli (strain K12) GN=dxr PE=1 SV=2	dxr	43341.9	58.2002	3.40183
P0ACL0	Glycerol-3-phosphate regulon repressor OS=Escherichia coli (strain K12) GN=glpR PE=1 SV=1	glpR	28012.4	89.9996	3.40159
P24205	Lipid A biosynthesis (KDO)2-(lauroyl)-lipid IVA acyltransferase OS=Escherichia coli (strain K12) GN=msbB PE=1 SV=1	msbB	37368.3	67.4325	3.40137
P16926	Rod shape-determining protein mreC OS=Escherichia coli (strain K12) GN=mreC PE=3 SV=1	mreC	39487.8	63.7984	3.40127
P75867	Putative Lon protease homolog OS=Escherichia coli (strain K12) GN=ycbZ PE=3 SV=1	ycbZ	65759.2	38.2866	3.401
P36548	N-acetylmuramoyl-L-alanine amidase AmiA OS=Escherichia coli (strain K12) GN=amiA PE=1 SV=1	amiA	31374.9	80.2028	3.40077
P76503	3-ketoacyl-CoA thiolase OS=Escherichia coli (strain K12) GN=fadI PE=1 SV=1	fadI	46483.1	53.9703	3.39945
P77581	Succinylornithine transaminase OS=Escherichia coli (strain K12) GN=astC PE=1 SV=1	astC	43620	57.3238	3.39802
P0AAQ2	Uncharacterized protein yajD OS=Escherichia coli (strain K12) GN=yajD PE=4 SV=1	yajD	13337.4	187.371	3.39777
P0AF52	Putative permease yjcD OS=Escherichia coli (strain K12) GN=yjcD PE=1 SV=1	ghxP	45663.9	54.5502	3.39637
P46118	HTH-type transcriptional regulator hexR OS=Escherichia coli (strain K12) GN=hexR PE=3 SV=2	hexR	31937.4	77.9028	3.39585
P0AED7	Succinyl-diaminopimelate desuccinylase OS=Escherichia coli (strain K12) GN=dapE PE=1 SV=1	dapE	41224.8	60.2015	3.39477
P23827	Ecotin OS=Escherichia coli (strain K12) GN=eco PE=1 SV=1	eco	18162.4	135.861	3.39227
P0AE82	Sensor protein CpxA OS=Escherichia coli (strain K12) GN=cpxA PE=1 SV=1	cpxA	51573.9	47.3785	3.38801
P27833	Lipopolysaccharide biosynthesis protein rffA OS=Escherichia coli (strain K12) GN=rffA PE=3 SV=2	rffA	41856.1	58.1946	3.38664
P60340	tRNA pseudouridine synthase B OS=Escherichia coli (strain K12) GN=truB PE=1 SV=1	truB	35047.1	69.1815	3.38464
P31473	ATPase ravA OS=Escherichia coli (strain K12) GN=ravA PE=1 SV=2	ravA	56335.6	42.8652	3.38289
P36929	Ribosomal RNA small subunit methyltransferase B OS=Escherichia coli (strain K12) GN=rsmB PE=1 SV=2	rsmB	48299	49.8682	3.38176
P25536	Maf-like protein yhdE OS=Escherichia coli (strain K12) GN=yhdE PE=1 SV=1	yhdE	21484.2	111.986	3.38128
P0C0U4	Ribosomal protein S6 modification protein OS=Escherichia coli (strain K12) GN=rimK PE=3 SV=1	rimK	32398	73.6721	3.37782
P22186	Protein MraZ OS=Escherichia coli (strain K12) GN=mraZ PE=3 SV=1	mraZ	17356.9	136.205	3.37367
P27828	UDP-N-acetylglucosamine 2-epimerase OS=Escherichia coli (strain K12) GN=wecB PE=1 SV=2	wecB	42199.9	55.8874	3.37263
P30014	Ribonuclease T OS=Escherichia coli (strain K12) GN=rnt PE=1 SV=1	rnt	23489.6	100.315	3.37224
P77806	Aminotransferase YbdL OS=Escherichia coli (strain K12) GN=ybdL PE=1 SV=1	ybdL	42917.8	54.0356	3.36532
P76594	Uncharacterized protein yfiQ OS=Escherichia coli (strain K12) GN=yfiQ PE=4 SV=1	yfiQ	97908	23.6796	3.36519
P75792	Sugar phosphatase SupH OS=Escherichia coli (strain K12) GN=supH PE=1 SV=1	ybiV	30375.6	76.2033	3.3645
P28249	Protein AsmA OS=Escherichia coli (strain K12) GN=asmA PE=4 SV=2	asmA	68902.1	33.3991	3.36197
P15047	2,3-dihydro-2,3-dihydroxybenzoate dehydrogenase OS=Escherichia coli (strain K12) GN=entA PE=1 SV=1	entA	26215.3	87.6452	3.36128
P32680	Uncharacterized protein yjaG OS=Escherichia coli (strain K12) GN=yjaG PE=4 SV=1	yjaG	22580.1	101.55	3.3604
P16384	tRNA dimethylallyltransferase OS=Escherichia coli (strain K12) GN=miaA PE=1 SV=2	miaA	35025.2	64.7216	3.35543
P0ACY9	Uncharacterized protein yebG OS=Escherichia coli (strain K12) GN=yebG PE=4 SV=1	yebG	10692.3	209.762	3.3508
P02929	Protein tonB OS=Escherichia coli (strain K12) GN=tonB PE=1 SV=2	tonB	26060	86.0114	3.35053
P0C093	HTH-type protein slmA OS=Escherichia coli (strain K12) GN=slmA PE=1 SV=1	slmA	22804.1	97.9405	3.34897
P31475	Uncharacterized HTH-type transcriptional regulator yieP OS=Escherichia coli (strain K12) GN=yieP PE=4 SV=3	yieP	26041.3	85.614	3.34821
P0AC16	Dihydroneopterin aldolase OS=Escherichia coli (strain K12) GN=folB PE=1 SV=1	folB	13593	161.869	3.34248
P0AGI8	Trk system potassium uptake protein trkA OS=Escherichia coli (strain K12) GN=trkA PE=1 SV=1	trkA	50318.4	43.5699	3.34091
P0A948	Ribosomal-protein-alanine acetyltransferase OS=Escherichia coli (strain K12) GN=rimJ PE=1 SV=1	rimJ	22655.3	96.7391	3.34077
P31069	Putative potassium channel protein OS=Escherichia coli (strain K12) GN=kch PE=1 SV=1	kch	46015.2	47.6012	3.34052
P0AFM9	Phage shock protein B OS=Escherichia coli (strain K12) GN=pspB PE=1 SV=1	pspB	8739.6	248.281	3.33643
P0AE22	Class B acid phosphatase OS=Escherichia coli (strain K12) GN=aphA PE=1 SV=1	aphA	26069.2	83.1332	3.3359
P75777	UPF0194 membrane protein ybhG OS=Escherichia coli (strain K12) GN=ybhG PE=3 SV=1	ybhG	36375.6	59.4304	3.33482
P0A6G3	Protein YgaD OS=Escherichia coli (strain K12) GN=ygaD PE=1 SV=1	pncC	17552.7	123.159	3.33481
P37595	Isoaspartyl peptidase OS=Escherichia coli (strain K12) GN=iaaA PE=1 SV=2	iaaA	33354.6	64.7263	3.33424
P17115	Protein gutQ OS=Escherichia coli (strain K12) GN=gutQ PE=3 SV=3	gutQ	33991.6	63.4323	3.33368
P39160	D-mannonate oxidoreductase OS=Escherichia coli (strain K12) GN=uxuB PE=3 SV=1	uxuB	53527.9	40.2412	3.33325
P76128	Probable D,D-dipeptide-binding periplasmic protein ddpA OS=Escherichia coli (strain K12) GN=ddpA PE=2 SV=1	ddpA	57587.2	37.286	3.33187
P76034	Uncharacterized HTH-type transcriptional regulator yciT OS=Escherichia coli (strain K12) GN=yciT PE=4 SV=1	yciT	27567.2	77.8145	3.33145
P76143	Uncharacterized aldolase lsrF OS=Escherichia coli (strain K12) GN=lsrF PE=1 SV=1	lsrF	31854.1	67.1172	3.33
P0AFL6	Exopolyphosphatase OS=Escherichia coli (strain K12) GN=ppx PE=1 SV=2	ppx	58081.2	36.0708	3.32119
P0AD57	Octaprenyl-diphosphate synthase OS=Escherichia coli (strain K12) GN=ispB PE=1 SV=1	ispB	35176.7	59.4369	3.32031
Q46920	NADPH-dependent 7-cyano-7-deazaguanine reductase OS=Escherichia coli (strain K12) GN=queF PE=1 SV=1	queF	32549.3	63.5606	3.31573
P0A9J4	2-dehydropantoate 2-reductase OS=Escherichia coli (strain K12) GN=panE PE=1 SV=1	panE	33831.3	60.9926	3.3146
P25534	2-octaprenyl-6-methoxyphenol hydroxylase OS=Escherichia coli (strain K12) GN=ubiH PE=1 SV=2	ubiH	42243.6	48.8359	3.3145
P0A8R9	HTH-type transcriptional regulator hdfR OS=Escherichia coli (strain K12) GN=hdfR PE=3 SV=1	hdfR	31708.4	65.0383	3.31434
P0A881	Trp operon repressor OS=Escherichia coli (strain K12) GN=trpR PE=1 SV=2	trpR	12329.4	162.739	3.30244
P0AEA8	Siroheme synthase OS=Escherichia coli (strain K12) GN=cysG PE=1 SV=1	cysG	49902	39.6803	3.29669
P0AC51	Zinc uptake regulation protein OS=Escherichia coli (strain K12) GN=zur PE=1 SV=1	zur	19223.6	102.522	3.29465
P04994	Exodeoxyribonuclease 7 large subunit OS=Escherichia coli (strain K12) GN=xseA PE=1 SV=2	xseA	51782.2	37.7674	3.2913
P77737	Oligopeptide transport ATP-binding protein OppF OS=Escherichia coli (strain K12) GN=oppF PE=3 SV=1	oppF	37155.6	52.6287	3.29125
P29012	Alanine racemase, catabolic OS=Escherichia coli (strain K12) GN=dadX PE=2 SV=2	dadX	38801.9	50.3573	3.29092
P0AEJ6	Ethanolamine ammonia-lyase heavy chain OS=Escherichia coli (strain K12) GN=eutB PE=1 SV=1	eutB	49353.6	39.5572	3.29054
Q46939	Probable acetyl-CoA acetyltransferase OS=Escherichia coli (strain K12) GN=yqeF PE=3 SV=2	yqeF	40975.1	47.3978	3.28828
P0A9F1	Transcriptional regulator mntR OS=Escherichia coli (strain K12) GN=mntR PE=1 SV=1	mntR	17611.2	109.653	3.28581
P24202	Mrr restriction system protein OS=Escherichia coli (strain K12) GN=mrr PE=1 SV=1	mrr	33481.2	56.9179	3.28005
P37690	Uncharacterized protein yibP OS=Escherichia coli (strain K12) GN=yibP PE=4 SV=2	envC	46548.4	40.6883	3.27737
P15877	Quinoprotein glucose dehydrogenase OS=Escherichia coli (strain K12) GN=gcd PE=1 SV=3	gcd	86673.8	21.7871	3.27609
P0AD24	UPF0352 protein yejL OS=Escherichia coli (strain K12) GN=yejL PE=1 SV=1	yejL	8265.28	227.184	3.27363
P39285	Uncharacterized mscS family protein yjeP OS=Escherichia coli (strain K12) GN=yjeP PE=3 SV=3	mscM	123872	15.0851	3.27152
P0ADE4	Uncharacterized protein ytfM OS=Escherichia coli (strain K12) GN=ytfM PE=1 SV=1	tamA	64738.1	28.8498	3.2713
P69853	Twin-arginine leader-binding protein dmsD OS=Escherichia coli (strain K12) GN=dmsD PE=1 SV=2	dmsD	23311.7	79.496	3.26792
P0A9U6	HTH-type transcriptional regulator puuR OS=Escherichia coli (strain K12) GN=puuR PE=1 SV=1	puuR	20061.2	90.0914	3.25704
P77285	Electron transport complex protein rnfG OS=Escherichia coli (strain K12) GN=rnfG PE=3 SV=1	rsxG	21880.4	81.9222	3.25346
P75830	Macrolide-specific efflux protein macA OS=Escherichia coli (strain K12) GN=macA PE=1 SV=2	macA	40580.9	44.1118	3.25288
P76046	Uncharacterized protein ycjX OS=Escherichia coli (strain K12) GN=ycjX PE=1 SV=1	ycjX	52558.1	34.0508	3.25277
P0ABF1	Poly(A) polymerase OS=Escherichia coli (strain K12) GN=pcnB PE=1 SV=2	pcnB	53819.1	32.9003	3.24814
P0AAC4	Inner membrane protein YbhL OS=Escherichia coli (strain K12) GN=ybhL PE=1 SV=1	ybhL	25866.7	67.88	3.24448
P0AC75	3-deoxy-D-manno-octulosonic-acid transferase OS=Escherichia coli (strain K12) GN=waaA PE=3 SV=1	waaA	47243.5	37.0863	3.24356
P0AEH3	Protein elaA OS=Escherichia coli (strain K12) GN=elaA PE=3 SV=1	elaA	17390.7	100.732	3.24348
P02918	Penicillin-binding protein 1A OS=Escherichia coli (strain K12) GN=mrcA PE=1 SV=1	mrcA	93559.4	18.6638	3.24209
P63235	Probable glutamate/gamma-aminobutyrate antiporter OS=Escherichia coli (strain K12) GN=gadC PE=1 SV=1	gadC	55022.5	31.7193	3.24186
P33650	Ferrous iron transport protein B OS=Escherichia coli (strain K12) GN=feoB PE=1 SV=1	feoB	84400.8	20.4839	3.23776
P32144	Uncharacterized HTH-type transcriptional regulator yihW OS=Escherichia coli (strain K12) GN=yihW PE=4 SV=2	yihW	28471.7	60.6806	3.23746
P06961	Multifunctional CCA protein OS=Escherichia coli (strain K12) GN=cca PE=1 SV=1	cca	46420	37.184	3.23706
P23930	Apolipoprotein N-acyltransferase OS=Escherichia coli (strain K12) GN=lnt PE=1 SV=1	lnt	57011.2	30.034	3.23357
P0AEF8	Dipeptide transport system permease protein dppB OS=Escherichia coli (strain K12) GN=dppB PE=1 SV=1	dppB	37454.2	45.498	3.23149
P75931	Virulence factor mviM homolog OS=Escherichia coli (strain K12) GN=mviM PE=1 SV=1	yceM	33642.2	50.2148	3.22772
P0C0K3	Protein rdoA OS=Escherichia coli (strain K12) GN=rdoA PE=1 SV=1	rdoA	38078.1	44.0849	3.22496
P25552	Guanosine-5'-triphosphate,3'-diphosphate pyrophosphatase OS=Escherichia coli (strain K12) GN=gppA PE=1 SV=3	gppA	54818.6	30.1703	3.21851
P12295	Uracil-DNA glycosylase OS=Escherichia coli (strain K12) GN=ung PE=1 SV=2	ung	25659.2	64.4489	3.21846
P0A951	Spermidine N(1)-acetyltransferase OS=Escherichia coli (strain K12) GN=speG PE=1 SV=2	speG	21855.1	75.4482	3.2172
P32157	Protein yiiM OS=Escherichia coli (strain K12) GN=yiiM PE=1 SV=2	yiiM	25308.7	65.1232	3.217
P0AFJ1	Protein phnA OS=Escherichia coli (strain K12) GN=phnA PE=4 SV=1	phnA	12319	133.727	3.21679
P24554	DNA repair protein radA OS=Escherichia coli (strain K12) GN=radA PE=3 SV=1	radA	49422.6	33.1866	3.21489
P0ABV6	Protein tolR OS=Escherichia coli (strain K12) GN=tolR PE=1 SV=1	tolR	15355.4	105.995	3.21154
P28634	UPF0066 protein yaeB OS=Escherichia coli (strain K12) GN=yaeB PE=1 SV=2	tsaA	26327.7	61.6593	3.21041
P76235	UPF0229 protein yeaH OS=Escherichia coli (strain K12) GN=yeaH PE=3 SV=1	yeaH	49343.8	32.7599	3.20858
Q47147	Putative glutamine amidotransferase yafJ OS=Escherichia coli (strain K12) GN=yafJ PE=4 SV=1	yafJ	28599.2	56.3436	3.2072
P0ACL2	Exu regulon transcriptional regulator OS=Escherichia coli (strain K12) GN=exuR PE=4 SV=1	exuR	29798.9	53.2297	3.20035
P22634	Glutamate racemase OS=Escherichia coli (strain K12) GN=murI PE=1 SV=2	murI	30964.2	50.7721	3.19649
P27247	Phosphate acyltransferase OS=Escherichia coli (strain K12) GN=plsX PE=1 SV=2	plsX	38172.5	41.1498	3.19612
P0ADP2	Uncharacterized protein yigI OS=Escherichia coli (strain K12) GN=yigI PE=4 SV=1	yigI	17133.8	91.6169	3.19583
P63386	Probable phospholipid import ATP-binding protein MlaF OS=Escherichia coli (strain K12) GN=mlaF PE=1 SV=1	mlaF	29060.1	53.2409	3.18954
P0A8Z3	Acyl-CoA thioester hydrolase YbgC OS=Escherichia coli (strain K12) GN=ybgC PE=1 SV=1	ybgC	15533.9	98.9832	3.18684
P37750	Putative lipopolysaccharide biosynthesis O-acetyl transferase wbbJ OS=Escherichia coli (strain K12) GN=wbbJ PE=3 SV=2	wbbJ	21643.4	70.7938	3.18532
P27305	Glutamyl-Q tRNA(Asp) synthetase OS=Escherichia coli (strain K12) GN=gluQ PE=1 SV=6	gluQ	34827.9	43.7287	3.18269
P37645	Uncharacterized protein yhjG OS=Escherichia coli (strain K12) GN=yhjG PE=4 SV=3	yhjG	74393.2	20.4405	3.18202
P13458	Nuclease sbcCD subunit C OS=Escherichia coli (strain K12) GN=sbcC PE=1 SV=1	sbcC	118631	12.7713	3.18043
P64588	Uncharacterized protein yqjI OS=Escherichia coli (strain K12) GN=yqjI PE=4 SV=1	yqjI	23368.6	63.8179	3.17357
P76550	Uncharacterized protein yffS OS=Escherichia coli (strain K12) GN=yffS PE=4 SV=2	yffS	29714.1	49.8935	3.17101
P21338	Ribonuclease I OS=Escherichia coli (strain K12) GN=rna PE=1 SV=1	rna	29580.7	49.909	3.16919
P67826	Copper homeostasis protein CutC OS=Escherichia coli (strain K12) GN=cutC PE=3 SV=1	cutC	26726.4	54.5075	3.1634
P75954	Probable L,D-transpeptidase YcfS OS=Escherichia coli (strain K12) GN=ycfS PE=1 SV=1	ycfS	34596.1	42.077	3.16307
P75820	N-acetylmuramoyl-L-alanine amidase AmiD OS=Escherichia coli (strain K12) GN=amiD PE=1 SV=1	amiD	31035.1	46.7423	3.16156
P08373	UDP-N-acetylenolpyruvoylglucosamine reductase OS=Escherichia coli (strain K12) GN=murB PE=1 SV=1	murB	37809.3	38.202	3.15968
P0AEQ6	Glutamine transport system permease protein glnP OS=Escherichia coli (strain K12) GN=glnP PE=1 SV=1	glnP	24330.5	58.9473	3.15662
P77791	Maltose O-acetyltransferase OS=Escherichia coli (strain K12) GN=maa PE=1 SV=3	maa	20065.2	71.3033	3.15555
P77475	Phosphatase YqaB OS=Escherichia coli (strain K12) GN=yqaB PE=1 SV=1	yqaB	20748.5	68.7199	3.15407
P0AA99	Putative L,D-transpeptidase YafK OS=Escherichia coli (strain K12) GN=yafK PE=3 SV=1	yafK	27985.1	50.8532	3.15325
P0ACM2	Uncharacterized HTH-type transcriptional regulator ydfH OS=Escherichia coli (strain K12) GN=ydfH PE=1 SV=1	ydfH	26530.5	53.504	3.15213
P0ACL9	Pyruvate dehydrogenase complex repressor OS=Escherichia coli (strain K12) GN=pdhR PE=1 SV=1	pdhR	29389.4	48.0216	3.14963
P0A901	Outer membrane lipoprotein blc OS=Escherichia coli (strain K12) GN=blc PE=1 SV=1	blc	19821.1	70.7931	3.14712
P00926	D-serine dehydratase OS=Escherichia coli (strain K12) GN=dsdA PE=1 SV=3	dsdA	47852.1	29.1534	3.14459
P51025	S-formylglutathione hydrolase frmB OS=Escherichia coli (strain K12) GN=frmB PE=1 SV=2	frmB	31386.3	44.3869	3.144
P0A9S5	Glycerol dehydrogenase OS=Escherichia coli (strain K12) GN=gldA PE=1 SV=1	gldA	38669.7	35.5241	3.13789
P76055	tRNA 2-thiocytidine biosynthesis protein TtcA OS=Escherichia coli (strain K12) GN=ttcA PE=1 SV=1	ttcA	35520	37.8606	3.12866
P0A8E5	UPF0231 protein yacL OS=Escherichia coli (strain K12) GN=yacL PE=3 SV=1	yacL	13914.5	95.0661	3.12149
P37005	Uncharacterized tRNA/rRNA methyltransferase LasT OS=Escherichia coli (strain K12) GN=lasT PE=3 SV=2	lasT	25225.1	52.363	3.12086
Q47150	Antitoxin DinJ OS=Escherichia coli (strain K12) GN=dinJ PE=1 SV=1	dinJ	9382	138.493	3.11372
P0A7Y8	Ribonuclease P protein component OS=Escherichia coli (strain K12) GN=rnpA PE=3 SV=1	rnpA	13762.7	94.2568	3.11301
Q46893	2-C-methyl-D-erythritol 4-phosphate cytidylyltransferase OS=Escherichia coli (strain K12) GN=ispD PE=1 SV=3	ispD	25703.2	50.3619	3.11209
P25740	Lipopolysaccharide core biosynthesis protein rfaG OS=Escherichia coli (strain K12) GN=rfaG PE=1 SV=1	rfaG	42239.5	30.595	3.11137
P10441	Lipid-A-disaccharide synthase OS=Escherichia coli (strain K12) GN=lpxB PE=1 SV=2	lpxB	42337.2	30.4909	3.11089
P05637	Bis(5'-nucleosyl)-tetraphosphatase [symmetrical] OS=Escherichia coli (strain K12) GN=apaH PE=1 SV=2	apaH	31258.7	40.8544	3.10621
P26648	Protein SufI OS=Escherichia coli (strain K12) GN=sufI PE=1 SV=2	ftsP	51807.5	24.5872	3.1051
P39280	Uncharacterized KamA family protein YjeK OS=Escherichia coli (strain K12) GN=yjeK PE=3 SV=1	epmB	38707.2	32.8599	3.10446
P24173	Lipopolysaccharide heptosyltransferase 1 OS=Escherichia coli (strain K12) GN=rfaC PE=1 SV=1	rfaC	35503.7	35.7241	3.10323
P0A7H6	Recombination protein recR OS=Escherichia coli (strain K12) GN=recR PE=3 SV=1	recR	21930.9	57.8054	3.10302
P76149	Aldehyde dehydrogenase-like protein yneI OS=Escherichia coli (strain K12) GN=yneI PE=1 SV=2	sad	49668.2	25.5214	3.10298
P0A8C1	UPF0145 protein ybjQ OS=Escherichia coli (strain K12) GN=ybjQ PE=1 SV=1	ybjQ	11411.8	110.351	3.10013
P0AB10	Uncharacterized lipoprotein ymbA OS=Escherichia coli (strain K12) GN=ymbA PE=4 SV=2	ymbA	20603.6	60.6864	3.09704
P0ADV9	Lipopolysaccharide export system protein lptC OS=Escherichia coli (strain K12) GN=lptC PE=1 SV=1	lptC	21671.1	57.6148	3.09642
P0AA91	Uncharacterized lipoprotein yeaY OS=Escherichia coli (strain K12) GN=yeaY PE=4 SV=1	yeaY	20889.8	59.6165	3.0953
P0A8B2	UPF0115 protein yfcN OS=Escherichia coli (strain K12) GN=yfcN PE=3 SV=1	yfcN	20982	59.2736	3.09471
P10902	L-aspartate oxidase OS=Escherichia coli (strain K12) GN=nadB PE=1 SV=4	nadB	60281.4	20.621	3.09449
P36771	Probable HTH-type transcriptional regulator lrhA OS=Escherichia coli (strain K12) GN=lrhA PE=4 SV=2	lrhA	34553.7	35.9203	3.09383
P0A761	Putative N-acetylmannosamine-6-phosphate 2-epimerase OS=Escherichia coli (strain K12) GN=nanE PE=1 SV=1	nanE	24040.5	51.4306	3.09216
P78067	Thiosulfate sulfurtransferase YnjE OS=Escherichia coli (strain K12) GN=ynjE PE=1 SV=2	ynjE	48180.1	25.493	3.08929
P0A944	Ribosomal-protein-alanine acetyltransferase OS=Escherichia coli (strain K12) GN=rimI PE=3 SV=1	rimI	16581.4	73.4988	3.0859
P31801	Calcium/proton antiporter OS=Escherichia coli (strain K12) GN=chaA PE=1 SV=1	chaA	39125.1	31.0703	3.0848
P64612	Uncharacterized protein YhcM OS=Escherichia coli (strain K12) GN=yhcM PE=1 SV=1	zapE	43018	28.1495	3.08312
P06616	GTPase Era OS=Escherichia coli (strain K12) GN=era PE=1 SV=2	era	33770.8	35.6399	3.08048
P0AFS3	Dihydrofolate reductase folM OS=Escherichia coli (strain K12) GN=folM PE=1 SV=1	folM	26313.6	45.4171	3.0774
P23331	Thymidine kinase OS=Escherichia coli (strain K12) GN=tdk PE=3 SV=1	tdk	23423.7	50.9413	3.07672
P75809	Phosphatase YbjI OS=Escherichia coli (strain K12) GN=ybjI PE=1 SV=3	ybjI	30159.1	39.5249	3.07629
P0AAS0	Inner membrane protein ylaC OS=Escherichia coli (strain K12) GN=ylaC PE=1 SV=2	ylaC	18237.5	65.3588	3.07627
P0A8R7	UPF0283 membrane protein ycjF OS=Escherichia coli (strain K12) GN=ycjF PE=1 SV=1	ycjF	39349.4	29.916	3.07084
P36553	Coproporphyrinogen-III oxidase, aerobic OS=Escherichia coli (strain K12) GN=hemF PE=1 SV=1	hemF	34282.8	34.1444	3.0684
P0AG24	Bifunctional (p)ppGpp synthase/hydrolase SpoT OS=Escherichia coli (strain K12) GN=spoT PE=1 SV=1	spoT	79274.2	14.7522	3.06799
P27838	Protein CyaY OS=Escherichia coli (strain K12) GN=cyaY PE=1 SV=1	cyaY	12205.8	95.4794	3.06648
P0AB43	UPF0745 protein YcgL OS=Escherichia coli (strain K12) GN=ycgL PE=1 SV=2	ycgL	11221.8	103.73	3.06597
P31680	DnaJ-like protein djlA OS=Escherichia coli (strain K12) GN=djlA PE=1 SV=1	djlA	30541.5	37.7369	3.06166
P0AC30	Cell division protein ftsX OS=Escherichia coli (strain K12) GN=ftsX PE=1 SV=1	ftsX	38501.3	29.8801	3.06086
P33667	tRNA 2-selenouridine synthase OS=Escherichia coli (strain K12) GN=selU PE=1 SV=2	selU	41066.8	27.9924	3.06053
P27830	dTDP-glucose 4,6-dehydratase 2 OS=Escherichia coli (strain K12) GN=rffG PE=1 SV=3	rffG	39710.9	28.9271	3.06021
P0ACT6	HTH-type transcriptional regulator uidR OS=Escherichia coli (strain K12) GN=uidR PE=4 SV=1	uidR	21767	52.756	3.06007
P0A915	Outer membrane protein W OS=Escherichia coli (strain K12) GN=ompW PE=1 SV=1	ompW	22895.3	49.9934	3.05866
P64499	Uncharacterized protein yebO OS=Escherichia coli (strain K12) GN=yebO PE=4 SV=1	yebO	10767.8	105.388	3.05492
P77150	Pyridoxamine kinase OS=Escherichia coli (strain K12) GN=pdxY PE=1 SV=3	pdxY	31284.1	36.0185	3.05185
P36672	PTS system trehalose-specific EIIBC component OS=Escherichia coli (strain K12) GN=treB PE=1 SV=4	treB	51029.3	22.0056	3.05035
P76256	M22 peptidase homolog yeaZ OS=Escherichia coli (strain K12) GN=yeaZ PE=1 SV=1	tsaB	25146.7	44.3647	3.04752
P24188	UPF0176 protein yceA OS=Escherichia coli (strain K12) GN=yceA PE=2 SV=2	yceA	39737.5	28.0239	3.04673
Q46927	Uncharacterized protein ygdL OS=Escherichia coli (strain K12) GN=ygdL PE=3 SV=1	ygdL	28525.6	39.0326	3.04666
P0A9H7	Cyclopropane-fatty-acyl-phospholipid synthase OS=Escherichia coli (strain K12) GN=cfa PE=1 SV=2	cfa	43862.7	25.3439	3.04597
P75728	2-octaprenyl-3-methyl-6-methoxy-1,4-benzoquinol hydroxylase OS=Escherichia coli (strain K12) GN=ubiF PE=1 SV=1	ubiF	42908	25.8139	3.04439
P26647	1-acyl-sn-glycerol-3-phosphate acyltransferase OS=Escherichia coli (strain K12) GN=plsC PE=1 SV=1	plsC	27417.5	40.1061	3.04124
P0A9T8	Uncharacterized ABC transporter ATP-binding protein YbbA OS=Escherichia coli (strain K12) GN=ybbA PE=3 SV=1	ybbA	24499.8	44.8167	3.0406
P64636	Uncharacterized protein yrfG OS=Escherichia coli (strain K12) GN=yrfG PE=4 SV=1	yrfG	25364.6	43.2129	3.03984
P11071	Isocitrate dehydrogenase kinase/phosphatase OS=Escherichia coli (strain K12) GN=aceK PE=1 SV=2	aceK	67637.4	16.1487	3.03833
P0ACM5	Uncharacterized HTH-type transcriptional regulator yegW OS=Escherichia coli (strain K12) GN=yegW PE=1 SV=1	yegW	28241.7	38.6441	3.03797
P33913	Uncharacterized protein yejA OS=Escherichia coli (strain K12) GN=yejA PE=4 SV=3	yejA	69607.2	15.5334	3.03392
P30843	Transcriptional regulatory protein BasR OS=Escherichia coli (strain K12) GN=basR PE=2 SV=3	basR	24997.1	42.7412	3.02874
P77615	Uncharacterized HTH-type transcriptional regulator ycjW OS=Escherichia coli (strain K12) GN=ycjW PE=1 SV=1	ycjW	36093.7	29.5355	3.02778
P0AC23	Probable formate transporter 1 OS=Escherichia coli (strain K12) GN=focA PE=1 SV=1	focA	30951.9	34.3623	3.02677
P39396	Inner membrane protein YjiY OS=Escherichia coli (strain K12) GN=yjiY PE=1 SV=2	yjiY	77255.2	13.6784	3.02396
P0AFP4	Uncharacterized oxidoreductase ybbO OS=Escherichia coli (strain K12) GN=ybbO PE=3 SV=1	ybbO	29373.1	35.8681	3.02266
P76539	Acetyltransferase YpeA OS=Escherichia coli (strain K12) GN=ypeA PE=3 SV=2	ypeA	16283.1	64.6852	3.02254
P76389	UPF0053 protein yegH OS=Escherichia coli (strain K12) GN=yegH PE=3 SV=2	yegH	59394.4	17.7014	3.02175
P76053	Uncharacterized protein ydaL OS=Escherichia coli (strain K12) GN=ydaL PE=4 SV=1	ydaL	21481.1	48.9438	3.02175
P0A7Q1	50S ribosomal protein L35 OS=Escherichia coli (strain K12) GN=rpmI PE=1 SV=2	rpmI	7266.26	143.845	3.0192
P23367	DNA mismatch repair protein mutL OS=Escherichia coli (strain K12) GN=mutL PE=1 SV=2	mutL	67863.7	15.3896	3.01887
P51024	Uncharacterized protein yaiL OS=Escherichia coli (strain K12) GN=yaiL PE=4 SV=2	yaiL	19892.6	52.4783	3.01867
P0ABQ2	2-hydroxy-3-oxopropionate reductase OS=Escherichia coli (strain K12) GN=garR PE=1 SV=1	garR	30389.8	34.3093	3.01814
P0AG03	3-octaprenyl-4-hydroxybenzoate carboxy-lyase OS=Escherichia coli (strain K12) GN=ubiX PE=3 SV=1	ubiX	20664	50.3773	3.01745
P76491	5'-nucleotidase yfbR OS=Escherichia coli (strain K12) GN=yfbR PE=1 SV=1	yfbR	22675.6	45.6414	3.01492
P30744	L-serine dehydratase 2 OS=Escherichia coli (strain K12) GN=sdaB PE=1 SV=2	sdaB	48703.5	21.2006	3.01391
P0AD21	Uncharacterized protein yejG OS=Escherichia coli (strain K12) GN=yejG PE=4 SV=1	yejG	12499.1	82.5069	3.01337
P0A6I6	Phosphopantetheine adenylyltransferase OS=Escherichia coli (strain K12) GN=coaD PE=1 SV=1	coaD	17807.1	57.6915	3.01171
P31460	Galactonate operon transcriptional repressor OS=Escherichia coli (strain K12) GN=dgoR PE=4 SV=4	dgoR	26045.3	38.8912	3.00558
P45530	Protein tusB OS=Escherichia coli (strain K12) GN=tusB PE=1 SV=1	tusB	10693.6	94.5092	3.0046
P37642	Inner membrane protein yhjD OS=Escherichia coli (strain K12) GN=yhjD PE=1 SV=1	yhjD	37869.2	26.5874	3.00296
P0AD70	Penicillin-binding protein AmpH OS=Escherichia coli (strain K12) GN=ampH PE=1 SV=1	ampH	41804.3	24.0725	3.00274
P0A9F9	HTH-type transcriptional regulator metR OS=Escherichia coli (strain K12) GN=metR PE=4 SV=1	metR	35588.6	28.1157	3.00026
P0AFH2	Oligopeptide transport system permease protein oppB OS=Escherichia coli (strain K12) GN=oppB PE=1 SV=1	oppB	33403.2	29.8532	2.99878
P19934	Protein tolA OS=Escherichia coli (strain K12) GN=tolA PE=1 SV=1	tolA	43112.5	23.1198	2.99859
P07822	Iron(3+)-hydroxamate-binding protein fhuD OS=Escherichia coli (strain K12) GN=fhuD PE=1 SV=3	fhuD	32959	30.0993	2.99653
P75782	Ribosomal RNA large subunit methyltransferase F OS=Escherichia coli (strain K12) GN=rlmF PE=1 SV=2	rlmF	34186.5	28.6815	2.99146
P0A6W3	Phospho-N-acetylmuramoyl-pentapeptide-transferase OS=Escherichia coli (strain K12) GN=mraY PE=1 SV=1	mraY	39830.6	24.5335	2.98997
P07649	tRNA pseudouridine synthase A OS=Escherichia coli (strain K12) GN=truA PE=1 SV=1	truA	30362.5	32.014	2.98768
P16525	DNA replication terminus site-binding protein OS=Escherichia coli (strain K12) GN=tus PE=1 SV=1	tus	35743.1	27.1676	2.98724
P76537	Uncharacterized protein yfeY OS=Escherichia coli (strain K12) GN=yfeY PE=1 SV=1	yfeY	20866.1	46.3284	2.98529
P0ACK5	Deoxyribose operon repressor OS=Escherichia coli (strain K12) GN=deoR PE=1 SV=1	deoR	28511.6	33.9013	2.98524
P52119	UPF0125 protein yfjF OS=Escherichia coli (strain K12) GN=yfjF PE=1 SV=1	ratB	10764.8	89.3512	2.98311
P0AEF0	DNA replication protein dnaC OS=Escherichia coli (strain K12) GN=dnaC PE=1 SV=1	dnaC	27899.1	34.3881	2.982
P76272	Uncharacterized protein yebT OS=Escherichia coli (strain K12) GN=yebT PE=1 SV=2	yebT	94893.8	10.0952	2.98135
P39452	Ribonucleoside-diphosphate reductase 2 subunit alpha OS=Escherichia coli (strain K12) GN=nrdE PE=3 SV=3	nrdE	80410.3	11.9009	2.98089
P0AFK2	Nicotinamide riboside transporter pnuC OS=Escherichia coli (strain K12) GN=pnuC PE=1 SV=1	pnuC	26960.3	35.4018	2.97975
P33030	Uncharacterized protein YeiR OS=Escherichia coli (strain K12) GN=yeiR PE=3 SV=2	yeiR	36072.9	26.3611	2.97814
P32176	Formate dehydrogenase-O major subunit OS=Escherichia coli (strain K12) GN=fdoG PE=1 SV=5	fdoG	112549	8.43891	2.97763
P0ACE3	Hemolysin expression-modulating protein OS=Escherichia coli (strain K12) GN=hha PE=1 SV=1	hha	8604.46	110.352	2.9775
P0A8I1	Putative Holliday junction resolvase OS=Escherichia coli (strain K12) GN=yqgF PE=1 SV=1	yqgF	15158.9	62.3583	2.97556
P12282	Sulfur carrier protein moaD adenylyltransferase OS=Escherichia coli (strain K12) GN=moeB PE=1 SV=1	moeB	26683.4	35.3474	2.9746
Q47622	Peptide transport periplasmic protein sapA OS=Escherichia coli (strain K12) GN=sapA PE=3 SV=1	sapA	61508.4	15.2941	2.97346
P0AFB5	Nitrogen regulation protein NR(II) OS=Escherichia coli (strain K12) GN=glnL PE=1 SV=1	glnL	38514.3	24.3589	2.97228
P41052	Membrane-bound lytic murein transglycosylase B OS=Escherichia coli (strain K12) GN=mltB PE=1 SV=1	mltB	40212.2	23.221	2.97024
P77279	Uncharacterized ABC transporter ATP-binding protein YbbL OS=Escherichia coli (strain K12) GN=ybbL PE=1 SV=1	fetA	25348.1	36.7115	2.96875
P50456	Protein mlc OS=Escherichia coli (strain K12) GN=mlc PE=1 SV=2	mlc	44270.3	21.0051	2.96844
P0A6I9	Dephospho-CoA kinase OS=Escherichia coli (strain K12) GN=coaE PE=1 SV=1	coaE	22589.9	40.9985	2.96668
P0AF03	Molybdopterin adenylyltransferase OS=Escherichia coli (strain K12) GN=mog PE=1 SV=1	mog	21191	43.6182	2.96582
P08245	Uncharacterized protein yciH OS=Escherichia coli (strain K12) GN=yciH PE=1 SV=1	yciH	11371.1	81.2235	2.96548
P05041	Para-aminobenzoate synthase component 1 OS=Escherichia coli (strain K12) GN=pabB PE=1 SV=1	pabB	50919.6	17.9349	2.96058
P0ADC3	Lipoprotein-releasing system transmembrane protein lolC OS=Escherichia coli (strain K12) GN=lolC PE=1 SV=1	lolC	43217.9	21.0787	2.95951
P0AED9	DNA-cytosine methyltransferase OS=Escherichia coli (strain K12) GN=dcm PE=1 SV=1	dcm	53413.3	16.9743	2.95744
P68567	UPF0341 protein yhiQ OS=Escherichia coli (strain K12) GN=yhiQ PE=1 SV=1	rsmJ	26914.2	33.1712	2.95074
P0AFK6	Spermidine/putrescine transport system permease protein potC OS=Escherichia coli (strain K12) GN=potC PE=3 SV=1	potC	29073.7	30.5955	2.94916
P0AD68	Peptidoglycan synthase ftsI OS=Escherichia coli (strain K12) GN=ftsI PE=1 SV=1	ftsI	63819.5	13.7346	2.94277
P0AAH8	Peptide transport system ATP-binding protein SapF OS=Escherichia coli (strain K12) GN=sapF PE=1 SV=1	sapF	30533.1	28.6088	2.94127
P0ACI6	Regulatory protein AsnC OS=Escherichia coli (strain K12) GN=asnC PE=1 SV=1	asnC	16858.9	51.8099	2.94124
P08956	Type I restriction enzyme EcoKI R protein OS=Escherichia coli (strain K12) GN=hsdR PE=3 SV=3	hsdR	133994	6.50627	2.94042
P0AE70	mRNA interferase MazF OS=Escherichia coli (strain K12) GN=mazF PE=1 SV=1	mazF	12072.2	71.7854	2.93782
P04949	Flagellin OS=Escherichia coli (strain K12) GN=fliC PE=1 SV=2	fliC	51246.6	16.7846	2.93458
P25535	Protein visC OS=Escherichia coli (strain K12) GN=visC PE=3 SV=2	ubiI	44198.8	19.4502	2.93433
P0A8N7	Uncharacterized protein YjeA OS=Escherichia coli (strain K12) GN=poxA PE=1 SV=1	poxA	36934.4	23.0231	2.92959
P0ADX9	Ribosomal RNA small subunit methyltransferase D OS=Escherichia coli (strain K12) GN=rsmD PE=1 SV=1	rsmD	21646.2	38.8642	2.92493
P0A8Y1	Pyrimidine 5'-nucleotidase YjjG OS=Escherichia coli (strain K12) GN=yjjG PE=1 SV=1	yjjG	25266.6	33.0997	2.92237
P76234	Uncharacterized protein yeaE OS=Escherichia coli (strain K12) GN=yeaE PE=4 SV=1	yeaE	30948.8	26.8002	2.91878
P27278	Trifunctional NAD biosynthesis/regulator protein NadR OS=Escherichia coli (strain K12) GN=nadR PE=1 SV=2	nadR	47297.8	17.5298	2.91862
P61887	Glucose-1-phosphate thymidylyltransferase 2 OS=Escherichia coli (strain K12) GN=rmlA2 PE=1 SV=1	rmlA	32695.8	25.3448	2.91838
P0AFQ7	Uncharacterized deoxyribonuclease ycfH OS=Escherichia coli (strain K12) GN=ycfH PE=1 SV=1	ycfH	29772.1	27.661	2.91568
P0A9W0	HTH-type transcriptional regulator ulaR OS=Escherichia coli (strain K12) GN=ulaR PE=1 SV=1	ulaR	27566.3	29.7025	2.91317
P0AEW6	Inosine-guanosine kinase OS=Escherichia coli (strain K12) GN=gsk PE=1 SV=1	gsk	48400.1	16.7228	2.90815
P09549	Protein dedD OS=Escherichia coli (strain K12) GN=dedD PE=4 SV=2	dedD	22906.2	35.331	2.90811
P10442	Ribonuclease HII OS=Escherichia coli (strain K12) GN=rnhB PE=1 SV=2	rnhB	21494.4	37.3634	2.90477
P77569	Mhp operon transcriptional activator OS=Escherichia coli (strain K12) GN=mhpR PE=4 SV=2	mhpR	31284.4	25.4691	2.90134
P06710	DNA polymerase III subunit tau OS=Escherichia coli (strain K12) GN=dnaX PE=1 SV=1	dnaX	71075.4	11.1904	2.90056
P0AF63	HTH-type transcriptional repressor nsrR OS=Escherichia coli (strain K12) GN=nsrR PE=1 SV=1	nsrR	15565.1	50.9479	2.89928
P0AGA6	Transcriptional regulatory protein uhpA OS=Escherichia coli (strain K12) GN=uhpA PE=1 SV=1	uhpA	20857.9	37.173	2.8895
P75745	Uncharacterized protein ybgK OS=Escherichia coli (strain K12) GN=ybgK PE=4 SV=1	ybgK	34346.5	22.4912	2.8879
P77398	Bifunctional polymyxin resistance protein ArnA OS=Escherichia coli (strain K12) GN=arnA PE=1 SV=1	arnA	74224.1	10.2868	2.88282
P77690	UDP-4-amino-4-deoxy-L-arabinose--oxoglutarate aminotransferase OS=Escherichia coli (strain K12) GN=arnB PE=1 SV=2	arnB	41605.5	18.0676	2.87605
P75713	Uncharacterized protein ylbA OS=Escherichia coli (strain K12) GN=ylbA PE=1 SV=1	ylbA	28694.1	25.7865	2.86919
P60472	Undecaprenyl pyrophosphate synthase OS=Escherichia coli (strain K12) GN=uppS PE=1 SV=1	uppS	28408.4	26.021	2.86877
P77454	Glutaminase 1 OS=Escherichia coli (strain K12) GN=glsA1 PE=1 SV=1	glsA	32864.5	22.2834	2.86471
P05719	Type-1 restriction enzyme EcoKI specificity protein OS=Escherichia coli (strain K12) GN=hsdS PE=1 SV=1	hsdS	51345.4	14.2298	2.8637
P0AA41	tRNA pseudouridine synthase C OS=Escherichia coli (strain K12) GN=truC PE=1 SV=1	truC	29629.2	24.52	2.86124
P0AAT2	Uncharacterized protein ybdF OS=Escherichia coli (strain K12) GN=ybdF PE=4 SV=1	ybdF	14023.4	51.5336	2.85894
P33940	Malate:quinone oxidoreductase OS=Escherichia coli (strain K12) GN=mqo PE=1 SV=2	mqo	60173.8	11.9973	2.85849
P0A8J2	Primosomal protein 1 OS=Escherichia coli (strain K12) GN=dnaT PE=1 SV=2	dnaT	19425	37.0635	2.85731
P0AFE8	NADH-quinone oxidoreductase subunit M OS=Escherichia coli (strain K12) GN=nuoM PE=1 SV=1	nuoM	56468.8	12.7147	2.85611
P0ACS7	HTH-type transcriptional regulator rpiR OS=Escherichia coli (strain K12) GN=rpiR PE=1 SV=1	rpiR	32323.6	21.7768	2.84751
P0ADP7	Uncharacterized protein yigP OS=Escherichia coli (strain K12) GN=yigP PE=1 SV=1	yigP	22120.8	31.5479	2.84377
P65294	Uncharacterized lipoprotein ygdR OS=Escherichia coli (strain K12) GN=ygdR PE=1 SV=1	ygdR	7853.83	87.4632	2.83691
P0ABS5	DNA primase OS=Escherichia coli (strain K12) GN=dnaG PE=1 SV=1	dnaG	65505.3	10.4396	2.83496
P0ABJ3	Cytochrome o ubiquinol oxidase subunit 3 OS=Escherichia coli (strain K12) GN=cyoC PE=1 SV=1	cyoC	22589.5	30.0152	2.83125
P33355	Uncharacterized protein yehS OS=Escherichia coli (strain K12) GN=yehS PE=4 SV=1	yehS	17943.5	37.4133	2.82693
P0A8Z0	Acyl-CoA thioester hydrolase YciA OS=Escherichia coli (strain K12) GN=yciA PE=3 SV=1	yciA	14203.3	46.7112	2.82181
P0A935	Membrane-bound lytic murein transglycosylase A OS=Escherichia coli (strain K12) GN=mltA PE=1 SV=1	mltA	40367.1	16.3943	2.82072
P29013	Uncharacterized protein ycgB OS=Escherichia coli (strain K12) GN=ycgB PE=4 SV=2	ycgB	60757	10.8761	2.82007
P0AFW0	Transcriptional activator rfaH OS=Escherichia coli (strain K12) GN=rfaH PE=1 SV=1	rfaH	18310.6	35.942	2.8183
P76104	Uncharacterized protease ydcP OS=Escherichia coli (strain K12) GN=ydcP PE=1 SV=2	ydcP	72638.3	8.98869	2.81486
P0AB58	Uncharacterized protein yciM OS=Escherichia coli (strain K12) GN=yciM PE=4 SV=1	yciM	44484.5	14.6143	2.81299
P77611	Electron transport complex protein rnfC OS=Escherichia coli (strain K12) GN=rnfC PE=3 SV=1	rsxC	80103.9	8.09512	2.81188
P64599	Uncharacterized protein yhbT OS=Escherichia coli (strain K12) GN=yhbT PE=1 SV=1	yhbT	19641.3	32.9166	2.81058
P77526	Probable disulfide bond reductase yfcG OS=Escherichia coli (strain K12) GN=yfcG PE=1 SV=1	yfcG	24482.6	26.3659	2.8099
P06720	Alpha-galactosidase OS=Escherichia coli (strain K12) GN=melA PE=1 SV=1	melA	50606.2	12.6695	2.80696
P76502	Phosphohistidine phosphatase sixA OS=Escherichia coli (strain K12) GN=sixA PE=1 SV=1	sixA	17178.6	36.9272	2.80233
P69908	Glutamate decarboxylase alpha OS=Escherichia coli (strain K12) GN=gadA PE=1 SV=1	gadA	52633.1	11.9159	2.79739
P64423	Zinc transport protein ZntB OS=Escherichia coli (strain K12) GN=zntB PE=1 SV=1	zntB	36570.6	17.0266	2.79426
P15082	Glucitol operon repressor OS=Escherichia coli (strain K12) GN=srlR PE=2 SV=1	srlR	28200.4	21.8151	2.78901
P21420	Putative outer membrane porin protein nmpC OS=Escherichia coli (strain K12) GN=nmpC PE=5 SV=2	nmpC	40259.4	14.7927	2.77491
P0AA53	Protein QmcA OS=Escherichia coli (strain K12) GN=qmcA PE=1 SV=1	qmcA	33703.7	17.6316	2.77397
P0A921	Phospholipase A1 OS=Escherichia coli (strain K12) GN=pldA PE=1 SV=1	pldA	33124.2	17.9007	2.77302
P77721	Uncharacterized HTH-type transcriptional regulator ydjF OS=Escherichia coli (strain K12) GN=ydjF PE=1 SV=1	ydjF	28225.7	20.9056	2.77091
P37631	Uncharacterized protein yhiN OS=Escherichia coli (strain K12) GN=yhiN PE=4 SV=3	yhiN	43695.4	13.4754	2.76998
P0A6M2	Disulfide bond formation protein B OS=Escherichia coli (strain K12) GN=dsbB PE=1 SV=1	dsbB	20110.6	29.0794	2.76701
P06709	Bifunctional protein BirA OS=Escherichia coli (strain K12) GN=birA PE=1 SV=1	birA	35271.8	16.5454	2.76611
P0A8D3	UPF0178 protein yaiI OS=Escherichia coli (strain K12) GN=yaiI PE=1 SV=1	yaiI	16940.7	34.1758	2.76265
P0A8I8	Ribosomal RNA large subunit methyltransferase H OS=Escherichia coli (strain K12) GN=rlmH PE=1 SV=1	rlmH	17312.1	33.2387	2.76
P31119	Bifunctional protein aas OS=Escherichia coli (strain K12) GN=aas PE=1 SV=2	aas	80630.6	6.98562	2.7507
P10443	DNA polymerase III subunit alpha OS=Escherichia coli (strain K12) GN=dnaE PE=1 SV=1	dnaE	129804	4.30192	2.74695
P76223	Protein ynjB OS=Escherichia coli (strain K12) GN=ynjB PE=1 SV=2	ynjB	42799.8	12.96	2.74405
P32134	Uncharacterized protein yihM OS=Escherichia coli (strain K12) GN=yihM PE=4 SV=1	yihM	36900.8	14.6421	2.73264
P37344	Psp operon transcriptional activator OS=Escherichia coli (strain K12) GN=pspF PE=1 SV=2	pspF	36945.2	14.5424	2.73019
P52095	Lysine decarboxylase, constitutive OS=Escherichia coli (strain K12) GN=ldcC PE=1 SV=2	ldcC	80520.4	6.6616	2.72948
P77432	Autoinducer 2 kinase LsrK OS=Escherichia coli (strain K12) GN=lsrK PE=1 SV=1	lsrK	57490	9.30763	2.72843
P31441	Adenine deaminase OS=Escherichia coli (strain K12) GN=ade PE=1 SV=2	ade	63681.1	8.38648	2.72759
P37340	Multidrug resistance protein mdtK OS=Escherichia coli (strain K12) GN=mdtK PE=1 SV=2	mdtK	49396.5	10.8111	2.72757
P0AEI6	Phosphatase nudJ OS=Escherichia coli (strain K12) GN=nudJ PE=1 SV=1	nudJ	17403.6	30.6036	2.72641
P31828	Probable zinc protease pqqL OS=Escherichia coli (strain K12) GN=pqqL PE=3 SV=2	pqqL	104574	5.06418	2.72393
P06846	HTH-type transcriptional regulator ebgR OS=Escherichia coli (strain K12) GN=ebgR PE=4 SV=2	ebgR	36169.9	14.4892	2.71939
P27836	Probable UDP-N-acetyl-D-mannosaminuronic acid transferase OS=Escherichia coli (strain K12) GN=wecG PE=3 SV=2	wecG	27892.6	18.5729	2.71437
P77338	Potassium efflux system KefA OS=Escherichia coli (strain K12) GN=kefA PE=1 SV=1	mscK	127117	4.0636	2.71312
P28904	Trehalose-6-phosphate hydrolase OS=Escherichia coli (strain K12) GN=treC PE=3 SV=3	treC	63779.1	8.09519	2.71291
P0A8P6	Tyrosine recombinase xerC OS=Escherichia coli (strain K12) GN=xerC PE=1 SV=1	xerC	33828.7	15.2309	2.71201
P45544	HTH-type transcriptional regulator frlR OS=Escherichia coli (strain K12) GN=frlR PE=1 SV=2	frlR	27785.3	18.5372	2.71186
P0A6H8	Cardiolipin synthase OS=Escherichia coli (strain K12) GN=cls PE=1 SV=1	clsA	54768.5	9.34394	2.70906
Q46864	Antitoxin MqsA OS=Escherichia coli (strain K12) GN=mqsA PE=1 SV=1	mqsA	14675.6	33.8837	2.69659
P37617	Lead, cadmium, zinc and mercury-transporting ATPase OS=Escherichia coli (strain K12) GN=zntA PE=1 SV=1	zntA	76773.8	6.46393	2.69571
P31825	tRNA (adenine-N(6)-)-methyltransferase OS=Escherichia coli (strain K12) GN=yfiC PE=1 SV=2	yfiC	27234.4	18.0151	2.69075
P0AAN3	Hydrogenase isoenzymes nickel incorporation protein hypB OS=Escherichia coli (strain K12) GN=hypB PE=1 SV=1	hypB	31526.8	15.4892	2.68871
P27303	Multidrug resistance protein A OS=Escherichia coli (strain K12) GN=emrA PE=3 SV=2	emrA	42691.6	11.3475	2.68524
P0AE60	Cell division activator CedA OS=Escherichia coli (strain K12) GN=cedA PE=1 SV=2	cedA	9352.8	51.1377	2.67968
P09980	ATP-dependent DNA helicase rep OS=Escherichia coli (strain K12) GN=rep PE=1 SV=3	rep	76957.6	6.0961	2.6713
P0AGJ7	tRNA (cytidine/uridine-2'-O-)-methyltransferase TrmL OS=Escherichia coli (strain K12) GN=trmL PE=1 SV=1	trmL	17697	26.3919	2.66937
P00811	Beta-lactamase OS=Escherichia coli (strain K12) GN=ampC PE=1 SV=1	ampC	41511.4	11.1777	2.66652
P29680	Uroporphyrinogen decarboxylase OS=Escherichia coli (strain K12) GN=hemE PE=1 SV=3	hemE	39204.9	11.6491	2.65963
P77554	Uncharacterized protein yahJ OS=Escherichia coli (strain K12) GN=yahJ PE=4 SV=1	yahJ	50498.8	8.95491	2.65534
P28306	UPF0755 protein yceG OS=Escherichia coli (strain K12) GN=yceG PE=1 SV=2	yceG	38205.3	11.5957	2.64642
P0AD65	Penicillin-binding protein 2 OS=Escherichia coli (strain K12) GN=mrdA PE=3 SV=1	mrdA	70794.4	6.11463	2.63637
P42626	UPF0597 protein yhaM OS=Escherichia coli (strain K12) GN=yhaM PE=3 SV=3	yhaM	45314	9.50891	2.63436
P0AFJ5	Phosphate regulon transcriptional regulatory protein phoB OS=Escherichia coli (strain K12) GN=phoB PE=1 SV=1	phoB	26398.4	15.9073	2.62317
P0AE39	Uncharacterized response regulatory protein ypdB OS=Escherichia coli (strain K12) GN=ypdB PE=1 SV=1	ypdB	28684.7	14.5763	2.6213
P12999	Biotin synthesis protein BioC OS=Escherichia coli (strain K12) GN=bioC PE=3 SV=2	bioC	28240.5	14.6998	2.61818
P26365	N-acetylmuramoyl-L-alanine amidase AmiB OS=Escherichia coli (strain K12) GN=amiB PE=1 SV=2	amiB	47937.9	8.64527	2.61746
P24193	Hydrogenase isoenzymes formation protein hypE OS=Escherichia coli (strain K12) GN=hypE PE=1 SV=2	hypE	35052.3	11.6997	2.61289
P37636	Multidrug resistance protein mdtE OS=Escherichia coli (strain K12) GN=mdtE PE=1 SV=1	mdtE	41147.5	9.83104	2.60694
P0ACS5	HTH-type transcriptional regulator zntR OS=Escherichia coli (strain K12) GN=zntR PE=1 SV=1	zntR	16151	24.8213	2.60302
P03023	Lactose operon repressor OS=Escherichia coli (strain K12) GN=lacI PE=1 SV=3	lacI	38548.1	10.389	2.60258
P0AEH1	Regulator of sigma E protease OS=Escherichia coli (strain K12) GN=rseP PE=1 SV=1	rseP	49022.4	8.00644	2.59383
P76330	Probable diguanylate cyclase YedQ OS=Escherichia coli (strain K12) GN=yedQ PE=2 SV=2	yedQ	64224.8	6.05064	2.5895
P0AC44	Succinate dehydrogenase hydrophobic membrane anchor subunit OS=Escherichia coli (strain K12) GN=sdhD PE=1 SV=1	sdhD	12841	29.9611	2.58516
P28305	Aminodeoxychorismate lyase OS=Escherichia coli (strain K12) GN=pabC PE=1 SV=1	pabC	29677.9	12.9587	2.58499
P0ACZ4	Positive transcription regulator evgA OS=Escherichia coli (strain K12) GN=evgA PE=1 SV=1	evgA	22657.8	16.8558	2.58197
Q46822	Isopentenyl-diphosphate Delta-isomerase OS=Escherichia coli (strain K12) GN=idi PE=1 SV=1	idi	20477.2	18.5287	2.57912
P0AF59	Uncharacterized protein yjdI OS=Escherichia coli (strain K12) GN=yjdI PE=1 SV=1	yjdI	8526.26	43.8167	2.5724
P09126	Uroporphyrinogen-III synthase OS=Escherichia coli (strain K12) GN=hemD PE=3 SV=1	hemD	27762.5	13.4236	2.57133
P0AFU4	Uncharacterized protein yfhA OS=Escherichia coli (strain K12) GN=yfhA PE=3 SV=1	yfhA	49099.8	7.55482	2.5693
P0ACX5	Uncharacterized protein ydhZ OS=Escherichia coli (strain K12) GN=ydhZ PE=4 SV=1	ydhZ	7884.24	45.3712	2.55354
P39356	Uncharacterized transcriptional regulator yjhU OS=Escherichia coli (strain K12) GN=yjhU PE=3 SV=2	yjhU	36070.7	9.87511	2.5517
P0A6S0	Flagellar L-ring protein OS=Escherichia coli (strain K12) GN=flgH PE=3 SV=1	flgH	24582.4	14.4406	2.55021
P0AE45	UPF0053 inner membrane protein ytfL OS=Escherichia coli (strain K12) GN=ytfL PE=1 SV=1	ytfL	49712.7	7.13815	2.55005
P37767	Uncharacterized HTH-type transcriptional regulator yfhH OS=Escherichia coli (strain K12) GN=yfhH PE=4 SV=2	yfhH	30670.3	11.3649	2.54228
P75821	Uncharacterized protein ybjS OS=Escherichia coli (strain K12) GN=ybjS PE=4 SV=2	ybjS	38043.4	9.10319	2.53947
P0C058	Small heat shock protein ibpB OS=Escherichia coli (strain K12) GN=ibpB PE=1 SV=1	ibpB	16065.2	21.1892	2.532
P0AGJ2	tRNA guanosine-2'-O-methyltransferase OS=Escherichia coli (strain K12) GN=trmH PE=1 SV=1	trmH	25308.7	13.2606	2.52583
P29208	o-succinylbenzoate synthase OS=Escherichia coli (strain K12) GN=menC PE=1 SV=2	menC	35436.3	9.39197	2.52221
P09155	Ribonuclease D OS=Escherichia coli (strain K12) GN=rnd PE=1 SV=1	rnd	42688.9	7.78604	2.52163
P69931	DnaA-homolog protein hda OS=Escherichia coli (strain K12) GN=hda PE=1 SV=2	hda	26597.9	12.4626	2.52046
P75796	Glutathione import ATP-binding protein GsiA OS=Escherichia coli (strain K12) GN=gsiA PE=1 SV=3	gsiA	69052.4	4.79925	2.52035
P23871	Ferrochelatase OS=Escherichia coli (strain K12) GN=hemH PE=1 SV=3	hemH	35843.3	9.19695	2.51805
P21893	Single-stranded-DNA-specific exonuclease recJ OS=Escherichia coli (strain K12) GN=recJ PE=1 SV=2	recJ	63330.9	5.19649	2.51733
P69922	L-fucose isomerase OS=Escherichia coli (strain K12) GN=fucI PE=1 SV=1	fucI	64916.9	5.04339	2.51508
P27859	Deoxyribonuclease tatD OS=Escherichia coli (strain K12) GN=tatD PE=1 SV=3	tatD	28937.5	11.2477	2.51252
P27238	Uncharacterized protein yfeD OS=Escherichia coli (strain K12) GN=yfeD PE=4 SV=3	yfeD	14882.6	21.5732	2.50659
P0ACE0	Hydrogenase-2 large chain OS=Escherichia coli (strain K12) GN=hybC PE=1 SV=2	hybC	62433.7	5.06998	2.50043
P23862	Primosomal replication protein N'' OS=Escherichia coli (strain K12) GN=priC PE=1 SV=3	priC	20344.8	15.5512	2.50022
P0AEE8	DNA adenine methylase OS=Escherichia coli (strain K12) GN=dam PE=1 SV=1	dam	32061.2	9.85733	2.49974
P09833	Molybdenum import ATP-binding protein ModC OS=Escherichia coli (strain K12) GN=modC PE=1 SV=4	modC	39060	7.87816	2.48816
P64585	Inner membrane protein yqjE OS=Escherichia coli (strain K12) GN=yqjE PE=1 SV=1	yqjE	15119.2	19.9007	2.4784
P75959	N-acetyl-D-glucosamine kinase OS=Escherichia coli (strain K12) GN=nagK PE=1 SV=1	nagK	33003.6	9.00372	2.47298
P52097	tRNA(Ile)-lysidine synthase OS=Escherichia coli (strain K12) GN=tilS PE=1 SV=1	tilS	48156.1	6.06459	2.46545
P0A6B4	Alanine racemase, biosynthetic OS=Escherichia coli (strain K12) GN=alr PE=1 SV=1	alr	39110.2	7.31801	2.45668
P76141	Transcriptional regulator lsrR OS=Escherichia coli (strain K12) GN=lsrR PE=1 SV=1	lsrR	33757.6	8.46668	2.45608
P68398	tRNA-specific adenosine deaminase OS=Escherichia coli (strain K12) GN=tadA PE=1 SV=2	tadA	18687.4	15.2814	2.45571
P39161	Uxu operon transcriptional regulator OS=Escherichia coli (strain K12) GN=uxuR PE=4 SV=1	uxuR	29271.8	9.75435	2.45565
P0CG19	Inactive ribonuclease PH OS=Escherichia coli (strain K12) GN=rph PE=3 SV=1	rph	24391.5	11.6618	2.454
P0A7H0	DNA replication and repair protein recF OS=Escherichia coli (strain K12) GN=recF PE=1 SV=2	recF	40470.8	6.99657	2.45203
P33224	Putative acyl-CoA dehydrogenase AidB OS=Escherichia coli (strain K12) GN=aidB PE=1 SV=3	aidB	60532.8	4.67112	2.45141
P39321	Uncharacterized protein ytfN OS=Escherichia coli (strain K12) GN=ytfN PE=1 SV=2	tamB	136677	2.05853	2.44925
P0AFT5	Uncharacterized response regulatory protein yehT OS=Escherichia coli (strain K12) GN=yehT PE=3 SV=1	yehT	27364.4	10.2671	2.44863
P14407	Fumarate hydratase class I, anaerobic OS=Escherichia coli (strain K12) GN=fumB PE=1 SV=2	fumB	60049.4	4.66827	2.44766
P45532	Sulfurtransferase tusD OS=Escherichia coli (strain K12) GN=tusD PE=1 SV=1	tusD	13614.8	20.4384	2.44446
Q06065	Acetoacetate metabolism regulatory protein AtoC OS=Escherichia coli (strain K12) GN=atoC PE=3 SV=2	atoC	52125.2	5.33519	2.4442
P36566	Protein smtA OS=Escherichia coli (strain K12) GN=smtA PE=1 SV=2	smtA	29777.1	9.32168	2.44338
P0AEC5	Signal transduction histidine-protein kinase BarA OS=Escherichia coli (strain K12) GN=barA PE=1 SV=1	barA	102370	2.69794	2.44121
P23305	Uncharacterized protein yigA OS=Escherichia coli (strain K12) GN=yigA PE=4 SV=1	yigA	26693.9	10.2692	2.43795
P0AAT6	Uncharacterized protein ybeB OS=Escherichia coli (strain K12) GN=ybeB PE=1 SV=1	rsfS	11556.8	23.6203	2.43612
P68688	Glutaredoxin-1 OS=Escherichia coli (strain K12) GN=grxA PE=1 SV=1	grxA	9660.76	28.2054	2.43534
P03819	Glutathione-regulated potassium-efflux system protein kefC OS=Escherichia coli (strain K12) GN=kefC PE=1 SV=2	kefC	67734.1	3.92782	2.42496
P33644	UPF0124 protein yfiH OS=Escherichia coli (strain K12) GN=yfiH PE=1 SV=1	yfiH	26304.1	10.0853	2.42371
P0AAW1	Uncharacterized protein ybhP OS=Escherichia coli (strain K12) GN=ybhP PE=4 SV=1	ybhP	28753.6	9.05075	2.41538
P07102	Periplasmic AppA protein OS=Escherichia coli (strain K12) GN=appA PE=1 SV=2	appA	47009.3	5.5185	2.414
P40710	Lipoprotein NlpE OS=Escherichia coli (strain K12) GN=nlpE PE=1 SV=1	nlpE	25809.5	9.84266	2.40489
P39208	Thermosensitive gluconokinase OS=Escherichia coli (strain K12) GN=idnK PE=3 SV=1	idnK	20972.7	11.9544	2.39918
P24228	D-alanyl-D-alanine carboxypeptidase dacB OS=Escherichia coli (strain K12) GN=dacB PE=1 SV=2	dacB	51747.5	4.83977	2.39871
P76217	N-succinylglutamate 5-semialdehyde dehydrogenase OS=Escherichia coli (strain K12) GN=astD PE=1 SV=1	astD	52975.2	4.71521	2.39757
P52644	Heat shock protein hslJ OS=Escherichia coli (strain K12) GN=hslJ PE=1 SV=1	hslJ	15137.6	16.3827	2.39444
P60720	Octanoyltransferase OS=Escherichia coli (strain K12) GN=lipB PE=1 SV=1	lipB	23849.3	10.3323	2.39167
P36928	Uncharacterized chaperone protein yegD OS=Escherichia coli (strain K12) GN=yegD PE=3 SV=2	yegD	49322.4	4.98558	2.39076
P27832	Lipopolysaccharide biosynthesis protein RffC OS=Escherichia coli (strain K12) GN=rffC PE=4 SV=3	rffC	24187.4	10.0965	2.38776
P0A9F6	Glycine cleavage system transcriptional activator OS=Escherichia coli (strain K12) GN=gcvA PE=1 SV=1	gcvA	34362.1	6.92222	2.37633
P36999	Ribosomal RNA large subunit methyltransferase A OS=Escherichia coli (strain K12) GN=rlmA PE=1 SV=1	rlmA	30381.2	7.75702	2.3723
P52060	UPF0235 protein yggU OS=Escherichia coli (strain K12) GN=yggU PE=3 SV=2	yggU	10431.8	22.4653	2.36987
P27300	Tetraacyldisaccharide 4'-kinase OS=Escherichia coli (strain K12) GN=lpxK PE=1 SV=2	lpxK	35548.8	6.58829	2.3696
P0AAZ4	Replication-associated recombination protein A OS=Escherichia coli (strain K12) GN=rarA PE=1 SV=1	rarA	49577.2	4.68403	2.3659
P0A843	Sec-independent protein translocase protein tatE OS=Escherichia coli (strain K12) GN=tatE PE=1 SV=1	tatE	7001.88	32.7195	2.36002
P77181	Phenylacetic acid degradation protein paaY OS=Escherichia coli (strain K12) GN=paaY PE=3 SV=1	paaY	21293.1	10.7322	2.35893
P16528	Acetate operon repressor OS=Escherichia coli (strain K12) GN=iclR PE=1 SV=1	iclR	29702.4	7.67712	2.35799
P27837	Probable transport protein YifK OS=Escherichia coli (strain K12) GN=yifK PE=1 SV=4	yifK	50347.7	4.48824	2.35406
P0A8V0	Ribonuclease Z OS=Escherichia coli (strain K12) GN=rnz PE=1 SV=1	rbn	32890.9	6.80194	2.34971
P77182	tRNA 5-methylaminomethyl-2-thiouridine biosynthesis bifunctional protein mnmC OS=Escherichia coli (strain K12) GN=mnmC PE=1 SV=2	mnmC	74368.9	2.99037	2.34712
P0ACN7	HTH-type transcriptional repressor CytR OS=Escherichia coli (strain K12) GN=cytR PE=1 SV=1	cytR	37777.3	5.86828	2.34574
P0A8G0	UvrABC system protein C OS=Escherichia coli (strain K12) GN=uvrC PE=1 SV=1	uvrC	68127.4	3.11415	2.32666
P18775	Anaerobic dimethyl sulfoxide reductase chain A OS=Escherichia coli (strain K12) GN=dmsA PE=1 SV=2	dmsA	90323.1	2.3344	2.32397
P0A6S5	Cell division protein ftsB OS=Escherichia coli (strain K12) GN=ftsB PE=1 SV=1	ftsB	11596.9	18.1098	2.32226
P30864	Uncharacterized HTH-type transcriptional regulator yafC OS=Escherichia coli (strain K12) GN=yafC PE=1 SV=1	yafC	33736.6	6.19675	2.32027
P45531	Protein tusC OS=Escherichia coli (strain K12) GN=tusC PE=1 SV=1	tusC	13018.8	15.7839	2.31279
P27243	O-antigen ligase OS=Escherichia coli (strain K12) GN=rfaL PE=1 SV=2	rfaL	46829.6	4.33645	2.30765
P22939	Farnesyl diphosphate synthase OS=Escherichia coli (strain K12) GN=ispA PE=1 SV=1	ispA	32121.5	6.21771	2.30043
P0A978	Cold shock-like protein CspG OS=Escherichia coli (strain K12) GN=cspG PE=1 SV=1	cspG	7757.85	25.6067	2.2981
P06966	HTH-type transcriptional regulator dicA OS=Escherichia coli (strain K12) GN=dicA PE=4 SV=1	dicA	15628.4	12.4992	2.29079
P00936	Adenylate cyclase OS=Escherichia coli (strain K12) GN=cyaA PE=3 SV=5	cyaA	97506.2	1.98586	2.28698
P07026	Regulatory protein SdiA OS=Escherichia coli (strain K12) GN=sdiA PE=1 SV=2	sdiA	28081.1	6.71937	2.27574
P67660	Uncharacterized HTH-type transcriptional regulator yhaJ OS=Escherichia coli (strain K12) GN=yhaJ PE=4 SV=1	yhaJ	33217.5	5.66345	2.27445
P0AGL5	Putative toxin YfjG OS=Escherichia coli (strain K12) GN=yfjG PE=1 SV=1	yfjG	17697.1	10.6215	2.27409
P75746	UPF0271 protein ybgL OS=Escherichia coli (strain K12) GN=ybgL PE=1 SV=1	ybgL	25766.1	7.28236	2.27332
P0AB83	Endonuclease III OS=Escherichia coli (strain K12) GN=nth PE=1 SV=1	nth	23529.4	7.94848	2.27189
P17888	Primosomal protein N' OS=Escherichia coli (strain K12) GN=priA PE=1 SV=2	priA	81585.9	2.27664	2.26891
P27240	Lipopolysaccharide core heptose(II) kinase rfaY OS=Escherichia coli (strain K12) GN=rfaY PE=3 SV=2	rfaY	27425.6	6.62183	2.25913
P24230	ATP-dependent DNA helicase recG OS=Escherichia coli (strain K12) GN=recG PE=1 SV=1	recG	76364.2	2.36025	2.25585
P69910	Glutamate decarboxylase beta OS=Escherichia coli (strain K12) GN=gadB PE=1 SV=1	gadB	52616.1	3.41775	2.25486
P33941	ABC transporter ATP-binding protein YojI OS=Escherichia coli (strain K12) GN=yojI PE=1 SV=2	yojI	61495.8	2.90478	2.25196
P36673	HTH-type transcriptional regulator treR OS=Escherichia coli (strain K12) GN=treR PE=1 SV=2	treR	34490.9	5.15613	2.25003
P45469	Uncharacterized protein yraR OS=Escherichia coli (strain K12) GN=yraR PE=4 SV=2	yraR	23165	7.65674	2.24888
Q46925	Cysteine sulfinate desulfinase OS=Escherichia coli (strain K12) GN=csdA PE=1 SV=1	csdA	43189	4.09556	2.24769
P0A9X1	Zinc import ATP-binding protein ZnuC OS=Escherichia coli (strain K12) GN=znuC PE=1 SV=1	znuC	27832	6.27736	2.24232
P27242	Lipopolysaccharide 1,2-N-acetylglucosaminetransferase OS=Escherichia coli (strain K12) GN=waaU PE=4 SV=2	waaU	41684.9	4.04015	2.22638
P0A996	Anaerobic glycerol-3-phosphate dehydrogenase subunit C OS=Escherichia coli (strain K12) GN=glpC PE=1 SV=1	glpC	44061.5	3.80778	2.22473
P0ABF4	Ethanolamine utilization protein EutM OS=Escherichia coli (strain K12) GN=eutM PE=1 SV=1	eutM	9841.19	16.648	2.21441
P76115	Probable tonB-dependent receptor yncD OS=Escherichia coli (strain K12) GN=yncD PE=3 SV=1	yncD	77194.7	2.11909	2.21374
P33607	NADH-quinone oxidoreductase subunit L OS=Escherichia coli (strain K12) GN=nuoL PE=1 SV=2	nuoL	66376.2	2.4391	2.20924
P0AC78	Undecaprenyl-phosphate alpha-N-acetylglucosaminyl 1-phosphate transferase OS=Escherichia coli (strain K12) GN=wecA PE=1 SV=1	wecA	40912.1	3.71225	2.18149
P32160	Uncharacterized protein yiiQ OS=Escherichia coli (strain K12) GN=yiiQ PE=4 SV=1	yiiQ	21731.3	6.86855	2.17395
P32684	Ribosomal large subunit pseudouridine synthase F OS=Escherichia coli (strain K12) GN=rluF PE=1 SV=1	rluF	32438.4	4.51137	2.16537
P07648	Exodeoxyribonuclease V gamma chain OS=Escherichia coli (strain K12) GN=recC PE=1 SV=1	recC	128748	1.10789	2.15424
P0A6A0	Probable ubiquinone biosynthesis protein UbiB OS=Escherichia coli (strain K12) GN=ubiB PE=1 SV=1	ubiB	63144.4	2.23705	2.15001
P60955	Prolipoprotein diacylglyceryl transferase OS=Escherichia coli (strain K12) GN=lgt PE=1 SV=1	lgt	33068.2	4.26109	2.14893
P0A7E3	Orotate phosphoribosyltransferase OS=Escherichia coli (strain K12) GN=pyrE PE=1 SV=2	pyrE	23534.2	5.98702	2.14891
P05827	HTH-type transcriptional regulator ilvY OS=Escherichia coli (strain K12) GN=ilvY PE=4 SV=1	ilvY	33165.3	4.08237	2.1316
P21693	ATP-independent RNA helicase dbpA OS=Escherichia coli (strain K12) GN=dbpA PE=1 SV=2	dbpA	49138.8	2.67208	2.11827
P0AG71	DNA recombination protein rmuC OS=Escherichia coli (strain K12) GN=rmuC PE=1 SV=1	rmuC	54712.7	2.36413	2.11176
P75767	UPF0052 protein ybhK OS=Escherichia coli (strain K12) GN=ybhK PE=3 SV=1	ybhK	32749.4	3.82737	2.0981
P76206	Uncharacterized protein ydiY OS=Escherichia coli (strain K12) GN=ydiY PE=4 SV=1	ydiY	27572.1	4.49084	2.0928
P00805	L-asparaginase 2 OS=Escherichia coli (strain K12) GN=ansB PE=1 SV=2	ansB	36809.7	3.25828	2.07895
P16095	L-serine dehydratase 1 OS=Escherichia coli (strain K12) GN=sdaA PE=1 SV=3	sdaA	48857.1	2.43035	2.0746
P42596	Ribosomal RNA large subunit methyltransferase G OS=Escherichia coli (strain K12) GN=rlmG PE=1 SV=2	rlmG	42286.8	2.72921	2.06224
P75958	Lipoprotein-releasing system transmembrane protein lolE OS=Escherichia coli (strain K12) GN=lolE PE=1 SV=3	lolE	45297.2	2.52083	2.05761
P0A6E9	Putative dethiobiotin synthetase OS=Escherichia coli (strain K12) GN=ynfK PE=3 SV=1	bioD	24947.4	4.45907	2.04627
P37325	Uncharacterized protein ybcH OS=Escherichia coli (strain K12) GN=ybcH PE=4 SV=2	ybcH	33018	3.24732	2.03028
P23485	Protein fecR OS=Escherichia coli (strain K12) GN=fecR PE=4 SV=1	fecR	35492.4	2.96706	2.02246
P36667	dTDP-Rha:alpha-D-GlcNAc-pyrophosphate polyprenol, alpha-3-L-rhamnosyltransferase OS=Escherichia coli (strain K12) GN=wbbL PE=1 SV=1	wbbL	31022.8	3.30337	2.01064
P25888	ATP-dependent RNA helicase rhlE OS=Escherichia coli (strain K12) GN=rhlE PE=1 SV=3	rhlE	49940.8	2.01366	2.00244
P07013	Primosomal replication protein n OS=Escherichia coli (strain K12) GN=priB PE=1 SV=3	priB	11416.8	8.73031	1.99857
P76445	Inner membrane protein yeiU OS=Escherichia coli (strain K12) GN=yeiU PE=1 SV=2	yeiU	26723.5	3.69178	1.99413
P33590	Nickel-binding periplasmic protein OS=Escherichia coli (strain K12) GN=nikA PE=1 SV=1	nikA	58664.2	1.62729	1.97984
P0A898	Probable rRNA maturation factor YbeY OS=Escherichia coli (strain K12) GN=ybeY PE=1 SV=1	ybeY	17496.5	5.44662	1.97908
P17802	A/G-specific adenine glycosylase OS=Escherichia coli (strain K12) GN=mutY PE=1 SV=1	mutY	39106	2.41453	1.97508
P37613	Uncharacterized protein yhhK OS=Escherichia coli (strain K12) GN=yhhK PE=1 SV=1	yhhK	14478.3	6.45198	1.97041
P52598	Uncharacterized HTH-type transcriptional regulator ygbI OS=Escherichia coli (strain K12) GN=ygbI PE=4 SV=2	ygbI	27399.3	3.37767	1.96636
P0AFR0	NTE family protein rssA OS=Escherichia coli (strain K12) GN=rssA PE=1 SV=2	rssA	33028.1	2.61664	1.93663
P24178	Protein YffB OS=Escherichia coli (strain K12) GN=yffB PE=1 SV=1	yffB	13573.9	6.26794	1.92983
P38051	Menaquinone-specific isochorismate synthase OS=Escherichia coli (strain K12) GN=menF PE=1 SV=4	menF	48716.1	1.74299	1.92897
P64463	Putative selenoprotein ydfZ OS=Escherichia coli (strain K12) GN=ydfZ PE=1 SV=1	ydfZ	7253.75	11.6783	1.92794
P75829	Uncharacterized protein ybjX OS=Escherichia coli (strain K12) GN=ybjX PE=4 SV=1	ybjX	38314.7	2.18498	1.92281
P0ACD8	Hydrogenase-1 large chain OS=Escherichia coli (strain K12) GN=hyaB PE=1 SV=1	hyaB	66193	1.20825	1.90297
P76245	Probable diguanylate cyclase YeaP OS=Escherichia coli (strain K12) GN=yeaP PE=1 SV=2	yeaP	38503.4	1.96079	1.87793
P43671	Paraquat-inducible protein B OS=Escherichia coli (strain K12) GN=pqiB PE=2 SV=2	pqiB	60464.5	1.23808	1.87425
P0AEY3	Nucleoside triphosphate pyrophosphohydrolase OS=Escherichia coli (strain K12) GN=mazG PE=1 SV=1	mazG	30375.2	2.30553	1.84529
P55135	23S rRNA (uracil-5-)-methyltransferase RumA OS=Escherichia coli (strain K12) GN=rumA PE=1 SV=3	rlmD	48003.8	1.29096	1.79219
Q46798	Uncharacterized lipoprotein ygeR OS=Escherichia coli (strain K12) GN=ygeR PE=4 SV=2	ygeR	26529.9	2.16138	1.75847
P0C066	Membrane-bound lytic murein transglycosylase C OS=Escherichia coli (strain K12) GN=mltC PE=2 SV=1	mltC	40069.5	1.4245	1.75648
P76471	Uncharacterized protein yfaZ OS=Escherichia coli (strain K12) GN=yfaZ PE=4 SV=2	yfaZ	18580.1	3.04328	1.75239
P0ACW6	Uncharacterized protein ydcH OS=Escherichia coli (strain K12) GN=ydcH PE=4 SV=2	ydcH	8854.62	5.98728	1.7244
Q46802	Uncharacterized sigma-54-dependent transcriptional regulator ygeV OS=Escherichia coli (strain K12) GN=ygeV PE=4 SV=1	ygeV	66036.5	0.798869	1.72226
P76344	Metal-binding protein ZinT OS=Escherichia coli (strain K12) GN=zinT PE=1 SV=1	zinT	24728.1	2.02044	1.69864
P0AAU7	Uncharacterized protein ybfE OS=Escherichia coli (strain K12) GN=ybfE PE=4 SV=2	ybfE	11255	4.31113	1.68594
P52062	Oxygen-independent coproporphyrinogen-III oxidase-like protein YggW OS=Escherichia coli (strain K12) GN=yggW PE=3 SV=1	yggW	42539.4	1.13616	1.68423
P31545	Peroxidase ycdB OS=Escherichia coli (strain K12) GN=ycdB PE=1 SV=2	ycdB	46706.9	1.01763	1.67697
P23842	Uncharacterized protein YfeA OS=Escherichia coli (strain K12) GN=yfeA PE=2 SV=2	yfeA	83451.9	0.554472	1.66532
P0C0T5	Penicillin-insensitive murein endopeptidase OS=Escherichia coli (strain K12) GN=mepA PE=1 SV=1	mepA	30099.4	1.52915	1.66301
P27250	Uncharacterized zinc-type alcohol dehydrogenase-like protein YjgB OS=Escherichia coli (strain K12) GN=yjgB PE=3 SV=2	ahr	36460.4	1.19015	1.63742
P14294	DNA topoisomerase 3 OS=Escherichia coli (strain K12) GN=topB PE=1 SV=1	topB	73153	0.579363	1.62718
P76073	Uncharacterized protein ynaE OS=Escherichia coli (strain K12) GN=ynaE PE=4 SV=1	ynaE	10084.5	4.11869	1.61841
P21517	Maltodextrin glucosidase OS=Escherichia coli (strain K12) GN=malZ PE=2 SV=4	malZ	69110.3	0.578082	1.60153
P0AA97	Uncharacterized protein yaeQ OS=Escherichia coli (strain K12) GN=yaeQ PE=1 SV=1	yaeQ	20845.5	1.86086	1.58873
P77433	Uncharacterized protein ykgG OS=Escherichia coli (strain K12) GN=ykgG PE=3 SV=2	ykgG	25178.9	1.27755	1.50742
Q46861	UPF0313 protein ygiQ OS=Escherichia coli (strain K12) GN=ygiQ PE=3 SV=3	ygiQ	83406.3	0.335836	1.44733
P37182	Hydrogenase 2 maturation protease OS=Escherichia coli (strain K12) GN=hybD PE=1 SV=2	hybD	17721.5	1.43019	1.40389
P69739	Hydrogenase-1 small chain OS=Escherichia coli (strain K12) GN=hyaA PE=1 SV=1	hyaA	40636.9	0.620766	1.40185
P08337	Mutator mutT protein OS=Escherichia coli (strain K12) GN=mutT PE=1 SV=1	mutT	14899.6	1.41375	1.32355
P30128	Transcription elongation factor greB OS=Escherichia coli (strain K12) GN=greB PE=1 SV=2	greB	18497.5	1.06146	1.29302
P0AFA7	Na(+)/H(+) antiporter nhaB OS=Escherichia coli (strain K12) GN=nhaB PE=1 SV=1	nhaB	56673.4	0.33899	1.28357
P32177	Protein FdhD OS=Escherichia coli (strain K12) GN=fdhD PE=3 SV=1	fdhD	30522.5	0.622524	1.27878
P77293	Bactoprenol glucosyl transferase homolog from prophage CPS-53 OS=Escherichia coli (strain K12) GN=yfdH PE=1 SV=1	yfdH	34595.5	0.522232	1.25688
P76440	Uncharacterized oxidoreductase yeiT OS=Escherichia coli (strain K12) GN=yeiT PE=4 SV=1	preT	44283.5	0.400665	1.24902
P28905	DNA polymerase III subunit chi OS=Escherichia coli (strain K12) GN=holC PE=1 SV=1	holC	16604.5	0.961124	1.203
P76446	Protein Rtn OS=Escherichia coli (strain K12) GN=rtn PE=2 SV=1	rtn	58532.6	0.264244	1.1894
P77252	Uncharacterized protein ykgE OS=Escherichia coli (strain K12) GN=ykgE PE=3 SV=1	ykgE	25969.3	0.473967	1.09021
P36995	Cold shock-like protein CspB OS=Escherichia coli (strain K12) GN=cspB PE=2 SV=1	cspB	7693.84	1.58929	1.08735
P37637	Multidrug resistance protein MdtF OS=Escherichia coli (strain K12) GN=mdtF PE=1 SV=1	mdtF	111428	0.103579	1.06227
P0A6W0	Glutaminase 2 OS=Escherichia coli (strain K12) GN=glsA2 PE=3 SV=1	glsA	33476.1	0.335359	1.05024
P0A7N1	50S ribosomal protein L31 type B OS=Escherichia coli (strain K12) GN=rpmE2 PE=1 SV=1	rpmE	9896.06	0.549739	0.735619
P75785	Putative phosphoethanolamine transferase ybiP OS=Escherichia coli (strain K12) GN=ybiP PE=1 SV=1	ybiP	59650.5	0.0819408	0.689115
P0ACM9	Uncharacterized HTH-type transcriptional regulator yihL OS=Escherichia coli (strain K12) GN=yihL PE=4 SV=1	yihL	26904	0.077074	0.316724
P0AEL3	Ferrous iron transport protein A OS=Escherichia coli (strain K12) GN=feoA PE=1 SV=1	feoA	8347.5	0.113028	-0.0252565
P63340	Inner membrane transport protein YqeG OS=Escherichia coli (strain K12) GN=yqeG PE=1 SV=1	yqeG	45051.4	0.0136697	-0.210533
P28632	DNA polymerase III subunit psi OS=Escherichia coli (strain K12) GN=holD PE=1 SV=1	holD	15146.8	0.0406282	-0.210851
P77304	Dipeptide and tripeptide permease A OS=Escherichia coli (strain K12) GN=dtpA PE=1 SV=1	dtpA	53937.3	0.00918278	-0.305136
P77257	Autoinducer 2 import ATP-binding protein LsrA OS=Escherichia coli (strain K12) GN=lsrA PE=1 SV=1	lsrA	55768.5	0.00557777	-0.50715
P05523	Formamidopyrimidine-DNA glycosylase OS=Escherichia coli (strain K12) GN=mutM PE=1 SV=3	mutM	30252.9	0.00842634	-0.593594
P46144	Uncharacterized protein yedJ OS=Escherichia coli (strain K12) GN=yedJ PE=1 SV=2	yedJ	25870.1	0	#NUM!
P75992	Probable two-component-system connector protein YmgA OS=Escherichia coli (strain K12) GN=ymgA PE=2 SV=1	ymgA	10320.4	0	#NUM!
P77214	Cation efflux system protein CusF OS=Escherichia coli (strain K12) GN=cusF PE=1 SV=1	cusF	12225.3	39220.3	5.68077
P77239	Cation efflux system protein CusB OS=Escherichia coli (strain K12) GN=cusB PE=1 SV=1	cusB	44259.2	3262.03	5.15949
P77211	Cation efflux system protein CusC OS=Escherichia coli (strain K12) GN=cusC PE=1 SV=1	cusC	50220.6	1834.41	4.96438
P75694	Uncharacterized protein YahO OS=Escherichia coli (strain K12) GN=yahO PE=3 SV=1	yahO	9871.13	7161.26	4.84936
P03817	Protein mioC OS=Escherichia coli (strain K12) GN=mioC PE=1 SV=4	mioC	15779.9	3315.16	4.71861
P38054	Cation efflux system protein CusA OS=Escherichia coli (strain K12) GN=cusA PE=1 SV=2	cusA	114616	451.983	4.71437
P07023	T-protein OS=Escherichia coli (strain K12) GN=tyrA PE=1 SV=1	tyrA	41997.9	1232.99	4.71419
P0AFV4	Lipoprotein spr OS=Escherichia coli (strain K12) GN=spr PE=1 SV=1	mepS	21008.8	2406.93	4.70386
P69407	Capsular synthesis regulator component B OS=Escherichia coli (strain K12) GN=rcsB PE=1 SV=1	rcsB	23637.8	2084.89	4.69269
P37128	GDP-mannose pyrophosphatase nudK OS=Escherichia coli (strain K12) GN=nudK PE=1 SV=2	nudK	21717.1	2147.3	4.66869
P0AAX6	Uncharacterized protein McbA OS=Escherichia coli (strain K12) GN=mcbA PE=2 SV=2	mcbA	8872.52	4845.84	4.63342
P33014	UPF0033 protein yeeD OS=Escherichia coli (strain K12) GN=yeeD PE=3 SV=1	yeeD	8125.06	4406.69	4.55394
P0AES9	Chaperone-like protein hdeA OS=Escherichia coli (strain K12) GN=hdeA PE=1 SV=1	hdeA	11832.1	3011.99	4.55192
P16676	Sulfate/thiosulfate import ATP-binding protein CysA OS=Escherichia coli (strain K12) GN=cysA PE=3 SV=2	cysA	41015.5	827.844	4.5309
P56262	Putative carboxymethylenebutenolidase OS=Escherichia coli (strain K12) GN=ysgA PE=3 SV=3	ysgA	29388.8	1115.88	4.5158
P21156	Sulfate adenylyltransferase subunit 2 OS=Escherichia coli (strain K12) GN=cysD PE=1 SV=3	cysD	35147.9	853.667	4.47719
P0AAN9	Anti-adapter protein iraP OS=Escherichia coli (strain K12) GN=iraP PE=1 SV=1	iraP	9913.19	2853.14	4.45154
P0A731	Methylglyoxal synthase OS=Escherichia coli (strain K12) GN=mgsA PE=1 SV=1	mgsA	16889.7	1558.89	4.42044
P77625	Phosphatase YfbT OS=Escherichia coli (strain K12) GN=yfbT PE=1 SV=2	yfbT	22975.1	1106.03	4.40502
P0AB14	Uncharacterized protein yccJ OS=Escherichia coli (strain K12) GN=yccJ PE=4 SV=1	yccJ	8501.17	2970.94	4.40237
P33219	Protein yebF OS=Escherichia coli (strain K12) GN=yebF PE=1 SV=2	yebF	12935.6	1720.99	4.34756
P76346	Protein mtfA OS=Escherichia coli (strain K12) GN=mtfA PE=1 SV=2	mtfA	30242.1	677.805	4.31172
P0AA31	UPF0033 protein yedF OS=Escherichia coli (strain K12) GN=yedF PE=1 SV=1	yedF	8615.38	2186.39	4.275
P32703	Uncharacterized Na(+)/H(+) exchanger yjcE OS=Escherichia coli (strain K12) GN=yjcE PE=3 SV=1	yjcE	60465.8	302.783	4.26264
P0AD59	Inhibitor of vertebrate lysozyme OS=Escherichia coli (strain K12) GN=ivy PE=1 SV=1	ivy	16843.3	1074.4	4.25759
D9IX93	GsiB OS=Escherichia coli (strain K12) GN=gsiB PE=4 SV=1	gsiB	56416.7	311.479	4.24484
P64503	Uncharacterized protein yebV OS=Escherichia coli (strain K12) GN=yebV PE=4 SV=1	yebV	8729.18	1782.42	4.19198
P69054	Succinate dehydrogenase cytochrome b556 subunit OS=Escherichia coli (strain K12) GN=sdhC PE=1 SV=1	sdhC	14271.8	1052.61	4.17675
P05825	Ferrienterobactin receptor OS=Escherichia coli (strain K12) GN=fepA PE=1 SV=2	fepA	82038.5	181.882	4.17381
P65292	Uncharacterized lipoprotein ygdI OS=Escherichia coli (strain K12) GN=ygdI PE=4 SV=1	ygdI	8150.87	1753	4.15499
P0AE85	Periplasmic protein CpxP OS=Escherichia coli (strain K12) GN=cpxP PE=1 SV=1	cpxP	18935.3	740.633	4.14688
P0AAZ7	UPF0434 protein ycaR OS=Escherichia coli (strain K12) GN=ycaR PE=1 SV=1	ycaR	6832.52	1895.22	4.11224
P31660	2-methylcitrate synthase OS=Escherichia coli (strain K12) GN=prpC PE=1 SV=2	prpC	43057	300.661	4.11212
P0A6C5	Amino-acid acetyltransferase OS=Escherichia coli (strain K12) GN=argA PE=1 SV=1	argA	49146.5	253.401	4.0953
P39342	Uncharacterized protein yjgR OS=Escherichia coli (strain K12) GN=yjgR PE=1 SV=1	yjgR	54280.4	226.657	4.09001
P0A6J1	Adenylyl-sulfate kinase OS=Escherichia coli (strain K12) GN=cysC PE=1 SV=2	cysC	22289.5	543.48	4.08328
P67095	Phosphodiesterase yfcE OS=Escherichia coli (strain K12) GN=yfcE PE=1 SV=1	yfcE	20091.4	584.071	4.06948
P0C0L9	Protein iscX OS=Escherichia coli (strain K12) GN=iscX PE=1 SV=1	iscX	7708.63	1475.86	4.05602
P00944	Xylose isomerase OS=Escherichia coli (strain K12) GN=xylA PE=3 SV=1	xylA	49692.5	228.461	4.0551
P0A8K5	UPF0253 protein yaeP OS=Escherichia coli (strain K12) GN=yaeP PE=1 SV=1	yaeP	7191.57	1574.99	4.0541
P0A6Z6	Nickel-responsive regulator OS=Escherichia coli (strain K12) GN=nikR PE=1 SV=1	nikR	15066.5	734.081	4.04376
P0A9P9	Gluconate 5-dehydrogenase OS=Escherichia coli (strain K12) GN=idnO PE=3 SV=1	idnO	27527.2	385.163	4.02541
P09996	Uncharacterized protein yidB OS=Escherichia coli (strain K12) GN=yidB PE=4 SV=1	yidB	13760.1	652.116	3.95295
Q6E0U3	GTPase Obg/CgtA OS=Vibrio harveyi GN=cgtA PE=1 SV=1	cgtA	43373.8	199.135	3.93638
P16701	Sulfate transport system permease protein CysT OS=Escherichia coli (strain K12) GN=cysU PE=3 SV=1	cysU	30254.2	285.282	3.93606
P31547	D-methionine transport system permease protein metI OS=Escherichia coli (strain K12) GN=metI PE=1 SV=1	metI	23222.8	361.804	3.92439
P55734	Inner membrane protein ygaP OS=Escherichia coli (strain K12) GN=ygaP PE=1 SV=1	ygaP	18608.9	450.036	3.92297
P33012	DNA gyrase inhibitory protein OS=Escherichia coli (strain K12) GN=gyrI PE=1 SV=1	gyrI	18051.8	444.048	3.90395
P69795	N,N'-diacetylchitobiose-specific phosphotransferase enzyme IIB component OS=Escherichia coli (strain K12) GN=chbB PE=1 SV=1	chbB	11401.2	667.043	3.8811
P0AB61	Protein yciN OS=Escherichia coli (strain K12) GN=yciN PE=1 SV=1	yciN	9361.8	786.609	3.86712
P0A6T9	Glycine cleavage system H protein OS=Escherichia coli (strain K12) GN=gcvH PE=1 SV=2	gcvH	13784.6	513.131	3.84962
P13445	RNA polymerase sigma factor rpoS OS=Escherichia coli (strain K12) GN=rpoS PE=3 SV=3	rpoS	37930.7	186.142	3.84883
P76341	5-hydroxyisourate hydrolase OS=Escherichia coli (strain K12) GN=hiuH PE=1 SV=1	hiuH	15432.1	446.073	3.83783
P39346	L-idonate 5-dehydrogenase OS=Escherichia coli (strain K12) GN=idnD PE=1 SV=1	idnD	37104.3	185.383	3.83749
P0A6E1	Shikimate kinase 2 OS=Escherichia coli (strain K12) GN=aroL PE=1 SV=3	aroL	19120.8	358.462	3.83595
P69423	Sec-independent protein translocase protein tatC OS=Escherichia coli (strain K12) GN=tatC PE=1 SV=2	tatC	28839.2	236.134	3.83314
P0A9I3	Glycine cleavage system transcriptional repressor OS=Escherichia coli (strain K12) GN=gcvR PE=1 SV=2	gcvR	20737.5	323.272	3.82632
P21362	Protein yciF OS=Escherichia coli (strain K12) GN=yciF PE=1 SV=1	yciF	18567.7	357.609	3.82217
P0AFW8	Protein rof OS=Escherichia coli (strain K12) GN=rof PE=1 SV=1	rof	9455.67	694.655	3.81746
P0AF50	Uncharacterized protein yjbR OS=Escherichia coli (strain K12) GN=yjbR PE=1 SV=1	yjbR	13493	480.954	3.81221
P64602	Probable phospholipid ABC transporter-binding protein mlaB OS=Escherichia coli (strain K12) GN=mlaB PE=1 SV=1	mlaB	10655.6	600.341	3.80598
P0A8G9	Exodeoxyribonuclease 7 small subunit OS=Escherichia coli (strain K12) GN=xseB PE=1 SV=2	xseB	8928.52	706.897	3.80014
P30748	Molybdopterin synthase sulfur carrier subunit OS=Escherichia coli (strain K12) GN=moaD PE=1 SV=2	moaD	8734.43	719.169	3.79807
P76002	Uncharacterized protein ycgK OS=Escherichia coli (strain K12) GN=ycgK PE=1 SV=1	pliG	14878.7	414.911	3.79052
P33360	Putative osmoprotectant uptake system ATP-binding protein YehX OS=Escherichia coli (strain K12) GN=yehX PE=2 SV=1	yehX	34384.9	166.638	3.75814
P0AFE4	NADH-quinone oxidoreductase subunit K OS=Escherichia coli (strain K12) GN=nuoK PE=1 SV=1	nuoK	10820	500.635	3.73375
P76397	Multidrug resistance protein mdtA OS=Escherichia coli (strain K12) GN=mdtA PE=2 SV=2	mdtA	44419.4	121.282	3.73137
P0ABY4	Flavodoxin-2 OS=Escherichia coli (strain K12) GN=fldB PE=3 SV=1	fldB	19669.5	272.802	3.72964
P0A790	Aspartate 1-decarboxylase OS=Escherichia coli (strain K12) GN=panD PE=1 SV=1	panD	13806.9	382.875	3.72315
P0AGD1	Superoxide dismutase [Cu-Zn] OS=Escherichia coli (strain K12) GN=sodC PE=1 SV=1	sodC	17652	297.598	3.72042
P37387	D-xylose-binding periplasmic protein OS=Escherichia coli (strain K12) GN=xylF PE=1 SV=1	xylF	35693.7	138.283	3.69336
P21363	Protein yciE OS=Escherichia coli (strain K12) GN=yciE PE=1 SV=1	yciE	18931.5	260.543	3.69306
P0ADA1	Acyl-CoA thioesterase I OS=Escherichia coli (strain K12) GN=tesA PE=1 SV=1	tesA	23589.1	196.249	3.66552
P32162	UPF0381 protein yiiS OS=Escherichia coli (strain K12) GN=yiiS PE=1 SV=1	yiiS	10751.2	427.303	3.66219
Q46863	Putative binding protein ygiS OS=Escherichia coli (strain K12) GN=ygiS PE=1 SV=1	ygiS	60638.2	75.118	3.65849
P37659	Uncharacterized protein yhjU OS=Escherichia coli (strain K12) GN=yhjU PE=4 SV=1	bcsG	61974.4	72.7463	3.65402
P06611	Vitamin B12 import ATP-binding protein BtuD OS=Escherichia coli (strain K12) GN=btuD PE=1 SV=1	btuD	27046.1	166.642	3.65389
P11454	Enterobactin synthase component F OS=Escherichia coli (strain K12) GN=entF PE=1 SV=3	entF	141884	31.7654	3.65389
Q5H777	Gamma-glutamylputrescine synthetase OS=Escherichia coli (strain K12) GN=puuA PE=3 SV=1	puuA	53125.2	84.3523	3.6514
P75682	Uncharacterized protein yagE OS=Escherichia coli (strain K12) GN=yagE PE=1 SV=1	yagE	33277.4	131.944	3.64254
P0AAB8	Universal stress protein D OS=Escherichia coli (strain K12) GN=uspD PE=2 SV=1	uspD	16264.5	252.89	3.61417
P64530	Transcriptional repressor rcnR OS=Escherichia coli (strain K12) GN=rcnR PE=1 SV=1	rcnR	10109.5	393.476	3.59965
P22729	High-affinity branched-chain amino acid transport system permease protein livM OS=Escherichia coli (strain K12) GN=livM PE=3 SV=2	livM	46221	85.0996	3.59477
D0EX67	Beta-hexosaminidase 2 OS=Escherichia coli (strain K12) GN=nagZ2 PE=3 SV=1	nagZ	37552.9	104.42	3.59343
P18390	Uncharacterized protein yjjA OS=Escherichia coli (strain K12) GN=yjjA PE=4 SV=3	yjjA	17323.8	224.301	3.58947
P23883	Gamma-glutamyl-gamma-aminobutyraldehyde dehydrogenase OS=Escherichia coli (strain K12) GN=puuC PE=3 SV=2	puuC	53367.4	72.3277	3.58658
P77243	2-methylcitrate dehydratase OS=Escherichia coli (strain K12) GN=prpD PE=1 SV=3	prpD	53899.5	71.3565	3.58502
P16691	Protein PhnO OS=Escherichia coli (strain K12) GN=phnO PE=4 SV=1	phnO	16541.3	232.504	3.585
P37757	Uncharacterized isomerase yddE OS=Escherichia coli (strain K12) GN=yddE PE=1 SV=2	yddE	32280.5	117.695	3.5797
P77788	CTP pyrophosphohydrolase OS=Escherichia coli (strain K12) GN=nudG PE=1 SV=1	nudG	15018.7	247.321	3.56989
P31466	Probable adenine permease PurP OS=Escherichia coli (strain K12) GN=purP PE=1 SV=2	adeP	46816.9	76.7428	3.55544
P0AB40	Multiple stress resistance protein BhsA OS=Escherichia coli (strain K12) GN=bhsA PE=1 SV=1	bhsA	8791.53	405.813	3.55239
P0AAN5	Uncharacterized protein yaiA OS=Escherichia coli (strain K12) GN=yaiA PE=1 SV=1	yaiA	7258.63	487.367	3.54871
P0AD10	Uncharacterized protein yecJ OS=Escherichia coli (strain K12) GN=yecJ PE=4 SV=1	yecJ	9098.77	384.963	3.5444
P10378	Enterobactin synthase component E OS=Escherichia coli (strain K12) GN=entE PE=3 SV=3	entE	59057.1	57.7684	3.53296
P77570	Anhydro-N-acetylmuramic acid kinase OS=Escherichia coli (strain K12) GN=anmK PE=1 SV=1	anmK	39453.4	84.214	3.52147
P69801	Mannose permease IIC component OS=Escherichia coli (strain K12) GN=manY PE=1 SV=1	manY	27599.7	119.331	3.51766
P23857	Thiosulfate sulfurtransferase PspE OS=Escherichia coli (strain K12) GN=pspE PE=1 SV=1	pspE	11450	284.719	3.51322
P77580	Acetaldehyde dehydrogenase OS=Escherichia coli (strain K12) GN=mhpF PE=1 SV=1	mhpF	33403.2	96.3634	3.5077
P31134	Putrescine transport ATP-binding protein PotG OS=Escherichia coli (strain K12) GN=potG PE=3 SV=2	potG	41885.7	75.7713	3.50157
P46852	Probable quercetin 2,3-dioxygenase yhhW OS=Escherichia coli (strain K12) GN=yhhW PE=1 SV=1	yhhW	26244.9	120.7	3.50075
P0AAV6	Uncharacterized protein ybgS OS=Escherichia coli (strain K12) GN=ybgS PE=4 SV=1	ybgS	12845.9	237.785	3.48495
P26281	2-amino-4-hydroxy-6-hydroxymethyldihydropteridine pyrophosphokinase OS=Escherichia coli (strain K12) GN=folK PE=1 SV=3	folK	18049.4	167.556	3.48062
P0AAV4	Uncharacterized protein ybgJ OS=Escherichia coli (strain K12) GN=ybgJ PE=4 SV=1	ybgJ	23913.5	125.658	3.47783
P76035	Uncharacterized protein yciW OS=Escherichia coli (strain K12) GN=yciW PE=4 SV=2	yciW	42175.5	69.3389	3.46604
P36562	Nicotinate-nucleotide--dimethylbenzimidazole phosphoribosyltransferase OS=Escherichia coli (strain K12) GN=cobT PE=3 SV=3	cobT	36945.2	79.0408	3.46541
P42588	Putrescine aminotransferase OS=Escherichia coli (strain K12) GN=patA PE=1 SV=2	patA	49611.5	56.0778	3.44437
P0AFT2	Inner membrane amino-acid ABC transporter permease protein yecS OS=Escherichia coli (strain K12) GN=yecS PE=1 SV=1	yecS	24767.2	111.367	3.44063
P0AA37	Ribosomal large subunit pseudouridine synthase A OS=Escherichia coli (strain K12) GN=rluA PE=1 SV=2	rluA	24826.7	111.085	3.44057
P0ADF6	Phosphogluconate dehydratase OS=Escherichia coli (strain K12) GN=edd PE=2 SV=1	edd	64579.8	41.6949	3.43018
P0C960	Endo-type membrane-bound lytic murein transglycosylase A OS=Escherichia coli (strain K12) GN=emtA PE=1 SV=1	emtA	22194.4	117.919	3.41783
P0ACV8	Uncharacterized protein ymjA OS=Escherichia coli (strain K12) GN=ymjA PE=4 SV=1	ymjA	9297.38	275.201	3.40801
P76541	Ethanolamine utilization protein EutL OS=Escherichia coli (strain K12) GN=eutL PE=1 SV=1	eutL	22755.5	110.455	3.40027
P03024	HTH-type transcriptional regulator galR OS=Escherichia coli (strain K12) GN=galR PE=1 SV=1	galR	37052.7	67.7865	3.39996
Q47679	UPF0012 hydrolase yafV OS=Escherichia coli (strain K12) GN=yafV PE=3 SV=1	yafV	28888.5	86.8843	3.39967
P77318	Uncharacterized sulfatase ydeN OS=Escherichia coli (strain K12) GN=ydeN PE=3 SV=2	ydeN	62745.1	38.9551	3.38814
P0AD27	Inner membrane protein yejM OS=Escherichia coli (strain K12) GN=yejM PE=1 SV=1	yejM	67235.7	36.3378	3.38796
P64559	UPF0350 protein ygfY OS=Escherichia coli (strain K12) GN=ygfY PE=1 SV=1	ygfY	10522.2	231.095	3.3859
P64455	Uncharacterized protein ydcY OS=Escherichia coli (strain K12) GN=ydcY PE=4 SV=1	ydcY	8776.45	275.462	3.38338
P0ACR4	Uncharacterized HTH-type transcriptional regulator yeiE OS=Escherichia coli (strain K12) GN=yeiE PE=4 SV=1	yeiE	32685.2	73.9078	3.38304
P76142	Autoinducer 2-binding protein lsrB OS=Escherichia coli (strain K12) GN=lsrB PE=1 SV=1	lsrB	36643.9	64.8697	3.37604
P0AEL6	Ferrienterobactin-binding periplasmic protein OS=Escherichia coli (strain K12) GN=fepB PE=1 SV=1	fepB	34244	68.6952	3.37151
P09099	Xylulose kinase OS=Escherichia coli (strain K12) GN=xylB PE=1 SV=1	xylB	52566.6	44.6757	3.37078
P0A890	Sulfurtransferase tusA OS=Escherichia coli (strain K12) GN=tusA PE=1 SV=1	tusA	9070.52	256.267	3.36632
P75798	Glutathione transport system permease protein gsiC OS=Escherichia coli (strain K12) GN=gsiC PE=1 SV=1	gsiC	34026.2	66.1835	3.35256
P76407	Lipid kinase YegS OS=Escherichia coli (strain K12) GN=yegS PE=1 SV=1	yegS	32000.3	69.1697	3.34507
P00903	Para-aminobenzoate synthase glutamine amidotransferase component II OS=Escherichia coli (strain K12) GN=pabA PE=1 SV=1	pabA	20740.6	106.288	3.34331
P65367	Uncharacterized protein yqcA OS=Escherichia coli (strain K12) GN=yqcA PE=3 SV=1	yqcA	16246	134.483	3.33941
P0ADW8	Uncharacterized protein yheV OS=Escherichia coli (strain K12) GN=yheV PE=4 SV=1	yheV	7575.64	287.28	3.33772
P13016	1,6-anhydro-N-acetylmuramyl-L-alanine amidase AmpD OS=Escherichia coli (strain K12) GN=ampD PE=2 SV=1	ampD	20505.2	106.079	3.33749
P37671	HTH-type transcriptional regulator yiaJ OS=Escherichia coli (strain K12) GN=yiaJ PE=1 SV=1	yiaJ	31028.8	69.9324	3.33644
P0ADK6	Protein yibA OS=Escherichia coli (strain K12) GN=yibA PE=1 SV=1	yibA	31835.6	66.7807	3.32756
P46888	Universal stress protein C OS=Escherichia coli (strain K12) GN=uspC PE=2 SV=1	uspC	15604.9	135.501	3.3252
P20099	Biotin sulfoxide reductase OS=Escherichia coli (strain K12) GN=bisC PE=3 SV=3	bisC	85778.3	24.5558	3.32353
P0CE60	Transposase insH for insertion sequence element IS5-13 OS=Escherichia coli (strain K12) GN=JW5895 PE=3 SV=1	JW58	37809.3	55.6059	3.32272
P24197	Uncharacterized protein ygiD OS=Escherichia coli (strain K12) GN=ygiD PE=1 SV=3	ygiD	28855.5	72.2515	3.31907
P00892	Acetolactate synthase isozyme 2 large subunit OS=Escherichia coli (strain K12) GN=ilvG PE=1 SV=3	ilvG	59228.7	35.1652	3.31865
P00452-2	Isoform Alpha' of Ribonucleoside-diphosphate reductase 1 subunit alpha OS=Escherichia coli (strain K12) GN=nrdA	nrdA	82789.6	25.0156	3.31619
P76243	Uncharacterized protein yeaO OS=Escherichia coli (strain K12) GN=yeaO PE=1 SV=2	yeaO	13359.9	154.869	3.31577
P0A756	Glutathione-regulated potassium-efflux system ancillary protein kefG OS=Escherichia coli (strain K12) GN=kefG PE=3 SV=1	kefG	20926.6	98.5877	3.31452
P13857	Ribosomal-protein-serine acetyltransferase OS=Escherichia coli (strain K12) GN=rimL PE=1 SV=1	rimL	20649.5	97.0856	3.30206
P64540	Uncharacterized protein yfcL OS=Escherichia coli (strain K12) GN=yfcL PE=4 SV=1	yfcL	9975.84	195.181	3.28939
P52096	Uncharacterized protein yaeR OS=Escherichia coli (strain K12) GN=yaeR PE=4 SV=1	yaeR	14709.3	132.307	3.28918
P0ADX7	Uncharacterized protein yhhA OS=Escherichia coli (strain K12) GN=yhhA PE=4 SV=1	yhhA	16595.4	117.268	3.28917
P37691	Uncharacterized protein yibQ OS=Escherichia coli (strain K12) GN=yibQ PE=4 SV=2	yibQ	35312.4	54.8457	3.28707
P0A8R4	Protein slyX OS=Escherichia coli (strain K12) GN=slyX PE=3 SV=1	slyX	8191.18	233.99	3.28254
P52094	Histidine transport system permease protein hisQ OS=Escherichia coli (strain K12) GN=hisQ PE=1 SV=2	hisQ	24615.3	77.6868	3.28155
P06960	Ornithine carbamoyltransferase chain F OS=Escherichia coli (strain K12) GN=argF PE=1 SV=4	argF	36785.4	51.9359	3.28114
P0ACV4	Inner membrane protein yciS OS=Escherichia coli (strain K12) GN=yciS PE=1 SV=1	yciS	11326.3	166.328	3.27505
P0AF48	UPF0047 protein yjbQ OS=Escherichia coli (strain K12) GN=yjbQ PE=3 SV=1	yjbQ	15627.9	119.358	3.27075
P67697	Antitoxin HicB OS=Escherichia coli (strain K12) GN=hicB PE=1 SV=2	hicB	15219	118.074	3.25454
P45424	Uncharacterized protein yhcH OS=Escherichia coli (strain K12) GN=yhcH PE=1 SV=1	yhcH	17008.5	104.625	3.2503
P76329	Putative mannosyl-3-phosphoglycerate phosphatase OS=Escherichia coli (strain K12) GN=yedP PE=1 SV=1	yedP	30402.4	57.566	3.24307
P31992	Tautomerase pptA OS=Escherichia coli (strain K12) GN=pptA PE=1 SV=3	pptA	8649.4	198.077	3.23382
P39337	Uncharacterized N-acetyltransferase YjgM OS=Escherichia coli (strain K12) GN=yjgM PE=3 SV=2	yjgM	18592.3	88.1488	3.21455
P33368	Uncharacterized oxidoreductase yohF OS=Escherichia coli (strain K12) GN=yohF PE=3 SV=2	yohF	26915.8	60.8067	3.21396
P75937	Flagellar hook protein flgE OS=Escherichia coli (strain K12) GN=flgE PE=1 SV=3	flgE	42001.5	38.7686	3.21175
P77504	Uncharacterized ABC transporter permease ybbP OS=Escherichia coli (strain K12) GN=ybbP PE=3 SV=1	ybbP	89256.8	17.9949	3.20579
P76422	Hydroxymethylpyrimidine/phosphomethylpyrimidine kinase OS=Escherichia coli (strain K12) GN=thiD PE=1 SV=1	thiD	28597.6	56.0531	3.20493
P0AFX7	Sigma-E factor negative regulatory protein OS=Escherichia coli (strain K12) GN=rseA PE=1 SV=1	rseA	24288	65.8378	3.20387
P02919-2	Isoform Gamma of Penicillin-binding protein 1B OS=Escherichia coli (strain K12) GN=mrcB	mrcB	88815.9	17.8087	3.19912
P0CE49	Transposase insH for insertion sequence element IS5A OS=Escherichia coli (strain K12) GN=insH1 PE=3 SV=1	insH	39284.1	39.3967	3.18968
P75791	Uncharacterized protein ybiU OS=Escherichia coli (strain K12) GN=ybiU PE=1 SV=1	ybiU	47281.6	32.5975	3.18788
P23477	ATP-dependent helicase/deoxyribonuclease subunit B OS=Bacillus subtilis GN=addB PE=1 SV=2	addB	134542	11.319	3.18266
P77795	Uncharacterized ABC transporter ATP-binding protein YdcT OS=Escherichia coli (strain K12) GN=ydcT PE=3 SV=1	ydcT	36999.1	40.8435	3.17931
P77713	Putative beta-xylosidase OS=Escherichia coli (strain K12) GN=yagH PE=3 SV=1	yagH	60768.4	24.7953	3.17805
P52076	Transcriptional regulatory protein qseB OS=Escherichia coli (strain K12) GN=qseB PE=2 SV=1	qseB	24644.1	60.2061	3.17135
P64476	Uncharacterized protein ydiH OS=Escherichia coli (strain K12) GN=ydiH PE=4 SV=2	ydiH	7243.82	200.16	3.16135
P45795	Uncharacterized protein yrdB OS=Escherichia coli (strain K12) GN=yrdB PE=4 SV=1	yrdB	9982.6	138.844	3.14177
P0AEB0	Sulfate transport system permease protein CysW OS=Escherichia coli (strain K12) GN=cysW PE=1 SV=1	cysW	32498.4	41.9693	3.13479
P33025	Pseudouridine-5'-phosphate glycosidase OS=Escherichia coli (strain K12) GN=psuG PE=1 SV=1	psuG	32871.4	41.0284	3.1299
P76049	Uncharacterized protein ycjY OS=Escherichia coli (strain K12) GN=ycjY PE=1 SV=2	ycjY	33619.5	39.9119	3.12769
P58035	Putative phosphotransferase enzyme IIB component sgcB OS=Escherichia coli (strain K12) GN=sgcB PE=3 SV=1	sgcB	9778.91	137.151	3.12749
P0C079	Antitoxin RelB OS=Escherichia coli (strain K12) GN=relB PE=1 SV=1	relB	9047.79	147.036	3.12397
P0AA63	Inner membrane protein YqjA OS=Escherichia coli (strain K12) GN=yqjA PE=1 SV=1	yqjA	24551.3	53.182	3.11584
P39265	D-allose-binding periplasmic protein OS=Escherichia coli (strain K12) GN=alsB PE=1 SV=1	alsB	32871.1	39.5394	3.11384
P32685	Uncharacterized protein yjbD OS=Escherichia coli (strain K12) GN=yjbD PE=4 SV=1	yjbD	10507.6	122.721	3.11042
P0A8D6	UPF0189 protein ymdB OS=Escherichia coli (strain K12) GN=ymdB PE=1 SV=1	ymdB	18850.6	68.0007	3.10784
P37146	Ribonucleoside-diphosphate reductase 2 subunit beta OS=Escherichia coli (strain K12) GN=nrdF PE=1 SV=2	nrdF	36402.1	35.0151	3.10538
P0ABG1	Phosphatidate cytidylyltransferase OS=Escherichia coli (strain K12) GN=cdsA PE=1 SV=2	cdsA	31415	40.1193	3.10049
P0A8U0	Protein syd OS=Escherichia coli (strain K12) GN=syd PE=1 SV=1	syd	20677.4	60.9099	3.10018
P0ACG8	Heat shock protein 15 OS=Escherichia coli (strain K12) GN=hslR PE=1 SV=1	hslR	15468.3	81.0192	3.09803
P0AEP9	Glycolate oxidase subunit glcD OS=Escherichia coli (strain K12) GN=glcD PE=3 SV=1	glcD	53759.6	23.1834	3.09563
P80668	Phenylacetaldehyde dehydrogenase OS=Escherichia coli (strain K12) GN=feaB PE=1 SV=2	feaB	53647.3	23.1954	3.09495
P39187	Uncharacterized protein ytfJ OS=Escherichia coli (strain K12) GN=ytfJ PE=1 SV=1	ytfJ	20389.7	60.2938	3.08968
P0A8N0	UPF0268 protein ycbG OS=Escherichia coli (strain K12) GN=ycbG PE=3 SV=1	matP	17664.4	68.9969	3.08593
P0AAJ8	Hydrogenase-2 operon protein hybA OS=Escherichia coli (strain K12) GN=hybA PE=3 SV=1	hybA	35961.6	33.7662	3.08432
P0AET2	Protein hdeB OS=Escherichia coli (strain K12) GN=hdeB PE=1 SV=1	hdeB	12017	100.042	3.07998
P0AD07	Uncharacterized protein yecF OS=Escherichia coli (strain K12) GN=yecF PE=4 SV=1	yecF	8215.11	145.258	3.07675
P76062	Rac prophage repressor OS=Escherichia coli (strain K12) GN=racR PE=4 SV=1	racR	17634.2	66.13	3.06675
P76227	Uncharacterized protein ynjH OS=Escherichia coli (strain K12) GN=ynjH PE=4 SV=1	ynjH	9923.01	114.82	3.05666
D8FH86	CRISPR-associated endonuclease Cas1 OS=Peptoniphilus sp. oral taxon 836 str. F0141 GN=cas1 PE=4 SV=1	cas1	35325.3	32.1033	3.05464
P03813	Uncharacterized protein YgeA OS=Escherichia coli (strain K12) GN=ygeA PE=1 SV=1	ygeA	25213.7	44.9596	3.05446
Q46919	Uncharacterized protein yqcC OS=Escherichia coli (strain K12) GN=yqcC PE=1 SV=1	yqcC	12760.3	87.8479	3.04959
P24242	HTH-type transcriptional regulator AscG OS=Escherichia coli (strain K12) GN=ascG PE=1 SV=3	ascG	36903	29.9929	3.04408
P39334	Uncharacterized HTH-type transcriptional regulator yjgJ OS=Escherichia coli (strain K12) GN=yjgJ PE=4 SV=2	bdcR	21469.8	50.7905	3.03761
P76112	Uncharacterized N-acetyltransferase YncA OS=Escherichia coli (strain K12) GN=yncA PE=3 SV=1	mnaT	19217.6	56.4761	3.03556
P31130	Uncharacterized protein ydeI OS=Escherichia coli (strain K12) GN=ydeI PE=4 SV=1	ydeI	14094.2	75.6651	3.02794
P0AA57	Protein YobA OS=Escherichia coli (strain K12) GN=yobA PE=1 SV=1	yobA	13384	78.3369	3.02055
P77712	Long-chain acyl-CoA thioesterase tesC OS=Escherichia coli (strain K12) GN=tesC PE=1 SV=1	fadM	15060.8	69.4455	3.01949
P27862	IMPACT family member yigZ OS=Escherichia coli (strain K12) GN=yigZ PE=1 SV=2	yigZ	21725.2	48.0256	3.01844
P0A8L7	UPF0263 protein yciU OS=Escherichia coli (strain K12) GN=yciU PE=1 SV=1	yciU	12661	82.3857	3.01832
P33647	mRNA interferase ChpB OS=Escherichia coli (strain K12) GN=chpB PE=1 SV=1	chpB	12466.5	83.548	3.01768
Q5H772	Gamma-aminobutyrate aminotransferase OS=Escherichia coli (strain K12) GN=puuE PE=3 SV=1	puuE	44682.8	22.7002	3.00617
P76561	Esterase YpfH OS=Escherichia coli (strain K12) GN=ypfH PE=3 SV=2	ypfH	24821.4	40.2094	2.99915
P64479	Uncharacterized protein ydiZ OS=Escherichia coli (strain K12) GN=ydiZ PE=4 SV=1	ydiZ	10840.3	91.7521	2.99766
Q5H776	Gamma-glutamyl-gamma-aminobutyrate hydrolase OS=Escherichia coli (strain K12) GN=puuD PE=4 SV=1	puuD	27977.4	35.1045	2.99217
P76342	Sulfoxide reductase catalytic subunit yedY OS=Escherichia coli (strain K12) GN=yedY PE=1 SV=1	yedY	37327.3	26.3056	2.99207
P10907	sn-glycerol-3-phosphate import ATP-binding protein UgpC OS=Escherichia coli (strain K12) GN=ugpC PE=1 SV=3	ugpC	39480.5	24.8476	2.99167
P0AAY6	Uncharacterized protein ybjN OS=Escherichia coli (strain K12) GN=ybjN PE=4 SV=1	ybjN	17636.6	55.505	2.99075
P31550	Thiamine-binding periplasmic protein OS=Escherichia coli (strain K12) GN=thiB PE=1 SV=2	thiB	36122.5	27.0936	2.99064
P21369	Pyrazinamidase/nicotinamidase OS=Escherichia coli (strain K12) GN=pncA PE=3 SV=1	pncA	23329.3	41.7436	2.98849
P15373	Antitoxin PrlF OS=Escherichia coli (strain K12) GN=sohA PE=1 SV=1	prlF	12333.2	78.0271	2.98332
P0AFH0	Methylated-DNA--protein-cysteine methyltransferase OS=Escherichia coli (strain K12) GN=ogt PE=1 SV=1	ogt	19148.9	49.5901	2.97754
P77295	Probable HTH-type transcriptional regulator ygaV OS=Escherichia coli (strain K12) GN=ygaV PE=1 SV=1	ygaV	10571.5	88.3073	2.97013
P0ACK8	L-fucose operon activator OS=Escherichia coli (strain K12) GN=fucR PE=4 SV=1	fucR	27327.2	33.8574	2.96625
P39451	Alcohol dehydrogenase, propanol-preferring OS=Escherichia coli (strain K12) GN=adhP PE=1 SV=1	adhP	35339.1	26.0398	2.96389
P16869	FhuE receptor OS=Escherichia coli (strain K12) GN=fhuE PE=1 SV=2	fhuE	81164.1	11.3086	2.96277
P77619	UPF0214 protein yfeW OS=Escherichia coli (strain K12) GN=yfeW PE=3 SV=2	yfeW	47704	18.8844	2.95466
P0ACV6	Protein mpaA OS=Escherichia coli (strain K12) GN=mpaA PE=4 SV=2	mpaA	26523.2	33.9411	2.95435
P08191	Protein fimH OS=Escherichia coli (strain K12) GN=fimH PE=1 SV=2	fimH	31435.9	28.5386	2.95286
P46122	Uncharacterized lipoprotein yajI OS=Escherichia coli (strain K12) GN=yajI PE=1 SV=3	yajI	19530.1	45.2798	2.94661
P0ACK2	Putative aga operon transcriptional repressor OS=Escherichia coli (strain K12) GN=agaR PE=4 SV=1	agaR	29536.1	29.6389	2.94221
P77300	Uncharacterized HTH-type transcriptional regulator yagI OS=Escherichia coli (strain K12) GN=yagI PE=4 SV=1	yagI	27802.7	30.9267	2.93442
P77212	Probable pyridine nucleotide-disulfide oxidoreductase ykgC OS=Escherichia coli (strain K12) GN=ykgC PE=3 SV=2	rclA	48195.9	17.5227	2.92661
P37327	Inner membrane protein yfdC OS=Escherichia coli (strain K12) GN=yfdC PE=1 SV=1	yfdC	34462.8	24.0397	2.91828
P23837	Sensor protein phoQ OS=Escherichia coli (strain K12) GN=phoQ PE=1 SV=1	phoQ	55246.8	14.8062	2.91275
P30847	Signal transduction histidine-protein kinase BaeS OS=Escherichia coli (strain K12) GN=baeS PE=3 SV=2	baeS	51941.2	15.5508	2.90726
P42904	N-acetylgalactosamine-specific phosphotransferase enzyme IIB component 2 OS=Escherichia coli (strain K12) GN=agaV PE=4 SV=1	agaV	17057	46.8766	2.90286
P0A8Z7	Esterase yqiA OS=Escherichia coli (strain K12) GN=yqiA PE=4 SV=1	yqiA	21609.7	36.8587	2.90119
P76549	Uncharacterized protein yffR OS=Escherichia coli (strain K12) GN=yffR PE=4 SV=1	yffR	14526.4	53.8369	2.89324
P37769	2-dehydro-3-deoxy-D-gluconate 5-dehydrogenase OS=Escherichia coli (strain K12) GN=kduD PE=3 SV=2	kduD	27034.8	28.8126	2.89151
[truncated: 359 more rows]

## Sheet: Quantified proteome
Uniprot Accession	Description	Gene	Molecular weight (Da)	Abundance	RAM
Q47710	Uncharacterized protein yqjK OS=Escherichia coli (strain K12) GN=yqjK PE=4 SV=1	yqjK	11785.3	0	#NUM!
P0CE47	Elongation factor Tu 1 OS=Escherichia coli (strain K12) GN=tufA PE=1 SV=1	tufA	43238.3	191041	6.917
P0A910	Outer membrane protein A OS=Escherichia coli (strain K12) GN=ompA PE=1 SV=1	ompA	37159.6	102913	6.58254
P0A9G6	Isocitrate lyase OS=Escherichia coli (strain K12) GN=aceA PE=1 SV=1	aceA	47473.6	74908.1	6.55098
P25665	5-methyltetrahydropteroyltriglutamate--homocysteine methyltransferase OS=Escherichia coli (strain K12) GN=metE PE=1 SV=6	metE	84602.8	28808	6.3869
P0A6M8	Elongation factor G OS=Escherichia coli (strain K12) GN=fusA PE=1 SV=2	fusA	77514.5	31224.7	6.38388
P0ABK5	Cysteine synthase A OS=Escherichia coli (strain K12) GN=cysK PE=1 SV=2	cysK	34450.3	68899.5	6.37541
P61889	Malate dehydrogenase OS=Escherichia coli (strain K12) GN=mdh PE=1 SV=1	mdh	32299.2	65977.4	6.32859
P05793	Ketol-acid reductoisomerase OS=Escherichia coli (strain K12) GN=ilvC PE=1 SV=4	ilvC	54016.3	29064.7	6.19589
P0A6F3	Glycerol kinase OS=Escherichia coli (strain K12) GN=glpK PE=1 SV=2	glpK	56177.3	27857.6	6.1945
P0A6F5	60 kDa chaperonin OS=Escherichia coli (strain K12) GN=groL PE=1 SV=2	groL	57274.7	26357.7	6.17887
P02931	Outer membrane protein F OS=Escherichia coli (strain K12) GN=ompF PE=1 SV=1	ompF	39291.1	36613.1	6.15793
P0A799	Phosphoglycerate kinase OS=Escherichia coli (strain K12) GN=pgk PE=1 SV=2	pgk	41074.6	34333	6.14928
P0ABB4	ATP synthase subunit beta OS=Escherichia coli (strain K12) GN=atpD PE=1 SV=2	atpD	50275.8	26448.6	6.12376
P0ACF0	DNA-binding protein HU-alpha OS=Escherichia coli (strain K12) GN=hupA PE=1 SV=1	hupA	9511.18	135752	6.11098
P0AG67	30S ribosomal protein S1 OS=Escherichia coli (strain K12) GN=rpsA PE=1 SV=1	rpsA	61102.7	20401.9	6.09573
P0A6Y8	Chaperone protein dnaK OS=Escherichia coli (strain K12) GN=dnaK PE=1 SV=2	dnaK	69054.5	17699.2	6.08715
P0A6P9	Enolase OS=Escherichia coli (strain K12) GN=eno PE=1 SV=2	eno	45608.4	26523.5	6.08268
P0AE08	Alkyl hydroperoxide reductase subunit C OS=Escherichia coli (strain K12) GN=ahpC PE=1 SV=2	ahpC	20730.4	57080.3	6.07309
P0A9B2	Glyceraldehyde-3-phosphate dehydrogenase A OS=Escherichia coli (strain K12) GN=gapA PE=1 SV=2	gapA	35492.2	32564.9	6.06288
P08200	Isocitrate dehydrogenase [NADP] OS=Escherichia coli (strain K12) GN=icd PE=1 SV=1	icd	45709.5	24591.2	6.05079
P06996	Outer membrane protein C OS=Escherichia coli (strain K12) GN=ompC PE=1 SV=1	ompC	40325.4	26933.4	6.03587
P36683	Aconitate hydratase 2 OS=Escherichia coli (strain K12) GN=acnB PE=1 SV=3	acnB	93420.9	10792.2	6.00355
P0ABB0	ATP synthase subunit alpha OS=Escherichia coli (strain K12) GN=atpA PE=1 SV=1	atpA	55169.7	17975	5.99637
P0AD96	Leu/Ile/Val-binding protein OS=Escherichia coli (strain K12) GN=livJ PE=1 SV=1	livJ	39034	23525.4	5.96298
P0A850	Trigger factor OS=Escherichia coli (strain K12) GN=tig PE=1 SV=1	tig	48144.9	18284.5	5.94463
P25553	Lactaldehyde dehydrogenase OS=Escherichia coli (strain K12) GN=aldA PE=1 SV=2	aldA	52221.7	16407.9	5.9329
P0ABH7	Citrate synthase OS=Escherichia coli (strain K12) GN=gltA PE=1 SV=1	gltA	47965.9	17601.3	5.92648
P02359	30S ribosomal protein S7 OS=Escherichia coli (strain K12) GN=rpsG PE=1 SV=3	rpsG	19988.7	37344.7	5.87301
P28635	D-methionine-binding lipoprotein metQ OS=Escherichia coli (strain K12) GN=metQ PE=1 SV=2	metQ	29395.5	22396.6	5.81846
P0A825	Serine hydroxymethyltransferase OS=Escherichia coli (strain K12) GN=glyA PE=1 SV=1	glyA	45270	14060.5	5.80381
P0A7V0	30S ribosomal protein S2 OS=Escherichia coli (strain K12) GN=rpsB PE=1 SV=2	rpsB	26708.8	23668.2	5.80082
P0AEE5	D-galactose-binding periplasmic protein OS=Escherichia coli (strain K12) GN=mglB PE=1 SV=1	mglB	35672.4	17496.5	5.79528
P0AB71	Fructose-bisphosphate aldolase class 2 OS=Escherichia coli (strain K12) GN=fbaA PE=1 SV=2	fbaA	39104.6	15623.6	5.78601
P0A953	3-oxoacyl-[acyl-carrier-protein] synthase 1 OS=Escherichia coli (strain K12) GN=fabB PE=1 SV=1	fabB	42568.1	13960.2	5.77398
P23847	Periplasmic dipeptide transport protein OS=Escherichia coli (strain K12) GN=dppA PE=1 SV=1	dppA	60237.2	9853.15	5.77344
P00448	Superoxide dismutase [Mn] OS=Escherichia coli (strain K12) GN=sodA PE=1 SV=2	sodA	23064.6	25317.1	5.76636
P02925	D-ribose-binding periplasmic protein OS=Escherichia coli (strain K12) GN=rbsB PE=1 SV=1	rbsB	30913.4	18596.6	5.75958
P0A8V2	DNA-directed RNA polymerase subunit beta OS=Escherichia coli (strain K12) GN=rpoB PE=1 SV=1	rpoB	150520	3748.81	5.75149
P0A6B7	Cysteine desulfurase OS=Escherichia coli (strain K12) GN=iscS PE=1 SV=1	iscS	45042.9	12342.1	5.74502
P0ACF8	DNA-binding protein H-NS OS=Escherichia coli (strain K12) GN=hns PE=1 SV=2	hns	15512	35150.2	5.7366
P0A7Z4	DNA-directed RNA polymerase subunit alpha OS=Escherichia coli (strain K12) GN=rpoA PE=1 SV=1	rpoA	36471.1	14801.2	5.73224
P0AED0	Universal stress protein A OS=Escherichia coli (strain K12) GN=uspA PE=1 SV=2	uspA	16038.1	33284.7	5.7274
P0A9C5	Glutamine synthetase OS=Escherichia coli (strain K12) GN=glnA PE=1 SV=2	glnA	51852.7	10251.3	5.72555
P00934	Threonine synthase OS=Escherichia coli (strain K12) GN=thrC PE=1 SV=1	thrC	47066.2	11109.1	5.71839
P0A9P0	Dihydrolipoyl dehydrogenase OS=Escherichia coli (strain K12) GN=lpdA PE=1 SV=2	lpdA	50638.6	10310.2	5.71775
P0A7L0	50S ribosomal protein L1 OS=Escherichia coli (strain K12) GN=rplA PE=1 SV=2	rplA	24696.3	20511.3	5.70463
P08997	Malate synthase A OS=Escherichia coli (strain K12) GN=aceB PE=1 SV=1	aceB	60217.5	8308.3	5.69923
P09373	Formate acetyltransferase 1 OS=Escherichia coli (strain K12) GN=pflB PE=1 SV=2	pflB	85284.7	5862.83	5.69898
P0A7J3	50S ribosomal protein L10 OS=Escherichia coli (strain K12) GN=rplJ PE=1 SV=2	rplJ	17682.4	28260.2	5.69872
P0A7K2	50S ribosomal protein L7/L12 OS=Escherichia coli (strain K12) GN=rplL PE=1 SV=2	rplL	12269.5	40710.1	5.69853
P0A9Q7	Aldehyde-alcohol dehydrogenase OS=Escherichia coli (strain K12) GN=adhE PE=1 SV=2	adhE	96048.6	5185.61	5.69729
P61175	50S ribosomal protein L22 OS=Escherichia coli (strain K12) GN=rplV PE=1 SV=1	rplV	12200.8	40812.2	5.69718
P0A8F0	Uracil phosphoribosyltransferase OS=Escherichia coli (strain K12) GN=upp PE=1 SV=1	upp	22501	21630.1	5.68726
P0A836	Succinyl-CoA ligase [ADP-forming] subunit beta OS=Escherichia coli (strain K12) GN=sucC PE=1 SV=1	sucC	41348.6	11672.7	5.68363
P0A7T3	30S ribosomal protein S16 OS=Escherichia coli (strain K12) GN=rpsP PE=1 SV=1	rpsP	9166.94	51815.3	5.67668
P62399	50S ribosomal protein L5 OS=Escherichia coli (strain K12) GN=rplE PE=1 SV=2	rplE	20270.7	22716.9	5.66322
P0ADY7	50S ribosomal protein L16 OS=Escherichia coli (strain K12) GN=rplP PE=1 SV=1	rplP	15253.4	30151.7	5.66268
P0A6P1	Elongation factor Ts OS=Escherichia coli (strain K12) GN=tsf PE=1 SV=2	tsf	30385.8	15125.1	5.66237
P69783	Glucose-specific phosphotransferase enzyme IIA component OS=Escherichia coli (strain K12) GN=crr PE=1 SV=2	crr	18221.7	24827.1	5.65552
P0A8T7	DNA-directed RNA polymerase subunit beta' OS=Escherichia coli (strain K12) GN=rpoC PE=1 SV=1	rpoC	155045	2844.54	5.64447
P0C8J6	D-tagatose-1,6-bisphosphate aldolase subunit GatY OS=Escherichia coli (strain K12) GN=gatY PE=1 SV=1	gatY	30774.6	14000.1	5.63432
P00350	6-phosphogluconate dehydrogenase, decarboxylating OS=Escherichia coli (strain K12) GN=gnd PE=1 SV=2	gnd	51431.3	8331.46	5.63195
P0A862	Thiol peroxidase OS=Escherichia coli (strain K12) GN=tpx PE=1 SV=2	tpx	17806.2	23440.6	5.62054
P00561	Bifunctional aspartokinase/homoserine dehydrogenase 1 OS=Escherichia coli (strain K12) GN=thrA PE=1 SV=2	thrA	89045.8	4679.43	5.61981
P0A7R1	50S ribosomal protein L9 OS=Escherichia coli (strain K12) GN=rplI PE=1 SV=1	rplI	15741.5	25920.3	5.61069
P07395	Phenylalanyl-tRNA synthetase beta chain OS=Escherichia coli (strain K12) GN=pheT PE=1 SV=2	pheT	87305.4	4669.6	5.61032
P60624	50S ribosomal protein L24 OS=Escherichia coli (strain K12) GN=rplX PE=1 SV=2	rplX	11291.3	35995.1	5.60899
P0AFG8	Pyruvate dehydrogenase E1 component OS=Escherichia coli (strain K12) GN=aceE PE=1 SV=2	aceE	99587.9	4066.87	5.60747
P0A786	Aspartate carbamoyltransferase catalytic chain OS=Escherichia coli (strain K12) GN=pyrB PE=1 SV=2	pyrB	34387.8	11772.6	5.60728
P0A870	Transaldolase B OS=Escherichia coli (strain K12) GN=talB PE=1 SV=2	talB	35179.3	11296.6	5.59923
P0A9Y6	Cold shock-like protein CspC OS=Escherichia coli (strain K12) GN=cspC PE=1 SV=2	cspC	7379.75	53740.5	5.59834
P0AA10	50S ribosomal protein L13 OS=Escherichia coli (strain K12) GN=rplM PE=1 SV=1	rplM	15990.5	24513.7	5.59327
P69776	Major outer membrane lipoprotein Lpp OS=Escherichia coli (strain K12) GN=lpp PE=1 SV=1	lpp	8300.29	47094	5.59206
P23721	Phosphoserine aminotransferase OS=Escherichia coli (strain K12) GN=serC PE=1 SV=4	serC	39740	9685.65	5.58536
P00509	Aspartate aminotransferase OS=Escherichia coli (strain K12) GN=aspC PE=1 SV=1	aspC	43528	8700.69	5.57832
P0AGE9	Succinyl-CoA ligase [ADP-forming] subunit alpha OS=Escherichia coli (strain K12) GN=sucD PE=1 SV=2	sucD	29740.5	12728.5	5.57813
P60723	50S ribosomal protein L4 OS=Escherichia coli (strain K12) GN=rplD PE=1 SV=1	rplD	22054.9	17090.3	5.57625
P06959	Dihydrolipoyllysine-residue acetyltransferase component of pyruvate dehydrogenase complex OS=Escherichia coli (strain K12) GN=aceF PE=1 SV=3	aceF	66036.8	5649.34	5.57178
P09551	Lysine-arginine-ornithine-binding periplasmic protein OS=Escherichia coli (strain K12) GN=argT PE=1 SV=3	argT	27956.2	13118.2	5.56435
P60422	50S ribosomal protein L2 OS=Escherichia coli (strain K12) GN=rplB PE=1 SV=2	rplB	29824	12282.4	5.56385
P0AD61	Pyruvate kinase I OS=Escherichia coli (strain K12) GN=pykF PE=1 SV=1	pykF	50679.2	7110.98	5.55676
P09831	Glutamate synthase [NADPH] large chain OS=Escherichia coli (strain K12) GN=gltB PE=1 SV=3	gltB	163176	2203.88	5.55584
P0A9Q9	Aspartate-semialdehyde dehydrogenase OS=Escherichia coli (strain K12) GN=asd PE=1 SV=1	asd	39974.5	8940.44	5.55314
P0A7F3	Aspartate carbamoyltransferase regulatory chain OS=Escherichia coli (strain K12) GN=pyrI PE=1 SV=2	pyrI	17091.9	20656	5.54784
P0ACF4	DNA-binding protein HU-beta OS=Escherichia coli (strain K12) GN=hupB PE=1 SV=1	hupB	9201.98	38258.7	5.54661
Q59385	Copper-exporting P-type ATPase A OS=Escherichia coli (strain K12) GN=copA PE=1 SV=4	copA	87799.8	3977.11	5.54306
P0A7V3	30S ribosomal protein S3 OS=Escherichia coli (strain K12) GN=rpsC PE=1 SV=2	rpsC	25949.2	13263.4	5.53678
P09169	Protease 7 OS=Escherichia coli (strain K12) GN=ompT PE=1 SV=1	ompT	35522.3	9578.66	5.53181
P13035	Aerobic glycerol-3-phosphate dehydrogenase OS=Escherichia coli (strain K12) GN=glpD PE=1 SV=3	glpD	56697.1	5946.04	5.52779
P00968	Carbamoyl-phosphate synthase large chain OS=Escherichia coli (strain K12) GN=carB PE=1 SV=2	carB	117749	2852.48	5.52618
P0A7R5	30S ribosomal protein S10 OS=Escherichia coli (strain K12) GN=rpsJ PE=1 SV=1	rpsJ	11710.4	28416	5.52213
P0AEM9	Cystine-binding periplasmic protein OS=Escherichia coli (strain K12) GN=fliY PE=1 SV=1	fliY	29003.2	11400.8	5.51938
P0A9K9	FKBP-type peptidyl-prolyl cis-trans isomerase slyD OS=Escherichia coli (strain K12) GN=slyD PE=1 SV=1	slyD	20821.7	15258.6	5.50203
P22259	Phosphoenolpyruvate carboxykinase [ATP] OS=Escherichia coli (strain K12) GN=pckA PE=1 SV=2	pckA	59588	5291.53	5.49874
P0A7V8	30S ribosomal protein S4 OS=Escherichia coli (strain K12) GN=rpsD PE=1 SV=2	rpsD	23436.6	13327.3	5.49464
P62707	2,3-bisphosphoglycerate-dependent phosphoglycerate mutase OS=Escherichia coli (strain K12) GN=gpmA PE=1 SV=2	gpmA	28520.7	10895	5.49239
P60438	50S ribosomal protein L3 OS=Escherichia coli (strain K12) GN=rplC PE=1 SV=1	rplC	22211.8	13860	5.48835
P0AG55	50S ribosomal protein L6 OS=Escherichia coli (strain K12) GN=rplF PE=1 SV=2	rplF	18874.2	16302.1	5.48811
P0A7D4	Adenylosuccinate synthetase OS=Escherichia coli (strain K12) GN=purA PE=1 SV=2	purA	47297.3	6452.94	5.48459
P0A912	Peptidoglycan-associated lipoprotein OS=Escherichia coli (strain K12) GN=pal PE=1 SV=1	pal	18794.2	16182.1	5.48306
P23843	Periplasmic oligopeptide-binding protein OS=Escherichia coli (strain K12) GN=oppA PE=1 SV=2	oppA	60842.9	4991.16	5.48241
P0A6N4	Elongation factor P OS=Escherichia coli (strain K12) GN=efp PE=1 SV=2	efp	20560.4	14569.1	5.47647
P15254	Phosphoribosylformylglycinamidine synthase OS=Escherichia coli (strain K12) GN=purL PE=1 SV=3	purL	141296	2067.73	5.46562
P0AFG3	2-oxoglutarate dehydrogenase E1 component OS=Escherichia coli (strain K12) GN=sucA PE=1 SV=1	sucA	104978	2752.34	5.4608
P0ADG7	Inosine-5'-monophosphate dehydrogenase OS=Escherichia coli (strain K12) GN=guaB PE=1 SV=1	guaB	51972	5555.69	5.46051
P0AEQ3	Glutamine-binding periplasmic protein OS=Escherichia coli (strain K12) GN=glnH PE=1 SV=1	glnH	27155.2	10621.2	5.46002
P0ADZ4	30S ribosomal protein S15 OS=Escherichia coli (strain K12) GN=rpsO PE=1 SV=2	rpsO	10244.5	28045.4	5.45835
P0A817	S-adenosylmethionine synthase OS=Escherichia coli (strain K12) GN=metK PE=1 SV=2	metK	41907.2	6822.25	5.45622
P27550	Acetyl-coenzyme A synthetase OS=Escherichia coli (strain K12) GN=acs PE=1 SV=2	acs	72030.2	3966.57	5.45593
P0A7M6	50S ribosomal protein L29 OS=Escherichia coli (strain K12) GN=rpmC PE=1 SV=1	rpmC	7250.97	39271.2	5.45447
P0AF96	Uncharacterized protein yjgK OS=Escherichia coli (strain K12) GN=yjgK PE=1 SV=1	tabA	16836.6	16864.5	5.45323
P0A7S9	30S ribosomal protein S13 OS=Escherichia coli (strain K12) GN=rpsM PE=1 SV=2	rpsM	13073.3	21549.9	5.44983
P0A6T1	Glucose-6-phosphate isomerase OS=Escherichia coli (strain K12) GN=pgi PE=1 SV=1	pgi	61473	4494.29	5.44135
P0A7W1	30S ribosomal protein S5 OS=Escherichia coli (strain K12) GN=rpsE PE=1 SV=2	rpsE	17574.3	15683.5	5.44032
P0A717	Ribose-phosphate pyrophosphokinase OS=Escherichia coli (strain K12) GN=prs PE=1 SV=2	prs	34178.7	7878.68	5.43021
P0A9T0	D-3-phosphoglycerate dehydrogenase OS=Escherichia coli (strain K12) GN=serA PE=1 SV=2	serA	44130	6065.33	5.42759
P0A763	Nucleoside diphosphate kinase OS=Escherichia coli (strain K12) GN=ndk PE=1 SV=2	ndk	15435.8	17326	5.42723
P0AEX9	Maltose-binding periplasmic protein OS=Escherichia coli (strain K12) GN=malE PE=1 SV=1	malE	43342.4	6138.11	5.42495
P08839	Phosphoenolpyruvate-protein phosphotransferase OS=Escherichia coli (strain K12) GN=ptsI PE=1 SV=1	ptsI	63503.9	4118.49	5.41754
P0A7W7	30S ribosomal protein S8 OS=Escherichia coli (strain K12) GN=rpsH PE=1 SV=2	rpsH	14099.5	18273.1	5.41102
P02930	Outer membrane protein tolC OS=Escherichia coli (strain K12) GN=tolC PE=1 SV=3	tolC	53690.2	4795.41	5.41072
P13029	Catalase-peroxidase OS=Escherichia coli (strain K12) GN=katG PE=1 SV=2	katG	79956.1	3179.59	5.40522
P05055	Polyribonucleotide nucleotidyltransferase OS=Escherichia coli (strain K12) GN=pnp PE=1 SV=3	pnp	77035	3275.16	5.40192
P0A6A8	Acyl carrier protein OS=Escherichia coli (strain K12) GN=acpP PE=1 SV=2	acpP	8616.21	28863	5.39566
P27302	Transketolase 1 OS=Escherichia coli (strain K12) GN=tktA PE=1 SV=5	tktA	72147.9	3392.17	5.3887
P0AFG6	Dihydrolipoyllysine-residue succinyltransferase component of 2-oxoglutarate dehydrogenase complex OS=Escherichia coli (strain K12) GN=sucB PE=1 SV=2	sucB	43966	5557.81	5.38802
P0A6F1	Carbamoyl-phosphate synthase small chain OS=Escherichia coli (strain K12) GN=carA PE=1 SV=1	carA	41387.1	5821.5	5.3819
P17169	Glucosamine--fructose-6-phosphate aminotransferase [isomerizing] OS=Escherichia coli (strain K12) GN=glmS PE=1 SV=4	glmS	66834.6	3600.46	5.38136
P0AFF6	Transcription elongation protein nusA OS=Escherichia coli (strain K12) GN=nusA PE=1 SV=1	nusA	54819.1	4322.52	5.37467
P16659	Prolyl-tRNA synthetase OS=Escherichia coli (strain K12) GN=proS PE=1 SV=4	proS	63634.7	3719.27	5.37415
P69828	Galactitol-specific phosphotransferase enzyme IIA component OS=Escherichia coli (strain K12) GN=gatA PE=4 SV=1	gatA	16878.8	13472.4	5.35679
P0A705	Translation initiation factor IF-2 OS=Escherichia coli (strain K12) GN=infB PE=1 SV=1	infB	79678.1	2826.61	5.35261
P0A9D8	2,3,4,5-tetrahydropyridine-2,6-dicarboxylate N-succinyltransferase OS=Escherichia coli (strain K12) GN=dapD PE=1 SV=1	dapD	29855.4	7306.34	5.33872
P00864	Phosphoenolpyruvate carboxylase OS=Escherichia coli (strain K12) GN=ppc PE=1 SV=1	ppc	98982.2	2185.48	5.3351
P0A905	Outer membrane lipoprotein slyB OS=Escherichia coli (strain K12) GN=slyB PE=2 SV=1	slyB	15574.1	13810	5.3326
P0AA25	Thioredoxin-1 OS=Escherichia coli (strain K12) GN=trxA PE=1 SV=2	trxA	11781.1	18242	5.33226
P0A6E4	Argininosuccinate synthase OS=Escherichia coli (strain K12) GN=argG PE=1 SV=2	argG	49848.8	4295.28	5.33065
P0AG44	50S ribosomal protein L17 OS=Escherichia coli (strain K12) GN=rplQ PE=1 SV=1	rplQ	14337.6	14757.2	5.32548
P0A8M6	UPF0265 protein yeeX OS=Escherichia coli (strain K12) GN=yeeX PE=3 SV=1	yeeX	12751.7	16560.4	5.32464
P0A8M0	Asparaginyl-tRNA synthetase OS=Escherichia coli (strain K12) GN=asnS PE=1 SV=2	asnS	52519.4	3970.43	5.31916
P00961	Glycyl-tRNA synthetase beta subunit OS=Escherichia coli (strain K12) GN=glyS PE=1 SV=4	glyS	76747	2682.83	5.31365
P0AG86	Protein-export protein SecB OS=Escherichia coli (strain K12) GN=secB PE=1 SV=1	secB	17248.2	11828.1	5.30966
P0A7U7	30S ribosomal protein S20 OS=Escherichia coli (strain K12) GN=rpsT PE=1 SV=2	rpsT	9660.31	21077	5.3088
P00370	NADP-specific glutamate dehydrogenase OS=Escherichia coli (strain K12) GN=gdhA PE=1 SV=1	gdhA	48532.4	4151.58	5.30424
P0A7T7	30S ribosomal protein S18 OS=Escherichia coli (strain K12) GN=rpsR PE=1 SV=2	rpsR	8962.84	22425.3	5.30318
P0A858	Triosephosphate isomerase OS=Escherichia coli (strain K12) GN=tpiA PE=1 SV=1	tpiA	26936.8	7456.27	5.30287
P0AC41	Succinate dehydrogenase flavoprotein subunit OS=Escherichia coli (strain K12) GN=sdhA PE=1 SV=1	sdhA	64363.1	3117.91	5.3025
P30125	3-isopropylmalate dehydrogenase OS=Escherichia coli (strain K12) GN=leuB PE=1 SV=3	leuB	39474	5031.62	5.29802
P37902	Glutamate/aspartate periplasmic-binding protein OS=Escherichia coli (strain K12) GN=gltI PE=1 SV=2	gltI	33381.2	5920.28	5.29584
P0ADB7	Entericidin B OS=Escherichia coli (strain K12) GN=ecnB PE=3 SV=1	ecnB	4788.52	40794.4	5.2908
P09151	2-isopropylmalate synthase OS=Escherichia coli (strain K12) GN=leuA PE=1 SV=5	leuA	57244.1	3381	5.28678
P0A6F9	10 kDa chaperonin OS=Escherichia coli (strain K12) GN=groS PE=1 SV=1	groS	10362.6	18543.3	5.28365
P02358	30S ribosomal protein S6 OS=Escherichia coli (strain K12) GN=rpsF PE=1 SV=1	rpsF	15675.6	12148.1	5.27973
P0A7D7	Phosphoribosylaminoimidazole-succinocarboxamide synthase OS=Escherichia coli (strain K12) GN=purC PE=1 SV=1	purC	26959.7	7056.35	5.2793
P00956	Isoleucyl-tRNA synthetase OS=Escherichia coli (strain K12) GN=ileS PE=1 SV=5	ileS	104213	1814.07	5.27658
P0AEU0	Histidine-binding periplasmic protein OS=Escherichia coli (strain K12) GN=hisJ PE=1 SV=1	hisJ	28447.6	6560.01	5.27095
P0A6E6	ATP synthase epsilon chain OS=Escherichia coli (strain K12) GN=atpC PE=1 SV=2	atpC	15040.7	12008.6	5.25676
P37188	Galactitol-specific phosphotransferase enzyme IIB component OS=Escherichia coli (strain K12) GN=gatB PE=1 SV=2	gatB	10197.3	17618.5	5.25445
P31133	Putrescine-binding periplasmic protein OS=Escherichia coli (strain K12) GN=potF PE=1 SV=3	potF	40796	4360.61	5.25016
P68679	30S ribosomal protein S21 OS=Escherichia coli (strain K12) GN=rpsU PE=1 SV=2	rpsU	8476.72	20777.2	5.24581
P0A879	Tryptophan synthase beta chain OS=Escherichia coli (strain K12) GN=trpB PE=1 SV=2	trpB	42937.6	4071.27	5.24257
P0A9A6	Cell division protein ftsZ OS=Escherichia coli (strain K12) GN=ftsZ PE=1 SV=1	ftsZ	40280.6	4321.31	5.24071
P0ABA0	ATP synthase subunit b OS=Escherichia coli (strain K12) GN=atpF PE=1 SV=1	atpF	17235.3	9955.83	5.2345
P64581	Uncharacterized protein yqjD OS=Escherichia coli (strain K12) GN=yqjD PE=4 SV=1	yqjD	11026.9	15551.1	5.23421
P38038	Sulfite reductase [NADPH] flavoprotein alpha-component OS=Escherichia coli (strain K12) GN=cysJ PE=1 SV=4	cysJ	66210.9	2586.26	5.2336
P0A940	Outer membrane protein assembly factor yaeT OS=Escherichia coli (strain K12) GN=yaeT PE=1 SV=1	bamA	90478.5	1891.34	5.23332
P0A7L8	50S ribosomal protein L27 OS=Escherichia coli (strain K12) GN=rpmA PE=1 SV=2	rpmA	9100.87	18781.8	5.23282
P0A9W3	Uncharacterized ABC transporter ATP-binding protein YjjK OS=Escherichia coli (strain K12) GN=yjjK PE=1 SV=2	yjjK	62386.3	2733.2	5.23176
P0A6T5	GTP cyclohydrolase 1 OS=Escherichia coli (strain K12) GN=folE PE=1 SV=2	folE	24796.9	6842.43	5.22961
P0A6G7	ATP-dependent Clp protease proteolytic subunit OS=Escherichia coli (strain K12) GN=clpP PE=1 SV=1	clpP	23153.6	7175.11	5.22045
P68919	50S ribosomal protein L25 OS=Escherichia coli (strain K12) GN=rplY PE=1 SV=1	rplY	10668.7	15540.4	5.21957
P0C0V0	Protease do OS=Escherichia coli (strain K12) GN=degP PE=1 SV=1	degP	49305.4	3358.5	5.21904
P00957	Alanyl-tRNA synthetase OS=Escherichia coli (strain K12) GN=alaS PE=1 SV=2	alaS	95954.6	1709.91	5.21504
P17846	Sulfite reductase [NADPH] hemoprotein beta-component OS=Escherichia coli (strain K12) GN=cysI PE=1 SV=4	cysI	63939.9	2552.67	5.21277
P23538	Phosphoenolpyruvate synthase OS=Escherichia coli (strain K12) GN=ppsA PE=1 SV=5	ppsA	87361.6	1850.95	5.20872
P37095	Peptidase B OS=Escherichia coli (strain K12) GN=pepB PE=1 SV=2	pepB	46133.3	3463.74	5.20356
P15078	Carbon starvation protein A OS=Escherichia coli (strain K12) GN=cstA PE=1 SV=3	cstA	75037.6	2120.04	5.20162
P61949	Flavodoxin-1 OS=Escherichia coli (strain K12) GN=fldA PE=1 SV=2	fldA	19706.5	7988.9	5.1971
P21179	Catalase HPII OS=Escherichia coli (strain K12) GN=katE PE=1 SV=1	katE	84092.4	1863.27	5.19503
P0ABA4	ATP synthase subunit delta OS=Escherichia coli (strain K12) GN=atpH PE=1 SV=1	atpH	19302	7941.28	5.18549
P0A917	Outer membrane protein X OS=Escherichia coli (strain K12) GN=ompX PE=1 SV=1	ompX	18572.9	8241.05	5.18486
P0AC33	Fumarate hydratase class I, aerobic OS=Escherichia coli (strain K12) GN=fumA PE=1 SV=2	fumA	60242.6	2522.6	5.18175
P15288	Aminoacyl-histidine dipeptidase OS=Escherichia coli (strain K12) GN=pepD PE=1 SV=3	pepD	52864.1	2873.86	5.18163
P0A7A9	Inorganic pyrophosphatase OS=Escherichia coli (strain K12) GN=ppa PE=1 SV=2	ppa	19673	7570.87	5.17302
P08312	Phenylalanyl-tRNA synthetase alpha chain OS=Escherichia coli (strain K12) GN=pheS PE=1 SV=2	pheS	36790.7	4037.83	5.17189
P0AAI3	ATP-dependent zinc metalloprotease FtsH OS=Escherichia coli (strain K12) GN=ftsH PE=1 SV=1	ftsH	70645.4	2098.11	5.17091
P33602	NADH-quinone oxidoreductase subunit G OS=Escherichia coli (strain K12) GN=nuoG PE=1 SV=4	nuoG	100218	1466.71	5.16729
P07813	Leucyl-tRNA synthetase OS=Escherichia coli (strain K12) GN=leuS PE=1 SV=2	leuS	97153.3	1504.95	5.16498
P0A6A6	3-isopropylmalate dehydratase large subunit OS=Escherichia coli (strain K12) GN=leuC PE=1 SV=2	leuC	49832	2919.72	5.16285
P0A7U3	30S ribosomal protein S19 OS=Escherichia coli (strain K12) GN=rpsS PE=1 SV=2	rpsS	10405.7	13706.7	5.1542
P0A8E7	UPF0234 protein yajQ OS=Escherichia coli (strain K12) GN=yajQ PE=1 SV=2	yajQ	18314.5	7733.03	5.15115
P0A6Z3	Chaperone protein htpG OS=Escherichia coli (strain K12) GN=htpG PE=1 SV=1	htpG	71360.3	1972.71	5.14852
P0A8G6	Flavoprotein wrbA OS=Escherichia coli (strain K12) GN=wrbA PE=1 SV=2	wrbA	20814.4	6744.28	5.1473
P04825	Aminopeptidase N OS=Escherichia coli (strain K12) GN=pepN PE=1 SV=2	pepN	98838.7	1418.31	5.1467
P0AFP6	UPF0135 protein ybgI OS=Escherichia coli (strain K12) GN=ybgI PE=1 SV=1	ybgI	26857.7	5173.66	5.14287
P25524	Cytosine deaminase OS=Escherichia coli (strain K12) GN=codA PE=1 SV=3	codA	47543.2	2921.19	5.14265
P45523	FKBP-type peptidyl-prolyl cis-trans isomerase fkpA OS=Escherichia coli (strain K12) GN=fkpA PE=1 SV=1	fkpA	28846.1	4797.4	5.14109
P0AB91	Phospho-2-dehydro-3-deoxyheptonate aldolase, Phe-sensitive OS=Escherichia coli (strain K12) GN=aroG PE=1 SV=1	aroG	37967.5	3615.52	5.13758
P30860	ABC transporter arginine-binding protein 1 OS=Escherichia coli (strain K12) GN=artJ PE=1 SV=2	artJ	26794.7	5092.12	5.13495
P15639	Bifunctional purine biosynthesis protein purH OS=Escherichia coli (strain K12) GN=purH PE=1 SV=1	purH	57275	2376.28	5.13386
P0C8J8	D-tagatose-1,6-bisphosphate aldolase subunit gatZ OS=Escherichia coli (strain K12) GN=gatZ PE=1 SV=1	gatZ	47060.8	2891.96	5.13385
P04079	GMP synthase [glutamine-hydrolyzing] OS=Escherichia coli (strain K12) GN=guaA PE=1 SV=1	guaA	58623.9	2317.65	5.13312
P05020	Dihydroorotase OS=Escherichia coli (strain K12) GN=pyrC PE=1 SV=2	pyrC	38784.6	3499.13	5.13262
P0A707	Translation initiation factor IF-3 OS=Escherichia coli (strain K12) GN=infC PE=1 SV=1	infC	20533	6602.84	5.13218
P45578	S-ribosylhomocysteine lyase OS=Escherichia coli (strain K12) GN=luxS PE=1 SV=3	luxS	19385.6	6922.23	5.12773
P0ACJ0	Leucine-responsive regulatory protein OS=Escherichia coli (strain K12) GN=lrp PE=1 SV=2	lrp	18857	7003.52	5.12079
P35340	Alkyl hydroperoxide reductase subunit F OS=Escherichia coli (strain K12) GN=ahpF PE=1 SV=2	ahpF	56124.1	2320.1	5.11466
P0A9X4	Rod shape-determining protein mreB OS=Escherichia coli (strain K12) GN=mreB PE=1 SV=1	mreB	36911	3507.47	5.11215
P0A991	Fructose-bisphosphate aldolase class 1 OS=Escherichia coli (strain K12) GN=fbaB PE=1 SV=2	fbaB	38067.2	3371.07	5.10832
P09372	Protein grpE OS=Escherichia coli (strain K12) GN=grpE PE=1 SV=1	grpE	21766.2	5885.62	5.10757
P0A972	Cold shock-like protein CspE OS=Escherichia coli (strain K12) GN=cspE PE=1 SV=2	cspE	7440.8	17206.5	5.10731
P0A7R9	30S ribosomal protein S11 OS=Escherichia coli (strain K12) GN=rpsK PE=1 SV=2	rpsK	13818.4	9147.24	5.10175
P0ACD4	NifU-like protein OS=Escherichia coli (strain K12) GN=nifU PE=1 SV=1	iscU	13821.8	9007	5.09515
P0AAB6	UTP--glucose-1-phosphate uridylyltransferase OS=Escherichia coli (strain K12) GN=galF PE=1 SV=1	galF	32790.1	3787.38	5.09408
P08142	Acetolactate synthase isozyme 1 large subunit OS=Escherichia coli (strain K12) GN=ilvB PE=1 SV=1	ilvB	60383.8	2036.82	5.08987
P0C0L2	Peroxiredoxin osmC OS=Escherichia coli (strain K12) GN=osmC PE=1 SV=2	osmC	15060.7	8157.11	5.08938
P0AA04	Phosphocarrier protein HPr OS=Escherichia coli (strain K12) GN=ptsH PE=1 SV=1	ptsH	9095.73	13501.1	5.08921
P0A6H1	ATP-dependent Clp protease ATP-binding subunit ClpX OS=Escherichia coli (strain K12) GN=clpX PE=1 SV=2	clpX	46309.2	2648.76	5.08871
P0AGK8	HTH-type transcriptional regulator iscR OS=Escherichia coli (strain K12) GN=iscR PE=1 SV=1	iscR	17307.9	7084.26	5.08854
P0AF93	RutC family protein yjgF OS=Escherichia coli (strain K12) GN=yjgF PE=1 SV=2	ridA	13585.1	8991.19	5.08688
P52697	6-phosphogluconolactonase OS=Escherichia coli (strain K12) GN=pgl PE=1 SV=2	pgl	36266.9	3349.02	5.08443
P0AG30	Transcription termination factor Rho OS=Escherichia coli (strain K12) GN=rho PE=1 SV=1	rho	46956.6	2582.82	5.08379
P21889	Aspartyl-tRNA synthetase OS=Escherichia coli (strain K12) GN=aspS PE=1 SV=1	aspS	65853.6	1836.99	5.08269
P09832	Glutamate synthase [NADPH] small chain OS=Escherichia coli (strain K12) GN=gltD PE=1 SV=3	gltD	51964	2326.67	5.08244
P0ABT2	DNA protection during starvation protein OS=Escherichia coli (strain K12) GN=dps PE=1 SV=2	dps	18665.7	6461.84	5.0814
P07118	Valyl-tRNA synthetase OS=Escherichia coli (strain K12) GN=valS PE=1 SV=2	valS	108106	1113.82	5.08067
P16700	Thiosulfate-binding protein OS=Escherichia coli (strain K12) GN=cysP PE=1 SV=1	cysP	37573.3	3187.15	5.07828
P0A6L2	Dihydrodipicolinate synthase OS=Escherichia coli (strain K12) GN=dapA PE=1 SV=1	dapA	31232.1	3807.36	5.07522
P0A7J7	50S ribosomal protein L11 OS=Escherichia coli (strain K12) GN=rplK PE=1 SV=2	rplK	14847.9	8005.54	5.07505
P0A7N4	50S ribosomal protein L32 OS=Escherichia coli (strain K12) GN=rpmF PE=1 SV=2	rpmF	6424.42	18420.4	5.07313
P0A7X3	30S ribosomal protein S9 OS=Escherichia coli (strain K12) GN=rpsI PE=1 SV=2	rpsI	14829	7971.11	5.07263
P0AE52	Putative peroxiredoxin bcp OS=Escherichia coli (strain K12) GN=bcp PE=1 SV=1	bcp	17604.7	6662.44	5.06926
P21599	Pyruvate kinase II OS=Escherichia coli (strain K12) GN=pykA PE=1 SV=3	pykA	51306.7	2282.3	5.06855
P30126	3-isopropylmalate dehydratase small subunit OS=Escherichia coli (strain K12) GN=leuD PE=1 SV=3	leuD	22455.2	5191.95	5.06665
P0A7N9	50S ribosomal protein L33 OS=Escherichia coli (strain K12) GN=rpmG PE=1 SV=2	rpmG	6349.61	18237.8	5.06372
P76116	Uncharacterized protein YncE OS=Escherichia coli (strain K12) GN=yncE PE=1 SV=1	yncE	38571.4	2997.77	5.06306
P23893	Glutamate-1-semialdehyde 2,1-aminomutase OS=Escherichia coli (strain K12) GN=hemL PE=1 SV=2	hemL	45318.4	2540.77	5.06124
P0A8N3	Lysyl-tRNA synthetase OS=Escherichia coli (strain K12) GN=lysS PE=1 SV=2	lysS	57549.1	1999.42	5.06094
P0ABS1	DnaK suppressor protein OS=Escherichia coli (strain K12) GN=dksA PE=1 SV=1	dksA	17498.7	6499.31	5.05587
P06988	Histidinol dehydrogenase OS=Escherichia coli (strain K12) GN=hisD PE=1 SV=5	hisD	46063.6	2463	5.05482
P0AFK9	Spermidine/putrescine-binding periplasmic protein OS=Escherichia coli (strain K12) GN=potD PE=1 SV=1	potD	38824.5	2883.62	5.04904
P0A6A3	Acetate kinase OS=Escherichia coli (strain K12) GN=ackA PE=1 SV=1	ackA	43245.1	2586.72	5.04869
P00959	Methionyl-tRNA synthetase OS=Escherichia coli (strain K12) GN=metG PE=1 SV=2	metG	76188.1	1466.96	5.0483
P33599	NADH-quinone oxidoreductase subunit C/D OS=Escherichia coli (strain K12) GN=nuoC PE=1 SV=3	nuoC	68174.5	1631.14	5.04611
P0AEZ1	5,10-methylenetetrahydrofolate reductase OS=Escherichia coli (strain K12) GN=metF PE=1 SV=1	metF	33063.8	3360.49	5.04575
P69831	Galactitol permease IIC component OS=Escherichia coli (strain K12) GN=gatC PE=1 SV=1	gatC	48315.2	2294.51	5.04477
P32132	GTP-binding protein typA/BipA OS=Escherichia coli (strain K12) GN=typA PE=1 SV=2	typA	67295.5	1646.57	5.04457
P0AFH8	Osmotically-inducible protein Y OS=Escherichia coli (strain K12) GN=osmY PE=1 SV=1	osmY	21042.9	5204.29	5.03947
P0A877	Tryptophan synthase alpha chain OS=Escherichia coli (strain K12) GN=trpA PE=1 SV=1	trpA	28688	3796.81	5.03712
P0ABD5	Acetyl-coenzyme A carboxylase carboxyl transferase subunit alpha OS=Escherichia coli (strain K12) GN=accA PE=1 SV=2	accA	35201.3	3077.27	5.03472
P0A9M0	Lon protease OS=Escherichia coli (strain K12) GN=lon PE=1 SV=1	lon	87364.8	1235.03	5.03301
P0A9Q1	Aerobic respiration control protein ArcA OS=Escherichia coli (strain K12) GN=arcA PE=1 SV=1	arcA	27256.9	3944.17	5.03143
P0AEK4	Enoyl-[acyl-carrier-protein] reductase [NADH] OS=Escherichia coli (strain K12) GN=fabI PE=1 SV=2	fabI	27828	3820.77	5.02663
P0AB67	NAD(P) transhydrogenase subunit beta OS=Escherichia coli (strain K12) GN=pntB PE=1 SV=1	pntB	48673.5	2158.03	5.02135
P0A6C8	Acetylglutamate kinase OS=Escherichia coli (strain K12) GN=argB PE=1 SV=1	argB	27124.5	3863.57	5.02035
P0ABD3	Bacterioferritin OS=Escherichia coli (strain K12) GN=bfr PE=1 SV=1	bfr	18465.3	5651.02	5.01848
P0A8L1	Seryl-tRNA synthetase OS=Escherichia coli (strain K12) GN=serS PE=1 SV=1	serS	48365.5	2129.39	5.01279
P04805	Glutamyl-tRNA synthetase OS=Escherichia coli (strain K12) GN=gltX PE=1 SV=1	gltX	53763.8	1902.27	5.00976
P0ACA3	Stringent starvation protein A OS=Escherichia coli (strain K12) GN=sspA PE=1 SV=2	sspA	24271.4	4209.75	5.00935
P18335	Acetylornithine/succinyldiaminopimelate aminotransferase OS=Escherichia coli (strain K12) GN=argD PE=1 SV=4	argD	43721.1	2285.72	4.99971
P0AEG4	Thiol:disulfide interchange protein DsbA OS=Escherichia coli (strain K12) GN=dsbA PE=1 SV=1	dsbA	23071.7	4309.36	4.99749
P69797	PTS system mannose-specific EIIAB component OS=Escherichia coli (strain K12) GN=manX PE=1 SV=2	manX	35007.5	2822.65	4.99482
P0A715	2-dehydro-3-deoxyphosphooctonate aldolase OS=Escherichia coli (strain K12) GN=kdsA PE=1 SV=1	kdsA	30794.9	3207.73	4.99468
P0A9P4	Thioredoxin reductase OS=Escherichia coli (strain K12) GN=trxB PE=1 SV=2	trxB	34583.4	2845.42	4.99301
P0AGD3	Superoxide dismutase [Fe] OS=Escherichia coli (strain K12) GN=sodB PE=1 SV=2	sodB	21234.5	4589.7	4.98883
P0A9A9	Ferric uptake regulation protein OS=Escherichia coli (strain K12) GN=fur PE=1 SV=1	fur	16766.3	5759.67	4.98484
P0ADY3	50S ribosomal protein L14 OS=Escherichia coli (strain K12) GN=rplN PE=1 SV=1	rplN	13514.4	7099.57	4.98203
P18843	NH(3)-dependent NAD(+) synthetase OS=Escherichia coli (strain K12) GN=nadE PE=1 SV=2	nadE	30599.8	3084.48	4.9749
P0AEU7	Chaperone protein skp OS=Escherichia coli (strain K12) GN=skp PE=1 SV=1	skp	17659.3	5343.07	4.97476
P60757	ATP phosphoribosyltransferase OS=Escherichia coli (strain K12) GN=hisG PE=1 SV=1	hisG	33327.4	2818.4	4.9728
P0C0S1	Small-conductance mechanosensitive channel OS=Escherichia coli (strain K12) GN=mscS PE=1 SV=1	mscS	30858.7	3041.19	4.97242
P25738	Acidic protein msyB OS=Escherichia coli (strain K12) GN=msyB PE=4 SV=1	msyB	14232.3	6566.93	4.97064
P76558	NADP-dependent malic enzyme OS=Escherichia coli (strain K12) GN=maeB PE=1 SV=1	maeB	82346.8	1133.68	4.97014
P37689	2,3-bisphosphoglycerate-independent phosphoglycerate mutase OS=Escherichia coli (strain K12) GN=gpmI PE=1 SV=1	gpmI	56140.3	1656.68	4.96851
P0AG63	30S ribosomal protein S17 OS=Escherichia coli (strain K12) GN=rpsQ PE=1 SV=2	rpsQ	9680.27	9601.19	4.96821
P27298	Oligopeptidase A OS=Escherichia coli (strain K12) GN=prlC PE=3 SV=3	prlC	77100.6	1203.68	4.96757
P0AEH5	Protein elaB OS=Escherichia coli (strain K12) GN=elaB PE=1 SV=1	elaB	11280.8	8190.5	4.96565
P02413	50S ribosomal protein L15 OS=Escherichia coli (strain K12) GN=rplO PE=1 SV=1	rplO	14953.3	6174.56	4.96534
P0AAI5	3-oxoacyl-[acyl-carrier-protein] synthase 2 OS=Escherichia coli (strain K12) GN=fabF PE=1 SV=2	fabF	43000.6	2137.8	4.96344
P04816	Leucine-specific-binding protein OS=Escherichia coli (strain K12) GN=livK PE=1 SV=2	livK	39335.9	2328.71	4.96191
P06987	Histidine biosynthesis bifunctional protein hisB OS=Escherichia coli (strain K12) GN=hisB PE=1 SV=1	hisB	40234.3	2276.44	4.96185
P0ADY1	Peptidyl-prolyl cis-trans isomerase D OS=Escherichia coli (strain K12) GN=ppiD PE=1 SV=1	ppiD	68089.8	1342.76	4.96108
P76015	PTS-dependent dihydroxyacetone kinase, dihydroxyacetone-binding subunit dhaK OS=Escherichia coli (strain K12) GN=dhaK PE=1 SV=2	dhaK	38173.1	2380.95	4.95851
P11447	Argininosuccinate lyase OS=Escherichia coli (strain K12) GN=argH PE=1 SV=3	argH	50268.6	1801.97	4.95704
P61714	6,7-dimethyl-8-ribityllumazine synthase OS=Escherichia coli (strain K12) GN=ribH PE=1 SV=1	ribE	16128.6	5615.31	4.95697
P0AEK2	3-oxoacyl-[acyl-carrier-protein] reductase OS=Escherichia coli (strain K12) GN=fabG PE=1 SV=1	fabG	25526.2	3491.52	4.95
P07014	Succinate dehydrogenase iron-sulfur subunit OS=Escherichia coli (strain K12) GN=sdhB PE=1 SV=1	sdhB	26734.2	3332.15	4.94979
P08660	Lysine-sensitive aspartokinase 3 OS=Escherichia coli (strain K12) GN=lysC PE=1 SV=2	lysC	48483.4	1832.45	4.94863
P21513	Ribonuclease E OS=Escherichia coli (strain K12) GN=rne PE=1 SV=6	rne	118107	751.423	4.94816
P12758	Uridine phosphorylase OS=Escherichia coli (strain K12) GN=udp PE=1 SV=3	udp	27123.8	3259.39	4.94649
P0AG59	30S ribosomal protein S14 OS=Escherichia coli (strain K12) GN=rpsN PE=1 SV=2	rpsN	11555.3	7625.91	4.94507
P36938	Phosphoglucomutase OS=Escherichia coli (strain K12) GN=pgm PE=1 SV=1	pgm	58306.5	1510.96	4.94497
P00550	PTS system mannitol-specific EIICBA component OS=Escherichia coli (strain K12) GN=mtlA PE=1 SV=1	mtlA	67910.6	1294.31	4.94397
P0ABP8	Purine nucleoside phosphorylase deoD-type OS=Escherichia coli (strain K12) GN=deoD PE=1 SV=2	deoD	25915	3391.06	4.94389
P67910	ADP-L-glycero-D-manno-heptose-6-epimerase OS=Escherichia coli (strain K12) GN=hldD PE=1 SV=1	hldD	34853.1	2506.95	4.94139
P69441	Adenylate kinase OS=Escherichia coli (strain K12) GN=adk PE=1 SV=1	adk	23553.3	3674.61	4.93726
P0AE06	Acriflavine resistance protein A OS=Escherichia coli (strain K12) GN=acrA PE=1 SV=1	acrA	42153.1	2050.08	4.9366
P0AAX8	Probable L,D-transpeptidase YbiS OS=Escherichia coli (strain K12) GN=ybiS PE=1 SV=1	ybiS	33286.2	2574.37	4.93293
P0A805	Ribosome-recycling factor OS=Escherichia coli (strain K12) GN=frr PE=1 SV=1	frr	20607.9	4156.94	4.93281
P0ADA5	Uncharacterized lipoprotein yajG OS=Escherichia coli (strain K12) GN=yajG PE=4 SV=1	yajG	20918.8	4049.19	4.92791
P0ABU2	GTP-dependent nucleic acid-binding protein engD OS=Escherichia coli (strain K12) GN=engD PE=1 SV=2	ychF	39624.3	2133.13	4.92698
P08178	Phosphoribosylformylglycinamidine cyclo-ligase OS=Escherichia coli (strain K12) GN=purM PE=1 SV=3	purM	36812.6	2294.92	4.92676
P0ADN2	UPF0438 protein yifE OS=Escherichia coli (strain K12) GN=yifE PE=1 SV=2	yifE	13107.4	6416.53	4.92482
P0AF36	Cell division protein ZapB OS=Escherichia coli (strain K12) GN=zapB PE=1 SV=1	zapB	9610.8	8727.39	4.92364
P02943	Maltoporin OS=Escherichia coli (strain K12) GN=lamB PE=1 SV=1	lamB	49862.6	1670.51	4.92062
P76177	Protein ydgH OS=Escherichia coli (strain K12) GN=ydgH PE=1 SV=1	ydgH	33864.5	2437.08	4.91661
P63224	Phosphoheptose isomerase OS=Escherichia coli (strain K12) GN=gmhA PE=1 SV=1	gmhA	20783.6	3964.19	4.91588
P21170	Biosynthetic arginine decarboxylase OS=Escherichia coli (strain K12) GN=speA PE=1 SV=2	speA	73833.4	1104.91	4.91158
P0A9M8	Phosphate acetyltransferase OS=Escherichia coli (strain K12) GN=pta PE=1 SV=2	pta	77105.9	1052.89	4.90947
P0AEZ3	Septum site-determining protein minD OS=Escherichia coli (strain K12) GN=minD PE=1 SV=2	minD	29577.6	2741.43	4.90894
P25516	Aconitate hydratase 1 OS=Escherichia coli (strain K12) GN=acnA PE=1 SV=3	acnA	97597.7	808.12	4.89692
P24182	Biotin carboxylase OS=Escherichia coli (strain K12) GN=accC PE=1 SV=2	accC	49271.3	1585.91	4.89287
P0ADW3	Putative cytochrome d ubiquinol oxidase subunit 3 OS=Escherichia coli (strain K12) GN=yhcB PE=1 SV=2	yhcB	14933.5	5167.42	4.88744
P0AB89	Adenylosuccinate lyase OS=Escherichia coli (strain K12) GN=purB PE=1 SV=1	purB	51492.6	1495.61	4.88656
P08506	D-alanyl-D-alanine carboxypeptidase dacC OS=Escherichia coli (strain K12) GN=dacC PE=1 SV=2	dacC	43563.3	1766.04	4.88612
P0ABJ1	Ubiquinol oxidase subunit 2 OS=Escherichia coli (strain K12) GN=cyoA PE=1 SV=1	cyoA	34870.6	2205.9	4.88604
P0A7M9	50S ribosomal protein L31 OS=Escherichia coli (strain K12) GN=rpmE PE=1 SV=1	rpmE	7847.91	9797.8	4.88588
P00888	Phospho-2-dehydro-3-deoxyheptonate aldolase, Tyr-sensitive OS=Escherichia coli (strain K12) GN=aroF PE=1 SV=1	aroF	38761.4	1980.45	4.88516
P0AGJ9	Tyrosyl-tRNA synthetase OS=Escherichia coli (strain K12) GN=tyrS PE=1 SV=2	tyrS	47479.1	1609.33	4.88315
P0ABA6	ATP synthase gamma chain OS=Escherichia coli (strain K12) GN=atpG PE=1 SV=1	atpG	31539.3	2413.9	4.88157
P00895	Anthranilate synthase component 1 OS=Escherichia coli (strain K12) GN=trpE PE=1 SV=2	trpE	57440.1	1317.64	4.87901
P23836	Transcriptional regulatory protein phoP OS=Escherichia coli (strain K12) GN=phoP PE=1 SV=1	phoP	25501.3	2952.23	4.87671
P0A800	DNA-directed RNA polymerase subunit omega OS=Escherichia coli (strain K12) GN=rpoZ PE=1 SV=1	rpoZ	10212.4	7346.46	4.87521
P22106	Asparagine synthetase B [glutamine-hydrolyzing] OS=Escherichia coli (strain K12) GN=asnB PE=1 SV=3	asnB	62601.1	1191.77	4.87277
P0A9L3	FKBP-type 22 kDa peptidyl-prolyl cis-trans isomerase OS=Escherichia coli (strain K12) GN=fklB PE=1 SV=2	fklB	22184.5	3350.32	4.87114
P60651	Agmatinase OS=Escherichia coli (strain K12) GN=speB PE=1 SV=1	speB	33517.6	2217.06	4.87105
P0AAI9	Malonyl CoA-acyl carrier protein transacylase OS=Escherichia coli (strain K12) GN=fabD PE=1 SV=2	fabD	32378.4	2283.44	4.86884
P07001	NAD(P) transhydrogenase subunit alpha OS=Escherichia coli (strain K12) GN=pntA PE=1 SV=2	pntA	54570.5	1349.18	4.86703
P06971	Ferrichrome-iron receptor OS=Escherichia coli (strain K12) GN=fhuA PE=1 SV=2	fhuA	82113.3	889.319	4.86347
P0ADE8	tRNA-modifying protein ygfZ OS=Escherichia coli (strain K12) GN=ygfZ PE=1 SV=2	ygfZ	36053.4	2019.87	4.86227
P0A7G6	Protein recA OS=Escherichia coli (strain K12) GN=recA PE=1 SV=2	recA	37931.6	1919.22	4.86212
P0AG48	50S ribosomal protein L21 OS=Escherichia coli (strain K12) GN=rplU PE=1 SV=1	rplU	11539.2	6254.34	4.85836
P77395	Uncharacterized protein ybbN OS=Escherichia coli (strain K12) GN=ybbN PE=1 SV=2	ybbN	31753.3	2264.11	4.85669
P0A6Q6	(3R)-hydroxymyristoyl-[acyl-carrier-protein] dehydratase OS=Escherichia coli (strain K12) GN=fabZ PE=1 SV=1	fabZ	17003.9	4210.89	4.85492
P0A8B5	UPF0133 protein ybaB OS=Escherichia coli (strain K12) GN=ybaB PE=1 SV=1	ybaB	11988.9	5854.66	4.84628
P0A8M3	Threonyl-tRNA synthetase OS=Escherichia coli (strain K12) GN=thrS PE=1 SV=1	thrS	73948.8	946.713	4.84515
P63020	Fe/S biogenesis protein nfuA OS=Escherichia coli (strain K12) GN=nfuA PE=1 SV=1	nfuA	20966.3	3316.93	4.84226
P15640	Phosphoribosylamine--glycine ligase OS=Escherichia coli (strain K12) GN=purD PE=1 SV=2	purD	45893.1	1512.01	4.8413
P0ABI8	Ubiquinol oxidase subunit 1 OS=Escherichia coli (strain K12) GN=cyoB PE=1 SV=1	cyoB	74300.3	928.541	4.83879
P0AES4	DNA gyrase subunit A OS=Escherichia coli (strain K12) GN=gyrA PE=1 SV=1	gyrA	96885.4	710.769	4.83799
P0ABC7	Modulator of FtsH protease HflK OS=Escherichia coli (strain K12) GN=hflK PE=1 SV=1	hflK	45499.1	1508.5	4.83655
P0A7K6	50S ribosomal protein L19 OS=Escherichia coli (strain K12) GN=rplS PE=1 SV=2	rplS	13107.2	5221.7	4.83532
P21165	Xaa-Pro dipeptidase OS=Escherichia coli (strain K12) GN=pepQ PE=1 SV=2	pepQ	50126.3	1363.74	4.8348
Q46856	Alcohol dehydrogenase YqhD OS=Escherichia coli (strain K12) GN=yqhD PE=1 SV=1	yqhD	42052.8	1622.08	4.83387
P30859	Putative ABC transporter arginine-binding protein 2 OS=Escherichia coli (strain K12) GN=artI PE=1 SV=3	artI	26894.7	2528.19	4.83248
P39173	Putative glucose-6-phosphate 1-epimerase OS=Escherichia coli (strain K12) GN=yeaD PE=1 SV=2	yeaD	32627.6	2077.82	4.83119
P0AES6	DNA gyrase subunit B OS=Escherichia coli (strain K12) GN=gyrB PE=1 SV=2	gyrB	89875.9	753.223	4.83057
P0A729	Maf-like protein yceF OS=Escherichia coli (strain K12) GN=yceF PE=3 SV=1	yceF	21659.2	3119.43	4.82972
P33570	Transketolase 2 OS=Escherichia coli (strain K12) GN=tktB PE=1 SV=1	tktB	72978.8	922.512	4.82817
P0A6H5	ATP-dependent protease ATPase subunit HslU OS=Escherichia coli (strain K12) GN=hslU PE=1 SV=1	hslU	49544.8	1351.01	4.82566
P75691	Uncharacterized zinc-type alcohol dehydrogenase-like protein YahK OS=Escherichia coli (strain K12) GN=yahK PE=1 SV=1	yahK	37935.9	1763.25	4.82536
P0A6Y5	33 kDa chaperonin OS=Escherichia coli (strain K12) GN=hslO PE=1 SV=1	hslO	32495.9	2026.26	4.81852
P77804	Protein ydgA OS=Escherichia coli (strain K12) GN=ydgA PE=1 SV=1	ydgA	54636.9	1204.83	4.81841
P30850	Exoribonuclease 2 OS=Escherichia coli (strain K12) GN=rnb PE=1 SV=3	rnb	72427.2	902.67	4.81543
P0A908	MltA-interacting protein OS=Escherichia coli (strain K12) GN=mipA PE=1 SV=1	mipA	27795.5	2348.91	4.81484
P0AC53	Glucose-6-phosphate 1-dehydrogenase OS=Escherichia coli (strain K12) GN=zwf PE=1 SV=1	zwf	55651.3	1171.38	4.81417
P45577	ProP effector OS=Escherichia coli (strain K12) GN=proQ PE=1 SV=2	proQ	25858.6	2509.84	4.81225
P0AB80	Branched-chain-amino-acid aminotransferase OS=Escherichia coli (strain K12) GN=ilvE PE=1 SV=2	ilvE	34054.1	1898.97	4.81069
P10384	Long-chain fatty acid transport protein OS=Escherichia coli (strain K12) GN=fadL PE=1 SV=5	fadL	48493.5	1328.48	4.80904
P61517	Carbonic anhydrase 2 OS=Escherichia coli (strain K12) GN=can PE=1 SV=1	can	25062.8	2565.65	4.80823
P39831	NADP-dependent 3-hydroxy acid dehydrogenase YdfG OS=Escherichia coli (strain K12) GN=ydfG PE=1 SV=2	ydfG	27213.8	2360.87	4.80786
P68767	Cytosol aminopeptidase OS=Escherichia coli (strain K12) GN=pepA PE=1 SV=1	pepA	54827	1170.92	4.80752
P77674	Gamma-aminobutyraldehyde dehydrogenase OS=Escherichia coli (strain K12) GN=prr PE=1 SV=1	prr	50779.9	1263.1	4.80713
P0AB98	ATP synthase subunit a OS=Escherichia coli (strain K12) GN=atpB PE=1 SV=1	atpB	30265.4	2108.7	4.80496
P0ADB1	Osmotically-inducible lipoprotein E OS=Escherichia coli (strain K12) GN=osmE PE=2 SV=1	osmE	11994.9	5306.18	4.80378
P0ADZ7	UPF0092 membrane protein yajC OS=Escherichia coli (strain K12) GN=yajC PE=1 SV=1	yajC	11861.4	5363.61	4.80359
P06986	Histidinol-phosphate aminotransferase OS=Escherichia coli (strain K12) GN=hisC PE=1 SV=2	hisC	39317.3	1614.06	4.8025
P0A6R0	3-oxoacyl-[acyl-carrier-protein] synthase 3 OS=Escherichia coli (strain K12) GN=fabH PE=1 SV=1	fabH	33476	1894.44	4.80221
P10408	Protein translocase subunit secA OS=Escherichia coli (strain K12) GN=secA PE=1 SV=2	secA	101941	621.712	4.80194
P31057	3-methyl-2-oxobutanoate hydroxymethyltransferase OS=Escherichia coli (strain K12) GN=panB PE=1 SV=1	panB	28201.4	2246.43	4.80176
P0A9J8	P-protein OS=Escherichia coli (strain K12) GN=pheA PE=1 SV=1	pheA	43066.4	1464.72	4.79989
P0A6N8	Elongation factor P-like protein OS=Escherichia coli (strain K12) GN=yeiP PE=1 SV=1	yeiP	21501	2919.52	4.79777
P0ACJ8	Catabolite gene activator OS=Escherichia coli (strain K12) GN=crp PE=1 SV=1	crp	23607.4	2654.96	4.79711
P00904	Anthranilate synthase component II OS=Escherichia coli (strain K12) GN=trpD PE=1 SV=3	trpG	56816.3	1100.91	4.79622
P0C018	50S ribosomal protein L18 OS=Escherichia coli (strain K12) GN=rplR PE=1 SV=1	rplR	12743.9	4899.93	4.79549
P60906	Histidyl-tRNA synthetase OS=Escherichia coli (strain K12) GN=hisS PE=1 SV=2	hisS	46982	1328.27	4.79522
P0AGE0	Single-stranded DNA-binding protein OS=Escherichia coli (strain K12) GN=ssb PE=1 SV=2	ssb	18945.2	3257.05	4.79032
P37330	Malate synthase G OS=Escherichia coli (strain K12) GN=glcB PE=1 SV=3	glcB	80419.9	766.679	4.78998
P0ABZ6	Chaperone surA OS=Escherichia coli (strain K12) GN=surA PE=1 SV=1	surA	47236.2	1299.32	4.78799
P21367	Uncharacterized protein ycaC OS=Escherichia coli (strain K12) GN=ycaC PE=1 SV=1	ycaC	23067.8	2658.03	4.78757
P23845	Sulfate adenylyltransferase subunit 1 OS=Escherichia coli (strain K12) GN=cysN PE=1 SV=1	cysN	52508	1159.81	4.78461
P0AFG0	Transcription antitermination protein nusG OS=Escherichia coli (strain K12) GN=nusG PE=1 SV=2	nusG	20500.5	2963.9	4.78363
P33221	Phosphoribosylglycinamide formyltransferase 2 OS=Escherichia coli (strain K12) GN=purT PE=1 SV=3	purT	42389	1423.85	4.78072
P0A9M5	Xanthine phosphoribosyltransferase OS=Escherichia coli (strain K12) GN=gpt PE=1 SV=1	gpt	16941.8	3561.79	4.78063
P04693	Aromatic-amino-acid aminotransferase OS=Escherichia coli (strain K12) GN=tyrB PE=1 SV=1	tyrB	43492.1	1376.5	4.77719
P37685	Aldehyde dehydrogenase B OS=Escherichia coli (strain K12) GN=aldB PE=1 SV=2	aldB	56252.5	1054.58	4.77322
P22256	4-aminobutyrate aminotransferase OS=Escherichia coli (strain K12) GN=gabT PE=1 SV=1	gabT	45727.5	1295.09	4.77248
P0AAC0	Universal stress protein E OS=Escherichia coli (strain K12) GN=uspE PE=1 SV=2	uspE	35666.3	1650.73	4.76993
P25526	Succinate-semialdehyde dehydrogenase [NADP+] OS=Escherichia coli (strain K12) GN=gabD PE=1 SV=1	gabD	51669.6	1132.32	4.76721
P23908	Acetylornithine deacetylase OS=Escherichia coli (strain K12) GN=argE PE=1 SV=2	argE	42302.5	1377.51	4.76546
P0A855	Protein tolB OS=Escherichia coli (strain K12) GN=tolB PE=1 SV=1	tolB	45909.2	1265.29	4.76409
P77717	Uncharacterized lipoprotein ybaY OS=Escherichia coli (strain K12) GN=ybaY PE=1 SV=1	ybaY	19401.3	2992.17	4.76382
P0A9Q5	Acetyl-coenzyme A carboxylase carboxyl transferase subunit beta OS=Escherichia coli (strain K12) GN=accD PE=1 SV=1	accD	33282.1	1735.74	4.7617
P0A6X7	Integration host factor subunit alpha OS=Escherichia coli (strain K12) GN=ihfA PE=1 SV=1	ihfA	11329	5008.29	4.75388
P0AC62	Glutaredoxin-3 OS=Escherichia coli (strain K12) GN=grxC PE=1 SV=2	grxC	9113.62	6170.1	4.74998
P36649	Blue copper oxidase CueO OS=Escherichia coli (strain K12) GN=cueO PE=1 SV=2	cueO	56501.4	995.145	4.74995
P07012	Peptide chain release factor 2 OS=Escherichia coli (strain K12) GN=prfB PE=1 SV=3	prfB	41207.3	1362.91	4.74944
P00935	Cystathionine gamma-synthase OS=Escherichia coli (strain K12) GN=metB PE=1 SV=1	metB	41506.5	1346.72	4.74739
P0A7Z0	Ribose-5-phosphate isomerase A OS=Escherichia coli (strain K12) GN=rpiA PE=1 SV=1	rpiA	22828	2446.16	4.74695
P0A9C3	Aldose 1-epimerase OS=Escherichia coli (strain K12) GN=galM PE=1 SV=1	galM	38148.8	1458.72	4.74545
P00452	Ribonucleoside-diphosphate reductase 1 subunit alpha OS=Escherichia coli (strain K12) GN=nrdA PE=1 SV=2	nrdA	82789.6	666.578	4.74183
P27434	Cytoskeleton protein rodZ OS=Escherichia coli (strain K12) GN=rodZ PE=1 SV=2	rodZ	36151.4	1525.37	4.7415
P0A853	Tryptophanase OS=Escherichia coli (strain K12) GN=tnaA PE=1 SV=1	tnaA	52721.6	1044.73	4.74099
P0AC69	Glutaredoxin-4 OS=Escherichia coli (strain K12) GN=grxD PE=1 SV=1	grxD	12852.5	4245.14	4.73688
P0A7M2	50S ribosomal protein L28 OS=Escherichia coli (strain K12) GN=rpmB PE=1 SV=2	rpmB	8982.86	6071.81	4.73673
P33136	Glucans biosynthesis protein G OS=Escherichia coli (strain K12) GN=mdoG PE=1 SV=1	mdoG	57858.1	929.45	4.73059
P0AEP3	UTP--glucose-1-phosphate uridylyltransferase OS=Escherichia coli (strain K12) GN=galU PE=1 SV=2	galU	32903	1631.54	4.72983
P37903	Universal stress protein F OS=Escherichia coli (strain K12) GN=uspF PE=1 SV=2	uspF	15988.5	3355.72	4.72959
P00962	Glutaminyl-tRNA synthetase OS=Escherichia coli (strain K12) GN=glnS PE=1 SV=3	glnS	63419.8	844.629	4.72889
P39099	Protease degQ OS=Escherichia coli (strain K12) GN=degQ PE=1 SV=1	degQ	47158.1	1132.57	4.72762
P25714	Inner membrane protein oxaA OS=Escherichia coli (strain K12) GN=oxaA PE=1 SV=2	yidC	61468.4	865.811	4.72608
P0ABC3	Modulator of FtsH protease HflC OS=Escherichia coli (strain K12) GN=hflC PE=1 SV=1	hflC	37608.5	1410.48	4.72465
P0A6D3	3-phosphoshikimate 1-carboxyvinyltransferase OS=Escherichia coli (strain K12) GN=aroA PE=1 SV=1	aroA	46048.5	1150.81	4.72422
P0A8K1	Phosphatidylserine decarboxylase proenzyme OS=Escherichia coli (strain K12) GN=psd PE=1 SV=1	psd	35893.7	1470.19	4.72239
P0A6K6	Phosphopentomutase OS=Escherichia coli (strain K12) GN=deoB PE=1 SV=1	deoB	44323.9	1185.83	4.72066
P27306	Soluble pyridine nucleotide transhydrogenase OS=Escherichia coli (strain K12) GN=sthA PE=1 SV=5	sthA	51509.8	1020.24	4.72059
P0ACY3	Uncharacterized protein yeaG OS=Escherichia coli (strain K12) GN=yeaG PE=3 SV=1	yeaG	74415.6	704.799	4.71973
P31120	Phosphoglucosamine mutase OS=Escherichia coli (strain K12) GN=glmM PE=1 SV=3	glmM	47495.5	1104.16	4.71969
P64451	Uncharacterized lipoprotein ydcL OS=Escherichia coli (strain K12) GN=ydcL PE=4 SV=1	ydcL	24393.5	2142.97	4.71829
P0AFK0	Protein pmbA OS=Escherichia coli (strain K12) GN=pmbA PE=1 SV=1	pmbA	48321.4	1071.74	4.71423
P00954	Tryptophanyl-tRNA synthetase OS=Escherichia coli (strain K12) GN=trpS PE=1 SV=3	trpS	37396.1	1372.01	4.71018
P46130	Putative acyl-CoA thioester hydrolase ybhC OS=Escherichia coli (strain K12) GN=ybhC PE=1 SV=2	ybhC	46035.8	1099.68	4.70436
P04036	Dihydrodipicolinate reductase OS=Escherichia coli (strain K12) GN=dapB PE=1 SV=1	dapB	28720.6	1753	4.70198
P0A903	Lipoprotein 34 OS=Escherichia coli (strain K12) GN=nlpB PE=1 SV=1	bamC	36801.6	1349.14	4.69592
P0A7P5	50S ribosomal protein L34 OS=Escherichia coli (strain K12) GN=rpmH PE=1 SV=1	rpmH	5359.07	9252.81	4.69536
P0AEB2	D-alanyl-D-alanine carboxypeptidase dacA OS=Escherichia coli (strain K12) GN=dacA PE=1 SV=1	dacA	44397.7	1110.81	4.693
P24186	Bifunctional protein FolD OS=Escherichia coli (strain K12) GN=folD PE=1 SV=4	folD	31006.3	1589.34	4.69267
P10121	Cell division protein ftsY OS=Escherichia coli (strain K12) GN=ftsY PE=1 SV=1	ftsY	54461.9	898.054	4.6894
P0ADE6	Uncharacterized protein ygaU OS=Escherichia coli (strain K12) GN=ygaU PE=1 SV=2	ygaU	16035.3	3045.37	4.68872
P0A867	Transaldolase A OS=Escherichia coli (strain K12) GN=talA PE=1 SV=1	talA	35618.5	1363.87	4.68645
P0AC59	Glutaredoxin-2 OS=Escherichia coli (strain K12) GN=grxB PE=1 SV=1	grxB	24316.7	1997.39	4.68637
P06715	Glutathione reductase OS=Escherichia coli (strain K12) GN=gor PE=1 SV=1	gor	48723.6	996.471	4.6862
P0AF12	5'-methylthioadenosine/S-adenosylhomocysteine nucleosidase OS=Escherichia coli (strain K12) GN=mtnN PE=1 SV=1	mtnN	24320.6	1996.11	4.68616
P0A955	KHG/KDPG aldolase OS=Escherichia coli (strain K12) GN=eda PE=1 SV=1	eda	22251.9	2179.92	4.68581
P0A6Y1	Integration host factor subunit beta OS=Escherichia coli (strain K12) GN=ihfB PE=1 SV=1	ihfB	10626.5	4562.62	4.68561
P26646	Putative quinone oxidoreductase YhdH OS=Escherichia coli (strain K12) GN=yhdH PE=1 SV=1	acuI	34683.9	1389.56	4.68301
P77529	Uncharacterized symporter ydjN OS=Escherichia coli (strain K12) GN=ydjN PE=3 SV=1	ydjN	48612.5	984.251	4.67985
P0A7S3	30S ribosomal protein S12 OS=Escherichia coli (strain K12) GN=rpsL PE=1 SV=2	rpsL	13710.5	3480.94	4.67875
P0AG51	50S ribosomal protein L30 OS=Escherichia coli (strain K12) GN=rpmD PE=1 SV=2	rpmD	6519.63	7307.88	4.67801
P0AD49	Ribosome-associated inhibitor A OS=Escherichia coli (strain K12) GN=raiA PE=1 SV=2	raiA	12758.6	3724.97	4.67693
P76372	Chain length determinant protein OS=Escherichia coli (strain K12) GN=wzzB PE=1 SV=2	wzzB	36414.2	1298.41	4.67468
P05791	Dihydroxy-acid dehydratase OS=Escherichia coli (strain K12) GN=ilvD PE=1 SV=5	ilvD	65471.8	710.147	4.6674
P23869	Peptidyl-prolyl cis-trans isomerase B OS=Escherichia coli (strain K12) GN=ppiB PE=1 SV=2	ppiB	18123.9	2563.38	4.66706
P69786	PTS system glucose-specific EIICB component OS=Escherichia coli (strain K12) GN=ptsG PE=1 SV=1	ptsG	50625.7	917.17	4.66682
P0AEZ9	Molybdenum cofactor biosynthesis protein B OS=Escherichia coli (strain K12) GN=moaB PE=1 SV=2	moaB	18635.5	2487.9	4.66617
P04846	Lipoprotein 28 OS=Escherichia coli (strain K12) GN=nlpA PE=1 SV=1	nlpA	29387.4	1554.81	4.65984
P00582	DNA polymerase I OS=Escherichia coli (strain K12) GN=polA PE=1 SV=1	polA	103036	442.743	4.65914
P0A7E5	CTP synthase OS=Escherichia coli (strain K12) GN=pyrG PE=1 SV=2	pyrG	60318.1	755.46	4.65866
P0AG78	Sulfate-binding protein OS=Escherichia coli (strain K12) GN=sbp PE=1 SV=1	sbp	36618.8	1243.66	4.65841
P0AFL3	Peptidyl-prolyl cis-trans isomerase A OS=Escherichia coli (strain K12) GN=ppiA PE=1 SV=1	ppiA	20400.4	2225.18	4.657
P0A7L3	50S ribosomal protein L20 OS=Escherichia coli (strain K12) GN=rplT PE=1 SV=2	rplT	13470.7	3342.08	4.65341
P77173	Cell division protein ZipA OS=Escherichia coli (strain K12) GN=zipA PE=1 SV=3	zipA	36434.3	1233.72	4.65273
P11446	N-acetyl-gamma-glutamyl-phosphate reductase OS=Escherichia coli (strain K12) GN=argC PE=3 SV=1	argC	35911.4	1242.71	4.6496
P0A796	6-phosphofructokinase isozyme 1 OS=Escherichia coli (strain K12) GN=pfkA PE=1 SV=1	pfkA	34801.7	1269.07	4.64509
P17854	Phosphoadenosine phosphosulfate reductase OS=Escherichia coli (strain K12) GN=cysH PE=1 SV=3	cysH	27940.5	1572.33	4.64278
P28304	Quinone oxidoreductase 1 OS=Escherichia coli (strain K12) GN=qorA PE=1 SV=1	qorA	35132.5	1249.51	4.64245
P0A8X2	Protein yceI OS=Escherichia coli (strain K12) GN=yceI PE=1 SV=1	yceI	20881.6	2090.17	4.63995
P60785	Elongation factor 4 OS=Escherichia coli (strain K12) GN=lepA PE=1 SV=1	lepA	66510.3	655.859	4.6397
P06721	Cystathionine beta-lyase metC OS=Escherichia coli (strain K12) GN=metC PE=1 SV=1	metC	43167	1005.86	4.63769
P37051	Formyltetrahydrofolate deformylase OS=Escherichia coli (strain K12) GN=purU PE=1 SV=1	purU	31896.5	1356.81	4.63626
P13009	Methionine synthase OS=Escherichia coli (strain K12) GN=metH PE=1 SV=5	metH	135894	316.278	4.63327
P60560	GMP reductase OS=Escherichia coli (strain K12) GN=guaC PE=1 SV=1	guaC	37341.8	1148.58	4.63236
P31663	Pantothenate synthetase OS=Escherichia coli (strain K12) GN=panC PE=1 SV=1	panC	31559.7	1358.91	4.63232
P0A6W5	Transcription elongation factor greA OS=Escherichia coli (strain K12) GN=greA PE=1 SV=1	greA	17612.1	2432.65	4.63189
P10371	1-(5-phosphoribosyl)-5-[(5-phosphoribosylamino)methylideneamino] imidazole-4-carboxamide isomerase OS=Escherichia coli (strain K12) GN=hisA PE=1 SV=2	hisA	25998.6	1632.94	4.62792
P07004	Gamma-glutamyl phosphate reductase OS=Escherichia coli (strain K12) GN=proA PE=1 SV=2	proA	44584.2	950.312	4.62705
P00960	Glycyl-tRNA synthetase alpha subunit OS=Escherichia coli (strain K12) GN=glyQ PE=1 SV=2	glyQ	34734.2	1219.69	4.62701
P31979	NADH-quinone oxidoreductase subunit F OS=Escherichia coli (strain K12) GN=nuoF PE=1 SV=3	nuoF	49242.9	858.877	4.62628
P0ABH9	ATP-dependent Clp protease ATP-binding subunit ClpA OS=Escherichia coli (strain K12) GN=clpA PE=1 SV=1	clpA	84136.9	502.569	4.62618
P11875	Arginyl-tRNA synthetase OS=Escherichia coli (strain K12) GN=argS PE=1 SV=1	argS	64623.8	652.622	4.62505
P0ACC3	Iron-sulfur cluster insertion protein erpA OS=Escherichia coli (strain K12) GN=erpA PE=1 SV=1	erpA	12074.8	3459.84	4.62093
P00579	RNA polymerase sigma factor rpoD OS=Escherichia coli (strain K12) GN=rpoD PE=1 SV=2	rpoD	70201.2	591.201	4.61808
P09424	Mannitol-1-phosphate 5-dehydrogenase OS=Escherichia coli (strain K12) GN=mtlD PE=1 SV=3	mtlD	41095.5	1006.19	4.61647
P0AGJ5	Uncharacterized tRNA/rRNA methyltransferase YfiF OS=Escherichia coli (strain K12) GN=yfiF PE=3 SV=1	yfiF	37743	1094.89	4.61621
P24171	Peptidyl-dipeptidase dcp OS=Escherichia coli (strain K12) GN=dcp PE=1 SV=4	dcp	77449	532.706	4.6155
P04425	Glutathione synthetase OS=Escherichia coli (strain K12) GN=gshB PE=1 SV=1	gshB	35520.3	1154.15	4.61274
P0ACY1	Putative NAD(P)H nitroreductase ydjA OS=Escherichia coli (strain K12) GN=ydjA PE=1 SV=1	ydjA	20028.1	2044.71	4.61227
P30750	Methionine import ATP-binding protein MetN OS=Escherichia coli (strain K12) GN=metN PE=1 SV=4	metN	37746.7	1084.56	4.61213
P37666	Glyoxylate/hydroxypyruvate reductase B OS=Escherichia coli (strain K12) GN=ghrB PE=1 SV=3	ghrB	35355.1	1155.51	4.61123
P0A6Q3	3-hydroxydecanoyl-[acyl-carrier-protein] dehydratase OS=Escherichia coli (strain K12) GN=fabA PE=1 SV=2	fabA	18938.7	2122.15	4.60413
P0A993	Fructose-1,6-bisphosphatase class 1 OS=Escherichia coli (strain K12) GN=fbp PE=1 SV=1	fbp	36792.6	1085.29	4.60131
P0ABU5	Enhancing lycopene biosynthesis protein 2 OS=Escherichia coli (strain K12) GN=elbB PE=1 SV=1	elbB	22948.8	1736.8	4.60051
P0ADU5	Protein ygiW OS=Escherichia coli (strain K12) GN=ygiW PE=1 SV=1	ygiW	13984	2843.65	4.59951
P0AE18	Methionine aminopeptidase OS=Escherichia coli (strain K12) GN=map PE=1 SV=1	map	29293.9	1323.74	4.58858
P19926	Glucose-1-phosphatase OS=Escherichia coli (strain K12) GN=agp PE=1 SV=1	agp	45635.9	848.524	4.58797
P77774	Lipoprotein yfgL OS=Escherichia coli (strain K12) GN=yfgL PE=1 SV=1	bamB	41843.3	925.323	4.58792
P0AER0	Glycerol uptake facilitator protein OS=Escherichia coli (strain K12) GN=glpF PE=1 SV=1	glpF	29742.6	1288.91	4.5836
P0ACG1	DNA-binding protein stpA OS=Escherichia coli (strain K12) GN=stpA PE=3 SV=1	stpA	15320	2500.53	4.58329
P62768	UPF0325 protein yaeH OS=Escherichia coli (strain K12) GN=yaeH PE=3 SV=1	yaeH	15068.9	2538.53	4.58266
P00946	Mannose-6-phosphate isomerase OS=Escherichia coli (strain K12) GN=manA PE=1 SV=1	manA	42805	887.312	4.57957
P0A9V1	Lipopolysaccharide export system ATP-binding protein LptB OS=Escherichia coli (strain K12) GN=lptB PE=1 SV=2	lptB	26766.1	1418.7	4.57947
P76658	Bifunctional protein hldE OS=Escherichia coli (strain K12) GN=hldE PE=1 SV=1	hldE	51000.7	740.945	4.57736
P0A7E1	Dihydroorotate dehydrogenase OS=Escherichia coli (strain K12) GN=pyrD PE=1 SV=1	pyrD	36733.4	1026.56	4.57645
P75818	Uncharacterized lipoprotein ybjP OS=Escherichia coli (strain K12) GN=ybjP PE=1 SV=1	ybjP	18961.5	1978.7	4.57425
P0ADK8	Uncharacterized protein yibL OS=Escherichia coli (strain K12) GN=yibL PE=1 SV=1	yibL	13669.3	2734.63	4.57264
P09323	PTS system N-acetylglucosamine-specific EIICBA component OS=Escherichia coli (strain K12) GN=nagE PE=4 SV=1	nagE	68284.9	545.394	4.57104
P33195	Glycine dehydrogenase [decarboxylating] OS=Escherichia coli (strain K12) GN=gcvP PE=1 SV=3	gcvP	104292	357.022	4.57094
P0AF08	Protein mrp OS=Escherichia coli (strain K12) GN=mrp PE=3 SV=1	mrp	39894.5	933.056	4.57082
P0ADV7	Probable phospholipid-binding protein mlaC OS=Escherichia coli (strain K12) GN=mlaC PE=1 SV=1	mlaC	23929.5	1550.29	4.56935
P06968	Deoxyuridine 5'-triphosphate nucleotidohydrolase OS=Escherichia coli (strain K12) GN=dut PE=1 SV=1	dut	16127.2	2294.6	4.56827
P15034	Xaa-Pro aminopeptidase OS=Escherichia coli (strain K12) GN=pepP PE=1 SV=2	pepP	49766.1	740.012	4.56617
P0ABD8	Biotin carboxyl carrier protein of acetyl-CoA carboxylase OS=Escherichia coli (strain K12) GN=accB PE=1 SV=1	accB	16658.4	2201.38	4.56433
P27431	Uncharacterized protein ycfD OS=Escherichia coli (strain K12) GN=ycfD PE=4 SV=2	ycfD	42534	861.821	4.56415
P38521	Uncharacterized protein yggL OS=Escherichia coli (strain K12) GN=yggL PE=4 SV=2	yggL	12854.4	2845.34	4.56318
P0AC81	Lactoylglutathione lyase OS=Escherichia coli (strain K12) GN=gloA PE=1 SV=1	gloA	14892.5	2435.89	4.55962
P06149	D-lactate dehydrogenase OS=Escherichia coli (strain K12) GN=dld PE=1 SV=3	dld	64553.6	556.941	4.55573
P0AGD7	Signal recognition particle protein OS=Escherichia coli (strain K12) GN=ffh PE=1 SV=1	ffh	49737.2	712.484	4.54946
P69503	Adenine phosphoribosyltransferase OS=Escherichia coli (strain K12) GN=apt PE=1 SV=1	apt	19828.6	1786.85	4.54938
P0ACX3	Putative monooxygenase ydhR OS=Escherichia coli (strain K12) GN=ydhR PE=1 SV=1	ydhR	11262.8	3138.57	4.54838
P0A968	Cold shock-like protein CspD OS=Escherichia coli (strain K12) GN=cspD PE=1 SV=1	cspD	7945.89	4435.99	4.54713
P31142	3-mercaptopyruvate sulfurtransferase OS=Escherichia coli (strain K12) GN=sseA PE=1 SV=3	sseA	30774.6	1142.31	4.54597
P0AEE1	Protein dcrB OS=Escherichia coli (strain K12) GN=dcrB PE=1 SV=1	dcrB	19757.1	1779.22	4.54595
P45464	Penicillin-binding protein activator LpoA OS=Escherichia coli (strain K12) GN=lpoA PE=1 SV=1	lpoA	72762	482.908	4.54577
P17315	Colicin I receptor OS=Escherichia coli (strain K12) GN=cirA PE=1 SV=2	cirA	73832.3	474.296	4.5443
P75913	Glyoxylate/hydroxypyruvate reductase A OS=Escherichia coli (strain K12) GN=ghrA PE=1 SV=2	ghrA	35303.2	990.98	4.54388
P0AFM6	Phage shock protein A OS=Escherichia coli (strain K12) GN=pspA PE=1 SV=2	pspA	25459.2	1373.58	4.5437
P23865	Tail-specific protease OS=Escherichia coli (strain K12) GN=prc PE=1 SV=2	prc	76597.7	451.168	4.53855
P31224	Acriflavine resistance protein B OS=Escherichia coli (strain K12) GN=acrB PE=1 SV=1	acrB	113483	303.924	4.5377
P0A8W8	UPF0304 protein yfbU OS=Escherichia coli (strain K12) GN=yfbU PE=1 SV=1	yfbU	19505.5	1765.72	4.53708
P06129	Vitamin B12 transporter BtuB OS=Escherichia coli (strain K12) GN=btuB PE=1 SV=2	btuB	68347.4	502.981	4.53627
P0AG18	N5-carboxyaminoimidazole ribonucleotide mutase OS=Escherichia coli (strain K12) GN=purE PE=1 SV=2	purE	17751.2	1914.38	4.53126
P22523	Chromosome partition protein mukB OS=Escherichia coli (strain K12) GN=mukB PE=1 SV=2	mukB	170108	199.356	4.53035
P0AGE6	Uncharacterized protein yieF OS=Escherichia coli (strain K12) GN=yieF PE=3 SV=1	yieF	20344.6	1662.74	4.52927
P0A6V8	Glucokinase OS=Escherichia coli (strain K12) GN=glk PE=1 SV=1	glk	34683	975.02	4.52913
Q46845	Uncharacterized GST-like protein yghU OS=Escherichia coli (strain K12) GN=yghU PE=1 SV=2	yghU	32353.4	1039.84	4.52689
P39199	Uncharacterized adenine-specific methylase yfcB OS=Escherichia coli (strain K12) GN=yfcB PE=3 SV=3	prmB	34961.5	948.43	4.52059
P06612	DNA topoisomerase 1 OS=Escherichia coli (strain K12) GN=topA PE=1 SV=2	topA	97270.3	338.93	4.51809
P00861	Diaminopimelate decarboxylase OS=Escherichia coli (strain K12) GN=lysA PE=1 SV=1	lysA	46130.4	712.473	4.51676
P07623	Homoserine O-succinyltransferase OS=Escherichia coli (strain K12) GN=metA PE=1 SV=4	metA	35687	917.049	4.5149
P08244	Orotidine 5'-phosphate decarboxylase OS=Escherichia coli (strain K12) GN=pyrF PE=1 SV=1	pyrF	26315.5	1238.9	4.51325
P31554	LPS-assembly protein lptD OS=Escherichia coli (strain K12) GN=lptD PE=1 SV=2	lptD	89597.2	363.377	4.51265
P0AA43	Ribosomal small subunit pseudouridine synthase A OS=Escherichia coli (strain K12) GN=rsuA PE=1 SV=1	rsuA	25831.2	1257.12	4.51152
P0AEI1	(Dimethylallyl)adenosine tRNA methylthiotransferase miaB OS=Escherichia coli (strain K12) GN=miaB PE=1 SV=1	miaB	53611.1	604.243	4.51047
P16703	Cysteine synthase B OS=Escherichia coli (strain K12) GN=cysM PE=1 SV=1	cysM	32625.5	972.119	4.50128
P0ADK0	Uncharacterized protein yiaF OS=Escherichia coli (strain K12) GN=yiaF PE=4 SV=2	yiaF	25629	1236.52	4.50093
P0A9R4	2Fe-2S ferredoxin OS=Escherichia coli (strain K12) GN=fdx PE=1 SV=2	fdx	12304.8	2528.32	4.49291
P0AF28	Nitrate/nitrite response regulator protein narL OS=Escherichia coli (strain K12) GN=narL PE=1 SV=1	narL	23893.7	1284.39	4.48698
P0A8P3	Probable Fe(2+)-trafficking protein OS=Escherichia coli (strain K12) GN=yggX PE=1 SV=2	yggX	10927.4	2789.12	4.48398
P08622	Chaperone protein dnaJ OS=Escherichia coli (strain K12) GN=dnaJ PE=1 SV=3	dnaJ	41056.5	741.528	4.48351
P00963	Aspartate--ammonia ligase OS=Escherichia coli (strain K12) GN=asnA PE=1 SV=1	asnA	36609.8	830.244	4.4828
P26616	NAD-dependent malic enzyme OS=Escherichia coli (strain K12) GN=maeA PE=1 SV=4	maeA	63139.2	481.06	4.4825
P11557	Protein damX OS=Escherichia coli (strain K12) GN=damX PE=1 SV=2	damX	46116.3	658.21	4.48222
P00909	Tryptophan biosynthesis protein trpCF OS=Escherichia coli (strain K12) GN=trpC PE=1 SV=3	trpC	49312.3	615.54	4.48221
P0AC02	UPF0169 lipoprotein yfiO OS=Escherichia coli (strain K12) GN=yfiO PE=1 SV=1	bamD	27793.8	1085.6	4.47962
P0ABJ9	Cytochrome d ubiquinol oxidase subunit 1 OS=Escherichia coli (strain K12) GN=cydA PE=1 SV=1	cydA	58149	518.319	4.47914
P0A7I4	Peptide chain release factor 3 OS=Escherichia coli (strain K12) GN=prfC PE=1 SV=2	prfC	59518.3	503.333	4.47651
P00893	Acetolactate synthase isozyme 3 large subunit OS=Escherichia coli (strain K12) GN=ilvI PE=1 SV=2	ilvI	62926	471.68	4.47248
P0A937	Small protein A OS=Escherichia coli (strain K12) GN=smpA PE=1 SV=1	bamE	12276.2	2415.19	4.47201
P17993	3-demethylubiquinone-9 3-methyltransferase OS=Escherichia coli (strain K12) GN=ubiG PE=1 SV=1	ubiG	26520.5	1117.64	4.47188
P06989	Histidine biosynthesis bifunctional protein HisIE OS=Escherichia coli (strain K12) GN=hisI PE=3 SV=3	hisI	22723.5	1302.98	4.47141
P0A8A2	UPF0082 protein yeeN OS=Escherichia coli (strain K12) GN=yeeN PE=1 SV=1	yeeN	25833.2	1136	4.46756
P0A734	Cell division topological specificity factor OS=Escherichia coli (strain K12) GN=minE PE=1 SV=1	minE	10210.5	2871.01	4.46708
P0AA16	Transcriptional regulatory protein ompR OS=Escherichia coli (strain K12) GN=ompR PE=1 SV=1	ompR	27318.2	1057.56	4.46076
P21499	Ribonuclease R OS=Escherichia coli (strain K12) GN=rnr PE=1 SV=2	rnr	92033.5	313.554	4.46026
P0A749	UDP-N-acetylglucosamine 1-carboxyvinyltransferase OS=Escherichia coli (strain K12) GN=murA PE=1 SV=1	murA	44771.5	642.456	4.45884
P0ADG4	Inositol-1-monophosphatase OS=Escherichia coli (strain K12) GN=suhB PE=1 SV=1	suhB	29136	981.479	4.45631
P05042	Fumarate hydratase class II OS=Escherichia coli (strain K12) GN=fumC PE=1 SV=1	fumC	50438.7	566.806	4.4562
P0ACE7	HIT-like protein hinT OS=Escherichia coli (strain K12) GN=hinT PE=1 SV=1	hinT	13214.9	2151.2	4.45375
P0A8J4	UPF0250 protein ybeD OS=Escherichia coli (strain K12) GN=ybeD PE=1 SV=1	ybeD	9803.11	2898.16	4.45349
P77748	Uncharacterized protein ydiJ OS=Escherichia coli (strain K12) GN=ydiJ PE=4 SV=1	ydiJ	113158	250.363	4.45226
P0A722	Acyl-[acyl-carrier-protein]--UDP-N-acetylglucosamine O-acyltransferase OS=Escherichia coli (strain K12) GN=lpxA PE=1 SV=1	lpxA	28044.4	1004.51	4.4498
P37759	dTDP-glucose 4,6-dehydratase 1 OS=Escherichia coli (strain K12) GN=rfbB PE=3 SV=2	rfbB	40515.3	695.2	4.44973
P45955	Uncharacterized protein YbgF OS=Escherichia coli (strain K12) GN=ybgF PE=1 SV=2	ybgF	28196.1	998.791	4.44966
P0AG90	Protein-export membrane protein secD OS=Escherichia coli (strain K12) GN=secD PE=3 SV=1	secD	66572.7	422.115	4.44873
P0A9C0	Anaerobic glycerol-3-phosphate dehydrogenase subunit A OS=Escherichia coli (strain K12) GN=glpA PE=1 SV=1	glpA	58903.4	475.841	4.4476
P37747	UDP-galactopyranose mutase OS=Escherichia coli (strain K12) GN=glf PE=1 SV=1	glf	42920.8	651.864	4.44682
P0AF24	Protein nagD OS=Escherichia coli (strain K12) GN=nagD PE=1 SV=1	nagD	27127.7	1027.86	4.44535
P0A6Z1	Chaperone protein hscA OS=Escherichia coli (strain K12) GN=hscA PE=1 SV=1	hscA	65594	424.724	4.44497
P68191	Stationary-phase-induced ribosome-associated protein OS=Escherichia coli (strain K12) GN=sra PE=1 SV=1	sra	5074.75	5473.87	4.44371
P76316	D-cysteine desulfhydrase OS=Escherichia coli (strain K12) GN=dcyD PE=1 SV=4	dcyD	35113.2	787.424	4.44168
P38489	Oxygen-insensitive NAD(P)H nitroreductase OS=Escherichia coli (strain K12) GN=nfnB PE=1 SV=1	nfnB	23872.2	1149.26	4.43831
P06999	6-phosphofructokinase isozyme 2 OS=Escherichia coli (strain K12) GN=pfkB PE=1 SV=2	pfkB	32417.8	843.919	4.43708
P37329	Molybdate-binding periplasmic protein OS=Escherichia coli (strain K12) GN=modA PE=1 SV=1	modA	27329.3	995.024	4.43446
P0AGA2	Preprotein translocase subunit SecY OS=Escherichia coli (strain K12) GN=secY PE=1 SV=1	secY	48462.2	561.064	4.43442
P12008	Chorismate synthase OS=Escherichia coli (strain K12) GN=aroC PE=1 SV=4	aroC	39095	689.572	4.4307
P0ACZ8	Transcriptional regulatory protein CusR OS=Escherichia coli (strain K12) GN=cusR PE=1 SV=1	cusR	25360.5	1058.92	4.42902
P10346	Glutamine transport ATP-binding protein GlnQ OS=Escherichia coli (strain K12) GN=glnQ PE=1 SV=1	glnQ	26696.1	1003.35	4.4279
P09127	Putative uroporphyrinogen-III C-methyltransferase OS=Escherichia coli (strain K12) GN=hemX PE=1 SV=1	hemX	42918.9	622.009	4.42645
P05459	Erythronate-4-phosphate dehydrogenase OS=Escherichia coli (strain K12) GN=pdxB PE=2 SV=2	pdxB	41323.8	645.83	4.42632
P60595	Imidazole glycerol phosphate synthase subunit hisH OS=Escherichia coli (strain K12) GN=hisH PE=1 SV=1	hisH	21620.8	1229.18	4.42449
P25437	S-(hydroxymethyl)glutathione dehydrogenase OS=Escherichia coli (strain K12) GN=frmA PE=1 SV=3	frmA	39315.9	671.566	4.42166
P75874	Uncharacterized protein yccU OS=Escherichia coli (strain K12) GN=yccU PE=1 SV=2	yccU	14673.7	1792.28	4.41995
P0AFX0	Probable sigma(54) modulation protein OS=Escherichia coli (strain K12) GN=yhbH PE=1 SV=1	hpf	10725.6	2449.65	4.41953
P76113	Putative NADP-dependent oxidoreductase yncB OS=Escherichia coli (strain K12) GN=yncB PE=3 SV=3	curA	37568	696.433	4.4177
P23882	Methionyl-tRNA formyltransferase OS=Escherichia coli (strain K12) GN=fmt PE=1 SV=4	fmt	34128.8	766.495	4.41763
P62617	2-C-methyl-D-erythritol 2,4-cyclodiphosphate synthase OS=Escherichia coli (strain K12) GN=ispF PE=1 SV=1	ispF	16868.8	1549.34	4.41723
P0A9K3	PhoH-like protein OS=Escherichia coli (strain K12) GN=ybeZ PE=1 SV=2	ybeZ	38996.5	666.608	4.4149
P0AFD1	NADH-quinone oxidoreductase subunit E OS=Escherichia coli (strain K12) GN=nuoE PE=1 SV=1	nuoE	18560.2	1397.67	4.41399
P18133	Nicotinate phosphoribosyltransferase OS=Escherichia coli (strain K12) GN=pncB PE=1 SV=3	pncB	45850.3	564	4.41262
P45579	Uncharacterized oxidoreductase YbdH OS=Escherichia coli (strain K12) GN=ybdH PE=3 SV=2	ybdH	39049.3	657.591	4.40957
P0ACP7	HTH-type transcriptional repressor purR OS=Escherichia coli (strain K12) GN=purR PE=1 SV=2	purR	38132.2	672.093	4.40872
P0A998	Ferritin-1 OS=Escherichia coli (strain K12) GN=ftnA PE=1 SV=1	ftnA	19393.4	1314.79	4.40651
P09394	Glycerophosphoryl diester phosphodiesterase OS=Escherichia coli (strain K12) GN=glpQ PE=1 SV=2	glpQ	40799.3	623.602	4.40556
P0A927	Nucleoside-specific channel-forming protein tsx OS=Escherichia coli (strain K12) GN=tsx PE=1 SV=1	tsx	33549.9	751.659	4.40171
P0AF90	Regulator of ribonuclease activity B OS=Escherichia coli (strain K12) GN=rraB PE=1 SV=1	rraB	15575	1616.78	4.40108
P33920	Nucleoid-associated protein YejK OS=Escherichia coli (strain K12) GN=yejK PE=1 SV=3	yejK	37781.1	665.553	4.40046
P0A7F6	S-adenosylmethionine decarboxylase proenzyme OS=Escherichia coli (strain K12) GN=speD PE=1 SV=1	speD	30347.1	827	4.39962
P23839	UPF0701 protein yicC OS=Escherichia coli (strain K12) GN=yicC PE=1 SV=2	yicC	33136.3	750.213	4.39549
P00490	Maltodextrin phosphorylase OS=Escherichia coli (strain K12) GN=malP PE=1 SV=7	malP	90447.6	274.165	4.39441
P0A6W9	Glutamate--cysteine ligase OS=Escherichia coli (strain K12) GN=gshA PE=1 SV=1	gshA	58214.3	423.718	4.39211
P0ABH0	Cell division protein ftsA OS=Escherichia coli (strain K12) GN=ftsA PE=3 SV=1	ftsA	45283.5	543.015	4.39075
P0A6T3	Galactokinase OS=Escherichia coli (strain K12) GN=galK PE=1 SV=2	galK	41397.8	591.312	4.38879
P65556	Uncharacterized Nudix hydrolase yfcD OS=Escherichia coli (strain K12) GN=yfcD PE=1 SV=1	yfcD	20344.9	1202.85	4.38867
P0ADF8	Acetolactate synthase isozyme 1 small subunit OS=Escherichia coli (strain K12) GN=ilvN PE=1 SV=1	ilvN	11080.6	2202.69	4.38752
P03841	Maltose operon periplasmic protein OS=Escherichia coli (strain K12) GN=malM PE=4 SV=1	malM	31905.6	764.073	4.387
P16456	Selenide, water dikinase OS=Escherichia coli (strain K12) GN=selD PE=1 SV=1	selD	36645.7	664.854	4.38675
P06610	Vitamin B12 transport periplasmic protein BtuE OS=Escherichia coli (strain K12) GN=btuE PE=3 SV=1	btuE	20438.3	1184.37	4.38393
P0AE12	AMP nucleosidase OS=Escherichia coli (strain K12) GN=amn PE=1 SV=1	amn	53943.4	446.159	4.38143
P0AG27	Uncharacterized protein yibN OS=Escherichia coli (strain K12) GN=yibN PE=1 SV=1	yibN	15568.5	1538.66	4.37939
P0A759	Glucosamine-6-phosphate deaminase OS=Escherichia coli (strain K12) GN=nagB PE=1 SV=1	nagB	29737.1	803.893	4.3785
P0A6D7	Shikimate kinase 1 OS=Escherichia coli (strain K12) GN=aroK PE=1 SV=2	aroK	19508.1	1222.09	4.37732
P60664	Imidazole glycerol phosphate synthase subunit hisF OS=Escherichia coli (strain K12) GN=hisF PE=1 SV=1	hisF	28418.6	837.93	4.37681
P30178	Uncharacterized oxidoreductase ybiC OS=Escherichia coli (strain K12) GN=ybiC PE=1 SV=2	ybiC	38854.3	610.985	4.37547
P0A6P7	Probable GTP-binding protein engB OS=Escherichia coli (strain K12) GN=engB PE=1 SV=1	engB	23528.2	999.006	4.37116
P07024	Protein UshA OS=Escherichia coli (strain K12) GN=ushA PE=1 SV=2	ushA	60767.7	384.561	4.36864
P22255	3'(2'),5'-bisphosphate nucleotidase CysQ OS=Escherichia coli (strain K12) GN=cysQ PE=1 SV=2	cysQ	27140.7	860.69	4.36847
P0AC38	Aspartate ammonia-lyase OS=Escherichia coli (strain K12) GN=aspA PE=1 SV=1	aspA	52304.5	446.542	4.3684
P0A6L0	Deoxyribose-phosphate aldolase OS=Escherichia coli (strain K12) GN=deoC PE=1 SV=1	deoC	27698.3	836.634	4.36499
P0A742	Large-conductance mechanosensitive channel OS=Escherichia coli (strain K12) GN=mscL PE=1 SV=1	mscL	14929.2	1548.26	4.36388
P0A9S3	Galactitol-1-phosphate 5-dehydrogenase OS=Escherichia coli (strain K12) GN=gatD PE=3 SV=1	gatD	37348.3	618.339	4.3635
P37349	PTS-dependent dihydroxyacetone kinase, phosphotransferase subunit dhaM OS=Escherichia coli (strain K12) GN=dhaM PE=1 SV=3	dhaM	51398.3	447.215	4.36147
P0ADS6	Uncharacterized protein yggE OS=Escherichia coli (strain K12) GN=yggE PE=4 SV=1	yggE	26600.8	862.991	4.3609
P77330	Lipoprotein bor homolog from lambdoid prophage DLP12 OS=Escherichia coli (strain K12) GN=borD PE=3 SV=1	borD	10422.5	2192.16	4.35884
P0A8N5	Lysyl-tRNA synthetase, heat inducible OS=Escherichia coli (strain K12) GN=lysU PE=1 SV=2	lysU	57772.1	393.993	4.35721
P0A746	Peptide methionine sulfoxide reductase msrB OS=Escherichia coli (strain K12) GN=msrB PE=1 SV=1	msrB	15423.2	1473.88	4.35664
P31063	Uncharacterized lipoprotein yedD OS=Escherichia coli (strain K12) GN=yedD PE=4 SV=1	yedD	14955.7	1511.39	4.35418
P15042	DNA ligase OS=Escherichia coli (strain K12) GN=ligA PE=1 SV=2	ligA	73542.3	306.819	4.35342
P09147	UDP-glucose 4-epimerase OS=Escherichia coli (strain K12) GN=galE PE=1 SV=1	galE	37223.6	606.107	4.35337
P0AG99	Protein-export membrane protein SecG OS=Escherichia coli (strain K12) GN=secG PE=1 SV=1	secG	11339.9	1988.56	4.35315
P11880	UDP-N-acetylmuramoyl-tripeptide--D-alanyl-D-alanine ligase OS=Escherichia coli (strain K12) GN=murF PE=1 SV=2	murF	47399.6	474.616	4.35212
P00894	Acetolactate synthase isozyme 3 small subunit OS=Escherichia coli (strain K12) GN=ilvH PE=1 SV=3	ilvH	17947.7	1246.47	4.34969
P0ACP5	HTH-type transcriptional regulator gntR OS=Escherichia coli (strain K12) GN=gntR PE=1 SV=1	gntR	36380.8	612.092	4.34769
P0AG16	Amidophosphoribosyltransferase OS=Escherichia coli (strain K12) GN=purF PE=1 SV=2	purF	56434.6	394.419	4.3475
P0A9P6	Cold-shock DEAD box protein A OS=Escherichia coli (strain K12) GN=deaD PE=1 SV=2	deaD	70484.6	315.159	4.34662
P21177	Fatty acid oxidation complex subunit alpha OS=Escherichia coli (strain K12) GN=fadB PE=1 SV=2	fadB	79525.4	278.668	4.34559
P24215	Mannonate dehydratase OS=Escherichia coli (strain K12) GN=uxuA PE=1 SV=2	uxuA	44791.6	493.774	4.34472
P76569	Uncharacterized protein YfgD OS=Escherichia coli (strain K12) GN=yfgD PE=1 SV=1	yfgD	13372.1	1648.72	4.34335
P0A887	Ubiquinone/menaquinone biosynthesis methyltransferase ubiE OS=Escherichia coli (strain K12) GN=ubiE PE=1 SV=1	ubiE	28037.3	780.527	4.34012
P0ADV1	Lipopolysaccharide export system protein lptA OS=Escherichia coli (strain K12) GN=lptA PE=1 SV=1	lptA	20096.4	1087.02	4.33936
P33218	Inner membrane protein yebE OS=Escherichia coli (strain K12) GN=yebE PE=1 SV=2	yebE	23654.4	921.746	4.33852
P40874	N-methyl-L-tryptophan oxidase OS=Escherichia coli (strain K12) GN=solA PE=1 SV=1	solA	40858.3	533.583	4.33848
P0AEM0	FKBP-type 16 kDa peptidyl-prolyl cis-trans isomerase OS=Escherichia coli (strain K12) GN=fkpB PE=1 SV=2	fkpB	16052.9	1354.24	4.33725
P0A988	DNA polymerase III subunit beta OS=Escherichia coli (strain K12) GN=dnaN PE=1 SV=1	dnaN	40542.7	534.024	4.33547
P37313	Dipeptide transport ATP-binding protein DppF OS=Escherichia coli (strain K12) GN=dppF PE=3 SV=1	dppF	37518.4	575.186	4.33405
P0A7B5	Glutamate 5-kinase OS=Escherichia coli (strain K12) GN=proB PE=1 SV=1	proB	39014.5	550.84	4.33225
P37749	Uncharacterized protein yefG OS=Escherichia coli (strain K12) GN=yefG PE=4 SV=1	wbbI	37715.1	563.7	4.32756
P0AD33	UPF0381 protein yfcZ OS=Escherichia coli (strain K12) GN=yfcZ PE=3 SV=1	yfcZ	10292.7	2058.81	4.32615
P37643	Inner membrane metabolite transport protein yhjE OS=Escherichia coli (strain K12) GN=yhjE PE=1 SV=1	yhjE	47159.4	446.864	4.32374
P00393	NADH dehydrogenase OS=Escherichia coli (strain K12) GN=ndh PE=1 SV=2	ndh	47310.6	443.881	4.32223
P77735	Uncharacterized oxidoreductase YajO OS=Escherichia coli (strain K12) GN=yajO PE=3 SV=2	yajO	36379.5	577.013	4.32204
P0A8R0	Regulator of ribonuclease activity A OS=Escherichia coli (strain K12) GN=rraA PE=1 SV=1	rraA	17331.6	1210.23	4.3217
P0AAG0	Dipeptide transport ATP-binding protein DppD OS=Escherichia coli (strain K12) GN=dppD PE=3 SV=1	dppD	35803.4	585.156	4.3212
P0ACC7	Bifunctional protein glmU OS=Escherichia coli (strain K12) GN=glmU PE=1 SV=1	glmU	49141.6	425.805	4.32066
P21151	3-ketoacyl-CoA thiolase OS=Escherichia coli (strain K12) GN=fadA PE=1 SV=3	fadA	40831.6	508.08	4.31693
P08194	Glycerol-3-phosphate transporter OS=Escherichia coli (strain K12) GN=glpT PE=1 SV=1	glpT	50258.7	412.649	4.31679
P0AFY8	Protein seqA OS=Escherichia coli (strain K12) GN=seqA PE=1 SV=1	seqA	20284.5	1018.96	4.31532
P0AE88	Transcriptional regulatory protein CpxR OS=Escherichia coli (strain K12) GN=cpxR PE=1 SV=1	cpxR	26277.8	783.854	4.31382
P0A6U8	Glycogen synthase OS=Escherichia coli (strain K12) GN=glgA PE=1 SV=1	glgA	52771.1	389.862	4.31331
P24251	Sigma factor-binding protein crl OS=Escherichia coli (strain K12) GN=crl PE=1 SV=5	crl	15627	1315.54	4.31298
P77488	1-deoxy-D-xylulose-5-phosphate synthase OS=Escherichia coli (strain K12) GN=dxs PE=1 SV=3	dxs	67555.8	303.174	4.31135
Q46829	6-phospho-beta-glucosidase BglA OS=Escherichia coli (strain K12) GN=bglA PE=3 SV=2	bglA	55306.8	369.547	4.31045
P0A847	Queuine tRNA-ribosyltransferase OS=Escherichia coli (strain K12) GN=tgt PE=1 SV=1	tgt	42548.2	479.835	4.30997
P23830	CDP-diacylglycerol--serine O-phosphatidyltransferase OS=Escherichia coli (strain K12) GN=pssA PE=1 SV=2	pssA	52750.8	386.592	4.30948
P37744	Glucose-1-phosphate thymidylyltransferase 1 OS=Escherichia coli (strain K12) GN=rmlA1 PE=1 SV=2	rmlA	32654.7	623.041	4.30846
P0AB55	Protein yciI OS=Escherichia coli (strain K12) GN=yciI PE=1 SV=1	yciI	10577.4	1922.64	4.30828
P68066	Autonomous glycyl radical cofactor OS=Escherichia coli (strain K12) GN=grcA PE=1 SV=1	grcA	14257.4	1418.13	4.30576
P22188	UDP-N-acetylmuramoyl-L-alanyl-D-glutamate--2,6-diaminopimelate ligase OS=Escherichia coli (strain K12) GN=murE PE=1 SV=2	murE	53291.9	375.595	4.30138
P69222	Translation initiation factor IF-1 OS=Escherichia coli (strain K12) GN=infA PE=1 SV=2	infA	8226.31	2423.8	4.2997
P0ADT5	Uncharacterized protein ygiC OS=Escherichia coli (strain K12) GN=ygiC PE=4 SV=1	ygiC	44979.2	442.003	4.29844
P21888	Cysteinyl-tRNA synthetase OS=Escherichia coli (strain K12) GN=cysS PE=1 SV=2	cysS	52150.6	380.921	4.29809
P0A794	Pyridoxine 5'-phosphate synthase OS=Escherichia coli (strain K12) GN=pdxJ PE=1 SV=2	pdxJ	26349.5	753.695	4.29797
P60716	Lipoyl synthase OS=Escherichia coli (strain K12) GN=lipA PE=1 SV=1	lipA	36030.3	547.735	4.29524
P27248	Aminomethyltransferase OS=Escherichia coli (strain K12) GN=gcvT PE=1 SV=3	gcvT	40103.2	492.025	4.29517
P29217	UPF0502 protein yceH OS=Escherichia coli (strain K12) GN=yceH PE=1 SV=3	yceH	24144.2	816.927	4.295
P0ADZ0	50S ribosomal protein L23 OS=Escherichia coli (strain K12) GN=rplW PE=1 SV=1	rplW	11174.2	1749.1	4.29103
P76270	Protein yebR OS=Escherichia coli (strain K12) GN=yebR PE=1 SV=2	msrC	18092.2	1072.38	4.28784
P0A8J8	ATP-dependent RNA helicase rhlB OS=Escherichia coli (strain K12) GN=rhlB PE=1 SV=2	rhlB	47078.4	411.992	4.28771
P09546	Bifunctional protein putA OS=Escherichia coli (strain K12) GN=putA PE=1 SV=3	putA	143707	134.411	4.28591
P0ADN6	Uncharacterized lipoprotein yifL OS=Escherichia coli (strain K12) GN=yifL PE=4 SV=1	yifL	7154.69	2686.26	4.28374
P0AG93	Protein-export membrane protein secF OS=Escherichia coli (strain K12) GN=secF PE=1 SV=1	secF	35341.6	543.609	4.28357
P00562	Bifunctional aspartokinase/homoserine dehydrogenase 2 OS=Escherichia coli (strain K12) GN=metL PE=1 SV=3	metL	88814.6	213.703	4.2783
P64604	Probable phospholipid ABC transporter-binding protein mlaD OS=Escherichia coli (strain K12) GN=mlaD PE=1 SV=1	mlaD	19546.1	970.824	4.2782
P52643	D-lactate dehydrogenase OS=Escherichia coli (strain K12) GN=ldhA PE=1 SV=1	ldhA	36493.4	518.795	4.27721
P39406	Ribosomal RNA small subunit methyltransferase C OS=Escherichia coli (strain K12) GN=rsmC PE=1 SV=3	rsmC	37583.1	503.393	4.2769
P12281	Molybdopterin molybdenumtransferase OS=Escherichia coli (strain K12) GN=moeA PE=1 SV=1	moeA	44021.6	429.416	4.27654
P0AEN1	NAD(P)H-flavin reductase OS=Escherichia coli (strain K12) GN=fre PE=1 SV=2	fre	26207.3	719.412	4.2754
P0AFR4	Uncharacterized protein yciO OS=Escherichia coli (strain K12) GN=yciO PE=1 SV=1	yciO	23179	813.032	4.2752
P0AEB7	RutC family protein yoaB OS=Escherichia coli (strain K12) GN=yoaB PE=3 SV=1	yoaB	12467.3	1508.8	4.27441
P0A9Z1	Nitrogen regulatory protein P-II 1 OS=Escherichia coli (strain K12) GN=glnB PE=1 SV=1	glnB	12399.6	1515.7	4.27402
P37760	dTDP-4-dehydrorhamnose reductase OS=Escherichia coli (strain K12) GN=rfbD PE=3 SV=2	rfbD	32655.7	574.672	4.27338
P31658	Chaperone protein hchA OS=Escherichia coli (strain K12) GN=hchA PE=1 SV=3	hchA	31152.6	601.661	4.27285
P0A6R3	DNA-binding protein fis OS=Escherichia coli (strain K12) GN=fis PE=1 SV=1	fis	11214.8	1663.84	4.2709
P0A8H6	Der GTPase-activating protein YihI OS=Escherichia coli (strain K12) GN=yihI PE=1 SV=1	yihI	19029.7	979.592	4.27048
P0A6X3	Protein hfq OS=Escherichia coli (strain K12) GN=hfq PE=1 SV=2	hfq	11141.6	1669.48	4.26953
P75960	NAD-dependent deacetylase OS=Escherichia coli (strain K12) GN=cobB PE=1 SV=2	cobB	26681.4	694.664	4.26798
P0A7G2	Ribosome-binding factor A OS=Escherichia coli (strain K12) GN=rbfA PE=1 SV=2	rbfA	15126.8	1223.28	4.26727
P25906	Putative oxidoreductase YdbC OS=Escherichia coli (strain K12) GN=ydbC PE=1 SV=1	ydbC	30668.8	603.036	4.26704
P62620	4-hydroxy-3-methylbut-2-en-1-yl diphosphate synthase OS=Escherichia coli (strain K12) GN=ispG PE=1 SV=1	ispG	40640.4	454.827	4.2668
P30011	Nicotinate-nucleotide pyrophosphorylase [carboxylating] OS=Escherichia coli (strain K12) GN=nadC PE=1 SV=7	nadC	32723.9	561.564	4.26426
P17952	UDP-N-acetylmuramate--L-alanine ligase OS=Escherichia coli (strain K12) GN=murC PE=1 SV=2	murC	53574.4	342.098	4.26311
P27848	Uncharacterized protein YigL OS=Escherichia coli (strain K12) GN=yigL PE=3 SV=4	yigL	29670.8	616.827	4.26249
P0ABU7	Biopolymer transport protein exbB OS=Escherichia coli (strain K12) GN=exbB PE=1 SV=1	exbB	26252.8	696.969	4.26239
P0A8S1	Chromosome initiation inhibitor OS=Escherichia coli (strain K12) GN=iciA PE=1 SV=1	iciA	33432.5	545.048	4.2606
P0C037	UPF0345 protein yaiE OS=Escherichia coli (strain K12) GN=yaiE PE=3 SV=1	yaiE	10209.9	1772.22	4.25754
P0A9D2	Glutathione S-transferase OS=Escherichia coli (strain K12) GN=gst PE=1 SV=1	gstA	22835.8	786.625	4.25438
P0A6I0	Cytidylate kinase OS=Escherichia coli (strain K12) GN=cmk PE=1 SV=1	cmk	24713.1	721.734	4.2513
P0A8I3	UPF0246 protein yaaA OS=Escherichia coli (strain K12) GN=yaaA PE=1 SV=1	yaaA	29549.3	599.149	4.24808
P0A9E5	Fumarate and nitrate reduction regulatory protein OS=Escherichia coli (strain K12) GN=fnr PE=1 SV=1	fnr	27931.3	627.956	4.24402
P76536	Uncharacterized protein yfeX OS=Escherichia coli (strain K12) GN=yfeX PE=3 SV=2	yfeX	33013.5	530.332	4.24324
P09158	Spermidine synthase OS=Escherichia coli (strain K12) GN=speE PE=1 SV=2	speE	32282.7	540.354	4.24165
P69428	Sec-independent protein translocase protein tatA OS=Escherichia coli (strain K12) GN=tatA PE=1 SV=1	tatA	9640.02	1799.42	4.23921
P09053	Valine--pyruvate aminotransferase OS=Escherichia coli (strain K12) GN=avtA PE=3 SV=3	avtA	46663	371.679	4.23914
P30177	Uncharacterized protein ybiB OS=Escherichia coli (strain K12) GN=ybiB PE=3 SV=1	ybiB	35008.1	494.954	4.23873
P0A7A7	Glycerol-3-phosphate acyltransferase OS=Escherichia coli (strain K12) GN=plsB PE=1 SV=2	plsB	91305.5	189.628	4.2384
P39177	Universal stress protein G OS=Escherichia coli (strain K12) GN=uspG PE=1 SV=2	uspG	15907.3	1087.84	4.23816
P07003	Pyruvate dehydrogenase [ubiquinone] OS=Escherichia coli (strain K12) GN=poxB PE=1 SV=1	poxB	61953.5	278.497	4.23689
P18956	Gamma-glutamyltranspeptidase OS=Escherichia coli (strain K12) GN=ggt PE=1 SV=1	ggt	61711.2	279.194	4.23627
P0AG82	Phosphate-binding protein pstS OS=Escherichia coli (strain K12) GN=pstS PE=1 SV=1	pstS	36983.1	464.414	4.23491
P0A8E1	UPF0227 protein ycfP OS=Escherichia coli (strain K12) GN=ycfP PE=3 SV=1	ycfP	21194.7	808.324	4.23381
P69924	Ribonucleoside-diphosphate reductase 1 subunit beta OS=Escherichia coli (strain K12) GN=nrdB PE=1 SV=2	nrdB	43471.7	393.554	4.23321
P0AC19	D-erythro-7,8-dihydroneopterin triphosphate epimerase OS=Escherichia coli (strain K12) GN=folX PE=1 SV=2	folX	14055.4	1204.3	4.22858
P76268	Transcriptional regulator kdgR OS=Escherichia coli (strain K12) GN=kdgR PE=1 SV=1	kdgR	29992.5	563.921	4.22823
P0A9M2	Hypoxanthine phosphoribosyltransferase OS=Escherichia coli (strain K12) GN=hpt PE=1 SV=1	hpt	20084.4	839.44	4.22685
P0ABU0	1,4-Dihydroxy-2-naphthoyl-CoA synthase OS=Escherichia coli (strain K12) GN=menB PE=1 SV=1	menB	31594.5	530.857	4.22459
P0AF18	N-acetylglucosamine-6-phosphate deacetylase OS=Escherichia coli (strain K12) GN=nagA PE=1 SV=1	nagA	40905.1	406.458	4.22079
P05194	3-dehydroquinate dehydratase OS=Escherichia coli (strain K12) GN=aroD PE=1 SV=2	aroD	27431.2	603.463	4.2189
P0AAE0	D-serine/D-alanine/glycine transporter OS=Escherichia coli (strain K12) GN=cycA PE=1 SV=1	cycA	51607.3	318.45	4.21575
P0A7E9	Uridylate kinase OS=Escherichia coli (strain K12) GN=pyrH PE=1 SV=2	pyrH	25935.5	630.885	4.21385
P77444	Cysteine desulfurase OS=Escherichia coli (strain K12) GN=sufS PE=1 SV=1	sufS	44387.5	367.07	4.21201
P0AB38	Penicillin-binding protein activator LpoB OS=Escherichia coli (strain K12) GN=lpoB PE=1 SV=1	lpoB	22483.4	724.05	4.21163
P41407	FMN-dependent NADH-azoreductase OS=Escherichia coli (strain K12) GN=azoR PE=1 SV=3	azoR	21626.3	752.197	4.21131
P0AB28	Uncharacterized protein yceD OS=Escherichia coli (strain K12) GN=yceD PE=4 SV=1	yceD	19284.6	843.26	4.21117
P37647	2-dehydro-3-deoxygluconokinase OS=Escherichia coli (strain K12) GN=kdgK PE=3 SV=1	kdgK	33923	478.597	4.21047
P69829	Nitrogen regulatory protein OS=Escherichia coli (strain K12) GN=ptsN PE=1 SV=1	ptsN	17930.4	900.666	4.20815
P0A744	Peptide methionine sulfoxide reductase msrA OS=Escherichia coli (strain K12) GN=msrA PE=1 SV=2	msrA	23282.1	691.665	4.20692
P76576	UPF0070 protein yfgM OS=Escherichia coli (strain K12) GN=yfgM PE=3 SV=1	yfgM	22144.4	724.205	4.20513
P0AG14	Probable protease sohB OS=Escherichia coli (strain K12) GN=sohB PE=1 SV=1	sohB	39323.7	407.81	4.20511
P0AEG6	Thiol:disulfide interchange protein DsbC OS=Escherichia coli (strain K12) GN=dsbC PE=1 SV=1	dsbC	25586.9	625.862	4.2045
P0ADA7	Osmotically-inducible lipoprotein B OS=Escherichia coli (strain K12) GN=osmB PE=2 SV=1	osmB	6925.62	2310.27	4.20412
P0A8C4	UPF0149 protein ygfB OS=Escherichia coli (strain K12) GN=ygfB PE=3 SV=1	ygfB	21198.1	753.786	4.20354
P46853	Uncharacterized oxidoreductase yhhX OS=Escherichia coli (strain K12) GN=yhhX PE=1 SV=1	yhhX	38722.7	411.833	4.20269
P64596	Uncharacterized protein yraP OS=Escherichia coli (strain K12) GN=yraP PE=4 SV=1	yraP	19997.7	792.629	4.20005
P32662	Phosphoglycolate phosphatase OS=Escherichia coli (strain K12) GN=gph PE=1 SV=1	gph	27354	578.187	4.19909
P0AAB4	3-octaprenyl-4-hydroxybenzoate carboxy-lyase OS=Escherichia coli (strain K12) GN=ubiD PE=1 SV=1	ubiD	55550.3	283.012	4.19649
P0ACR9	Transcriptional repressor mprA OS=Escherichia coli (strain K12) GN=mprA PE=2 SV=1	mprA	20532.3	761.839	4.1943
P21507	ATP-dependent RNA helicase srmB OS=Escherichia coli (strain K12) GN=srmB PE=1 SV=1	srmB	49865.5	313.522	4.19407
P09030	Exodeoxyribonuclease III OS=Escherichia coli (strain K12) GN=xthA PE=1 SV=4	xthA	30931.5	504.403	4.19318
P0AB52	Protein ychN OS=Escherichia coli (strain K12) GN=ychN PE=1 SV=1	ychN	12666.7	1227.21	4.19158
P0A9D4	Serine acetyltransferase OS=Escherichia coli (strain K12) GN=cysE PE=1 SV=1	cysE	29280	530.315	4.19111
P0ADP9	Protein yihD OS=Escherichia coli (strain K12) GN=yihD PE=1 SV=1	yihD	10248.4	1513.92	4.19076
P07862	D-alanine--D-alanine ligase B OS=Escherichia coli (strain K12) GN=ddlB PE=1 SV=3	ddlB	32800.8	472.017	4.18984
P61316	Outer-membrane lipoprotein carrier protein OS=Escherichia coli (strain K12) GN=lolA PE=1 SV=1	lolA	22465.2	686.743	4.1883
P0A8A0	UPF0082 protein yebC OS=Escherichia coli (strain K12) GN=yebC PE=1 SV=1	yebC	26387.9	583.888	4.18773
P04391	Ornithine carbamoyltransferase chain I OS=Escherichia coli (strain K12) GN=argI PE=1 SV=3	argI	36865.5	413.135	4.18271
P0A780	N utilization substance protein B OS=Escherichia coli (strain K12) GN=nusB PE=1 SV=1	nusB	15661.3	968.805	4.18106
P0A7Y0	Ribonuclease 3 OS=Escherichia coli (strain K12) GN=rnc PE=1 SV=1	rnc	25516.3	591.647	4.17888
P0AF67	UPF0079 ATP-binding protein yjeE OS=Escherichia coli (strain K12) GN=yjeE PE=3 SV=1	tsaE	16824.4	888.276	4.17449
P0AE48	Gamma-glutamylcyclotransferase family protein ytfP OS=Escherichia coli (strain K12) GN=ytfP PE=1 SV=1	ytfP	12840.4	1161.31	4.17353
P00547	Homoserine kinase OS=Escherichia coli (strain K12) GN=thrB PE=1 SV=2	thrB	33583.9	442.196	4.17175
Q46868	Uncharacterized protein yqiC OS=Escherichia coli (strain K12) GN=yqiC PE=1 SV=2	yqiC	11251.1	1313.81	4.16973
P06983	Porphobilinogen deaminase OS=Escherichia coli (strain K12) GN=hemC PE=1 SV=2	hemC	33812.8	435.654	4.16822
P0A7J0	3,4-dihydroxy-2-butanone 4-phosphate synthase OS=Escherichia coli (strain K12) GN=ribB PE=1 SV=1	ribB	23320.5	630.792	4.16762
P32705	Cation/acetate symporter ActP OS=Escherichia coli (strain K12) GN=actP PE=1 SV=1	actP	59140.4	247.838	4.16605
P75849	Uncharacterized protein ycbL OS=Escherichia coli (strain K12) GN=ycbL PE=3 SV=1	ycbL	23750.9	614.738	4.16437
P77499	Probable ATP-dependent transporter SufC OS=Escherichia coli (strain K12) GN=sufC PE=1 SV=1	sufC	27547.1	529.512	4.16395
Q46857	2,5-diketo-D-gluconic acid reductase A OS=Escherichia coli (strain K12) GN=dkgA PE=1 SV=3	dkgA	31072.2	468.333	4.16293
P0A9F3	HTH-type transcriptional regulator CysB OS=Escherichia coli (strain K12) GN=cysB PE=3 SV=1	cysB	36109.9	402.817	4.16273
P29745	Peptidase T OS=Escherichia coli (strain K12) GN=pepT PE=1 SV=2	pepT	44876.8	322.7	4.16082
P0AAF6	Arginine transport ATP-binding protein ArtP OS=Escherichia coli (strain K12) GN=artP PE=1 SV=1	artP	26987	535.585	4.15998
P30871	Uncharacterized protein ygiF OS=Escherichia coli (strain K12) GN=ygiF PE=4 SV=1	ygiF	48340.9	298.936	4.15989
P27249	[Protein-PII] uridylyltransferase OS=Escherichia coli (strain K12) GN=glnD PE=3 SV=2	glnD	102308	141.08	4.15938
P25519	GTP-binding protein hflX OS=Escherichia coli (strain K12) GN=hflX PE=1 SV=3	hflX	48279.3	298.928	4.15933
P36767	Recombination-associated protein rdgC OS=Escherichia coli (strain K12) GN=rdgC PE=1 SV=1	rdgC	33953.5	424.862	4.15913
P0AF70	Uncharacterized protein yjeI OS=Escherichia coli (strain K12) GN=yjeI PE=4 SV=1	yjeI	11932.7	1206.51	4.15827
P0AD05	Uncharacterized protein yecA OS=Escherichia coli (strain K12) GN=yecA PE=4 SV=1	yecA	25005.1	574.09	4.15701
P0AFU8	Riboflavin synthase alpha chain OS=Escherichia coli (strain K12) GN=ribE PE=1 SV=1	ribC	23412	611.515	4.15585
P0A6V1	Glucose-1-phosphate adenylyltransferase OS=Escherichia coli (strain K12) GN=glgC PE=1 SV=2	glgC	48648.5	291.797	4.15215
P37773	UDP-N-acetylmuramate:L-alanyl-gamma-D-glutamyl-meso-diaminopimelate ligase OS=Escherichia coli (strain K12) GN=mpl PE=1 SV=3	mpl	49824.1	283.791	4.15044
P0ACA1	Uncharacterized GST-like protein yibF OS=Escherichia coli (strain K12) GN=yibF PE=1 SV=1	yibF	22512.8	626.118	4.14909
P25894	Uncharacterized metalloprotease yggG OS=Escherichia coli (strain K12) GN=yggG PE=1 SV=2	loiP	26807.2	525.602	4.14891
P0ACA7	Uncharacterized GST-like protein yliJ OS=Escherichia coli (strain K12) GN=yliJ PE=1 SV=1	gstB	23680.2	594.205	4.14832
P0A7C2	LexA repressor OS=Escherichia coli (strain K12) GN=lexA PE=1 SV=1	lexA	22325.9	626.44	4.14569
P08331	2',3'-cyclic-nucleotide 2'-phosphodiesterase/3'-nucleotidase OS=Escherichia coli (strain K12) GN=cpdB PE=1 SV=2	cpdB	70769.8	197.532	4.14549
P77522	FeS cluster assembly protein sufB OS=Escherichia coli (strain K12) GN=sufB PE=1 SV=2	sufB	54692.6	255.31	4.145
P0AAC8	Iron-binding protein iscA OS=Escherichia coli (strain K12) GN=iscA PE=1 SV=1	iscA	11530.7	1189.56	4.13724
P0AC86	Glycogen phosphorylase OS=Escherichia coli (strain K12) GN=glgP PE=3 SV=1	glgP	93096.1	145.801	4.13269
P25745	tRNA-specific 2-thiouridylase mnmA OS=Escherichia coli (strain K12) GN=mnmA PE=1 SV=4	mnmA	40915.6	328.781	4.1288
P76108	Putative ABC transporter periplasmic-binding protein ydcS OS=Escherichia coli (strain K12) GN=ydcS PE=3 SV=1	ydcS	42250.1	317.942	4.12818
P77485	Sensor kinase CusS OS=Escherichia coli (strain K12) GN=cusS PE=1 SV=1	cusS	53686	250.171	4.1281
P75823	Low specificity L-threonine aldolase OS=Escherichia coli (strain K12) GN=ltaE PE=1 SV=1	ltaE	36453.6	368.292	4.12793
P42641	GTPase ObgE/CgtA OS=Escherichia coli (strain K12) GN=obgE PE=1 SV=1	obgE	43240.7	309.725	4.12687
P08957	Type I restriction enzyme EcoKI M protein OS=Escherichia coli (strain K12) GN=hsdM PE=1 SV=1	hsdM	59251.5	225.882	4.12658
P0ACB2	Delta-aminolevulinic acid dehydratase OS=Escherichia coli (strain K12) GN=hemB PE=1 SV=2	hemB	35583.9	374.51	4.12472
P0A9L5	Peptidyl-prolyl cis-trans isomerase C OS=Escherichia coli (strain K12) GN=ppiC PE=1 SV=2	ppiC	10207.4	1305.1	4.12456
P0A9K7	Phosphate transport system protein phoU OS=Escherichia coli (strain K12) GN=phoU PE=1 SV=1	phoU	27381.7	486.104	4.12419
P63417	Uncharacterized N-acetyltransferase YhbS OS=Escherichia coli (strain K12) GN=yhbS PE=3 SV=1	yhbS	18504.3	702.358	4.11383
P0AFC7	NADH-quinone oxidoreductase subunit B OS=Escherichia coli (strain K12) GN=nuoB PE=1 SV=1	nuoB	25021.4	517.216	4.11198
Q46851	Uncharacterized protein yghZ OS=Escherichia coli (strain K12) GN=yghZ PE=1 SV=1	gpr	38789.7	332.996	4.11116
P39286	Putative ribosome biogenesis GTPase RsgA OS=Escherichia coli (strain K12) GN=rsgA PE=1 SV=2	rsgA	39150.9	327.229	4.10759
P0ACQ4	Hydrogen peroxide-inducible genes activator OS=Escherichia coli (strain K12) GN=oxyR PE=1 SV=1	oxyR	34235.7	374.188	4.10757
P0ADA3	Lipoprotein nlpD OS=Escherichia coli (strain K12) GN=nlpD PE=1 SV=1	nlpD	40106.4	319.11	4.10715
P24255	RNA polymerase sigma-54 factor OS=Escherichia coli (strain K12) GN=rpoN PE=3 SV=2	rpoN	53938.4	236.331	4.10542
P0AEY5	Modulator of drug activity B OS=Escherichia coli (strain K12) GN=mdaB PE=1 SV=1	mdaB	21858.9	579.159	4.10243
P08192	Bifunctional protein folC OS=Escherichia coli (strain K12) GN=folC PE=1 SV=2	folC	45359.4	279.008	4.10228
P0A9L8	Pyrroline-5-carboxylate reductase OS=Escherichia coli (strain K12) GN=proC PE=1 SV=1	proC	28108.5	450.029	4.10208
P23894	Protease HtpX OS=Escherichia coli (strain K12) GN=htpX PE=1 SV=1	htpX	31884.6	394.845	4.10001
P63284	Chaperone protein ClpB OS=Escherichia coli (strain K12) GN=clpB PE=1 SV=1	clpB	95507.9	131.607	4.09932
P33363	Periplasmic beta-glucosidase OS=Escherichia coli (strain K12) GN=bglX PE=1 SV=2	bglX	83389.5	149.768	4.09653
P64624	Uncharacterized protein yheO OS=Escherichia coli (strain K12) GN=yheO PE=4 SV=1	yheO	26785.6	462.692	4.09319
P0A9U3	Uncharacterized ABC transporter ATP-binding protein YbiT OS=Escherichia coli (strain K12) GN=ybiT PE=1 SV=1	ybiT	59802.3	206.363	4.09135
P0A9W9	Protein YrdA OS=Escherichia coli (strain K12) GN=yrdA PE=1 SV=1	yrdA	20214.3	609.967	4.09097
P0A8G3	Uronate isomerase OS=Escherichia coli (strain K12) GN=uxaC PE=3 SV=1	uxaC	53934.6	228.484	4.09072
P0AGG8	Protein tldD OS=Escherichia coli (strain K12) GN=tldD PE=1 SV=1	tldD	51314.1	239.567	4.08966
P0A698	UvrABC system protein A OS=Escherichia coli (strain K12) GN=uvrA PE=1 SV=1	uvrA	103785	117.566	4.08641
P0AFC3	NADH-quinone oxidoreductase subunit A OS=Escherichia coli (strain K12) GN=nuoA PE=3 SV=1	nuoA	16428.6	739.036	4.08427
Q46871	Uncharacterized protein yqjH OS=Escherichia coli (strain K12) GN=yqjH PE=4 SV=1	yqjH	28835.5	420.97	4.08418
P0ABI4	Magnesium transport protein CorA OS=Escherichia coli (strain K12) GN=corA PE=1 SV=1	corA	36548.5	331.89	4.08386
P69805	Mannose permease IID component OS=Escherichia coli (strain K12) GN=manZ PE=1 SV=1	manZ	31264.6	384.518	4.07997
P0AAT9	Uncharacterized protein ybeL OS=Escherichia coli (strain K12) GN=ybeL PE=4 SV=1	ybeL	18767.4	639.256	4.07908
P75838	UPF0142 protein ycaO OS=Escherichia coli (strain K12) GN=ycaO PE=3 SV=2	ycaO	65592.1	182.497	4.07811
P08390	USG-1 protein OS=Escherichia coli (strain K12) GN=usg PE=1 SV=1	usg	36323.5	325.586	4.07285
P0ACU7	HTH-type transcriptional regulator yjdC OS=Escherichia coli (strain K12) GN=yjdC PE=1 SV=1	yjdC	21899	538.058	4.07125
P0ADR8	LOG family protein ygdH OS=Escherichia coli (strain K12) GN=ygdH PE=1 SV=1	ygdH	50921.2	230.729	4.07
P13033	Anaerobic glycerol-3-phosphate dehydrogenase subunit B OS=Escherichia coli (strain K12) GN=glpB PE=1 SV=1	glpB	45310.4	258.003	4.06782
P33232	L-lactate dehydrogenase [cytochrome] OS=Escherichia coli (strain K12) GN=lldD PE=1 SV=1	lldD	42682.9	272.171	4.0651
P25522	tRNA modification GTPase mnmE OS=Escherichia coli (strain K12) GN=mnmE PE=1 SV=3	mnmE	49182.6	235.919	4.06457
P0A962	L-asparaginase 1 OS=Escherichia coli (strain K12) GN=ansA PE=1 SV=1	ansA	37085.8	312.852	4.06455
P0ABN5	Anaerobic C4-dicarboxylate transporter dcuA OS=Escherichia coli (strain K12) GN=dcuA PE=1 SV=1	dcuA	45702.8	253.447	4.06383
P60390	Ribosomal RNA small subunit methyltransferase H OS=Escherichia coli (strain K12) GN=rsmH PE=1 SV=1	rsmH	34838.2	332.3	4.06359
P39325	ABC transporter periplasmic-binding protein ytfQ OS=Escherichia coli (strain K12) GN=ytfQ PE=1 SV=1	ytfQ	34304.8	335.637	4.06123
P46837	Protein yhgF OS=Escherichia coli (strain K12) GN=yhgF PE=1 SV=3	yhgF	85048.9	134.995	4.05999
P77754	Spheroplast protein Y OS=Escherichia coli (strain K12) GN=spy PE=1 SV=1	spy	18169.3	622.339	4.05336
P0AFM2	Glycine betaine-binding periplasmic protein OS=Escherichia coli (strain K12) GN=proX PE=1 SV=1	proX	35981.9	313.828	4.05278
P04951	3-deoxy-manno-octulosonate cytidylyltransferase OS=Escherichia coli (strain K12) GN=kdsB PE=1 SV=2	kdsB	27579.1	407.074	4.05025
P76290	tRNA (cmo5U34)-methyltransferase OS=Escherichia coli (strain K12) GN=cmoA PE=1 SV=1	cmoA	27740.9	397.336	4.04228
P0AE78	Magnesium and cobalt efflux protein CorC OS=Escherichia coli (strain K12) GN=corC PE=3 SV=1	corC	33259.5	331.19	4.04199
P0A6S7	Glycerol-3-phosphate dehydrogenase [NAD(P)+] OS=Escherichia coli (strain K12) GN=gpsA PE=3 SV=1	gpsA	36320.6	300.982	4.03869
P31677	Alpha,alpha-trehalose-phosphate synthase [UDP-forming] OS=Escherichia coli (strain K12) GN=otsA PE=1 SV=3	otsA	53559.8	203.578	4.03757
P0A8W2	Transcriptional regulator slyA OS=Escherichia coli (strain K12) GN=slyA PE=3 SV=1	slyA	16324.9	667.897	4.03756
P75915	Uncharacterized protein ycdY OS=Escherichia coli (strain K12) GN=ycdY PE=3 SV=1	ycdY	20693.1	524.241	4.03536
P28248	Deoxycytidine triphosphate deaminase OS=Escherichia coli (strain K12) GN=dcd PE=1 SV=1	dcd	21218	508.787	4.03324
P0A8F8	UvrABC system protein B OS=Escherichia coli (strain K12) GN=uvrB PE=1 SV=2	uvrB	76160.4	141.432	4.03228
P69425	Sec-independent protein translocase protein tatB OS=Escherichia coli (strain K12) GN=tatB PE=1 SV=1	tatB	18391.6	585.163	4.0319
P0A884	Thymidylate synthase OS=Escherichia coli (strain K12) GN=thyA PE=1 SV=1	thyA	30442.2	353.514	4.03188
P63177	23S rRNA (guanosine-2'-O-)-methyltransferase RlmB OS=Escherichia coli (strain K12) GN=rlmB PE=1 SV=1	rlmB	26521.8	405.582	4.03168
P77739	Uncharacterized protein yniA OS=Escherichia coli (strain K12) GN=yniA PE=3 SV=1	yniA	32420.2	331.274	4.031
P0A6L9	Co-chaperone protein hscB OS=Escherichia coli (strain K12) GN=hscB PE=1 SV=1	hscB	20107.2	532.755	4.02988
P0ABQ0	Coenzyme A biosynthesis bifunctional protein CoaBC OS=Escherichia coli (strain K12) GN=coaBC PE=1 SV=2	coaB	43392.7	245.51	4.02749
P0A7X6	Ribosome maturation factor rimM OS=Escherichia coli (strain K12) GN=rimM PE=1 SV=1	rimM	20574.3	514.384	4.02461
P67603	UPF0267 protein yqfB OS=Escherichia coli (strain K12) GN=yqfB PE=1 SV=1	yqfB	11879.9	890.007	4.02421
P31060	Putative molybdenum transport ATP-binding protein ModF OS=Escherichia coli (strain K12) GN=modF PE=3 SV=2	modF	54484.3	193.883	4.02381
Q47146	Acyl-coenzyme A dehydrogenase OS=Escherichia coli (strain K12) GN=fadE PE=2 SV=2	fadE	89149.8	118.209	4.02277
P23917	Fructokinase OS=Escherichia coli (strain K12) GN=mak PE=1 SV=2	mak	32461.3	321.795	4.01895
P77247	Phosphatase YniC OS=Escherichia coli (strain K12) GN=yniC PE=1 SV=1	yniC	24296.7	428.765	4.01777
P26612	Cytoplasmic alpha-amylase OS=Escherichia coli (strain K12) GN=amyA PE=3 SV=3	amyA	56585.4	182.702	4.01445
P75957	Lipoprotein-releasing system ATP-binding protein LolD OS=Escherichia coli (strain K12) GN=lolD PE=1 SV=2	lolD	25404.2	406.073	4.01351
P77689	FeS cluster assembly protein sufD OS=Escherichia coli (strain K12) GN=sufD PE=1 SV=1	sufD	46775.9	219.387	4.01123
P0AB24	UPF0409 protein ycdO OS=Escherichia coli (strain K12) GN=ycdO PE=1 SV=1	efeO	41094	249.622	4.01106
P69811	Multiphosphoryl transfer protein OS=Escherichia coli (strain K12) GN=fruB PE=1 SV=1	fruB	39605.5	257.302	4.0082
P37692	ADP-heptose--LPS heptosyltransferase 2 OS=Escherichia coli (strain K12) GN=rfaF PE=1 SV=1	rfaF	38999.1	258.646	4.00376
P66948	TPR repeat-containing protein yfgC OS=Escherichia coli (strain K12) GN=yfgC PE=4 SV=1	bepA	53856.3	187.177	4.00349
P52061	Nucleoside-triphosphatase rdgB OS=Escherichia coli (strain K12) GN=rdgB PE=1 SV=1	rdgB	21007.9	471.09	3.99549
P75863	Uncharacterized protein ycbX OS=Escherichia coli (strain K12) GN=ycbX PE=1 SV=1	ycbX	40600.6	242.115	3.99255
P0A7D1	Peptidyl-tRNA hydrolase OS=Escherichia coli (strain K12) GN=pth PE=1 SV=1	pth	21051.1	464.518	3.99028
P77695	Protein gnsB OS=Escherichia coli (strain K12) GN=gnsB PE=3 SV=2	gnsB	6525.55	1496	3.98955
P37194	Outer membrane protein slp OS=Escherichia coli (strain K12) GN=slp PE=1 SV=1	slp	20932.7	465.931	3.98915
P07639	3-dehydroquinate synthase OS=Escherichia coli (strain K12) GN=aroB PE=3 SV=1	aroB	38838.3	250.479	3.98803
P76187	Oxidoreductase YdhF OS=Escherichia coli (strain K12) GN=ydhF PE=1 SV=2	ydhF	33636.3	287.477	3.98541
P0AFD6	NADH-quinone oxidoreductase subunit I OS=Escherichia coli (strain K12) GN=nuoI PE=1 SV=1	nuoI	20506.1	470.927	3.98484
P24203	Uncharacterized GTP-binding protein YjiA OS=Escherichia coli (strain K12) GN=yjiA PE=1 SV=3	yjiA	35619.2	269.343	3.98199
P0ACP1	Fructose repressor OS=Escherichia coli (strain K12) GN=fruR PE=1 SV=1	cra	37957.7	252.652	3.98182
P0AAG8	Galactose/methyl galactoside import ATP-binding protein MglA OS=Escherichia coli (strain K12) GN=mglA PE=1 SV=1	mglA	56361.5	170.033	3.98152
P0A9C9	Fructose-1,6-bisphosphatase 1 class 2 OS=Escherichia coli (strain K12) GN=glpX PE=1 SV=1	glpX	35811.6	266.388	3.97954
P20966	PTS system fructose-specific EIIBC component OS=Escherichia coli (strain K12) GN=fruA PE=4 SV=1	fruA	57463.6	165.257	3.97755
P45799	ADP compounds hydrolase nudE OS=Escherichia coli (strain K12) GN=nudE PE=1 SV=1	nudE	21121.8	447.664	3.97568
P0AEX5	Probable phosphoribulokinase OS=Escherichia coli (strain K12) GN=prkB PE=3 SV=1	prkB	32305.5	291.027	3.97321
P69451	Long-chain-fatty-acid--CoA ligase OS=Escherichia coli (strain K12) GN=fadD PE=1 SV=1	fadD	62274.5	150.388	3.97152
P0A821	L-seryl-tRNA(Sec) selenium transferase OS=Escherichia coli (strain K12) GN=selA PE=1 SV=1	selA	50557.5	184.607	3.97003
P37774	Uncharacterized amino-acid ABC transporter ATP-binding protein YecC OS=Escherichia coli (strain K12) GN=yecC PE=3 SV=2	yecC	27641.9	334.942	3.96654
P0A8I5	tRNA (guanine-N(7)-)-methyltransferase OS=Escherichia coli (strain K12) GN=trmB PE=1 SV=1	trmB	27271.7	338.983	3.96589
P0A6P5	GTPase Der OS=Escherichia coli (strain K12) GN=der PE=1 SV=1	der	54983.5	168.023	3.9656
P67087	Ribosomal RNA small subunit methyltransferase I OS=Escherichia coli (strain K12) GN=rsmI PE=1 SV=1	rsmI	31310.6	294.606	3.96493
P0A7F9	S-adenosylmethionine:tRNA ribosyltransferase-isomerase OS=Escherichia coli (strain K12) GN=queA PE=1 SV=1	queA	39388	232.82	3.96239
P0A6D0	Arginine repressor OS=Escherichia coli (strain K12) GN=argR PE=1 SV=1	argR	16965.8	537.044	3.95959
P75780	Catecholate siderophore receptor fiu OS=Escherichia coli (strain K12) GN=fiu PE=1 SV=1	fiu	81891.9	111.24	3.9595
P0A8Y5	Phosphatase YidA OS=Escherichia coli (strain K12) GN=yidA PE=1 SV=1	yidA	29684.2	306.338	3.95873
P41409	Pyrimidine-specific ribonucleoside hydrolase rihA OS=Escherichia coli (strain K12) GN=rihA PE=1 SV=2	rihA	33783.4	267.915	3.9567
P42599	Uncharacterized oxidoreductase ygjR OS=Escherichia coli (strain K12) GN=ygjR PE=3 SV=3	ygjR	36173.3	249.019	3.95462
P0A6I3	Pantothenate kinase OS=Escherichia coli (strain K12) GN=coaA PE=1 SV=1	coaA	36319	246.911	3.95267
P07913	L-threonine 3-dehydrogenase OS=Escherichia coli (strain K12) GN=tdh PE=1 SV=1	tdh	37196.8	239.124	3.94913
P76193	Probable L,D-transpeptidase YnhG OS=Escherichia coli (strain K12) GN=ynhG PE=1 SV=1	ynhG	36041.9	246.17	3.94804
P07604	Transcriptional regulatory protein tyrR OS=Escherichia coli (strain K12) GN=tyrR PE=1 SV=2	tyrR	57601.7	153.89	3.94765
P0AEI4	Ribosomal protein S12 methylthiotransferase RimO OS=Escherichia coli (strain K12) GN=rimO PE=1 SV=1	rimO	49532.4	178.955	3.94763
P76578	Uncharacterized lipoprotein yfhM OS=Escherichia coli (strain K12) GN=yfhM PE=4 SV=1	yfhM	181455	48.7116	3.9464
P0A7I0	Peptide chain release factor 1 OS=Escherichia coli (strain K12) GN=prfA PE=1 SV=1	prfA	40474.2	218.079	3.94579
P0A8A4	Putative phosphotransferase ydiA OS=Escherichia coli (strain K12) GN=ydiA PE=1 SV=1	ppsR	31173.1	281.251	3.94288
P0AAA1	Inner membrane protein yagU OS=Escherichia coli (strain K12) GN=yagU PE=1 SV=1	yagU	22933.9	381.74	3.94225
P36879	Uncharacterized ABC transporter ATP-binding protein YadG OS=Escherichia coli (strain K12) GN=yadG PE=1 SV=1	yadG	34607.3	252.365	3.9412
P04335	Esterase frsA OS=Escherichia coli (strain K12) GN=frsA PE=3 SV=2	frsA	46960.6	185.94	3.94111
P10100	Rare lipoprotein A OS=Escherichia coli (strain K12) GN=rlpA PE=1 SV=1	rlpA	37486.8	232.215	3.93977
P11458	Quinolinate synthase A OS=Escherichia coli (strain K12) GN=nadA PE=1 SV=3	nadA	38198.2	227.482	3.93899
P0A7A2	Probable phosphoglycerate mutase gpmB OS=Escherichia coli (strain K12) GN=gpmB PE=1 SV=1	gpmB	24032.3	360.84	3.93811
P0A9S7	High-affinity branched-chain amino acid transport ATP-binding protein LivG OS=Escherichia coli (strain K12) GN=livG PE=3 SV=1	livG	28390.9	305.145	3.93768
P76403	Uncharacterized protease yegQ OS=Escherichia coli (strain K12) GN=yegQ PE=3 SV=1	yegQ	51142.5	169.202	3.93719
P0A9H5	Cob(I)yrinic acid a,c-diamide adenosyltransferase OS=Escherichia coli (strain K12) GN=btuR PE=3 SV=1	btuR	21967.1	393.144	3.93633
P13482	Periplasmic trehalase OS=Escherichia coli (strain K12) GN=treA PE=1 SV=1	treA	63578.5	134.344	3.93153
P0A784	Oligoribonuclease OS=Escherichia coli (strain K12) GN=orn PE=1 SV=2	orn	20784.5	410.858	3.93143
P0AFW4	Regulator of nucleoside diphosphate kinase OS=Escherichia coli (strain K12) GN=rnk PE=1 SV=1	rnk	14899.5	572.036	3.9306
P69411	Protein rcsF OS=Escherichia coli (strain K12) GN=rcsF PE=4 SV=1	rcsF	14136.2	602.815	3.93052
P0A9T4	Protein tas OS=Escherichia coli (strain K12) GN=tas PE=1 SV=1	tas	38457.6	220.473	3.92834
P0A8A8	Ribosome maturation factor rimP OS=Escherichia coli (strain K12) GN=rimP PE=1 SV=2	rimP	16622.5	506.644	3.9254
P76621	Protein CsiD OS=Escherichia coli (strain K12) GN=csiD PE=1 SV=2	csiD	37318.9	225.522	3.92512
P0AG80	sn-glycerol-3-phosphate-binding periplasmic protein ugpB OS=Escherichia coli (strain K12) GN=ugpB PE=1 SV=1	ugpB	48400	173.204	3.9234
P0ADQ7	Uncharacterized protein ygaM OS=Escherichia coli (strain K12) GN=ygaM PE=4 SV=1	ygaM	12262.1	679.959	3.92105
P13024	Protein FdhE OS=Escherichia coli (strain K12) GN=fdhE PE=3 SV=2	fdhE	34706.3	236.286	3.91385
P42593	2,4-dienoyl-CoA reductase [NADPH] OS=Escherichia coli (strain K12) GN=fadH PE=1 SV=3	fadH	72614.3	112.463	3.91203
P0AFJ7	Low-affinity inorganic phosphate transporter 1 OS=Escherichia coli (strain K12) GN=pitA PE=1 SV=1	pitA	53336.4	152.496	3.91028
P30958	Transcription-repair-coupling factor OS=Escherichia coli (strain K12) GN=mfd PE=1 SV=2	mfd	129883	62.4471	3.90907
P60240	RNA polymerase-associated protein rapA OS=Escherichia coli (strain K12) GN=rapA PE=1 SV=2	rapA	109683	73.8761	3.90864
P0AFB1	Lipoprotein nlpI OS=Escherichia coli (strain K12) GN=nlpI PE=1 SV=1	nlpI	33581.8	239.434	3.90529
P0AGC3	Soluble lytic murein transglycosylase OS=Escherichia coli (strain K12) GN=slt PE=1 SV=1	slt	73288.8	109.591	3.90481
P43672	ABC transporter ATP-binding protein uup OS=Escherichia coli (strain K12) GN=uup PE=1 SV=2	uup	72004.1	110.999	3.90268
P0ADS2	Cell division protein ZapA OS=Escherichia coli (strain K12) GN=zapA PE=1 SV=1	zapA	12568.4	634.848	3.90195
P0AFI2	DNA topoisomerase 4 subunit A OS=Escherichia coli (strain K12) GN=parC PE=1 SV=1	parC	83760.4	95.2046	3.9017
P0ACB7	Protein hemY OS=Escherichia coli (strain K12) GN=hemY PE=1 SV=1	hemY	45198.8	176.304	3.90139
P69874	Spermidine/putrescine import ATP-binding protein PotA OS=Escherichia coli (strain K12) GN=potA PE=1 SV=1	potA	42983	184.092	3.89833
P0A8U6	Met repressor OS=Escherichia coli (strain K12) GN=metJ PE=1 SV=2	metJ	12115.1	650.7	3.89671
Q46948	Chaperone protein YajL OS=Escherichia coli (strain K12) GN=yajL PE=1 SV=2	yajL	20745.9	376.416	3.8926
P0AA82	Cytosine permease OS=Escherichia coli (strain K12) GN=codB PE=1 SV=1	codB	43603.2	178.927	3.89219
P0AC84	Hydroxyacylglutathione hydrolase OS=Escherichia coli (strain K12) GN=gloB PE=1 SV=1	gloB	28398.3	274.715	3.89218
P69913	Carbon storage regulator OS=Escherichia coli (strain K12) GN=csrA PE=1 SV=1	csrA	6833.64	1136.55	3.89024
P52647	Probable pyruvate-flavodoxin oxidoreductase OS=Escherichia coli (strain K12) GN=ydbK PE=3 SV=2	ydbK	128725	60.3276	3.89018
P0ABB8	Magnesium-transporting ATPase, P-type 1 OS=Escherichia coli (strain K12) GN=mgtA PE=1 SV=1	mgtA	99384.8	77.8297	3.88847
P0AFI7	Pyridoxine/pyridoxamine 5'-phosphate oxidase OS=Escherichia coli (strain K12) GN=pdxH PE=1 SV=2	pdxH	25511.2	301.077	3.88541
P21829	Phosphatase YbhA OS=Escherichia coli (strain K12) GN=ybhA PE=3 SV=3	ybhA	30164.1	253.36	3.88323
P36680	UPF0289 protein yacF OS=Escherichia coli (strain K12) GN=yacF PE=3 SV=2	zapD	28255.8	268.889	3.88068
P36979	Ribosomal RNA large subunit methyltransferase N OS=Escherichia coli (strain K12) GN=rlmN PE=1 SV=1	rlmN	43040	176.153	3.87976
P60752	Lipid A export ATP-binding/permease protein MsbA OS=Escherichia coli (strain K12) GN=msbA PE=1 SV=1	msbA	64401.6	117.287	3.87815
P0A7B8	ATP-dependent protease subunit HslV OS=Escherichia coli (strain K12) GN=hslV PE=1 SV=2	hslV	19063	396.204	3.87811
P39401	Phosphoglycerol transferase I OS=Escherichia coli (strain K12) GN=mdoB PE=3 SV=2	mdoB	85422.5	87.7761	3.87495
P37440	Oxidoreductase ucpA OS=Escherichia coli (strain K12) GN=ucpA PE=1 SV=3	ucpA	27814.3	269.324	3.87454
P33643	Ribosomal large subunit pseudouridine synthase D OS=Escherichia coli (strain K12) GN=rluD PE=1 SV=4	rluD	37080.2	201.25	3.87288
P22333	Adenosine deaminase OS=Escherichia coli (strain K12) GN=add PE=3 SV=2	add	36356.7	204.994	3.87233
P64506	Uncharacterized protein yebY OS=Escherichia coli (strain K12) GN=yebY PE=4 SV=1	yebY	12352.5	600.384	3.87018
P02919	Penicillin-binding protein 1B OS=Escherichia coli (strain K12) GN=mrcB PE=1 SV=2	mrcB	88815.9	83.4641	3.86999
P22731	High-affinity branched-chain amino acid transport ATP-binding protein LivF OS=Escherichia coli (strain K12) GN=livF PE=1 SV=2	livF	26275.6	281.406	3.86889
P39172	High-affinity zinc uptake system protein znuA OS=Escherichia coli (strain K12) GN=znuA PE=1 SV=4	znuA	33738.2	218.541	3.86765
P21169	Ornithine decarboxylase, constitutive OS=Escherichia coli (strain K12) GN=speC PE=1 SV=2	speC	79347.9	92.6763	3.8665
P39830	Inner membrane protein ybaL OS=Escherichia coli (strain K12) GN=ybaL PE=1 SV=2	ybaL	59367.2	122.835	3.86287
P22524	Chromosome partition protein mukE OS=Escherichia coli (strain K12) GN=mukE PE=1 SV=5	mukE	26939.6	270.558	3.86265
P0A894	UPF0042 nucleotide-binding protein yhbJ OS=Escherichia coli (strain K12) GN=yhbJ PE=1 SV=1	yhbJ	32453.7	224.265	3.86203
P0AFZ1	Protein sseB OS=Escherichia coli (strain K12) GN=sseB PE=4 SV=1	sseB	28606.6	253.51	3.86046
P12996	Biotin synthase OS=Escherichia coli (strain K12) GN=bioB PE=1 SV=2	bioB	38605.2	186.287	3.85683
P62623	4-hydroxy-3-methylbut-2-enyl diphosphate reductase OS=Escherichia coli (strain K12) GN=ispH PE=1 SV=1	ispH	34734.9	206.902	3.85653
P45748	tRNA threonylcarbamoyladenosine biosynthesis protein RimN OS=Escherichia coli (strain K12) GN=rimN PE=1 SV=2	tsaC	20736.7	346.547	3.8565
P0AFX4	Regulator of sigma D OS=Escherichia coli (strain K12) GN=rsd PE=1 SV=1	rsd	18213.4	393.623	3.85547
P25539	Riboflavin biosynthesis protein RibD OS=Escherichia coli (strain K12) GN=ribD PE=1 SV=1	ribD	40294.8	176.157	3.85115
P0A6K1	Diaminopimelate epimerase OS=Escherichia coli (strain K12) GN=dapF PE=3 SV=1	dapF	30171.2	235.246	3.85111
P37626	Uncharacterized protein yhiI OS=Escherichia coli (strain K12) GN=yhiI PE=4 SV=1	yhiI	38786.7	181.775	3.84822
P76170	UPF0482 protein ynfB OS=Escherichia coli (strain K12) GN=ynfB PE=1 SV=1	ynfB	12882.6	542.357	3.84429
P15067	Glycogen debranching enzyme OS=Escherichia coli (strain K12) GN=glgX PE=1 SV=3	glgX	73512.5	94.6764	3.8426
P39315	Quinone oxidoreductase 2 OS=Escherichia coli (strain K12) GN=qorB PE=1 SV=1	qorB	29697.3	234.019	3.84197
P22564	Non-specific ribonucleoside hydrolase rihC OS=Escherichia coli (strain K12) GN=rihC PE=1 SV=1	rihC	32521.7	212.27	3.83906
P64483	Uncharacterized protein yeaK OS=Escherichia coli (strain K12) GN=yeaK PE=4 SV=1	yeaK	17821.4	387.358	3.83905
P15993	Aromatic amino acid transport protein AroP OS=Escherichia coli (strain K12) GN=aroP PE=1 SV=3	aroP	49639.3	138.888	3.83849
P60546	Guanylate kinase OS=Escherichia coli (strain K12) GN=gmk PE=1 SV=1	gmk	23560	292.519	3.83833
P10908	Glycerophosphoryl diester phosphodiesterase OS=Escherichia coli (strain K12) GN=ugpQ PE=1 SV=1	ugpQ	27374	251.749	3.83831
P76506	Probable phospholipid-binding lipoprotein mlaA OS=Escherichia coli (strain K12) GN=mlaA PE=1 SV=1	mlaA	28005.7	245.681	3.83762
P31808	Uncharacterized oxidoreductase yciK OS=Escherichia coli (strain K12) GN=yciK PE=1 SV=3	yciK	27897	245.156	3.835
P75876	Ribosomal RNA large subunit methyltransferase I OS=Escherichia coli (strain K12) GN=rlmI PE=1 SV=2	rlmI	44310.8	153.687	3.83315
P61320	Outer-membrane lipoprotein lolB OS=Escherichia coli (strain K12) GN=lolB PE=1 SV=1	lolB	23518	289.204	3.8326
P62615	4-diphosphocytidyl-2-C-methyl-D-erythritol kinase OS=Escherichia coli (strain K12) GN=ispE PE=1 SV=1	ispE	30887.8	219.908	3.83203
P08179	Phosphoribosylglycinamide formyltransferase OS=Escherichia coli (strain K12) GN=purN PE=1 SV=1	purN	23205.8	290.457	3.82868
P0ACB0	Replicative DNA helicase OS=Escherichia coli (strain K12) GN=dnaB PE=1 SV=1	dnaB	52339.7	128.241	3.82686
P04982	D-ribose pyranase OS=Escherichia coli (strain K12) GN=rbsD PE=1 SV=3	rbsD	15264.8	436.044	3.82322
P0ABF6	Cytidine deaminase OS=Escherichia coli (strain K12) GN=cdd PE=1 SV=1	cdd	31501.9	210.986	3.82259
Q57261	tRNA pseudouridine synthase D OS=Escherichia coli (strain K12) GN=truD PE=1 SV=1	truD	39049.2	169.796	3.82154
P0AEW4	Protein icc OS=Escherichia coli (strain K12) GN=icc PE=4 SV=1	cpdA	30900.6	214.024	3.82043
P0AEN8	L-fucose mutarotase OS=Escherichia coli (strain K12) GN=fucU PE=1 SV=1	fucU	15445.2	428.182	3.82042
P0AC92	Protein gnsA OS=Escherichia coli (strain K12) GN=gnsA PE=3 SV=1	gnsA	6553.43	1005.46	3.81883
P07762	1,4-alpha-glucan-branching enzyme OS=Escherichia coli (strain K12) GN=glgB PE=1 SV=1	glgB	84265.8	77.8077	3.81667
P09029	N5-carboxyaminoimidazole ribonucleotide synthase OS=Escherichia coli (strain K12) GN=purK PE=1 SV=2	purK	39418.3	165.198	3.8137
P0A6K3	Peptide deformylase OS=Escherichia coli (strain K12) GN=def PE=1 SV=2	def	19298.3	336.934	3.81306
P0A9X9	Cold shock protein CspA OS=Escherichia coli (strain K12) GN=cspA PE=1 SV=2	cspA	7380.62	880.386	3.81277
P77718	tRNA sulfurtransferase OS=Escherichia coli (strain K12) GN=thiI PE=1 SV=1	thiI	54920.7	118.285	3.81267
P0A9R7	Cell division ATP-binding protein FtsE OS=Escherichia coli (strain K12) GN=ftsE PE=1 SV=1	ftsE	24405.9	266.109	3.81255
P23886	ATP-binding/permease protein CydC OS=Escherichia coli (strain K12) GN=cydC PE=3 SV=2	cydC	62862.7	102.739	3.81013
P00887	Phospho-2-dehydro-3-deoxyheptonate aldolase, Trp-sensitive OS=Escherichia coli (strain K12) GN=aroH PE=3 SV=4	aroH	38692.6	165.621	3.80674
P0AD12	Protein yeeZ OS=Escherichia coli (strain K12) GN=yeeZ PE=1 SV=1	yeeZ	29643.2	215.624	3.80562
P0A812	Holliday junction ATP-dependent DNA helicase ruvB OS=Escherichia coli (strain K12) GN=ruvB PE=1 SV=1	ruvB	37132.4	171.862	3.80493
P0AET8	7-alpha-hydroxysteroid dehydrogenase OS=Escherichia coli (strain K12) GN=hdhA PE=1 SV=1	hdhA	26743.6	234.093	3.79661
P0A832	SsrA-binding protein OS=Escherichia coli (strain K12) GN=smpB PE=1 SV=2	smpB	18239.7	343.227	3.7966
P34209	Protein ydcF OS=Escherichia coli (strain K12) GN=ydcF PE=1 SV=3	ydcF	29669	210.702	3.79597
P0AGG2	Acyl-CoA thioesterase 2 OS=Escherichia coli (strain K12) GN=tesB PE=1 SV=2	tesB	31928.4	195.054	3.79433
P0A6C1	Endonuclease 4 OS=Escherichia coli (strain K12) GN=nfo PE=1 SV=1	nfo	31441.7	197.534	3.79315
P0A8W5	UPF0301 protein yqgE OS=Escherichia coli (strain K12) GN=yqgE PE=1 SV=1	yqgE	20654.8	298.652	3.79019
P0ABU9	Protein tolQ OS=Escherichia coli (strain K12) GN=tolQ PE=1 SV=1	tolQ	25563.4	241.052	3.78973
P0ADU2	Probable quinol monooxygenase ygiN OS=Escherichia coli (strain K12) GN=ygiN PE=1 SV=1	ygiN	11506.8	530.279	3.78546
P29131	Cell division protein ftsN OS=Escherichia coli (strain K12) GN=ftsN PE=1 SV=3	ftsN	35753.4	169.882	3.78346
P0ADX1	Protein yhfA OS=Escherichia coli (strain K12) GN=yhfA PE=1 SV=1	yhfA	14489.3	416.712	3.78088
P0A6U5	Ribosomal RNA small subunit methyltransferase G OS=Escherichia coli (strain K12) GN=rsmG PE=1 SV=1	rsmG	23398.4	257.985	3.78078
P0AG07	Ribulose-phosphate 3-epimerase OS=Escherichia coli (strain K12) GN=rpe PE=1 SV=1	rpe	24520.6	243.77	3.77651
P75914	Putative hydrolase ycdX OS=Escherichia coli (strain K12) GN=ycdX PE=1 SV=1	ycdX	26855.4	221.936	3.77526
P37634	Uncharacterized protein yhiR OS=Escherichia coli (strain K12) GN=yhiR PE=1 SV=1	rlmJ	31903.8	185.897	3.77312
P63228	D,D-heptose 1,7-bisphosphate phosphatase OS=Escherichia coli (strain K12) GN=gmhB PE=1 SV=1	gmhB	21262.5	278.29	3.77211
P0AGB6	RNA polymerase sigma-E factor OS=Escherichia coli (strain K12) GN=rpoE PE=1 SV=1	rpoE	21664.3	272.641	3.77134
P31802	Nitrate/nitrite response regulator protein narP OS=Escherichia coli (strain K12) GN=narP PE=3 SV=1	narP	23542.4	250.061	3.7699
P52108	Transcriptional regulatory protein rstA OS=Escherichia coli (strain K12) GN=rstA PE=2 SV=2	rstA	26669	220.608	3.76963
P40120	Glucans biosynthesis protein D OS=Escherichia coli (strain K12) GN=mdoD PE=1 SV=3	mdoD	62699.6	93.7919	3.76943
P0A7Q6	50S ribosomal protein L36 OS=Escherichia coli (strain K12) GN=rpmJ PE=1 SV=1	rpmJ	4343.44	1351.6	3.76868
P75736	Esterase ybfF OS=Escherichia coli (strain K12) GN=ybfF PE=1 SV=1	ybfF	28401.5	206.156	3.76754
P0AES0	Bifunctional glutathionylspermidine synthetase/amidase OS=Escherichia coli (strain K12) GN=gsp PE=1 SV=1	gss	70469.4	82.9811	3.76698
P19624	4-hydroxythreonine-4-phosphate dehydrogenase OS=Escherichia coli (strain K12) GN=pdxA PE=1 SV=1	pdxA	35073.5	166.018	3.76514
P09148	Galactose-1-phosphate uridylyltransferase OS=Escherichia coli (strain K12) GN=galT PE=1 SV=2	galT	39602.5	147.01	3.76507
P77756	7-cyano-7-deazaguanine synthase OS=Escherichia coli (strain K12) GN=queC PE=1 SV=1	queC	25479.7	227.501	3.76318
P0A8V6	Fatty acid metabolism regulator protein OS=Escherichia coli (strain K12) GN=fadR PE=1 SV=2	fadR	26933.9	215.138	3.76302
P0A9J6	Ribokinase OS=Escherichia coli (strain K12) GN=rbsK PE=1 SV=1	rbsK	32252.8	179.624	3.76293
P75864	Ribosomal RNA large subunit methyltransferase L OS=Escherichia coli (strain K12) GN=rlmL PE=1 SV=1	rlmL	78786.5	73.1474	3.76065
P0C054	Small heat shock protein ibpA OS=Escherichia coli (strain K12) GN=ibpA PE=1 SV=1	ibpA	15746.1	362.382	3.75634
P77348	Periplasmic murein peptide-binding protein OS=Escherichia coli (strain K12) GN=mppA PE=1 SV=2	mppA	59844.9	95.1332	3.75536
P0A6L4	N-acetylneuraminate lyase OS=Escherichia coli (strain K12) GN=nanA PE=1 SV=2	nanA	32554.8	173.864	3.75282
P04968	Threonine dehydratase biosynthetic OS=Escherichia coli (strain K12) GN=ilvA PE=1 SV=1	ilvA	56141.7	100.133	3.74986
P0A7I7	GTP cyclohydrolase-2 OS=Escherichia coli (strain K12) GN=ribA PE=1 SV=1	ribA	21804.2	256.981	3.74844
P0ADQ2	Uncharacterized protein yiiD OS=Escherichia coli (strain K12) GN=yiiD PE=4 SV=1	yiiD	37052.7	151.067	3.74799
P0AF20	N-acetylglucosamine repressor OS=Escherichia coli (strain K12) GN=nagC PE=2 SV=1	nagC	44495.6	123.84	3.74118
P0AFD4	NADH-quinone oxidoreductase subunit H OS=Escherichia coli (strain K12) GN=nuoH PE=1 SV=1	nuoH	36177	151.742	3.73954
P0AAR3	Cys-tRNA(Pro)/Cys-tRNA(Cys) deacylase ybaK OS=Escherichia coli (strain K12) GN=ybaK PE=1 SV=1	ybaK	17064.2	319.141	3.73607
P64534	Uncharacterized protein yohN OS=Escherichia coli (strain K12) GN=yohN PE=4 SV=1	rcnB	12440.2	437.216	3.73552
P0ADP0	Uncharacterized protein yigB OS=Escherichia coli (strain K12) GN=yigB PE=4 SV=1	yigB	27086.9	200.174	3.73417
P39310	Uncharacterized protein ytfB OS=Escherichia coli (strain K12) GN=ytfB PE=4 SV=2	ytfB	23472.9	228.555	3.72956
P0AG40	Riboflavin biosynthesis protein ribF OS=Escherichia coli (strain K12) GN=ribF PE=1 SV=1	ribF	34694.5	154.251	3.72849
P45470	Protein yhbO OS=Escherichia coli (strain K12) GN=yhbO PE=1 SV=2	yhbO	18828.9	284.211	3.72847
P68187	Maltose/maltodextrin import ATP-binding protein MalK OS=Escherichia coli (strain K12) GN=malK PE=1 SV=1	malK	40946.6	130.682	3.72843
P0ABQ4	Dihydrofolate reductase OS=Escherichia coli (strain K12) GN=folA PE=1 SV=1	folA	17969.9	297.329	3.72778
P0A6U3	tRNA uridine 5-carboxymethylaminomethyl modification enzyme MnmG OS=Escherichia coli (strain K12) GN=mnmG PE=1 SV=1	mnmG	69459.7	76.8188	3.7272
P0ADI4	Isochorismatase OS=Escherichia coli (strain K12) GN=entB PE=1 SV=1	entB	32515.3	163.819	3.72645
P0A7B1	Polyphosphate kinase OS=Escherichia coli (strain K12) GN=ppk PE=1 SV=2	ppk	80363.2	66.0952	3.72523
P76027	Oligopeptide transport ATP-binding protein OppD OS=Escherichia coli (strain K12) GN=oppD PE=3 SV=2	oppD	37145.9	142.39	3.72339
P33018	S-formylglutathione hydrolase yeiG OS=Escherichia coli (strain K12) GN=yeiG PE=1 SV=1	yeiG	31221.1	167.432	3.71829
P30749	Molybdopterin synthase catalytic subunit OS=Escherichia coli (strain K12) GN=moaE PE=1 SV=3	moaE	16952.5	308.134	3.71797
P06992	Ribosomal RNA small subunit methyltransferase A OS=Escherichia coli (strain K12) GN=rsmA PE=1 SV=1	rsmA	30382.6	171.547	3.71701
P39411	UPF0244 protein yjjX OS=Escherichia coli (strain K12) GN=yjjX PE=1 SV=2	yjjX	18183.3	285.666	3.71553
P39180	Antigen 43 OS=Escherichia coli (strain K12) GN=flu PE=1 SV=3	flu	106743	48.1397	3.71084
P0AC13	Dihydropteroate synthase OS=Escherichia coli (strain K12) GN=folP PE=1 SV=1	folP	30577.7	166.669	3.70726
P0C0L7	Proline/betaine transporter OS=Escherichia coli (strain K12) GN=proP PE=1 SV=1	proP	54792.1	92.3903	3.70434
P0AFZ3	Stringent starvation protein B OS=Escherichia coli (strain K12) GN=sspB PE=1 SV=1	sspB	18233.1	277.389	3.70395
P64564	Uncharacterized protein yggT OS=Escherichia coli (strain K12) GN=yggT PE=3 SV=1	yggT	21134.8	238.781	3.703
P0ADC1	LPS-assembly lipoprotein lptE OS=Escherichia coli (strain K12) GN=lptE PE=1 SV=1	lptE	21325.1	235.878	3.70158
P69228	Transcriptional regulatory protein BaeR OS=Escherichia coli (strain K12) GN=baeR PE=3 SV=1	baeR	27620.6	180.838	3.69852
P76014	PTS-dependent dihydroxyacetone kinase, ADP-binding subunit dhaL OS=Escherichia coli (strain K12) GN=dhaL PE=1 SV=3	dhaL	22599.3	220.79	3.69807
P0A959	Uncharacterized aminotransferase YfbQ OS=Escherichia coli (strain K12) GN=yfbQ PE=1 SV=1	alaA	45470.4	109.502	3.69715
P0A8F4	Uridine kinase OS=Escherichia coli (strain K12) GN=udk PE=3 SV=1	udk	24319.6	204.572	3.6968
P76145	Trans-aconitate 2-methyltransferase OS=Escherichia coli (strain K12) GN=tam PE=1 SV=3	tam	28969.5	171.387	3.69592
P0AG20	GTP pyrophosphokinase OS=Escherichia coli (strain K12) GN=relA PE=1 SV=1	relA	83805.1	59.1205	3.69501
P67080	UPF0001 protein yggS OS=Escherichia coli (strain K12) GN=yggS PE=1 SV=1	yggS	25753.3	191.978	3.69409
P52007	Protein yecM OS=Escherichia coli (strain K12) GN=yecM PE=1 SV=3	yecM	21173.8	232.628	3.69246
P0C0R7	Ribosomal RNA large subunit methyltransferase E OS=Escherichia coli (strain K12) GN=rlmE PE=1 SV=1	rlmE	23302.1	211.232	3.69216
P00803	Signal peptidase I OS=Escherichia coli (strain K12) GN=lepB PE=1 SV=2	lepB	35919.5	136.427	3.69023
P39377	Isoaspartyl dipeptidase OS=Escherichia coli (strain K12) GN=iadA PE=1 SV=1	iadA	41040.2	119.212	3.68953
P13000	Dethiobiotin synthetase OS=Escherichia coli (strain K12) GN=bioD PE=1 SV=3	bioD	24106.4	201.532	3.68648
P15977	4-alpha-glucanotransferase OS=Escherichia coli (strain K12) GN=malQ PE=3 SV=2	malQ	78435.2	61.3089	3.68203
P0AB18	Sulfurtransferase tusE OS=Escherichia coli (strain K12) GN=tusE PE=1 SV=1	tusE	12384.4	387.07	3.68067
P0A7C6	Peptidase E OS=Escherichia coli (strain K12) GN=pepE PE=1 SV=1	pepE	24537	195.349	3.68063
P0ADT8	Uncharacterized protein ygiM OS=Escherichia coli (strain K12) GN=ygiM PE=4 SV=1	ygiM	23044.1	206.201	3.67685
P77171	Uncharacterized HTH-type transcriptional regulator ydcI OS=Escherichia coli (strain K12) GN=ydcI PE=4 SV=2	ydcI	33362.6	142.105	3.67587
P12994	UPF0098 protein ybhB OS=Escherichia coli (strain K12) GN=ybhB PE=1 SV=2	ybhB	17056.3	277.164	3.67462
P0AB26	Uncharacterized lipoprotein yceB OS=Escherichia coli (strain K12) GN=yceB PE=1 SV=1	yceB	20468.7	230.902	3.67452
P37745	dTDP-4-dehydrorhamnose 3,5-epimerase OS=Escherichia coli (strain K12) GN=rfbC PE=1 SV=1	rfbC	21238.8	221.686	3.67287
P31433	Uncharacterized protein yicH OS=Escherichia coli (strain K12) GN=yicH PE=4 SV=2	yicH	62216.1	74.6103	3.6667
P0AB77	2-amino-3-ketobutyrate coenzyme A ligase OS=Escherichia coli (strain K12) GN=kbl PE=1 SV=1	kbl	43071.7	107.752	3.66662
P66817	DnaA initiator-associating protein diaA OS=Escherichia coli (strain K12) GN=diaA PE=1 SV=1	diaA	21074.7	218.912	3.66403
P0AG00	Lipopolysaccharide biosynthesis protein wzzE OS=Escherichia coli (strain K12) GN=wzzE PE=1 SV=2	wzzE	39445.9	116.806	3.66347
P15770	Shikimate dehydrogenase OS=Escherichia coli (strain K12) GN=aroE PE=1 SV=1	aroE	29377.1	155.91	3.66088
P37648	Protein yhjJ OS=Escherichia coli (strain K12) GN=yhjJ PE=1 SV=1	yhjJ	55474.6	82.4325	3.66019
P17117	Oxygen-insensitive NADPH nitroreductase OS=Escherichia coli (strain K12) GN=nfsA PE=1 SV=2	nfsA	26765.9	168.17	3.65333
P0ACN4	HTH-type transcriptional repressor AllR OS=Escherichia coli (strain K12) GN=allR PE=1 SV=1	allR	29233.3	153.551	3.65213
P0AEC0	UPF0053 inner membrane protein yoaE OS=Escherichia coli (strain K12) GN=yoaE PE=1 SV=1	yoaE	56474	79.1831	3.65048
P0AEC3	Aerobic respiration control sensor protein ArcB OS=Escherichia coli (strain K12) GN=arcB PE=1 SV=1	arcB	87909.6	50.7883	3.6498
P40191	Pyridoxine kinase OS=Escherichia coli (strain K12) GN=pdxK PE=1 SV=2	pdxK	30810.1	144.684	3.64911
P33362	Putative osmoprotectant uptake system substrate-binding protein osmF OS=Escherichia coli (strain K12) GN=osmF PE=2 SV=1	osmF	32571.1	136.17	3.64692
P0A830	Aerobic C4-dicarboxylate transport protein OS=Escherichia coli (strain K12) GN=dctA PE=1 SV=1	dctA	45388.7	97.4276	3.64563
P76402	UPF0339 protein yegP OS=Escherichia coli (strain K12) GN=yegP PE=1 SV=2	yegP	11999	366.909	3.6437
P0A9J0	Ribonuclease G OS=Escherichia coli (strain K12) GN=rng PE=1 SV=2	rng	55311.5	79.4245	3.64277
P06993	HTH-type transcriptional regulator malT OS=Escherichia coli (strain K12) GN=malT PE=1 SV=2	malT	103036	42.5239	3.64162
P0ABV2	Biopolymer transport protein exbD OS=Escherichia coli (strain K12) GN=exbD PE=1 SV=1	exbD	15498.9	282.388	3.64115
P0AEX3	Alpha-ketoglutarate permease OS=Escherichia coli (strain K12) GN=kgtP PE=1 SV=1	kgtP	47003.4	93.0356	3.64078
P07650	Thymidine phosphorylase OS=Escherichia coli (strain K12) GN=deoA PE=1 SV=3	deoA	47159	92.6916	3.64061
P0A9N4	Pyruvate formate-lyase 1-activating enzyme OS=Escherichia coli (strain K12) GN=pflA PE=1 SV=2	pflA	28168	154.105	3.63757
P64429	Uncharacterized protein ypfJ OS=Escherichia coli (strain K12) GN=ypfJ PE=4 SV=1	ypfJ	31422.3	136.32	3.6318
P12995	Adenosylmethionine-8-amino-7-oxononanoate aminotransferase OS=Escherichia coli (strain K12) GN=bioA PE=1 SV=2	bioA	47286.5	90.5456	3.6316
P76097	Uncharacterized protein ydcJ OS=Escherichia coli (strain K12) GN=ydcJ PE=4 SV=1	ydcJ	50992.6	83.8351	3.63093
P76004	Uncharacterized protein ycgM OS=Escherichia coli (strain K12) GN=ycgM PE=1 SV=1	ycgM	23678.1	180.455	3.63072
P0A7A5	Protein-L-isoaspartate O-methyltransferase OS=Escherichia coli (strain K12) GN=pcm PE=1 SV=2	pcm	23225.3	183.831	3.63038
P36659	Curved DNA-binding protein OS=Escherichia coli (strain K12) GN=cbpA PE=1 SV=2	cbpA	34415.7	123.363	3.62794
P0A8D0	Transcriptional repressor NrdR OS=Escherichia coli (strain K12) GN=nrdR PE=1 SV=1	nrdR	17199.8	246.627	3.62756
P31455	Uncharacterized protein YidR OS=Escherichia coli (strain K12) GN=yidR PE=4 SV=4	yidR	46139.8	91.2788	3.62445
P0AGB0	Phosphoserine phosphatase OS=Escherichia coli (strain K12) GN=serB PE=1 SV=1	serB	35002.3	120.294	3.62434
P0AC47	Fumarate reductase iron-sulfur subunit OS=Escherichia coli (strain K12) GN=frdB PE=1 SV=2	frdB	27087.2	153.207	3.61804
P62517	Glucans biosynthesis glucosyltransferase H OS=Escherichia coli (strain K12) GN=mdoH PE=1 SV=1	mdoH	96856.9	42.6509	3.61606
P0A9B6	D-erythrose-4-phosphate dehydrogenase OS=Escherichia coli (strain K12) GN=epd PE=1 SV=2	epd	37258.2	110.569	3.61486
P0A6J5	D-amino acid dehydrogenase small subunit OS=Escherichia coli (strain K12) GN=dadA PE=2 SV=1	dadA	47559	86.3036	3.61326
P0AGE4	Serine/threonine transporter sstT OS=Escherichia coli (strain K12) GN=sstT PE=1 SV=1	sstT	43431.4	93.4274	3.60828
P0AEQ1	Protein glcG OS=Escherichia coli (strain K12) GN=glcG PE=3 SV=1	glcG	13710.1	295.17	3.60711
P00363	Fumarate reductase flavoprotein subunit OS=Escherichia coli (strain K12) GN=frdA PE=1 SV=3	frdA	65911.6	61.2332	3.60595
P03004	Chromosomal replication initiator protein dnaA OS=Escherichia coli (strain K12) GN=dnaA PE=1 SV=2	dnaA	52500.2	76.7833	3.60543
P77808	CinA-like protein OS=Escherichia coli (strain K12) GN=yfaY PE=1 SV=1	yfaY	44179.5	91.2053	3.60524
P0A809	Holliday junction ATP-dependent DNA helicase ruvA OS=Escherichia coli (strain K12) GN=ruvA PE=1 SV=1	ruvA	22053.7	181.885	3.60328
P77781	Esterase YdiI OS=Escherichia coli (strain K12) GN=ydiI PE=1 SV=1	ydiI	14917.7	267.038	3.60027
P32131	Oxygen-independent coproporphyrinogen-III oxidase OS=Escherichia coli (strain K12) GN=hemN PE=1 SV=4	hemN	52677.7	75.4437	3.59925
P0A840	Multifunctional protein surE OS=Escherichia coli (strain K12) GN=surE PE=1 SV=1	surE	26865.6	147.892	3.59914
P77552	Uncharacterized protein ydhQ OS=Escherichia coli (strain K12) GN=ydhQ PE=4 SV=1	ydhQ	42831.7	92.6154	3.59845
P32695	tRNA-dihydrouridine synthase A OS=Escherichia coli (strain K12) GN=dusA PE=3 SV=3	dusA	36768.4	107.815	3.59815
P0A8T1	Ribosomal protein L11 methyltransferase OS=Escherichia coli (strain K12) GN=prmA PE=1 SV=1	prmA	31838.9	124.116	3.59678
P0ACI0	Right origin-binding protein OS=Escherichia coli (strain K12) GN=rob PE=1 SV=1	rob	33105.8	119.313	3.59659
P39298	Esterase yjfP OS=Escherichia coli (strain K12) GN=yjfP PE=1 SV=1	yjfP	27552.9	142.471	3.59389
P0A725	UDP-3-O-[3-hydroxymyristoyl] N-acetylglucosamine deacetylase OS=Escherichia coli (strain K12) GN=lpxC PE=3 SV=1	lpxC	33916.2	114.664	3.58983
P0A8Y3	Phosphatase yihX OS=Escherichia coli (strain K12) GN=yihX PE=1 SV=1	yihX	22699.4	171.175	3.58945
P30863	2,5-diketo-D-gluconic acid reductase B OS=Escherichia coli (strain K12) GN=dkgB PE=1 SV=2	dkgB	29400.4	131.354	3.5868
P30870	Glutamate-ammonia-ligase adenylyltransferase OS=Escherichia coli (strain K12) GN=glnE PE=1 SV=2	glnE	108332	35.6252	3.58651
P0A9H1	G/U mismatch-specific DNA glycosylase OS=Escherichia coli (strain K12) GN=mug PE=1 SV=1	mug	18643.8	206.92	3.58634
P0AAP3	Transcriptional repressor frmR OS=Escherichia coli (strain K12) GN=frmR PE=1 SV=1	frmR	10293.3	373.476	3.58482
P20605	Probable adenosine monophosphate-protein transferase fic OS=Escherichia coli (strain K12) GN=fic PE=1 SV=1	fic	22927.4	167.528	3.58444
P0AGL7	Ribosomal RNA small subunit methyltransferase E OS=Escherichia coli (strain K12) GN=rsmE PE=1 SV=1	rsmE	26943	141.354	3.58075
P28903	Anaerobic ribonucleoside-triphosphate reductase OS=Escherichia coli (strain K12) GN=nrdD PE=1 SV=2	nrdD	79954.1	47.6057	3.5805
P0ABZ4	3-deoxy-D-manno-octulosonate 8-phosphate phosphatase OS=Escherichia coli (strain K12) GN=kdsC PE=1 SV=1	kdsC	19966.5	189.574	3.57808
P05852	Probable O-sialoglycoprotein endopeptidase OS=Escherichia coli (strain K12) GN=gcp PE=3 SV=2	tsaD	35967.5	105.027	3.57721
P25746	High frequency lysogenization protein hflD OS=Escherichia coli (strain K12) GN=hflD PE=1 SV=1	hflD	22915.2	164.506	3.5763
P64554	7-carboxy-7-deazaguanine synthase homolog OS=Escherichia coli (strain K12) GN=ygcF PE=1 SV=1	queE	24995.6	150.321	3.57488
P05458	Protease 3 OS=Escherichia coli (strain K12) GN=ptrA PE=1 SV=1	ptrA	107623	34.6632	3.57177
P0AB12	Inner membrane protein yccF OS=Escherichia coli (strain K12) GN=yccF PE=1 SV=1	yccF	16246.9	228.514	3.56968
P46889	DNA translocase ftsK OS=Escherichia coli (strain K12) GN=ftsK PE=1 SV=2	ftsK	146554	25.325	3.56955
P31064	UPF0394 inner membrane protein yedE OS=Escherichia coli (strain K12) GN=yedE PE=1 SV=1	yedE	44381.3	82.9761	3.56615
P76291	tRNA (mo5U34)-methyltransferase OS=Escherichia coli (strain K12) GN=cmoB PE=3 SV=1	cmoB	36965.1	99.6028	3.56606
P0AE01	tRNA (cytidine/uridine-2'-O-)-methyltransferase TrmJ OS=Escherichia coli (strain K12) GN=trmJ PE=1 SV=1	trmJ	27012.9	135.933	3.5649
P07821	Iron(3+)-hydroxamate import ATP-binding protein FhuC OS=Escherichia coli (strain K12) GN=fhuC PE=1 SV=3	fhuC	28850.1	127.206	3.56466
P24232	Flavohemoprotein OS=Escherichia coli (strain K12) GN=hmp PE=1 SV=1	hmp	43822	83.6827	3.56433
P77649	UPF0061 protein ydiU OS=Escherichia coli (strain K12) GN=ydiU PE=1 SV=1	ydiU	54329.9	67.4099	3.56376
P0AFF0	NADH-quinone oxidoreductase subunit N OS=Escherichia coli (strain K12) GN=nuoN PE=1 SV=2	nuoN	51992	70.4307	3.5637
P77775	Epimerase family protein yfcH OS=Escherichia coli (strain K12) GN=yfcH PE=3 SV=1	yfcH	32660.2	111.545	3.56147
P25397	Tellurite resistance protein TehB OS=Escherichia coli (strain K12) GN=tehB PE=1 SV=1	tehB	22498.4	161.839	3.56124
P0AGK4	RNA-binding protein YhbY OS=Escherichia coli (strain K12) GN=yhbY PE=1 SV=1	yhbY	10759	338.067	3.56078
P39838	Sensor-like histidine kinase RcsD OS=Escherichia coli (strain K12) GN=rcsD PE=1 SV=3	rcsD	100292	36.2006	3.55998
P0ADT2	UPF0441 protein ygiB OS=Escherichia coli (strain K12) GN=ygiB PE=3 SV=2	ygiB	23446.2	154.501	3.559
P76507	Uncharacterized protein yfdI OS=Escherichia coli (strain K12) GN=yfdI PE=4 SV=1	yfdI	51431.8	70.4197	3.55893
P0ADV5	Uncharacterized protein yhbW OS=Escherichia coli (strain K12) GN=yhbW PE=4 SV=1	yhbW	37087.7	97.512	3.55829
P08394	Exodeoxyribonuclease V beta chain OS=Escherichia coli (strain K12) GN=recB PE=1 SV=1	recB	133857	26.9856	3.55777
P77376	Uncharacterized oxidoreductase ydgJ OS=Escherichia coli (strain K12) GN=ydgJ PE=1 SV=2	ydgJ	38215.6	94.2528	3.55654
P68206	UPF0337 protein yjbJ OS=Escherichia coli (strain K12) GN=yjbJ PE=1 SV=1	yjbJ	8302.08	432.296	3.55497
P0AE91	Protein CreA OS=Escherichia coli (strain K12) GN=creA PE=4 SV=1	creA	17079	209.305	3.55324
P77434	Uncharacterized aminotransferase YfdZ OS=Escherichia coli (strain K12) GN=yfdZ PE=2 SV=1	alaC	46168.7	77.3606	3.55287
P0A6J8	D-alanine--D-alanine ligase A OS=Escherichia coli (strain K12) GN=ddlA PE=3 SV=1	ddlA	39273.3	90.9193	3.55275
P28861	Ferredoxin--NADP reductase OS=Escherichia coli (strain K12) GN=fpr PE=1 SV=4	fpr	27715.3	128.811	3.55267
P63389	Uncharacterized ABC transporter ATP-binding protein YheS OS=Escherichia coli (strain K12) GN=yheS PE=1 SV=1	yheS	71781	49.7299	3.55263
Q2M7R5	Uncharacterized protein yibT OS=Escherichia coli (strain K12) GN=yibT PE=4 SV=1	yibT	7972.24	445.757	3.55068
P0A738	Molybdenum cofactor biosynthesis protein C OS=Escherichia coli (strain K12) GN=moaC PE=1 SV=2	moaC	17438	202.535	3.548
P31806	Uncharacterized protein yjeF OS=Escherichia coli (strain K12) GN=yjeF PE=1 SV=2	nnr	54598.2	64.6682	3.54787
P37665	Inner membrane lipoprotein yiaD OS=Escherichia coli (strain K12) GN=yiaD PE=1 SV=2	yiaD	22165.5	159.027	3.54715
P0ADR6	Ribosomal RNA large subunit methyltransferase M OS=Escherichia coli (strain K12) GN=rlmM PE=1 SV=1	rlmM	41860.1	83.5142	3.54356
P12998	8-amino-7-oxononanoate synthase OS=Escherichia coli (strain K12) GN=bioF PE=1 SV=1	bioF	41550.3	83.932	3.5425
P37177	Phosphoenolpyruvate-protein phosphotransferase ptsP OS=Escherichia coli (strain K12) GN=ptsP PE=3 SV=2	ptsP	83644.7	41.5919	3.54145
P77213	Carboxylate-amine ligase YbdK OS=Escherichia coli (strain K12) GN=ybdK PE=1 SV=1	ybdK	41643.7	83.0639	3.53896
P08395	Protease 4 OS=Escherichia coli (strain K12) GN=sppA PE=1 SV=2	sppA	67159.2	51.4507	3.5385
P77258	N-ethylmaleimide reductase OS=Escherichia coli (strain K12) GN=nemA PE=1 SV=1	nemA	39474.1	87.394	3.53779
P17443	UDP-N-acetylglucosamine--N-acetylmuramyl-(pentapeptide) pyrophosphoryl-undecaprenol N-acetylglucosamine transferase OS=Escherichia coli (strain K12) GN=murG PE=1 SV=3	murG	37772.9	90.9692	3.53607
P21645	UDP-3-O-[3-hydroxymyristoyl] glucosamine N-acyltransferase OS=Escherichia coli (strain K12) GN=lpxD PE=1 SV=2	lpxD	35997.4	95.1899	3.53486
P0AGG4	Thioredoxin-2 OS=Escherichia coli (strain K12) GN=trxC PE=1 SV=1	trxC	15526.7	220.394	3.53428
P43329	ATP-dependent RNA helicase hrpA OS=Escherichia coli (strain K12) GN=hrpA PE=3 SV=3	hrpA	148917	22.928	3.53331
P0AAH0	Phosphate import ATP-binding protein PstB OS=Escherichia coli (strain K12) GN=pstB PE=1 SV=2	pstB	28990.8	117.668	3.53292
P0A9S1	Lactaldehyde reductase OS=Escherichia coli (strain K12) GN=fucO PE=1 SV=1	fucO	40600.7	83.2204	3.52876
P29018	ATP-binding/permease protein CydD OS=Escherichia coli (strain K12) GN=cydD PE=1 SV=3	cydD	64997.3	51.8688	3.5278
P76535	N-acetylmuramic acid 6-phosphate etherase OS=Escherichia coli (strain K12) GN=murQ PE=1 SV=1	murQ	31182.1	107.409	3.52495
P0AG84	Uncharacterized oxidoreductase yghA OS=Escherichia coli (strain K12) GN=yghA PE=1 SV=1	yghA	31450.3	106.4	3.52457
P77202	Thiol:disulfide interchange protein DsbG OS=Escherichia coli (strain K12) GN=dsbG PE=1 SV=2	dsbG	27459.2	121.785	3.52428
P0AFB8	Nitrogen regulation protein NR(I) OS=Escherichia coli (strain K12) GN=glnG PE=3 SV=1	glnG	52204.3	64.0034	3.52391
P51981	L-Ala-D/L-Glu epimerase OS=Escherichia coli (strain K12) GN=ycjG PE=1 SV=2	ycjG	34633.9	96.3805	3.52349
P17445	Betaine aldehyde dehydrogenase OS=Escherichia coli (strain K12) GN=betB PE=1 SV=3	betB	52859.7	63.0256	3.52264
P42620	Uncharacterized protein yqjG OS=Escherichia coli (strain K12) GN=yqjG PE=3 SV=1	yqjG	37344.6	89.1029	3.52212
P0ADI7	Isochorismatase family protein yecD OS=Escherichia coli (strain K12) GN=yecD PE=1 SV=2	yecD	20421.6	162.377	3.52061
P0ADM4	Uncharacterized protein yidQ OS=Escherichia coli (strain K12) GN=yidQ PE=4 SV=1	yidQ	11799.8	278.715	3.51703
P07117	Sodium/proline symporter OS=Escherichia coli (strain K12) GN=putP PE=1 SV=1	putP	54290.6	60.5251	3.51666
P0ADS9	Uncharacterized protein yggN OS=Escherichia coli (strain K12) GN=yggN PE=4 SV=1	yggN	26394.6	123.976	3.51485
P42616	Protein yqjC OS=Escherichia coli (strain K12) GN=yqjC PE=1 SV=3	yqjC	13879.2	235.145	3.5137
P45395	Arabinose 5-phosphate isomerase OS=Escherichia coli (strain K12) GN=kdsD PE=1 SV=1	kdsD	35155.1	92.7865	3.51347
P14900	UDP-N-acetylmuramoylalanine--D-glutamate ligase OS=Escherichia coli (strain K12) GN=murD PE=1 SV=3	murD	46925.8	68.9672	3.51005
P32664	NADH pyrophosphatase OS=Escherichia coli (strain K12) GN=nudC PE=1 SV=2	nudC	29651.8	109.136	3.51002
P0ACB4	Protoporphyrinogen IX dehydrogenase [menaquinone] OS=Escherichia coli (strain K12) GN=hemG PE=1 SV=1	hemG	21194.9	151.713	3.50725
P0A8X0	UPF0307 protein yjgA OS=Escherichia coli (strain K12) GN=yjgA PE=1 SV=1	yjgA	21328.3	150.145	3.50547
P0AF98	Lipopolysaccharide export system permease protein lptF OS=Escherichia coli (strain K12) GN=lptF PE=1 SV=1	lptF	40313.6	79.298	3.50471
P0AA39	Ribosomal large subunit pseudouridine synthase C OS=Escherichia coli (strain K12) GN=rluC PE=1 SV=1	rluC	35986.4	88.7827	3.50447
P0AAS7	Uncharacterized protein ybcJ OS=Escherichia coli (strain K12) GN=ybcJ PE=1 SV=1	ybcJ	7366.85	432.553	3.50332
P07109	Histidine transport ATP-binding protein HisP OS=Escherichia coli (strain K12) GN=hisP PE=1 SV=2	hisP	28617.1	110.354	3.49941
P77148	Uncharacterized protein ydhS OS=Escherichia coli (strain K12) GN=ydhS PE=1 SV=1	ydhS	60698.9	51.981	3.49903
P02924	L-arabinose-binding periplasmic protein OS=Escherichia coli (strain K12) GN=araF PE=1 SV=2	araF	35500.3	88.8305	3.49879
P27829	UDP-N-acetyl-D-mannosamine dehydrogenase OS=Escherichia coli (strain K12) GN=wecC PE=3 SV=4	wecC	45791.6	68.7088	3.4978
P39176	Probable L,D-transpeptidase ErfK/SrfK OS=Escherichia coli (strain K12) GN=erfK PE=1 SV=2	erfK	34371.6	91.3707	3.49701
P0AAD6	Serine transporter OS=Escherichia coli (strain K12) GN=sdaC PE=1 SV=1	sdaC	46856.9	66.9191	3.49632
P0AB65	Acylphosphatase OS=Escherichia coli (strain K12) GN=yccX PE=1 SV=1	yccX	10275.2	301.389	3.49092
P68699	ATP synthase subunit c OS=Escherichia coli (strain K12) GN=atpE PE=1 SV=1	atpE	8232.39	376.169	3.49091
P0AFF2	Nucleoside permease nupC OS=Escherichia coli (strain K12) GN=nupC PE=1 SV=1	nupC	43429.3	70.0154	3.48298
P0AFX9	Sigma-E factor regulatory protein rseB OS=Escherichia coli (strain K12) GN=rseB PE=1 SV=1	rseB	35709.3	84.5977	3.48014
P14081	Selenocysteine-specific elongation factor OS=Escherichia coli (strain K12) GN=selB PE=1 SV=3	selB	68806.6	43.6628	3.47774
Q47690	Homocysteine S-methyltransferase OS=Escherichia coli (strain K12) GN=mmuM PE=1 SV=2	mmuM	33383.9	89.2743	3.47426
Q93K97	ADP-ribose pyrophosphatase OS=Escherichia coli (strain K12) GN=nudF PE=1 SV=2	nudF	23634.1	124.942	3.47025
P0AE28	Protein AroM OS=Escherichia coli (strain K12) GN=aroM PE=4 SV=1	aroM	24883.2	118.443	3.46941
P04983	Ribose import ATP-binding protein RbsA OS=Escherichia coli (strain K12) GN=rbsA PE=1 SV=1	rbsA	54988.7	53.5276	3.46885
P03018	DNA helicase II OS=Escherichia coli (strain K12) GN=uvrD PE=1 SV=1	uvrD	81920.3	35.7921	3.46718
P65870	6-carboxy-5,6,7,8-tetrahydropterin synthase OS=Escherichia coli (strain K12) GN=queD PE=1 SV=1	queD	13745.9	211.054	3.46257
P22525	Probable L,D-transpeptidase YcbB OS=Escherichia coli (strain K12) GN=ycbB PE=1 SV=2	ycbB	67751.7	42.6625	3.46097
P0AEE3	Protease degS OS=Escherichia coli (strain K12) GN=degS PE=1 SV=1	degS	37539.9	76.8599	3.46019
P77667	Protein sufA OS=Escherichia coli (strain K12) GN=sufA PE=1 SV=1	sufA	13273.5	216.893	3.45923
P18196	Septum site-determining protein minC OS=Escherichia coli (strain K12) GN=minC PE=1 SV=1	minC	24741.9	116.258	3.45885
P0AGG0	Thiamine-monophosphate kinase OS=Escherichia coli (strain K12) GN=thiL PE=3 SV=1	thiL	35030.7	81.8406	3.45742
P0ABK2	Cytochrome d ubiquinol oxidase subunit 2 OS=Escherichia coli (strain K12) GN=cydB PE=1 SV=1	cydB	42407	67.3687	3.4559
P15038	Helicase IV OS=Escherichia coli (strain K12) GN=helD PE=1 SV=2	helD	77909.5	36.5652	3.45466
P0AEW9	1-phosphofructokinase OS=Escherichia coli (strain K12) GN=fruK PE=3 SV=1	fruK	33716.3	83.5449	3.44976
P32099	Lipoate-protein ligase A OS=Escherichia coli (strain K12) GN=lplA PE=1 SV=3	lplA	37884.1	74.1572	3.44861
P0AED5	Response regulator uvrY OS=Escherichia coli (strain K12) GN=uvrY PE=1 SV=1	uvrY	23859.4	117.026	3.44594
P77544	Uncharacterized GST-like protein yfcF OS=Escherichia coli (strain K12) GN=yfcF PE=1 SV=1	yfcF	24292.5	114.669	3.44492
P76008	Murein tetrapeptide carboxypeptidase OS=Escherichia coli (strain K12) GN=ldcA PE=1 SV=1	ldcA	33528.2	82.8058	3.44347
P0AFH6	Oligopeptide transport system permease protein oppC OS=Escherichia coli (strain K12) GN=oppC PE=1 SV=1	oppC	32982.3	83.9748	3.44243
P23909	DNA mismatch repair protein mutS OS=Escherichia coli (strain K12) GN=mutS PE=1 SV=1	mutS	95169.1	28.966	3.44038
P0ADC6	Lipopolysaccharide export system permease protein lptG OS=Escherichia coli (strain K12) GN=lptG PE=1 SV=1	lptG	39574.8	69.6354	3.44025
P0ABE2	Protein BolA OS=Escherichia coli (strain K12) GN=bolA PE=1 SV=1	bolA	11968.1	229.589	3.43898
P0AGF2	Uncharacterized sufE-like protein ygdK OS=Escherichia coli (strain K12) GN=ygdK PE=1 SV=1	csdE	15912.3	172.585	3.43874
P60293	Chromosome partition protein mukF OS=Escherichia coli (strain K12) GN=mukF PE=1 SV=1	mukF	50529.6	54.1256	3.43695
P0A8W0	Transcriptional regulator nanR OS=Escherichia coli (strain K12) GN=nanR PE=3 SV=1	nanR	29488.1	92.4553	3.43558
P78055	Fructose-6-phosphate aldolase 1 OS=Escherichia coli (strain K12) GN=fsaA PE=1 SV=2	fsaA	22964.2	118.246	3.43384
P77399	Fatty acid oxidation complex subunit alpha OS=Escherichia coli (strain K12) GN=fadJ PE=1 SV=1	fadJ	77005.7	34.9777	3.43031
P0A9G8	Transcriptional regulator modE OS=Escherichia coli (strain K12) GN=modE PE=1 SV=1	modE	28245.8	95.0193	3.42876
P0AEG1	Dipeptide transport system permease protein dppC OS=Escherichia coli (strain K12) GN=dppC PE=1 SV=1	dppC	32269.3	82.62	3.42587
P0A9W6	Uncharacterized protein YrbA OS=Escherichia coli (strain K12) GN=yrbA PE=1 SV=1	yrbA	9427.72	282.182	3.42494
P0A873	tRNA (guanine-N(1)-)-methyltransferase OS=Escherichia coli (strain K12) GN=trmD PE=1 SV=1	trmD	28386.4	93.6568	3.42465
P26602	Chorismate--pyruvate lyase OS=Escherichia coli (strain K12) GN=ubiC PE=1 SV=2	ubiC	18747	141.488	3.42365
P20083	DNA topoisomerase 4 subunit B OS=Escherichia coli (strain K12) GN=parE PE=1 SV=3	parE	70181.7	37.7725	3.4234
P0AAG3	Glutamate/aspartate transport ATP-binding protein GltL OS=Escherichia coli (strain K12) GN=gltL PE=3 SV=1	gltL	26625.9	98.8717	3.42038
P0A720	Thymidylate kinase OS=Escherichia coli (strain K12) GN=tmk PE=1 SV=1	tmk	23750.4	110.274	3.41814
P0CB39	Phosphoethanolamine transferase CptA OS=Escherichia coli (strain K12) GN=cptA PE=1 SV=1	eptC	66549.8	39.3045	3.41759
P45800	Putative membrane protein igaA homolog OS=Escherichia coli (strain K12) GN=yrfF PE=1 SV=1	yrfF	79421.8	32.8869	3.41696
P76273	Ribosomal RNA small subunit methyltransferase F OS=Escherichia coli (strain K12) GN=rsmF PE=1 SV=2	rsmF	53176	49.0431	3.41629
P37751	Uncharacterized protein yefI OS=Escherichia coli (strain K12) GN=yefI PE=4 SV=1	wbbK	43142.6	60.4321	3.41617
P0AEJ2	Isochorismate synthase entC OS=Escherichia coli (strain K12) GN=entC PE=1 SV=1	entC	42886.9	60.6872	3.41542
P0AG96	Preprotein translocase subunit SecE OS=Escherichia coli (strain K12) GN=secE PE=1 SV=1	secE	13616.7	191.073	3.41527
P23003	tRNA (uracil-5-)-methyltransferase OS=Escherichia coli (strain K12) GN=trmA PE=1 SV=1	trmA	41922.2	61.1413	3.40878
P37765	Ribosomal large subunit pseudouridine synthase B OS=Escherichia coli (strain K12) GN=rluB PE=1 SV=2	rluB	32673.4	78.3744	3.40837
P31678	Trehalose-phosphate phosphatase OS=Escherichia coli (strain K12) GN=otsB PE=1 SV=2	otsB	29138.9	86.6964	3.40247
P45568	1-deoxy-D-xylulose 5-phosphate reductoisomerase OS=Escherichia coli (strain K12) GN=dxr PE=1 SV=2	dxr	43341.9	58.2002	3.40183
P0ACL0	Glycerol-3-phosphate regulon repressor OS=Escherichia coli (strain K12) GN=glpR PE=1 SV=1	glpR	28012.4	89.9996	3.40159
P24205	Lipid A biosynthesis (KDO)2-(lauroyl)-lipid IVA acyltransferase OS=Escherichia coli (strain K12) GN=msbB PE=1 SV=1	msbB	37368.3	67.4325	3.40137
P16926	Rod shape-determining protein mreC OS=Escherichia coli (strain K12) GN=mreC PE=3 SV=1	mreC	39487.8	63.7984	3.40127
P75867	Putative Lon protease homolog OS=Escherichia coli (strain K12) GN=ycbZ PE=3 SV=1	ycbZ	65759.2	38.2866	3.401
P36548	N-acetylmuramoyl-L-alanine amidase AmiA OS=Escherichia coli (strain K12) GN=amiA PE=1 SV=1	amiA	31374.9	80.2028	3.40077
P76503	3-ketoacyl-CoA thiolase OS=Escherichia coli (strain K12) GN=fadI PE=1 SV=1	fadI	46483.1	53.9703	3.39945
P77581	Succinylornithine transaminase OS=Escherichia coli (strain K12) GN=astC PE=1 SV=1	astC	43620	57.3238	3.39802
P0AAQ2	Uncharacterized protein yajD OS=Escherichia coli (strain K12) GN=yajD PE=4 SV=1	yajD	13337.4	187.371	3.39777
P0AF52	Putative permease yjcD OS=Escherichia coli (strain K12) GN=yjcD PE=1 SV=1	ghxP	45663.9	54.5502	3.39637
P46118	HTH-type transcriptional regulator hexR OS=Escherichia coli (strain K12) GN=hexR PE=3 SV=2	hexR	31937.4	77.9028	3.39585
P0AED7	Succinyl-diaminopimelate desuccinylase OS=Escherichia coli (strain K12) GN=dapE PE=1 SV=1	dapE	41224.8	60.2015	3.39477
P23827	Ecotin OS=Escherichia coli (strain K12) GN=eco PE=1 SV=1	eco	18162.4	135.861	3.39227
P0AE82	Sensor protein CpxA OS=Escherichia coli (strain K12) GN=cpxA PE=1 SV=1	cpxA	51573.9	47.3785	3.38801
P27833	Lipopolysaccharide biosynthesis protein rffA OS=Escherichia coli (strain K12) GN=rffA PE=3 SV=2	rffA	41856.1	58.1946	3.38664
P60340	tRNA pseudouridine synthase B OS=Escherichia coli (strain K12) GN=truB PE=1 SV=1	truB	35047.1	69.1815	3.38464
P31473	ATPase ravA OS=Escherichia coli (strain K12) GN=ravA PE=1 SV=2	ravA	56335.6	42.8652	3.38289
P36929	Ribosomal RNA small subunit methyltransferase B OS=Escherichia coli (strain K12) GN=rsmB PE=1 SV=2	rsmB	48299	49.8682	3.38176
P25536	Maf-like protein yhdE OS=Escherichia coli (strain K12) GN=yhdE PE=1 SV=1	yhdE	21484.2	111.986	3.38128
P0C0U4	Ribosomal protein S6 modification protein OS=Escherichia coli (strain K12) GN=rimK PE=3 SV=1	rimK	32398	73.6721	3.37782
P22186	Protein MraZ OS=Escherichia coli (strain K12) GN=mraZ PE=3 SV=1	mraZ	17356.9	136.205	3.37367
P27828	UDP-N-acetylglucosamine 2-epimerase OS=Escherichia coli (strain K12) GN=wecB PE=1 SV=2	wecB	42199.9	55.8874	3.37263
P30014	Ribonuclease T OS=Escherichia coli (strain K12) GN=rnt PE=1 SV=1	rnt	23489.6	100.315	3.37224
P77806	Aminotransferase YbdL OS=Escherichia coli (strain K12) GN=ybdL PE=1 SV=1	ybdL	42917.8	54.0356	3.36532
P76594	Uncharacterized protein yfiQ OS=Escherichia coli (strain K12) GN=yfiQ PE=4 SV=1	yfiQ	97908	23.6796	3.36519
P75792	Sugar phosphatase SupH OS=Escherichia coli (strain K12) GN=supH PE=1 SV=1	ybiV	30375.6	76.2033	3.3645
P28249	Protein AsmA OS=Escherichia coli (strain K12) GN=asmA PE=4 SV=2	asmA	68902.1	33.3991	3.36197
P15047	2,3-dihydro-2,3-dihydroxybenzoate dehydrogenase OS=Escherichia coli (strain K12) GN=entA PE=1 SV=1	entA	26215.3	87.6452	3.36128
P32680	Uncharacterized protein yjaG OS=Escherichia coli (strain K12) GN=yjaG PE=4 SV=1	yjaG	22580.1	101.55	3.3604
P16384	tRNA dimethylallyltransferase OS=Escherichia coli (strain K12) GN=miaA PE=1 SV=2	miaA	35025.2	64.7216	3.35543
P0ACY9	Uncharacterized protein yebG OS=Escherichia coli (strain K12) GN=yebG PE=4 SV=1	yebG	10692.3	209.762	3.3508
P02929	Protein tonB OS=Escherichia coli (strain K12) GN=tonB PE=1 SV=2	tonB	26060	86.0114	3.35053
P0C093	HTH-type protein slmA OS=Escherichia coli (strain K12) GN=slmA PE=1 SV=1	slmA	22804.1	97.9405	3.34897
P31475	Uncharacterized HTH-type transcriptional regulator yieP OS=Escherichia coli (strain K12) GN=yieP PE=4 SV=3	yieP	26041.3	85.614	3.34821
P0AC16	Dihydroneopterin aldolase OS=Escherichia coli (strain K12) GN=folB PE=1 SV=1	folB	13593	161.869	3.34248
P0AGI8	Trk system potassium uptake protein trkA OS=Escherichia coli (strain K12) GN=trkA PE=1 SV=1	trkA	50318.4	43.5699	3.34091
P0A948	Ribosomal-protein-alanine acetyltransferase OS=Escherichia coli (strain K12) GN=rimJ PE=1 SV=1	rimJ	22655.3	96.7391	3.34077
P31069	Putative potassium channel protein OS=Escherichia coli (strain K12) GN=kch PE=1 SV=1	kch	46015.2	47.6012	3.34052
P0AFM9	Phage shock protein B OS=Escherichia coli (strain K12) GN=pspB PE=1 SV=1	pspB	8739.6	248.281	3.33643
P0AE22	Class B acid phosphatase OS=Escherichia coli (strain K12) GN=aphA PE=1 SV=1	aphA	26069.2	83.1332	3.3359
P75777	UPF0194 membrane protein ybhG OS=Escherichia coli (strain K12) GN=ybhG PE=3 SV=1	ybhG	36375.6	59.4304	3.33482
P0A6G3	Protein YgaD OS=Escherichia coli (strain K12) GN=ygaD PE=1 SV=1	pncC	17552.7	123.159	3.33481
P37595	Isoaspartyl peptidase OS=Escherichia coli (strain K12) GN=iaaA PE=1 SV=2	iaaA	33354.6	64.7263	3.33424
P17115	Protein gutQ OS=Escherichia coli (strain K12) GN=gutQ PE=3 SV=3	gutQ	33991.6	63.4323	3.33368
P39160	D-mannonate oxidoreductase OS=Escherichia coli (strain K12) GN=uxuB PE=3 SV=1	uxuB	53527.9	40.2412	3.33325
P76128	Probable D,D-dipeptide-binding periplasmic protein ddpA OS=Escherichia coli (strain K12) GN=ddpA PE=2 SV=1	ddpA	57587.2	37.286	3.33187
P76034	Uncharacterized HTH-type transcriptional regulator yciT OS=Escherichia coli (strain K12) GN=yciT PE=4 SV=1	yciT	27567.2	77.8145	3.33145
P76143	Uncharacterized aldolase lsrF OS=Escherichia coli (strain K12) GN=lsrF PE=1 SV=1	lsrF	31854.1	67.1172	3.33
P0AFL6	Exopolyphosphatase OS=Escherichia coli (strain K12) GN=ppx PE=1 SV=2	ppx	58081.2	36.0708	3.32119
P0AD57	Octaprenyl-diphosphate synthase OS=Escherichia coli (strain K12) GN=ispB PE=1 SV=1	ispB	35176.7	59.4369	3.32031
Q46920	NADPH-dependent 7-cyano-7-deazaguanine reductase OS=Escherichia coli (strain K12) GN=queF PE=1 SV=1	queF	32549.3	63.5606	3.31573
P0A9J4	2-dehydropantoate 2-reductase OS=Escherichia coli (strain K12) GN=panE PE=1 SV=1	panE	33831.3	60.9926	3.3146
P25534	2-octaprenyl-6-methoxyphenol hydroxylase OS=Escherichia coli (strain K12) GN=ubiH PE=1 SV=2	ubiH	42243.6	48.8359	3.3145
P0A8R9	HTH-type transcriptional regulator hdfR OS=Escherichia coli (strain K12) GN=hdfR PE=3 SV=1	hdfR	31708.4	65.0383	3.31434
P0A881	Trp operon repressor OS=Escherichia coli (strain K12) GN=trpR PE=1 SV=2	trpR	12329.4	162.739	3.30244
P0AEA8	Siroheme synthase OS=Escherichia coli (strain K12) GN=cysG PE=1 SV=1	cysG	49902	39.6803	3.29669
P0AC51	Zinc uptake regulation protein OS=Escherichia coli (strain K12) GN=zur PE=1 SV=1	zur	19223.6	102.522	3.29465
P04994	Exodeoxyribonuclease 7 large subunit OS=Escherichia coli (strain K12) GN=xseA PE=1 SV=2	xseA	51782.2	37.7674	3.2913
P77737	Oligopeptide transport ATP-binding protein OppF OS=Escherichia coli (strain K12) GN=oppF PE=3 SV=1	oppF	37155.6	52.6287	3.29125
P29012	Alanine racemase, catabolic OS=Escherichia coli (strain K12) GN=dadX PE=2 SV=2	dadX	38801.9	50.3573	3.29092
P0AEJ6	Ethanolamine ammonia-lyase heavy chain OS=Escherichia coli (strain K12) GN=eutB PE=1 SV=1	eutB	49353.6	39.5572	3.29054
Q46939	Probable acetyl-CoA acetyltransferase OS=Escherichia coli (strain K12) GN=yqeF PE=3 SV=2	yqeF	40975.1	47.3978	3.28828
P0A9F1	Transcriptional regulator mntR OS=Escherichia coli (strain K12) GN=mntR PE=1 SV=1	mntR	17611.2	109.653	3.28581
P24202	Mrr restriction system protein OS=Escherichia coli (strain K12) GN=mrr PE=1 SV=1	mrr	33481.2	56.9179	3.28005
P37690	Uncharacterized protein yibP OS=Escherichia coli (strain K12) GN=yibP PE=4 SV=2	envC	46548.4	40.6883	3.27737
P15877	Quinoprotein glucose dehydrogenase OS=Escherichia coli (strain K12) GN=gcd PE=1 SV=3	gcd	86673.8	21.7871	3.27609
P0AD24	UPF0352 protein yejL OS=Escherichia coli (strain K12) GN=yejL PE=1 SV=1	yejL	8265.28	227.184	3.27363
P39285	Uncharacterized mscS family protein yjeP OS=Escherichia coli (strain K12) GN=yjeP PE=3 SV=3	mscM	123872	15.0851	3.27152
P0ADE4	Uncharacterized protein ytfM OS=Escherichia coli (strain K12) GN=ytfM PE=1 SV=1	tamA	64738.1	28.8498	3.2713
P69853	Twin-arginine leader-binding protein dmsD OS=Escherichia coli (strain K12) GN=dmsD PE=1 SV=2	dmsD	23311.7	79.496	3.26792
P0A9U6	HTH-type transcriptional regulator puuR OS=Escherichia coli (strain K12) GN=puuR PE=1 SV=1	puuR	20061.2	90.0914	3.25704
P77285	Electron transport complex protein rnfG OS=Escherichia coli (strain K12) GN=rnfG PE=3 SV=1	rsxG	21880.4	81.9222	3.25346
P75830	Macrolide-specific efflux protein macA OS=Escherichia coli (strain K12) GN=macA PE=1 SV=2	macA	40580.9	44.1118	3.25288
[truncated: 446 more rows]

## Sheet: Sig FC >1 or <1
Uniprot Accession	Description	Gene	Molecular weight (Da)	Abundance	RAM
[truncated: 710 more rows]

[truncated: 4 more sheets: Sig FC >1 and modified, Sig FC >2, Sig FC >2 and modified, Sheet1]
