# Supplementary material for: Ionizing Radiation-induced Proteomic Oxidation in Escherichia coli
Source: Mol Cell Proteomics. 2020 Nov 23;19(8):1375–95. doi: 10.1074/mcp.RA120.002092 (PMC8015010; doi:10.1074/mcp.RA120.002092)
Supplement: Supplementary file 1 [file mmc1.zip › 160164_2_supp_545938_qbpwsl.xlsx]

## Sheet: Summary
		0 Gy	10 Gy	100 Gy	1000 Gy
	Total peptides detected	6487	5685	6712	6368
	Carbonylated (+14 Da) peptides	50	48	50	53
	Oxidized (+16 Da) peptides	126	128	158	280
	Dioxidized (+32 Da) peptides	35	41	34	46
	Trioxidized (+48 Da) peptides	10	1	6	9

## Sheet: 0 Gy
Master Protein Accessions	Master Protein Descriptions	Annotated Sequence	Modifications
P00509	Aspartate aminotransferase OS=Escherichia coli (strain K12) OX=83333 GN=aspC PE=1 SV=1	[R].CTQELLFGK.[G]	1xCarbamidomethyl [C1]			Total
P0A6A3	Acetate kinase OS=Escherichia coli (strain K12) OX=83333 GN=ackA PE=1 SV=1	[K].CVDTSMGLTPLEGLVMGTR.[S]	1xCarbamidomethyl [C1]		Total peptides	6487
P0A6M2	Disulfide bond formation protein B OS=Escherichia coli (strain K12) OX=83333 GN=dsbB PE=1 SV=1	[R].CALFGVLGAALIGAIAPK.[T]	1xCarbamidomethyl [C1]		+14 Da peptides	50
P0A7M9	50S ribosomal protein L31 OS=Escherichia coli (strain K12) OX=83333 GN=rpmE PE=1 SV=1	[K].CHPFFTGK.[Q]	1xCarbamidomethyl [C1]		+16 Da peptides	126
P0A836	Succinate--CoA ligase [ADP-forming] subunit beta OS=Escherichia coli (strain K12) OX=83333 GN=sucC PE=1 SV=1	[R].CDLIADGIIGAVAEVGVNVPVVVR.[L]	1xCarbamidomethyl [C1]		+32 Da peptides	35
P0A8A0	Probable transcriptional regulatory protein YebC OS=Escherichia coli (strain K12) OX=83333 GN=yebC PE=1 SV=1	[K].CGGNLGTDGSVAYLFSK.[K]	1xCarbamidomethyl [C1]		+48 Da peptides	10
P0A9P0	Dihydrolipoyl dehydrogenase OS=Escherichia coli (strain K12) OX=83333 GN=lpdA PE=1 SV=2	[R].CADLGLETVIVER.[Y]	1xCarbamidomethyl [C1]
P0ABB0	ATP synthase subunit alpha OS=Escherichia coli (strain K12) OX=83333 GN=atpA PE=1 SV=1	[K].CIYVAIGQK.[A]	1xCarbamidomethyl [C1]
P0ABU2	Ribosome-binding ATPase YchF OS=Escherichia coli (strain K12) OX=83333 GN=ychF PE=1 SV=2	[K].CLPQLENAGMLR.[A]	1xCarbamidomethyl [C1]
P0ABZ4	3-deoxy-D-manno-octulosonate 8-phosphate phosphatase KdsC OS=Escherichia coli (strain K12) OX=83333 GN=kdsC PE=3 SV=1	[R].CATLGITHLYQGQSNK.[L]	1xCarbamidomethyl [C1]
P0AC38	Aspartate ammonia-lyase OS=Escherichia coli (strain K12) OX=83333 GN=aspA PE=1 SV=1	[K].CQSTNDAYPTGFR.[I]	1xCarbamidomethyl [C1]
P0AET8	7-alpha-hydroxysteroid dehydrogenase OS=Escherichia coli (strain K12) OX=83333 GN=hdhA PE=1 SV=1	[K].CAIITGAGAGIGK.[E]	1xCarbamidomethyl [C1]
P0CE48	Elongation factor Tu 2 OS=Escherichia coli (strain K12) OX=83333 GN=tufB PE=1 SV=1	[K].CDMVDDEELLELVEMEVR.[E]	1xCarbamidomethyl [C1]
P13029	Catalase-peroxidase OS=Escherichia coli (strain K12) OX=83333 GN=katG PE=1 SV=2	[K].CPFHQGGHDQSAGAGTTTR.[D]	1xCarbamidomethyl [C1]
P21599	Pyruvate kinase II OS=Escherichia coli (strain K12) OX=83333 GN=pykA PE=1 SV=3	[R].CGEDLNYAR.[R]	1xCarbamidomethyl [C1]
P37685	Aldehyde dehydrogenase B OS=Escherichia coli (strain K12) OX=83333 GN=aldB PE=1 SV=2	[K].CLLVSYSDKPLGLF.[-]	1xCarbamidomethyl [C1]
P52643	D-lactate dehydrogenase OS=Escherichia coli (strain K12) OX=83333 GN=ldhA PE=1 SV=1	[R].CAGFNNVDLDAAK.[E]	1xCarbamidomethyl [C1]
P63386	Intermembrane phospholipid transport system ATP-binding protein MlaF OS=Escherichia coli (strain K12) OX=83333 GN=mlaF PE=1 SV=1	[R].CIFDNISLTVPR.[G]	1xCarbamidomethyl [C1]
P64554	7-carboxy-7-deazaguanine synthase OS=Escherichia coli (strain K12) OX=83333 GN=queE PE=3 SV=1	[R].CTPNTWVTVSPK.[L]	1xCarbamidomethyl [C1]
P69908	Glutamate decarboxylase alpha OS=Escherichia coli (strain K12) OX=83333 GN=gadA PE=1 SV=1	[R].CVNMVADLWHAPAPK.[N]	1xCarbamidomethyl [C1]
P75838	Ribosomal protein S12 methylthiotransferase accessory factor YcaO OS=Escherichia coli (strain K12) OX=83333 GN=ycaO PE=1 SV=2	[R].CLQTLLLLAQEEDRQPLQYLNAFVR.[M]	1xCarbamidomethyl [C1]
P0CE48	Elongation factor Tu 2 OS=Escherichia coli (strain K12) OX=83333 GN=tufB PE=1 SV=1	[K].CDMVDDEELLELVEMEVR.[E]	1xCarbamidomethyl [C1]; 1xOxidation [D/E]
P04951	3-deoxy-manno-octulosonate cytidylyltransferase OS=Escherichia coli (strain K12) OX=83333 GN=kdsB PE=1 SV=2	[R].AVEAAGGEVCMTR.[A]	1xCarbamidomethyl [C10]
P06612	DNA topoisomerase 1 OS=Escherichia coli (strain K12) OX=83333 GN=topA PE=1 SV=2	[R].TASTGVFLGCSGYALPPK.[E]	1xCarbamidomethyl [C10]
P06959	Dihydrolipoyllysine-residue acetyltransferase component of pyruvate dehydrogenase complex OS=Escherichia coli (strain K12) OX=83333 GN=aceF PE=1 SV=3	[K].LTAGEMQGGCFTISSIGGLGTTHFAPIVNAPEVAILGVSK.[S]	1xCarbamidomethyl [C10]
P07395	Phenylalanine--tRNA ligase beta subunit OS=Escherichia coli (strain K12) OX=83333 GN=pheT PE=1 SV=2	[R].QDLMLAGVICGNR.[Y]	1xCarbamidomethyl [C10]
P08373	UDP-N-acetylenolpyruvoylglucosamine reductase OS=Escherichia coli (strain K12) OX=83333 GN=murB PE=1 SV=1	[K].LAAGWLIDQCQLK.[G]	1xCarbamidomethyl [C10]
P0A6B7	Cysteine desulfurase IscS OS=Escherichia coli (strain K12) OX=83333 GN=iscS PE=1 SV=1	[K].DLAVSSGSACTSASLEPSYVLR.[A]	1xCarbamidomethyl [C10]
P0A6L0	Deoxyribose-phosphate aldolase OS=Escherichia coli (strain K12) OX=83333 GN=deoC PE=1 SV=1	[K].TPVGNTAAICIYPR.[F]	1xCarbamidomethyl [C10]
P0A6M8	Elongation factor G OS=Escherichia coli (strain K12) OX=83333 GN=fusA PE=1 SV=2	[R].VLDGAVMVYCAVGGVQPQSETVWR.[Q]	1xCarbamidomethyl [C10]
P0A6W9	Glutamate--cysteine ligase OS=Escherichia coli (strain K12) OX=83333 GN=gshA PE=1 SV=1	[R].KPGLTLGIGCETAQFPLPQVGK.[D]	1xCarbamidomethyl [C10]
P0A717	Ribose-phosphate pyrophosphokinase OS=Escherichia coli (strain K12) OX=83333 GN=prs PE=1 SV=2	[R].NSVIDEVVVCDTIPLSDEIK.[S]	1xCarbamidomethyl [C10]
P0A7J3	50S ribosomal protein L10 OS=Escherichia coli (strain K12) OX=83333 GN=rplJ PE=1 SV=2	[R].RAVEGTPFECLK.[D]	1xCarbamidomethyl [C10]
P0A817	S-adenosylmethionine synthase OS=Escherichia coli (strain K12) OX=83333 GN=metK PE=1 SV=2	[R].FVIGGPMGDCGLTGR.[K]	1xCarbamidomethyl [C10]
P0A867	Transaldolase A OS=Escherichia coli (strain K12) OX=83333 GN=talA PE=3 SV=1	[K].TQEQQVVAACDK.[L]	1xCarbamidomethyl [C10]
P0A8N5	Lysine--tRNA ligase, heat inducible OS=Escherichia coli (strain K12) OX=83333 GN=lysU PE=1 SV=2	[K].TQTGELSIHCTELR.[L]	1xCarbamidomethyl [C10]
P0A9M2	Hypoxanthine phosphoribosyltransferase OS=Escherichia coli (strain K12) OX=83333 GN=hpt PE=1 SV=1	[R].GSFMFMADLCR.[E]	1xCarbamidomethyl [C10]
P0A9Q7	Aldehyde-alcohol dehydrogenase OS=Escherichia coli (strain K12) OX=83333 GN=adhE PE=1 SV=2	[K].LSEDAFDDQCTGANPR.[Y]	1xCarbamidomethyl [C10]
P0AAB6	UTP--glucose-1-phosphate uridylyltransferase OS=Escherichia coli (strain K12) OX=83333 GN=galF PE=1 SV=1	[R].QLLAEVQSICPPGVTIMNVR.[Q]	1xCarbamidomethyl [C10]
P0ABB8	Magnesium-transporting ATPase, P-type 1 OS=Escherichia coli (strain K12) OX=83333 GN=mgtA PE=1 SV=1	[K].GALQEILNVCSQVR.[H]	1xCarbamidomethyl [C10]
P0AD99	Branched-chain amino acid transport system 2 carrier protein OS=Escherichia coli (strain K12) OX=83333 GN=brnQ PE=1 SV=1	[K].VAGVLLATVCYLAVGPLFATPR.[T]	1xCarbamidomethyl [C10]
P0AEP3	UTP--glucose-1-phosphate uridylyltransferase OS=Escherichia coli (strain K12) OX=83333 GN=galU PE=1 SV=2	[R].QLLDEVQSICPPHVTIMQVR.[Q]	1xCarbamidomethyl [C10]
P0AF70	Uncharacterized protein YjeI OS=Escherichia coli (strain K12) OX=83333 GN=yjeI PE=3 SV=1	[R].IVDEQPGAECQLIGTATGK.[Q]	1xCarbamidomethyl [C10]
P0AFG8	Pyruvate dehydrogenase E1 component OS=Escherichia coli (strain K12) OX=83333 GN=aceE PE=1 SV=2	[K].LDNLVFVINCNLQR.[L]	1xCarbamidomethyl [C10]
P0AG63	30S ribosomal protein S17 OS=Escherichia coli (strain K12) OX=83333 GN=rpsQ PE=1 SV=2	[K].LHVHDENNECGIGDVVEIR.[E]	1xCarbamidomethyl [C10]
P17117	Oxygen-insensitive NADPH nitroreductase OS=Escherichia coli (strain K12) OX=83333 GN=nfsA PE=1 SV=2	[R].ATSSSSFLQCSSIIR.[I]	1xCarbamidomethyl [C10]
P22634	Glutamate racemase OS=Escherichia coli (strain K12) OX=83333 GN=murI PE=1 SV=2	[R].YPLALAVVACNTASTVSLPALR.[E]	1xCarbamidomethyl [C10]
P23538	Phosphoenolpyruvate synthase OS=Escherichia coli (strain K12) OX=83333 GN=ppsA PE=1 SV=5	[R].ELGIPAVVGCGDATER.[M]	1xCarbamidomethyl [C10]
P24182	Biotin carboxylase OS=Escherichia coli (strain K12) OX=83333 GN=accC PE=1 SV=2	[K].HVLLADETVCIGPAPSVK.[S]	1xCarbamidomethyl [C10]
P25516	Aconitate hydratase A OS=Escherichia coli (strain K12) OX=83333 GN=acnA PE=1 SV=3	[R].ADGSQEVVPCR.[C]	1xCarbamidomethyl [C10]
P27248	Aminomethyltransferase OS=Escherichia coli (strain K12) OX=83333 GN=gcvT PE=1 SV=3	[R].ALVEAGVKPCGLGAR.[D]	1xCarbamidomethyl [C10]
P30744	L-serine dehydratase 2 OS=Escherichia coli (strain K12) OX=83333 GN=sdaB PE=2 SV=2	[R].VVTAPTNGACGIIPAVLAYYDK.[F]	1xCarbamidomethyl [C10]
P32176	Formate dehydrogenase-O major subunit OS=Escherichia coli (strain K12) OX=83333 GN=fdoG PE=1 SV=5	[R].YTPDVVENICGTPK.[DA]	1xCarbamidomethyl [C10]
P43672	ABC transporter ATP-binding protein uup OS=Escherichia coli (strain K12) OX=83333 GN=uup PE=1 SV=2	[R].QFVDNTVTECWIFEGGGK.[I]	1xCarbamidomethyl [C10]
P52061	dITP/XTP pyrophosphatase OS=Escherichia coli (strain K12) OX=83333 GN=rdgB PE=1 SV=1	[R].HAEDPTPLVCHGSWPGVITR.[E]	1xCarbamidomethyl [C10]
P60651	Agmatinase OS=Escherichia coli (strain K12) OX=83333 GN=speB PE=1 SV=1	[K].DNGFTVLDACQVNDR.[S]	1xCarbamidomethyl [C10]
P62768	UPF0325 protein YaeH OS=Escherichia coli (strain K12) OX=83333 GN=yaeH PE=3 SV=1	[R].YIIDELDQICQR.[D]	1xCarbamidomethyl [C10]
P69411	Outer membrane lipoprotein RcsF OS=Escherichia coli (strain K12) OX=83333 GN=rcsF PE=1 SV=1	[R].DLGEVSGDSCQASNQDSPPSIPTAR.[K]	1xCarbamidomethyl [C10]
P75691	Aldehyde reductase YahK OS=Escherichia coli (strain K12) OX=83333 GN=yahK PE=1 SV=1	[R].SEWAGTVYPCVPGHEIVGR.[V]	1xCarbamidomethyl [C10]
P77304	Dipeptide and tripeptide permease A OS=Escherichia coli (strain K12) OX=83333 GN=dtpA PE=1 SV=1	[K].ANPSSLLSTCYEK.[N]	1xCarbamidomethyl [C10]
P77674	Gamma-aminobutyraldehyde dehydrogenase OS=Escherichia coli (strain K12) OX=83333 GN=prr PE=1 SV=1	[K].LAPALAAGNCVVLKPSEITPLTALK.[L]	1xCarbamidomethyl [C10]
P77737	Oligopeptide transport ATP-binding protein OppF OS=Escherichia coli (strain K12) OX=83333 GN=oppF PE=3 SV=1	[R].YPHEFSGGQCQR.[I]	1xCarbamidomethyl [C10]
P0A6M8	Elongation factor G OS=Escherichia coli (strain K12) OX=83333 GN=fusA PE=1 SV=2	[R].VLDGAVMVYCAVGGVQPQSETVWR.[Q]	1xCarbamidomethyl [C10]; 1xOxidation [M/V]
P00350	6-phosphogluconate dehydrogenase, decarboxylating OS=Escherichia coli (strain K12) OX=83333 GN=gnd PE=1 SV=2	[K].IAAVAEDGEPCVTYIGADGAGHYVK.[M]	1xCarbamidomethyl [C11]
P00561	Bifunctional aspartokinase/homoserine dehydrogenase 1 OS=Escherichia coli (strain K12) OX=83333 GN=thrA PE=1 SV=2	[R].YVGNIDEDGVCR.[V]	1xCarbamidomethyl [C11]
P00579	RNA polymerase sigma factor RpoD OS=Escherichia coli (strain K12) OX=83333 GN=rpoD PE=1 SV=2	[K].RIEDGINQVQCSVAEYPEAITYLLEQYDR.[V]	1xCarbamidomethyl [C11]
P00962	Glutamine--tRNA ligase OS=Escherichia coli (strain K12) OX=83333 GN=glnS PE=1 SV=3	[K].DAEGNITTIFCTYDADTLSK.[D]	1xCarbamidomethyl [C11]
P04425	Glutathione synthetase OS=Escherichia coli (strain K12) OX=83333 GN=gshB PE=1 SV=1	[R].LTEINVTSPTCIR.[E]	1xCarbamidomethyl [C11]
P0A6M8	Elongation factor G OS=Escherichia coli (strain K12) OX=83333 GN=fusA PE=1 SV=2	[R].VLNNEIILVTCGSAFK.[N]	1xCarbamidomethyl [C11]
P0A7D4	Adenylosuccinate synthetase OS=Escherichia coli (strain K12) OX=83333 GN=purA PE=1 SV=2	[R].AVQLNSLSGFCLTK.[L]	1xCarbamidomethyl [C11]
P0A7E9	Uridylate kinase OS=Escherichia coli (strain K12) OX=83333 GN=pyrH PE=1 SV=2	[R].LMSAIPLNGVCDSYSWAEAISLLR.[N]	1xCarbamidomethyl [C11]
P0A836	Succinate--CoA ligase [ADP-forming] subunit beta OS=Escherichia coli (strain K12) OX=83333 GN=sucC PE=1 SV=1	[R].YGLPAPVGYACTTPR.[E]	1xCarbamidomethyl [C11]
P0A853	Tryptophanase OS=Escherichia coli (strain K12) OX=83333 GN=tnaA PE=1 SV=1	[K].DDSFFDVYTECR.[T]	1xCarbamidomethyl [C11]
P0A853	Tryptophanase OS=Escherichia coli (strain K12) OX=83333 GN=tnaA PE=1 SV=1	[K].DAMVPMGGLLCMK.[D]	1xCarbamidomethyl [C11]
P0A867	Transaldolase A OS=Escherichia coli (strain K12) OX=83333 GN=talA PE=3 SV=1	[R].RTEQILALTGCDR.[L]	1xCarbamidomethyl [C11]
P0A870	Transaldolase B OS=Escherichia coli (strain K12) OX=83333 GN=talB PE=1 SV=2	[R].NIGEILELAGCDR.[L]	1xCarbamidomethyl [C11]
P0A8V2	DNA-directed RNA polymerase subunit beta OS=Escherichia coli (strain K12) OX=83333 GN=rpoB PE=1 SV=1	[R].LGEPVFDVQECQIR.[G]	1xCarbamidomethyl [C11]
P0A8V2	DNA-directed RNA polymerase subunit beta OS=Escherichia coli (strain K12) OX=83333 GN=rpoB PE=1 SV=1	[R].FTTIHIQELACVSR.[D]	1xCarbamidomethyl [C11]
P0A9C5	Glutamine synthetase OS=Escherichia coli (strain K12) OX=83333 GN=glnA PE=1 SV=2	[R].FPDPAANPYLCFAALLMAGLDGIK.[N]	1xCarbamidomethyl [C11]
P0A9K7	Phosphate-specific transport system accessory protein PhoU OS=Escherichia coli (strain K12) OX=83333 GN=phoU PE=1 SV=1	[R].TIPSVLTALFCAR.[S]	1xCarbamidomethyl [C11]
P0AB71	Fructose-bisphosphate aldolase class 2 OS=Escherichia coli (strain K12) OX=83333 GN=fbaA PE=1 SV=2	[K].ENNFALPAVNCVGTDSINAVLETAAK.[V]	1xCarbamidomethyl [C11]
P0ABP8	Purine nucleoside phosphorylase DeoD-type OS=Escherichia coli (strain K12) OX=83333 GN=deoD PE=1 SV=2	[K].LRDVVIGMGACTDSK.[V]	1xCarbamidomethyl [C11]
P0ABU2	Ribosome-binding ATPase YchF OS=Escherichia coli (strain K12) OX=83333 GN=ychF PE=1 SV=2	[K].AGIEAANFPFCTIEPNTGVVPMPDPR.[L]	1xCarbamidomethyl [C11]
P0AGJ5	Uncharacterized tRNA/rRNA methyltransferase YfiF OS=Escherichia coli (strain K12) OX=83333 GN=yfiF PE=1 SV=1	[K].ASGTEHHGGVCFLIK.[K]	1xCarbamidomethyl [C11]
P0CG19	Truncated inactive ribonuclease PH OS=Escherichia coli (strain K12) OX=83333 GN=rph PE=1 SV=1	[K].ALGEFTITLDCDVLQADGGTR.[T]	1xCarbamidomethyl [C11]
P12758	Uridine phosphorylase OS=Escherichia coli (strain K12) OX=83333 GN=udp PE=1 SV=3	[R].AELDGKPVIVCSTGIGGPSTSIAVEELAQLGIR.[T]	1xCarbamidomethyl [C11]
P15770	Shikimate dehydrogenase (NADP(+)) OS=Escherichia coli (strain K12) OX=83333 GN=aroE PE=1 SV=1	[R].GVLLPLLSLDCAVTITNR.[T]	1xCarbamidomethyl [C11]
P17169	Glutamine--fructose-6-phosphate aminotransferase [isomerizing] OS=Escherichia coli (strain K12) OX=83333 GN=glmS PE=1 SV=4	[R].YWFESLAGIPCDVEIASEFR.[Y]	1xCarbamidomethyl [C11]
P17169	Glutamine--fructose-6-phosphate aminotransferase [isomerizing] OS=Escherichia coli (strain K12) OX=83333 GN=glmS PE=1 SV=4	[K].ELGYLGSLAICNVPGSSLVR.[E]	1xCarbamidomethyl [C11]
P21170	Biosynthetic arginine decarboxylase OS=Escherichia coli (strain K12) OX=83333 GN=speA PE=1 SV=2	[R].AWAEQLYLSMCHEVQK.[Q]	1xCarbamidomethyl [C11]
P21889	Aspartate--tRNA ligase OS=Escherichia coli (strain K12) OX=83333 GN=aspS PE=1 SV=1	[R].LSHVGQQVTLCGWVNR.[R]	1xCarbamidomethyl [C11]
P26616	NAD-dependent malic enzyme OS=Escherichia coli (strain K12) OX=83333 GN=maeA PE=1 SV=4	[K].IVFLGAGSAGCGIAEMIISQTQR.[E]	1xCarbamidomethyl [C11]
P27306	Soluble pyridine nucleotide transhydrogenase OS=Escherichia coli (strain K12) OX=83333 GN=sthA PE=1 SV=5	[R].FVDEHTLALDCPDGSVETLTAEK.[F]	1xCarbamidomethyl [C11]
P31663	Pantothenate synthetase OS=Escherichia coli (strain K12) OX=83333 GN=panC PE=1 SV=1	[K].LFNLVQPDIACFGEK.[D]	1xCarbamidomethyl [C11]
P32695	tRNA-dihydrouridine(20/20a) synthase OS=Escherichia coli (strain K12) OX=83333 GN=dusA PE=1 SV=4	[R].GYDEINLNVGCPSDR.[V]	1xCarbamidomethyl [C11]
P37440	Oxidoreductase UcpA OS=Escherichia coli (strain K12) OX=83333 GN=ucpA PE=1 SV=3	[R].IDILVNNAGVCR.[L]	1xCarbamidomethyl [C11]
P38489	Oxygen-insensitive NAD(P)H nitroreductase OS=Escherichia coli (strain K12) OX=83333 GN=nfsB PE=1 SV=1	[K].MLDASHVVVFCAK.[T]	1xCarbamidomethyl [C11]
P61889	Malate dehydrogenase OS=Escherichia coli (strain K12) OX=83333 GN=mdh PE=1 SV=1	[R].ALQGEQGVVECAYVEGDGQYAR.[F]	1xCarbamidomethyl [C11]
P00561	Bifunctional aspartokinase/homoserine dehydrogenase 1 OS=Escherichia coli (strain K12) OX=83333 GN=thrA PE=1 SV=2	[R].TITPIAQFQIPCLIK.[N]	1xCarbamidomethyl [C12]
P00561	Bifunctional aspartokinase/homoserine dehydrogenase 1 OS=Escherichia coli (strain K12) OX=83333 GN=thrA PE=1 SV=2	[K].EYHLLNPVIVDCTSSQAVADQYADFLR.[E]	1xCarbamidomethyl [C12]
P00954	Tryptophan--tRNA ligase OS=Escherichia coli (strain K12) OX=83333 GN=trpS PE=1 SV=3	[K].ATLDTLALYLACGIDPEK.[S]	1xCarbamidomethyl [C12]
P04425	Glutathione synthetase OS=Escherichia coli (strain K12) OX=83333 GN=gshB PE=1 SV=1	[R].VLVVDGEPVPYCLAR.[I]	1xCarbamidomethyl [C12]
P05459	Erythronate-4-phosphate dehydrogenase OS=Escherichia coli (strain K12) OX=83333 GN=pdxB PE=2 SV=2	[R].SLKPGAILINACR.[G]	1xCarbamidomethyl [C12]
P05459	Erythronate-4-phosphate dehydrogenase OS=Escherichia coli (strain K12) OX=83333 GN=pdxB PE=2 SV=2	[R].GAVVDNTALLTCLNEGQK.[L]	1xCarbamidomethyl [C12]
P06971	Ferrichrome outer membrane transporter/phage receptor OS=Escherichia coli (strain K12) OX=83333 GN=fhuA PE=1 SV=2	[K].TSQNSVYGYGVCSDPANAYSK.[Q]	1xCarbamidomethyl [C12]
P07012	Peptide chain release factor RF2 OS=Escherichia coli (strain K12) OX=83333 GN=prfB PE=1 SV=3	[R].ITHIPTGIVTQCQNDR.[S]	1xCarbamidomethyl [C12]
P07913	L-threonine 3-dehydrogenase OS=Escherichia coli (strain K12) OX=83333 GN=tdh PE=1 SV=1	[R].NTIGVGVNRPGCFAEYLVIPAFNAFK.[I]	1xCarbamidomethyl [C12]
P0A6F1	Carbamoyl-phosphate synthase small chain OS=Escherichia coli (strain K12) OX=83333 GN=carA PE=1 SV=1	[K].FLETDIPVFGICLGHQLLALASGAK.[T]	1xCarbamidomethyl [C12]
P0A6J8	D-alanine--D-alanine ligase A OS=Escherichia coli (strain K12) OX=83333 GN=ddlA PE=3 SV=1	[R].AIAVQAYQTLGCAGMAR.[V]	1xCarbamidomethyl [C12]
P0A6Y8	Chaperone protein DnaK OS=Escherichia coli (strain K12) OX=83333 GN=dnaK PE=1 SV=2	[K].IIGIDLGTTNSCVAIMDGTTPR.[V]	1xCarbamidomethyl [C12]
P0A763	Nucleoside diphosphate kinase OS=Escherichia coli (strain K12) OX=83333 GN=ndk PE=1 SV=2	[R].EIAYFFGEGEVCPR.[T]	1xCarbamidomethyl [C12]
P0A7M9	50S ribosomal protein L31 OS=Escherichia coli (strain K12) OX=83333 GN=rpmE PE=1 SV=1	[R].STVGHDLNLDVCSK.[C]	1xCarbamidomethyl [C12]
P0A8J8	ATP-dependent RNA helicase RhlB OS=Escherichia coli (strain K12) OX=83333 GN=rhlB PE=1 SV=2	[R].AGASGHSISLACEEYALNLPAIETYIGHSIPVSK.[Y]	1xCarbamidomethyl [C12]
P0A9Q7	Aldehyde-alcohol dehydrogenase OS=Escherichia coli (strain K12) OX=83333 GN=adhE PE=1 SV=2	[K].LVAMGGIGHTSCLYTDQDNQPAR.[V]	1xCarbamidomethyl [C12]
P0A9W3	Energy-dependent translational throttle protein EttA OS=Escherichia coli (strain K12) OX=83333 GN=ettA PE=1 SV=2	[R].ALENALLEFPGCAMVISHDR.[W]	1xCarbamidomethyl [C12]
P0AAH0	Phosphate import ATP-binding protein PstB OS=Escherichia coli (strain K12) OX=83333 GN=pstB PE=1 SV=2	[K].NQVTAFIGPSGCGK.[S]	1xCarbamidomethyl [C12]
P0ABH7	Citrate synthase OS=Escherichia coli (strain K12) OX=83333 GN=gltA PE=1 SV=1	[R].TAGSSGANPFACIAAGIASLWGPAHGGANEAALK.[M]	1xCarbamidomethyl [C12]
P0ABU5	Glyoxalase ElbB OS=Escherichia coli (strain K12) OX=83333 GN=elbB PE=1 SV=1	[K].NLSNFASLGSECTVDR.[E]	1xCarbamidomethyl [C12]
P0AC41	Succinate dehydrogenase flavoprotein subunit OS=Escherichia coli (strain K12) OX=83333 GN=sdhA PE=1 SV=1	[R].AALQISQSGQTCALLSK.[V]	1xCarbamidomethyl [C12]
P0ACB2	Delta-aminolevulinic acid dehydratase OS=Escherichia coli (strain K12) OX=83333 GN=hemB PE=1 SV=2	[R].ESLLDEAQGADCLMVKPAGAYLDIVR.[E]	1xCarbamidomethyl [C12]
P0AFG8	Pyruvate dehydrogenase E1 component OS=Escherichia coli (strain K12) OX=83333 GN=aceE PE=1 SV=2	[R].EKLDNLVFVINCNLQR.[L]	1xCarbamidomethyl [C12]
P11875	Arginine--tRNA ligase OS=Escherichia coli (strain K12) OX=83333 GN=argS PE=1 SV=1	[R].QAMIAAGAPADCEPQVR.[Q]	1xCarbamidomethyl [C12]
P12008	Chorismate synthase OS=Escherichia coli (strain K12) OX=83333 GN=aroC PE=1 SV=4	[K].DWSQVEQNPFFCPDPDKIDALDELMR.[A]	1xCarbamidomethyl [C12]
P13001	Pimeloyl-[acyl-carrier protein] methyl ester esterase OS=Escherichia coli (strain K12) OX=83333 GN=bioH PE=1 SV=1	[R].VQALVTVASSPCFSAR.[D]	1xCarbamidomethyl [C12]
P17117	Oxygen-insensitive NADPH nitroreductase OS=Escherichia coli (strain K12) OX=83333 GN=nfsA PE=1 SV=2	[K].LPQHVLPLFGLCLGWPADNPDLKPR.[L]	1xCarbamidomethyl [C12]
P18843	NH(3)-dependent NAD(+) synthetase OS=Escherichia coli (strain K12) OX=83333 GN=nadE PE=1 SV=2	[R].LPYGVQADEQDCQDAIAFIQPDR.[V]	1xCarbamidomethyl [C12]
P22259	Phosphoenolpyruvate carboxykinase (ATP) OS=Escherichia coli (strain K12) OX=83333 GN=pckA PE=1 SV=2	[R].GITEPTPTFSACFGAAFLSLHPTQYAEVLVK.[R]	1xCarbamidomethyl [C12]
P25888	ATP-dependent RNA helicase RhlE OS=Escherichia coli (strain K12) OX=83333 GN=rhlE PE=1 SV=3	[R].AAATGEALSLVCVDEHK.[L]	1xCarbamidomethyl [C12]
P31142	3-mercaptopyruvate sulfurtransferase OS=Escherichia coli (strain K12) OX=83333 GN=sseA PE=1 SV=3	[R].GVSYDKPIIVSCGSGVTAAVVLLALATLDVPNVK.[L]	1xCarbamidomethyl [C12]
P31658	Protein/nucleic acid deglycase 1 OS=Escherichia coli (strain K12) OX=83333 GN=hchA PE=1 SV=3	[R].HGDNPLNGYSICAFPDAADK.[Q]	1xCarbamidomethyl [C12]
P37765	Ribosomal large subunit pseudouridine synthase B OS=Escherichia coli (strain K12) OX=83333 GN=rluB PE=1 SV=2	[R].VLAYYKPEGELCTR.[N]	1xCarbamidomethyl [C12]
P51025	S-formylglutathione hydrolase FrmB OS=Escherichia coli (strain K12) OX=83333 GN=frmB PE=1 SV=2	[K].LPVLYWLSGLTCNEQNFITK.[S]	1xCarbamidomethyl [C12]
P60340	tRNA pseudouridine synthase B OS=Escherichia coli (strain K12) OX=83333 GN=truB PE=1 SV=1	[R].HEGNELELEIHCSK.[G]	1xCarbamidomethyl [C12]
P76558	NADP-dependent malic enzyme OS=Escherichia coli (strain K12) OX=83333 GN=maeB PE=1 SV=1	[R].SDYPNQVNNVLCFPFIFR.[G]	1xCarbamidomethyl [C12]
P00961	Glycine--tRNA ligase beta subunit OS=Escherichia coli (strain K12) OX=83333 GN=glyS PE=1 SV=4	[R].FAGDDLPSNPVACALAIADK.[M]	1xCarbamidomethyl [C13]
P08997	Malate synthase A OS=Escherichia coli (strain K12) OX=83333 GN=aceB PE=1 SV=1	[K].IYQLKPNPAVLICR.[V]	1xCarbamidomethyl [C13]
P0A698	UvrABC system protein A OS=Escherichia coli (strain K12) OX=83333 GN=uvrA PE=1 SV=1	[K].DVTLTLPVGLFTCITGVSGSGK.[S]	1xCarbamidomethyl [C13]
P0A6P1	Elongation factor Ts OS=Escherichia coli (strain K12) OX=83333 GN=tsf PE=1 SV=2	[K].IDGNYGIILEVNCQTDFVAK.[D]	1xCarbamidomethyl [C13]
P0A6U3	tRNA uridine 5-carboxymethylaminomethyl modification enzyme MnmG OS=Escherichia coli (strain K12) OX=83333 GN=mnmG PE=1 SV=1	[R].SQAYLGVLVDDLCTLGTK.[E]	1xCarbamidomethyl [C13]
P0A862	Thiol peroxidase OS=Escherichia coli (strain K12) OX=83333 GN=tpx PE=1 SV=2	[K].VLNIFPSIDTGVCAASVR.[K]	1xCarbamidomethyl [C13]
P0A8E1	UPF0227 protein YcfP OS=Escherichia coli (strain K12) OX=83333 GN=ycfP PE=1 SV=1	[K].MLQLNVDERPLICGVGLGGYWAER.[I]	1xCarbamidomethyl [C13]
P0A910	Outer membrane protein A OS=Escherichia coli (strain K12) OX=83333 GN=ompA PE=1 SV=1	[R].GMGESNPVTGNTCDNVK.[Q]	1xCarbamidomethyl [C13]
P0A9G6	Isocitrate lyase OS=Escherichia coli (strain K12) OX=83333 GN=aceA PE=1 SV=1	[R].TDADAADLITSDCDPYDSEFITGER.[T]	1xCarbamidomethyl [C13]
P0A9G6	Isocitrate lyase OS=Escherichia coli (strain K12) OX=83333 GN=aceA PE=1 SV=1	[R].GLAYAPYADLVWCETSTPDLELAR.[R]	1xCarbamidomethyl [C13]
P0AC38	Aspartate ammonia-lyase OS=Escherichia coli (strain K12) OX=83333 GN=aspA PE=1 SV=1	[K].VNPVVPEVVNQVCFK.[V]	1xCarbamidomethyl [C13]
P0ACA1	Uncharacterized GST-like protein YibF OS=Escherichia coli (strain K12) OX=83333 GN=yibF PE=1 SV=1	[K].TDTVNLATIAIACAVGYLNFR.[R]	1xCarbamidomethyl [C13]
P0AD61	Pyruvate kinase I OS=Escherichia coli (strain K12) OX=83333 GN=pykF PE=1 SV=1	[K].YPLEAVSIMATICER.[T]	1xCarbamidomethyl [C13]
P0AE08	Alkyl hydroperoxide reductase C OS=Escherichia coli (strain K12) OX=83333 GN=ahpC PE=1 SV=2	[K].AAQYVASHPGEVCPAK.[W]	1xCarbamidomethyl [C13]
P0AEW6	Inosine-guanosine kinase OS=Escherichia coli (strain K12) OX=83333 GN=gsk PE=1 SV=1	[K].FTWLTYSSLAQVCK.[Y]	1xCarbamidomethyl [C13]
P0AFI2	DNA topoisomerase 4 subunit A OS=Escherichia coli (strain K12) OX=83333 GN=parC PE=1 SV=1	[K].LLMASDAGYGFVCTFNDLVAR.[N]	1xCarbamidomethyl [C13]
P0AFK0	Metalloprotease PmbA OS=Escherichia coli (strain K12) OX=83333 GN=pmbA PE=1 SV=1	[K].VFGNSHGMLQGYCSTR.[H]	1xCarbamidomethyl [C13]
P11875	Arginine--tRNA ligase OS=Escherichia coli (strain K12) OX=83333 GN=argS PE=1 SV=1	[K].DGGYLYTTTDIACAK.[Y]	1xCarbamidomethyl [C13]
P15288	Cytosol non-specific dipeptidase OS=Escherichia coli (strain K12) OX=83333 GN=pepD PE=1 SV=3	[K].TPNIQIIHAGLECGLFK.[K]	1xCarbamidomethyl [C13]
P21513	Ribonuclease E OS=Escherichia coli (strain K12) OX=83333 GN=rne PE=1 SV=6	[R].YPTQSPMPLTVACASPELASGK.[V]	1xCarbamidomethyl [C13]
P25746	High frequency lysogenization protein HflD OS=Escherichia coli (strain K12) OX=83333 GN=hflD PE=1 SV=1	[K].NYYDITLALAGICQSAR.[L]	1xCarbamidomethyl [C13]
P27550	Acetyl-coenzyme A synthetase OS=Escherichia coli (strain K12) OX=83333 GN=acs PE=1 SV=2	[K].WYEDGTLNLAANCLDR.[H]	1xCarbamidomethyl [C13]
P32695	tRNA-dihydrouridine(20/20a) synthase OS=Escherichia coli (strain K12) OX=83333 GN=dusA PE=1 SV=4	[R].IGIDDQDSYEFLCDFINTVSGK.[G]	1xCarbamidomethyl [C13]
P33599	NADH-quinone oxidoreductase subunit C/D OS=Escherichia coli (strain K12) OX=83333 GN=nuoC PE=1 SV=3	[R].IVLQLDGEEIVDCVPDIGYHHR.[G]	1xCarbamidomethyl [C13]
P45470	Protein/nucleic acid deglycase 2 OS=Escherichia coli (strain K12) OX=83333 GN=yhbO PE=1 SV=2	[R].DFVNSGKPVFAICHGPQLLISADVIR.[G]	1xCarbamidomethyl [C13]
P45568	1-deoxy-D-xylulose 5-phosphate reductoisomerase OS=Escherichia coli (strain K12) OX=83333 GN=dxr PE=1 SV=2	[K].QLTILGSTGSIGCSTLDVVR.[H]	1xCarbamidomethyl [C13]
P60240	RNA polymerase-associated protein RapA OS=Escherichia coli (strain K12) OX=83333 GN=rapA PE=1 SV=2	[R].WYHEGLDAFEHTCPTGR.[T]	1xCarbamidomethyl [C13]
P76290	Carboxy-S-adenosyl-L-methionine synthase OS=Escherichia coli (strain K12) OX=83333 GN=cmoA PE=1 SV=1	[R].FVQPGTQVYDLGCSLGAATLSVR.[R]	1xCarbamidomethyl [C13]
P0A910	Outer membrane protein A OS=Escherichia coli (strain K12) OX=83333 GN=ompA PE=1 SV=1	[R].GMGESNPVTGNTCDNVK.[Q]	1xCarbamidomethyl [C13]; 1xOxidation [E4]
P02943	Maltoporin OS=Escherichia coli (strain K12) OX=83333 GN=lamB PE=1 SV=1	[R].SGIGWTGSGGEQQCFQTTGAQSK.[Y]	1xCarbamidomethyl [C14]
P07604	Transcriptional regulatory protein TyrR OS=Escherichia coli (strain K12) OX=83333 GN=tyrR PE=1 SV=2	[R].LNVLTLNLPPLRDCPQDIMPLTELFVAR.[F]	1xCarbamidomethyl [C14]
P07649	tRNA pseudouridine synthase A OS=Escherichia coli (strain K12) OX=83333 GN=truA PE=1 SV=1	[K].ALSQVANEPITVFCAGR.[T]	1xCarbamidomethyl [C14]
P0A6A3	Acetate kinase OS=Escherichia coli (strain K12) OX=83333 GN=ackA PE=1 SV=1	[K].ESGLLGLTEVTSDCR.[Y]	1xCarbamidomethyl [C14]
P0A729	Maf-like protein YceF OS=Escherichia coli (strain K12) OX=83333 GN=yceF PE=1 SV=1	[R].DPNTLVGLPLIALCQMLR.[R]	1xCarbamidomethyl [C14]
P0A7E5	CTP synthase OS=Escherichia coli (strain K12) OX=83333 GN=pyrG PE=1 SV=2	[K].ELLSIGIQPDILICR.[S]	1xCarbamidomethyl [C14]
P0A9Q9	Aspartate-semialdehyde dehydrogenase OS=Escherichia coli (strain K12) OX=83333 GN=asd PE=1 SV=1	[K].ILNTSSVIPVDGLCVR.[V]	1xCarbamidomethyl [C14]
P0ABQ0	Coenzyme A biosynthesis bifunctional protein CoaBC OS=Escherichia coli (strain K12) OX=83333 GN=coaBC PE=1 SV=2	[R].GLLIWGPDSGSQACGDIGPGR.[M]	1xCarbamidomethyl [C14]
P0ADR6	Ribosomal RNA large subunit methyltransferase M OS=Escherichia coli (strain K12) OX=83333 GN=rlmM PE=1 SV=1	[K].VAALMAQWLVNGWCR.[E]	1xCarbamidomethyl [C14]
P0AEI1	tRNA-2-methylthio-N(6)-dimethylallyladenosine synthase OS=Escherichia coli (strain K12) OX=83333 GN=miaB PE=1 SV=1	[R].AEGPTAFVSIMEGCNK.[Y]	1xCarbamidomethyl [C14]
P0AF12	5'-methylthioadenosine/S-adenosylhomocysteine nucleosidase OS=Escherichia coli (strain K12) OX=83333 GN=mtnN PE=1 SV=1	[K].VAAALGATLLLEHCKPDVIINTGSAGGLAPTLK.[V]	1xCarbamidomethyl [C14]
P0AG27	Uncharacterized protein YibN OS=Escherichia coli (strain K12) OX=83333 GN=yibN PE=1 SV=1	[K].DKPVIVVDGSGMQCQEPANALTK.[A]	1xCarbamidomethyl [C14]
P23830	CDP-diacylglycerol--serine O-phosphatidyltransferase OS=Escherichia coli (strain K12) OX=83333 GN=pssA PE=1 SV=2	[R].IGAAASNTNADWYCR.[M]	1xCarbamidomethyl [C14]
P27298	Oligopeptidase A OS=Escherichia coli (strain K12) OX=83333 GN=prlC PE=3 SV=3	[R].VVAQGAPYTWENLCQPLAEVDDVLGR.[I]	1xCarbamidomethyl [C14]
P27829	UDP-N-acetyl-D-mannosamine dehydrogenase OS=Escherichia coli (strain K12) OX=83333 GN=wecC PE=1 SV=4	[R].VNILQPGPGVGGHCIAVDPWFIVAQNPQQAR.[L]	1xCarbamidomethyl [C14]
P45748	Threonylcarbamoyl-AMP synthase OS=Escherichia coli (strain K12) OX=83333 GN=tsaC PE=1 SV=2	[R].VIAYPTEAVFGVGCDPDSETAVMR.[L]	1xCarbamidomethyl [C14]
P75780	Catecholate siderophore receptor Fiu OS=Escherichia coli (strain K12) OX=83333 GN=fiu PE=1 SV=1	[R].LDNYHTEYDSATACGGSGR.[G]	1xCarbamidomethyl [C14]
P75876	Ribosomal RNA large subunit methyltransferase I OS=Escherichia coli (strain K12) OX=83333 GN=rlmI PE=1 SV=2	[R].AALISALQTLYPECSIYDR.[S]	1xCarbamidomethyl [C14]
P76558	NADP-dependent malic enzyme OS=Escherichia coli (strain K12) OX=83333 GN=maeB PE=1 SV=1	[R].DLALAYSPGVAAPCLEIEK.[D]	1xCarbamidomethyl [C14]
P00956	Isoleucine--tRNA ligase OS=Escherichia coli (strain K12) OX=83333 GN=ileS PE=1 SV=5	[K].GLSGYDSPYVPGWDCHGLPIELK.[V]	1xCarbamidomethyl [C15]
P07813	Leucine--tRNA ligase OS=Escherichia coli (strain K12) OX=83333 GN=leuS PE=1 SV=2	[K].AAENNPELAAFIDECR.[N]	1xCarbamidomethyl [C15]
P08839	Phosphoenolpyruvate-protein phosphotransferase OS=Escherichia coli (strain K12) OX=83333 GN=ptsI PE=1 SV=1	[K].DLPAITLDGHQVEVCANIGTVR.[D]	1xCarbamidomethyl [C15]
P08997	Malate synthase A OS=Escherichia coli (strain K12) OX=83333 GN=aceB PE=1 SV=1	[R].EQDAPITADQLLAPCDGER.[T]	1xCarbamidomethyl [C15]
P0A6Y5	33 kDa chaperonin OS=Escherichia coli (strain K12) OX=83333 GN=hslO PE=1 SV=1	[R].YQGVVGLEGDTLAACLEDYFMR.[S]	1xCarbamidomethyl [C15]
P0A8F4	Uridine kinase OS=Escherichia coli (strain K12) OX=83333 GN=udk PE=3 SV=1	[R].EQVGDEHIGVIPEDCYYK.[D]	1xCarbamidomethyl [C15]
P0AAH0	Phosphate import ATP-binding protein PstB OS=Escherichia coli (strain K12) OX=83333 GN=pstB PE=1 SV=2	[R].GIAIRPEVLLLDEPCSALDPISTGR.[I]	1xCarbamidomethyl [C15]
P0ABE2	DNA-binding transcriptional regulator BolA OS=Escherichia coli (strain K12) OX=83333 GN=bolA PE=1 SV=1	[K].EWEGLQDTVFASPPCR.[G]	1xCarbamidomethyl [C15]
P0ABH7	Citrate synthase OS=Escherichia coli (strain K12) OX=83333 GN=gltA PE=1 SV=1	[K].GVFTFDPGFTSTASCESK.[I]	1xCarbamidomethyl [C15]
P0AC41	Succinate dehydrogenase flavoprotein subunit OS=Escherichia coli (strain K12) OX=83333 GN=sdhA PE=1 SV=1	[K].GSDYIGDQDAIEYMCK.[T]	1xCarbamidomethyl [C15]
P0AD61	Pyruvate kinase I OS=Escherichia coli (strain K12) OX=83333 GN=pykF PE=1 SV=1	[K].GKYPLEAVSIMATICER.[T]	1xCarbamidomethyl [C15]
P0ADX1	Protein YhfA OS=Escherichia coli (strain K12) OX=83333 GN=yhfA PE=1 SV=1	[K].APSPMEMVLMAAGGCSAIDVVSILQK.[G]	1xCarbamidomethyl [C15]
P0AG16	Amidophosphoribosyltransferase OS=Escherichia coli (strain K12) OX=83333 GN=purF PE=1 SV=2	[R].GQDAAGIITIDANNCFR.[L]	1xCarbamidomethyl [C15]
P12281	Molybdopterin molybdenumtransferase OS=Escherichia coli (strain K12) OX=83333 GN=moeA PE=1 SV=1	[R].VTPLTAQETLPLVQCFGR.[I]	1xCarbamidomethyl [C15]
P21169	Constitutive ornithine decarboxylase OS=Escherichia coli (strain K12) OX=83333 GN=speC PE=1 SV=2	[R].IAAEGALPYPPGVLCVVPGEVWGGAVQR.[Y]	1xCarbamidomethyl [C15]
P31660	2-methylcitrate synthase OS=Escherichia coli (strain K12) OX=83333 GN=prpC PE=1 SV=2	[K].SVALSGVPAGNTALCTVGK.[S]	1xCarbamidomethyl [C15]
P31979	NADH-quinone oxidoreductase subunit F OS=Escherichia coli (strain K12) OX=83333 GN=nuoF PE=1 SV=3	[R].GEGQPGDIETLEQLCR.[F]	1xCarbamidomethyl [C15]
P39451	Alcohol dehydrogenase, propanol-preferring OS=Escherichia coli (strain K12) OX=83333 GN=adhP PE=1 SV=1	[K].VPDGLDSAAASSITCAGVTTYK.[A]	1xCarbamidomethyl [C15]
P45578	S-ribosylhomocysteine lyase OS=Escherichia coli (strain K12) OX=83333 GN=luxS PE=1 SV=3	[K].VQDQNQIPELNVYQCGTYQMHSLQEAQDIAR.[S]	1xCarbamidomethyl [C15]
P62620	4-hydroxy-3-methylbut-2-en-1-yl diphosphate synthase (flavodoxin) OS=Escherichia coli (strain K12) OX=83333 GN=ispG PE=1 SV=1	[R].LEDIITPMDVSIIGCVVNGPGEALVSTLGVTGGNKK.[S]	1xCarbamidomethyl [C15]
P64483	Uncharacterized protein YeaK OS=Escherichia coli (strain K12) OX=83333 GN=yeaK PE=4 SV=1	[R].ASLASPAEVDELTGCVFGAIPPFSFHPK.[L]	1xCarbamidomethyl [C15]
P76558	NADP-dependent malic enzyme OS=Escherichia coli (strain K12) OX=83333 GN=maeB PE=1 SV=1	[R].TLDDVIEGADIFLGCSGPK.[V]	1xCarbamidomethyl [C15]
P77737	Oligopeptide transport ATP-binding protein OppF OS=Escherichia coli (strain K12) OX=83333 GN=oppF PE=3 SV=1	[R].LYEGETLGVVGESGCGK.[S]	1xCarbamidomethyl [C15]
P00957	Alanine--tRNA ligase OS=Escherichia coli (strain K12) OX=83333 GN=alaS PE=1 SV=2	[R].LYDTYGFPVDLTADVCR.[E]	1xCarbamidomethyl [C16]
P06983	Porphobilinogen deaminase OS=Escherichia coli (strain K12) OX=83333 GN=hemC PE=1 SV=2	[K].DVPVEFPQGLGLVTICER.[E]	1xCarbamidomethyl [C16]
P0A6K6	Phosphopentomutase OS=Escherichia coli (strain K12) OX=83333 GN=deoB PE=1 SV=1	[R].FGDVGADTLGHIAEACAK.[G]	1xCarbamidomethyl [C16]
P0A6V1	Glucose-1-phosphate adenylyltransferase OS=Escherichia coli (strain K12) OX=83333 GN=glgC PE=1 SV=2	[K].ITEAGLAYAHPFPLSCVQSDPDAEPYWR.[D]	1xCarbamidomethyl [C16]
P0A794	Pyridoxine 5'-phosphate synthase OS=Escherichia coli (strain K12) OX=83333 GN=pdxJ PE=1 SV=2	[K].AAAEVGAPFIEIHTGCYADAK.[T]	1xCarbamidomethyl [C16]
P0A817	S-adenosylmethionine synthase OS=Escherichia coli (strain K12) OX=83333 GN=metK PE=1 SV=2	[R].EIGYVHSDMGFDANSCAVLSAIGK.[Q]	1xCarbamidomethyl [C16]
P0A8I8	Ribosomal RNA large subunit methyltransferase H OS=Escherichia coli (strain K12) OX=83333 GN=rlmH PE=1 SV=1	[R].DVSLLIGGPEGLSPACK.[A]	1xCarbamidomethyl [C16]
P0AE52	Peroxiredoxin Bcp OS=Escherichia coli (strain K12) OX=83333 GN=bcp PE=1 SV=1	[K].ELLNFTLLSDEDHQVCEQFGVWGEK.[S]	1xCarbamidomethyl [C16]
P0AES6	DNA gyrase subunit B OS=Escherichia coli (strain K12) OX=83333 GN=gyrB PE=1 SV=2	[K].MLSSQEVATLITALGCGIGR.[D]	1xCarbamidomethyl [C16]
P0AEW9	1-phosphofructokinase OS=Escherichia coli (strain K12) OX=83333 GN=fruK PE=3 SV=1	[R].VATITLNPAYDLVGFCPEIER.[G]	1xCarbamidomethyl [C16]
P16095	L-serine dehydratase 1 OS=Escherichia coli (strain K12) OX=83333 GN=sdaA PE=1 SV=3	[K].EIDEYFAHVWQTMQACIDR.[G]	1xCarbamidomethyl [C16]
P17315	Colicin I receptor OS=Escherichia coli (strain K12) OX=83333 GN=cirA PE=1 SV=2	[K].APSLLQLSPDWTSNSCR.[G]	1xCarbamidomethyl [C16]
P77409	Putative cytochrome YdhU OS=Escherichia coli (strain K12) OX=83333 GN=ydhU PE=2 SV=1	[K].SLVAVHEVCGFLLLACWLGFVLINAVGDNGHHYR.[I]	1xCarbamidomethyl [C16]; 1xOxidation [H31]; 1xTrioxidation [Y33]; 1xCarbonyl [L2]
P04079	GMP synthase [glutamine-hydrolyzing] OS=Escherichia coli (strain K12) OX=83333 GN=guaA PE=1 SV=1	[K].VTAIPSDFITVASTESCPFAIMANEEK.[R]	1xCarbamidomethyl [C17]
P05020	Dihydroorotase OS=Escherichia coli (strain K12) OX=83333 GN=pyrC PE=1 SV=2	[R].ILDAVPAGHDFTPLMTCYLTDSLDPNELER.[G]	1xCarbamidomethyl [C17]
P0A6J8	D-alanine--D-alanine ligase A OS=Escherichia coli (strain K12) OX=83333 GN=ddlA PE=3 SV=1	[R].VANLPFVGSDVLASAACMDK.[D]	1xCarbamidomethyl [C17]
P0A6S7	Glycerol-3-phosphate dehydrogenase [NAD(P)+] OS=Escherichia coli (strain K12) OX=83333 GN=gpsA PE=3 SV=1	[R].FGVEMPITEEIYQVLYCGK.[N]	1xCarbamidomethyl [C17]
P0A715	2-dehydro-3-deoxyphosphooctonate aldolase OS=Escherichia coli (strain K12) OX=83333 GN=kdsA PE=1 SV=1	[K].VSGNSPVIFDVTHALQCR.[D]	1xCarbamidomethyl [C17]
P0A7E5	CTP synthase OS=Escherichia coli (strain K12) OX=83333 GN=pyrG PE=1 SV=2	[R].HVANMENANSTEFVPDCK.[Y]	1xCarbamidomethyl [C17]
P0A853	Tryptophanase OS=Escherichia coli (strain K12) OX=83333 GN=tnaA PE=1 SV=1	[K].LLPHIPADQFPAQALACELYK.[V]	1xCarbamidomethyl [C17]
P0A901	Outer membrane lipoprotein Blc OS=Escherichia coli (strain K12) OX=83333 GN=blc PE=1 SV=1	[R].LLPLVAAATAAFLVVACSSPTPPR.[G]	1xCarbamidomethyl [C17]
P0ABD5	Acetyl-coenzyme A carboxylase carboxyl transferase subunit alpha OS=Escherichia coli (strain K12) OX=83333 GN=accA PE=1 SV=2	[K].VNMLQYSTYSVISPEGCASILWK.[S]	1xCarbamidomethyl [C17]
P0ABH7	Citrate synthase OS=Escherichia coli (strain K12) OX=83333 GN=gltA PE=1 SV=1	[R].GFPIDQLATDSNYLEVCYILLNGEKPTQEQYDEFK.[T]	1xCarbamidomethyl [C17]
P0AE18	Methionine aminopeptidase OS=Escherichia coli (strain K12) OX=83333 GN=map PE=1 SV=1	[R].SLSAQYEHTIVVTDNGCEILTLR.[K]	1xCarbamidomethyl [C17]
P15254	Phosphoribosylformylglycinamidine synthase OS=Escherichia coli (strain K12) OX=83333 GN=purL PE=1 SV=3	[R].YVLAVAADQLPLFDELCK.[R]	1xCarbamidomethyl [C17]
P29012	Alanine racemase, catabolic OS=Escherichia coli (strain K12) OX=83333 GN=dadX PE=2 SV=2	[K].IDDVAAAAGTVGYELMCALALR.[V]	1xCarbamidomethyl [C17]
P39172	High-affinity zinc uptake system protein ZnuA OS=Escherichia coli (strain K12) OX=83333 GN=znuA PE=1 SV=4	[K].TSYSEFLSQLANQYASCLK.[G]	1xCarbamidomethyl [C17]
P60906	Histidine--tRNA ligase OS=Escherichia coli (strain K12) OX=83333 GN=hisS PE=1 SV=2	[R].TVFEWVTNSLGSQGTVCAGGR.[Y]	1xCarbamidomethyl [C17]
P77581	Succinylornithine transaminase OS=Escherichia coli (strain K12) OX=83333 GN=astC PE=1 SV=1	[K].ALGGGFPVGALLATEECAR.[V]	1xCarbamidomethyl [C17]
P05055	Polyribonucleotide nucleotidyltransferase OS=Escherichia coli (strain K12) OX=83333 GN=pnp PE=1 SV=3	[R].VVSEITESNGSSSMASVCGASLALMDAGVPIK.[A]	1xCarbamidomethyl [C18]
P0A6F5	60 kDa chaperonin OS=Escherichia coli (strain K12) OX=83333 GN=groL PE=1 SV=2	[R].SALQYAASVAGLMITTECMVTDLPK.[N]	1xCarbamidomethyl [C18]
P0A729	Maf-like protein YceF OS=Escherichia coli (strain K12) OX=83333 GN=yceF PE=1 SV=1	[R].LEGRDPNTLVGLPLIALCQMLR.[R]	1xCarbamidomethyl [C18]
P0A853	Tryptophanase OS=Escherichia coli (strain K12) OX=83333 GN=tnaA PE=1 SV=1	[R].IAQVQYLVDGLEEIGVVCQQAGGHAAFVDAGK.[L]	1xCarbamidomethyl [C18]
P0A9Q7	Aldehyde-alcohol dehydrogenase OS=Escherichia coli (strain K12) OX=83333 GN=adhE PE=1 SV=2	[K].LGSQFHIPHGLANALLICNVIR.[Y]	1xCarbamidomethyl [C18]
P0ACI0	Right origin-binding protein OS=Escherichia coli (strain K12) OX=83333 GN=rob PE=1 SV=1	[K].FVTLEDTPLIGVTQSYSCSLEQISDFR.[H]	1xCarbamidomethyl [C18]
P16456	Selenide, water dikinase OS=Escherichia coli (strain K12) OX=83333 GN=selD PE=1 SV=1	[K].AMTDVTGFGLLGHLSEMCQGAGVQAR.[V]	1xCarbamidomethyl [C18]
P23893	Glutamate-1-semialdehyde 2,1-aminomutase OS=Escherichia coli (strain K12) OX=83333 GN=hemL PE=1 SV=2	[R].VALAGAQDYYGVVPDLTCLGK.[I]	1xCarbamidomethyl [C18]
P26647	1-acyl-sn-glycerol-3-phosphate acyltransferase OS=Escherichia coli (strain K12) OX=83333 GN=plsC PE=1 SV=1	[K].TGAFHAAIAAGVPIIPVCVSTTSNK.[I]	1xCarbamidomethyl [C18]
P06999	ATP-dependent 6-phosphofructokinase isozyme 2 OS=Escherichia coli (strain K12) OX=83333 GN=pfkB PE=1 SV=2	[K].RVVVSLGPQGALGVDSENCIQVVPPPVK.[S]	1xCarbamidomethyl [C19]
P07395	Phenylalanine--tRNA ligase beta subunit OS=Escherichia coli (strain K12) OX=83333 GN=pheT PE=1 SV=2	[R].DIAVVVAENVPAADILSECK.[K]	1xCarbamidomethyl [C19]
P0A6A3	Acetate kinase OS=Escherichia coli (strain K12) OX=83333 GN=ackA PE=1 SV=1	[K].FAIIDAVNGEEYLSGLAECFHLPEAR.[I]	1xCarbamidomethyl [C19]
P0A7D4	Adenylosuccinate synthetase OS=Escherichia coli (strain K12) OX=83333 GN=purA PE=1 SV=2	[R].VGAGPFPTELFDETGEFLCK.[Q]	1xCarbamidomethyl [C19]
P0A940	Outer membrane protein assembly factor BamA OS=Escherichia coli (strain K12) OX=83333 GN=bamA PE=1 SV=1	[K].AVYFPHQASNYDPDYDYECATQDGAK.[D]	1xCarbamidomethyl [C19]
P0A9X4	Cell shape-determining protein MreB OS=Escherichia coli (strain K12) OX=83333 GN=mreB PE=1 SV=1	[R].LLMEETGIPVVVAEDPLTCVAR.[G]	1xCarbamidomethyl [C19]
P0AF12	5'-methylthioadenosine/S-adenosylhomocysteine nucleosidase OS=Escherichia coli (strain K12) OX=83333 GN=mtnN PE=1 SV=1	[R].YHDADVTAFGYEYGQLPGCPAGFK.[A]	1xCarbamidomethyl [C19]
P52697	6-phosphogluconolactonase OS=Escherichia coli (strain K12) OX=83333 GN=pgl PE=1 SV=2	[R].LEDGLPVGVVDVVEGLDGCHSANISPDNR.[T]	1xCarbamidomethyl [C19]
P76108	Bifunctional polyhydroxybutyrate synthase / ABC transporter periplasmic binding protein OS=Escherichia coli (strain K12) OX=83333 GN=ydcS PE=1 SV=1	[K].VQGDVAAWFGSLPVVPEGCK.[A]	1xCarbamidomethyl [C19]
P77737	Oligopeptide transport ATP-binding protein OppF OS=Escherichia coli (strain K12) OX=83333 GN=oppF PE=3 SV=1	[K].TIQLLEGELPSPINPPSGCVFR.[T]	1xCarbamidomethyl [C19]
P00956	Isoleucine--tRNA ligase OS=Escherichia coli (strain K12) OX=83333 GN=ileS PE=1 SV=5	[R].SCQTALYHIAEALVR.[W]	1xCarbamidomethyl [C2]
P00956	Isoleucine--tRNA ligase OS=Escherichia coli (strain K12) OX=83333 GN=ileS PE=1 SV=5	[R].FCSVEMGSFYLDIIK.[D]	1xCarbamidomethyl [C2]
P00961	Glycine--tRNA ligase beta subunit OS=Escherichia coli (strain K12) OX=83333 GN=glyS PE=1 SV=4	[R].GCGITVDQAER.[L]	1xCarbamidomethyl [C2]
P04425	Glutathione synthetase OS=Escherichia coli (strain K12) OX=83333 GN=gshB PE=1 SV=1	[R].YCMAQNYLPAIK.[D]	1xCarbamidomethyl [C2]
P06968	Deoxyuridine 5'-triphosphate nucleotidohydrolase OS=Escherichia coli (strain K12) OX=83333 GN=dut PE=1 SV=1	[R].ACLNDAVELAPGDTTLVPTGLAIHIADPSLAAMMLPR.[S]	1xCarbamidomethyl [C2]
P07004	Gamma-glutamyl phosphate reductase OS=Escherichia coli (strain K12) OX=83333 GN=proA PE=1 SV=2	[K].SCGLPAGAVQAIDNPDR.[A]	1xCarbamidomethyl [C2]
P07821	Iron(3+)-hydroxamate import ATP-binding protein FhuC OS=Escherichia coli (strain K12) OX=83333 GN=fhuC PE=1 SV=3	[R].YCDYLVALR.[G]	1xCarbamidomethyl [C2]
P08373	UDP-N-acetylenolpyruvoylglucosamine reductase OS=Escherichia coli (strain K12) OX=83333 GN=murB PE=1 SV=1	[R].VCAYVDSVELATGK.[Q]	1xCarbamidomethyl [C2]
P08957	Type I restriction enzyme EcoKI M protein OS=Escherichia coli (strain K12) OX=83333 GN=hsdM PE=1 SV=1	[K].NCTDDVWVYDLR.[T]	1xCarbamidomethyl [C2]
P0A6T1	Glucose-6-phosphate isomerase OS=Escherichia coli (strain K12) OX=83333 GN=pgi PE=1 SV=1	[K].ECDLAGAIK.[S]	1xCarbamidomethyl [C2]
P0A715	2-dehydro-3-deoxyphosphooctonate aldolase OS=Escherichia coli (strain K12) OX=83333 GN=kdsA PE=1 SV=1	[R].ICEHYVTVTQK.[L]	1xCarbamidomethyl [C2]
P0A7B1	Polyphosphate kinase OS=Escherichia coli (strain K12) OX=83333 GN=ppk PE=1 SV=2	[R].YCLDDIFK.[G]	1xCarbamidomethyl [C2]
P0A7G6	Protein RecA OS=Escherichia coli (strain K12) OX=83333 GN=recA PE=1 SV=2	[K].TCAFIDAEHALDPIYAR.[K]	1xCarbamidomethyl [C2]
P0A7M2	50S ribosomal protein L28 OS=Escherichia coli (strain K12) OX=83333 GN=rpmB PE=1 SV=2	[R].VCQVTGK.[R]	1xCarbamidomethyl [C2]
P0A862	Thiol peroxidase OS=Escherichia coli (strain K12) OX=83333 GN=tpx PE=1 SV=2	[R].FCGAEGLNNVITLSTFR.[N]	1xCarbamidomethyl [C2]
P0A870; P0A867	Transaldolase B OS=Escherichia coli (strain K12) OX=83333 GN=talB PE=1 SV=2;Transaldolase A OS=Escherichia coli (strain K12) OX=83333 GN=talA PE=3 SV=1	[R].ACAEAGVFLISPFVGR.[I]	1xCarbamidomethyl [C2]
P0A8S1	HTH-type transcriptional regulator ArgP OS=Escherichia coli (strain K12) OX=83333 GN=argP PE=1 SV=1	[K].LCITQSAVSQR.[I]	1xCarbamidomethyl [C2]
P0A8V2	DNA-directed RNA polymerase subunit beta OS=Escherichia coli (strain K12) OX=83333 GN=rpoB PE=1 SV=1	[R].VCPIETPEGPNIGLINSLSVYAQTNEYGFLETPYRK.[V]	1xCarbamidomethyl [C2]
P0A955	KHG/KDPG aldolase OS=Escherichia coli (strain K12) OX=83333 GN=eda PE=1 SV=1	[R].FCPTGGISPANYR.[D]	1xCarbamidomethyl [C2]
P0A959	Glutamate-pyruvate aminotransferase AlaA OS=Escherichia coli (strain K12) OX=83333 GN=alaA PE=1 SV=1	[R].LCANVPAQHAIQTALGGYQSISEFITPGGR.[L]	1xCarbamidomethyl [C2]
P0AAI9	Malonyl CoA-acyl carrier protein transacylase OS=Escherichia coli (strain K12) OX=83333 GN=fabD PE=1 SV=2	[K].ACEEAAEGQVVSPVNFNSPGQVVIAGHK.[E]	1xCarbamidomethyl [C2]
P0AAS0	Inner membrane protein YlaC OS=Escherichia coli (strain K12) OX=83333 GN=ylaC PE=1 SV=2	[R].VCYNGEWYNTR.[F]	1xCarbamidomethyl [C2]
P0ABB8	Magnesium-transporting ATPase, P-type 1 OS=Escherichia coli (strain K12) OX=83333 GN=mgtA PE=1 SV=1	[K].VCHEVGLDAGEVVIGSDIETLSDDELANLAQR.[T]	1xCarbamidomethyl [C2]
P0ACA7	Glutathione S-transferase GstB OS=Escherichia coli (strain K12) OX=83333 GN=gstB PE=1 SV=1	[K].ECDALFALLDAELAK.[V]	1xCarbamidomethyl [C2]
P0ACF8	DNA-binding protein H-NS OS=Escherichia coli (strain K12) OX=83333 GN=hns PE=1 SV=2	[R].ECTLETLEEMLEK.[L]	1xCarbamidomethyl [C2]
P0AF18	N-acetylglucosamine-6-phosphate deacetylase OS=Escherichia coli (strain K12) OX=83333 GN=nagA PE=1 SV=1	[K].LCLVTDATAPAGANIEQFIFAGK.[T]	1xCarbamidomethyl [C2]
P0AFQ7	Uncharacterized metal-dependent hydrolase YcfH OS=Escherichia coli (strain K12) OX=83333 GN=ycfH PE=1 SV=1	[K].FCLAVATTLPGYLHMR.[D]	1xCarbamidomethyl [C2]
P0AG86	Protein-export protein SecB OS=Escherichia coli (strain K12) OX=83333 GN=secB PE=1 SV=1	[R].ECITSMVSR.[G]	1xCarbamidomethyl [C2]
P20083	DNA topoisomerase 4 subunit B OS=Escherichia coli (strain K12) OX=83333 GN=parE PE=1 SV=3	[R].QCAAFVSGVVK.[D]	1xCarbamidomethyl [C2]
P23721	Phosphoserine aminotransferase OS=Escherichia coli (strain K12) OX=83333 GN=serC PE=1 SV=4	[K].YCTPNVFDAK.[V]	1xCarbamidomethyl [C2]
P23847	Periplasmic dipeptide transport protein OS=Escherichia coli (strain K12) OX=83333 GN=dppA PE=1 SV=1	[K].WCYKPFEDLIQPAR.[A]	1xCarbamidomethyl [C2]
P28248	dCTP deaminase OS=Escherichia coli (strain K12) OX=83333 GN=dcd PE=1 SV=1	[R].LCDRDIEAWLDEGR.[L]	1xCarbamidomethyl [C2]
P36979	Dual-specificity RNA methyltransferase RlmN OS=Escherichia coli (strain K12) OX=83333 GN=rlmN PE=1 SV=1	[K].FCSTAQQGFNR.[N]	1xCarbamidomethyl [C2]
P45578	S-ribosylhomocysteine lyase OS=Escherichia coli (strain K12) OX=83333 GN=luxS PE=1 SV=3	[R].FCVPNK.[E]	1xCarbamidomethyl [C2]
P52697	6-phosphogluconolactonase OS=Escherichia coli (strain K12) OX=83333 GN=pgl PE=1 SV=2	[R].ICLFTVSDDGHLVAQDPAEVTTVEGAGPR.[H]	1xCarbamidomethyl [C2]
P61889	Malate dehydrogenase OS=Escherichia coli (strain K12) OX=83333 GN=mdh PE=1 SV=1	[K].ACIGIITNPVNTTVAIAAEVLKK.[A]	1xCarbamidomethyl [C2]
P61889	Malate dehydrogenase OS=Escherichia coli (strain K12) OX=83333 GN=mdh PE=1 SV=1	[K].ACIGIITNPVNTTVAIAAEVLK.[K]	1xCarbamidomethyl [C2]
P64636	GMP/IMP nucleotidase YrfG OS=Escherichia coli (strain K12) OX=83333 GN=yrfG PE=1 SV=1	[R].YCLGVTNPDSGIAEK.[Q]	1xCarbamidomethyl [C2]
P67087	Ribosomal RNA small subunit methyltransferase I OS=Escherichia coli (strain K12) OX=83333 GN=rsmI PE=1 SV=1	[R].FCYEGFLPAK.[S]	1xCarbamidomethyl [C2]
P69874	Spermidine/putrescine import ATP-binding protein PotA OS=Escherichia coli (strain K12) OX=83333 GN=potA PE=1 SV=1	[R].ECNIYVNFAVEPGQK.[L]	1xCarbamidomethyl [C2]
P77454	Glutaminase 1 OS=Escherichia coli (strain K12) OX=83333 GN=glsA1 PE=1 SV=1	[R].QCSTLLNTIELATLGATLAAGGVNPLTHK.[R]	1xCarbamidomethyl [C2]
P77454	Glutaminase 1 OS=Escherichia coli (strain K12) OX=83333 GN=glsA1 PE=1 SV=1	[K].VCTLALALEDVGPQAVQDK.[I]	1xCarbamidomethyl [C2]
P0A707	Translation initiation factor IF-3 OS=Escherichia coli (strain K12) OX=83333 GN=infC PE=1 SV=1	[K].AEEAGVDLVEISPNAEPPVCR.[I]	1xCarbamidomethyl [C20]
P0A7E9	Uridylate kinase OS=Escherichia coli (strain K12) OX=83333 GN=pyrH PE=1 SV=2	[R].VVILSAGTGNPFFTTDSAACLR.[G]	1xCarbamidomethyl [C20]
P0A9B2	Glyceraldehyde-3-phosphate dehydrogenase A OS=Escherichia coli (strain K12) OX=83333 GN=gapA PE=1 SV=2	[K].GVLGYTEDDVVSTDFNGEVCTSVFDAK.[A]	1xCarbamidomethyl [C20]
P0ACY3	Uncharacterized protein YeaG OS=Escherichia coli (strain K12) OX=83333 GN=yeaG PE=3 SV=1	[R].KLEHYAQNDPDAYGYSGALCR.[A]	1xCarbamidomethyl [C20]
P0AGE9	Succinate--CoA ligase [ADP-forming] subunit alpha OS=Escherichia coli (strain K12) OX=83333 GN=sucD PE=1 SV=2	[R].EAVAATGATASVIYVPAPFCK.[D]	1xCarbamidomethyl [C20]
P60240	RNA polymerase-associated protein RapA OS=Escherichia coli (strain K12) OX=83333 GN=rapA PE=1 SV=2	[R].YAEAQHDAYNPFDTEQLVICSLDFAR.[R]	1xCarbamidomethyl [C20]
P00954	Tryptophan--tRNA ligase OS=Escherichia coli (strain K12) OX=83333 GN=trpS PE=1 SV=3	[K].STIFVQSHVPEHAQLGWALNCYTYFGELSR.[M]	1xCarbamidomethyl [C21]
P06983	Porphobilinogen deaminase OS=Escherichia coli (strain K12) OX=83333 GN=hemC PE=1 SV=2	[R].AALPPEISLPAVGQGAVGIECR.[L]	1xCarbamidomethyl [C21]
P0A8M0	Asparagine--tRNA ligase OS=Escherichia coli (strain K12) OX=83333 GN=asnS PE=1 SV=2	[R].FIEADFAQVDYTDAVTILENCGR.[K]	1xCarbamidomethyl [C21]
P0ABF6	Cytidine deaminase OS=Escherichia coli (strain K12) OX=83333 GN=cdd PE=1 SV=1	[K].SATGLDEDALAFALLPLAAACAR.[T]	1xCarbamidomethyl [C21]
P0ACP1	Catabolite repressor/activator OS=Escherichia coli (strain K12) OX=83333 GN=cra PE=1 SV=1	[K].LPSDLAIATFGDNELLDFLQCPVLAVAQR.[H]	1xCarbamidomethyl [C21]
P0AFG8	Pyruvate dehydrogenase E1 component OS=Escherichia coli (strain K12) OX=83333 GN=aceE PE=1 SV=2	[K].DLELGGHMASFQSSATIYDVCFNHFFR.[A]	1xCarbamidomethyl [C21]
P12758	Uridine phosphorylase OS=Escherichia coli (strain K12) OX=83333 GN=udp PE=1 SV=3	[R].LDGASLHFAPLEFPAVADFECTTALVEAAK.[S]	1xCarbamidomethyl [C21]
P22259	Phosphoenolpyruvate carboxykinase (ATP) OS=Escherichia coli (strain K12) OX=83333 GN=pckA PE=1 SV=2	[R].LIGDDEHGWDDDGVFNFEGGCYAK.[T]	1xCarbamidomethyl [C21]
P63224	Phosphoheptose isomerase OS=Escherichia coli (strain K12) OX=83333 GN=gmhA PE=1 SV=1	[R].YRENRPGYPAIAISDVSHISCVGNDFGFNDIFSR.[Y]	1xCarbamidomethyl [C21]
P00909	Tryptophan biosynthesis protein TrpCF OS=Escherichia coli (strain K12) OX=83333 GN=trpC PE=1 SV=4	[K].YFQGSFNFLPIVSQIAPQPILCK.[D]	1xCarbamidomethyl [C22]
P0A6R0	3-oxoacyl-[acyl-carrier-protein] synthase 3 OS=Escherichia coli (strain K12) OX=83333 GN=fabH PE=1 SV=1	[K].DQIGLIVVATTSATHAFPSAACQIQSMLGIK.[G]	1xCarbamidomethyl [C22]
P0A9P6	ATP-dependent RNA helicase DeaD OS=Escherichia coli (strain K12) OX=83333 GN=deaD PE=1 SV=2	[K].APILEALNDLGYEKPSPIQAECIPHLLNGR.[D]	1xCarbamidomethyl [C22]
P0ABU2	Ribosome-binding ATPase YchF OS=Escherichia coli (strain K12) OX=83333 GN=ychF PE=1 SV=2	[K].VNPADDIEVINTELALADLDTCER.[A]	1xCarbamidomethyl [C22]
P0ADB1	Osmotically-inducible putative lipoprotein OsmE OS=Escherichia coli (strain K12) OX=83333 GN=osmE PE=2 SV=1	[K].AETYFVALDDTGHVINSGYQTCAEYDTDPQAAK.[-]	1xCarbamidomethyl [C22]
P0AGD3	Superoxide dismutase [Fe] OS=Escherichia coli (strain K12) OX=83333 GN=sodB PE=1 SV=2	[R].SSEGGVFNNAAQVWNHTFYWNCLAPNAGGEPTGK.[V]	1xCarbamidomethyl [C22]
P22256	4-aminobutyrate aminotransferase GabT OS=Escherichia coli (strain K12) OX=83333 GN=gabT PE=1 SV=1	[R].AEVMDAVAPGGLGGTYAGNPIACVAALEVLK.[V]	1xCarbamidomethyl [C23]
P33599	NADH-quinone oxidoreductase subunit C/D OS=Escherichia coli (strain K12) OX=83333 GN=nuoC PE=1 SV=3	[K].ARPYSGYENFDFEIPVGGGVSDCYTR.[V]	1xCarbamidomethyl [C23]
P0AES9	Acid stress chaperone HdeA OS=Escherichia coli (strain K12) OX=83333 GN=hdeA PE=1 SV=1	[K].DKPEDAVLDVQGIATVTPAIVQACTQDK.[Q]	1xCarbamidomethyl [C24]
P0AFJ7	Low-affinity inorganic phosphate transporter 1 OS=Escherichia coli (strain K12) OX=83333 GN=pitA PE=1 SV=1	[K].QATGADQLVPAPEAGATQPAEFHCHPSNTINALNR.[L]	1xCarbamidomethyl [C24]
P28304	Quinone oxidoreductase 1 OS=Escherichia coli (strain K12) OX=83333 GN=qorA PE=1 SV=1	[K].TYEIKPDEQFLFHAAAGGVGLIACQWAK.[A]	1xCarbamidomethyl [C24]
P37760	dTDP-4-dehydrorhamnose reductase OS=Escherichia coli (strain K12) OX=83333 GN=rfbD PE=3 SV=2	[K].EREELAVINDQFGAPTGAELLADCTAHAIR.[V]	1xCarbamidomethyl [C24]
P76217	N-succinylglutamate 5-semialdehyde dehydrogenase OS=Escherichia coli (strain K12) OX=83333 GN=astD PE=1 SV=1	[K].RNPVSGEVLWQGNDADAAQVEQACR.[A]	1xCarbamidomethyl [C24]
P76594	Protein lysine acetyltransferase Pka OS=Escherichia coli (strain K12) OX=83333 GN=pka PE=1 SV=1	[K].AVLGVLAWPDIASLPFTPDLAVLCTNASR.[N]	1xCarbamidomethyl [C24]
P07004	Gamma-glutamyl phosphate reductase OS=Escherichia coli (strain K12) OX=83333 GN=proA PE=1 SV=2	[R].RVPLGVIGVIYEARPNVTVDVASLCLK.[T]	1xCarbamidomethyl [C25]
P0AGJ9	Tyrosine--tRNA ligase OS=Escherichia coli (strain K12) OX=83333 GN=tyrS PE=1 SV=2	[R].LNREDQGISFTEFSYNLLQGYDFACLNK.[Q]	1xCarbamidomethyl [C25]
P77434	Glutamate-pyruvate aminotransferase AlaC OS=Escherichia coli (strain K12) OX=83333 GN=alaC PE=1 SV=1	[K].SYHDYGTFTPLQVAAIAALEGDQQCVR.[D]	1xCarbamidomethyl [C25]
P07395	Phenylalanine--tRNA ligase beta subunit OS=Escherichia coli (strain K12) OX=83333 GN=pheT PE=1 SV=2	[K].ALAMGGIFGGEHSGVNDETQNVLLECAFFSPLSITGR.[A]	1xCarbamidomethyl [C26]
P0AAF6	Arginine transport ATP-binding protein ArtP OS=Escherichia coli (strain K12) OX=83333 GN=artP PE=1 SV=1	[R].NVGMVFQQYNLWPHLTVQQNLIEAPCR.[V]	1xCarbamidomethyl [C26]
P0AG55	50S ribosomal protein L6 OS=Escherichia coli (strain K12) OX=83333 GN=rplF PE=1 SV=2	[K].GNVINLSLGFSHPVDHQLPAGITAECPTQTEIVLK.[G]	1xCarbamidomethyl [C26]
P0A759	Glucosamine-6-phosphate deaminase OS=Escherichia coli (strain K12) OX=83333 GN=nagB PE=1 SV=1	[R].NFFDHVDIPAENINLLNGNAPDIDAECR.[Q]	1xCarbamidomethyl [C27]
P0A7Z4	DNA-directed RNA polymerase subunit alpha OS=Escherichia coli (strain K12) OX=83333 GN=rpoA PE=1 SV=1	[K].SGIGPVTAADITHDGDVEIVKPQHVICHLTDENASISMR.[I]	1xCarbamidomethyl [C27]
P0A9D8	2,3,4,5-tetrahydropyridine-2,6-dicarboxylate N-succinyltransferase OS=Escherichia coli (strain K12) OX=83333 GN=dapD PE=1 SV=1	[K].NVHLSGGVGIGGVLEPLQANPTIIEDNCFIGAR.[S]	1xCarbamidomethyl [C28]
P0AEI1	tRNA-2-methylthio-N(6)-dimethylallyladenosine synthase OS=Escherichia coli (strain K12) OX=83333 GN=miaB PE=1 SV=1	[K].MADLLDATHGYQLTDVAEEADVLLLNTCSIR.[E]	1xCarbamidomethyl [C28]
P0AGL5	Ribosome association toxin RatA OS=Escherichia coli (strain K12) OX=83333 GN=ratA PE=1 SV=1	[R].TALVPYSAEQMYQLVNDVQSYPQFLPGCTGSR.[I]	1xCarbamidomethyl [C28]
P32695	tRNA-dihydrouridine(20/20a) synthase OS=Escherichia coli (strain K12) OX=83333 GN=dusA PE=1 SV=4	[K].GDYLAYSEEEHPVALQLGGSDPAALAQCAK.[L]	1xCarbamidomethyl [C28]
P0A6S7	Glycerol-3-phosphate dehydrogenase [NAD(P)+] OS=Escherichia coli (strain K12) OX=83333 GN=gpsA PE=3 SV=1	[K].ELAAGLPTAISLASTDQTFADDLQQLLHCGK.[S]	1xCarbamidomethyl [C29]
P00393	NADH dehydrogenase OS=Escherichia coli (strain K12) OX=83333 GN=ndh PE=1 SV=2	[K].ENCIFLDNPHQAR.[R]	1xCarbamidomethyl [C3]
P00562	Bifunctional aspartokinase/homoserine dehydrogenase 2 OS=Escherichia coli (strain K12) OX=83333 GN=metL PE=1 SV=3	[K].DACLLPLLR.[L]	1xCarbamidomethyl [C3]
P00956	Isoleucine--tRNA ligase OS=Escherichia coli (strain K12) OX=83333 GN=ileS PE=1 SV=5	[R].RSCQTALYHIAEALVR.[W]	1xCarbamidomethyl [C3]
P00962	Glutamine--tRNA ligase OS=Escherichia coli (strain K12) OX=83333 GN=glnS PE=1 SV=3	[K].SICLNFGIAQDYK.[G]	1xCarbamidomethyl [C3]
P07004	Gamma-glutamyl phosphate reductase OS=Escherichia coli (strain K12) OX=83333 GN=proA PE=1 SV=2	[R].QVCNLADPVGQVIDGGVLDSGLR.[L]	1xCarbamidomethyl [C3]
P07395	Phenylalanine--tRNA ligase beta subunit OS=Escherichia coli (strain K12) OX=83333 GN=pheT PE=1 SV=2	[R].LGCEVTEGKDEWQAVAPSWR.[F]	1xCarbamidomethyl [C3]
P07395	Phenylalanine--tRNA ligase beta subunit OS=Escherichia coli (strain K12) OX=83333 GN=pheT PE=1 SV=2	[R].ADCLGIIGVAR.[D]	1xCarbamidomethyl [C3]
P07813	Leucine--tRNA ligase OS=Escherichia coli (strain K12) OX=83333 GN=leuS PE=1 SV=2	[K].YYCLSMLPYPSGR.[L]	1xCarbamidomethyl [C3]
P0A7A7	Glycerol-3-phosphate acyltransferase OS=Escherichia coli (strain K12) OX=83333 GN=plsB PE=1 SV=2	[R].AQCLAHDLPDPLEPLEIDGTLLPR.[Y]	1xCarbamidomethyl [C3]
P0A7Q6	50S ribosomal protein L36 OS=Escherichia coli (strain K12) OX=83333 GN=rpmJ PE=1 SV=1	[R].VICSAEPK.[H]	1xCarbamidomethyl [C3]
P0A7Z0	Ribose-5-phosphate isomerase A OS=Escherichia coli (strain K12) OX=83333 GN=rpiA PE=1 SV=1	[K].FICIADASK.[Q]	1xCarbamidomethyl [C3]
P0A817	S-adenosylmethionine synthase OS=Escherichia coli (strain K12) OX=83333 GN=metK PE=1 SV=2	[R].VACETYVK.[T]	1xCarbamidomethyl [C3]
P0A853	Tryptophanase OS=Escherichia coli (strain K12) OX=83333 GN=tnaA PE=1 SV=1	[R].TLCVVQEGFPTYGGLEGGAMER.[L]	1xCarbamidomethyl [C3]
P0A884	Thymidylate synthase OS=Escherichia coli (strain K12) OX=83333 GN=thyA PE=1 SV=1	[K].LSCQLYQR.[S]	1xCarbamidomethyl [C3]
P0ABF1	Poly(A) polymerase I OS=Escherichia coli (strain K12) OX=83333 GN=pcnB PE=1 SV=2	[K].LLCEYHLFQPLFPTITR.[Y]	1xCarbamidomethyl [C3]
P0ABZ4	3-deoxy-D-manno-octulosonate 8-phosphate phosphatase KdsC OS=Escherichia coli (strain K12) OX=83333 GN=kdsC PE=3 SV=1	[R].EVCDLLLLAQGK.[L]	1xCarbamidomethyl [C3]
P0ACD4	Iron-sulfur cluster assembly scaffold protein IscU OS=Escherichia coli (strain K12) OX=83333 GN=iscU PE=1 SV=1	[K].IHCSILAEDAIK.[A]	1xCarbamidomethyl [C3]
P0ADB1	Osmotically-inducible putative lipoprotein OsmE OS=Escherichia coli (strain K12) OX=83333 GN=osmE PE=2 SV=1	[R].GTCQTYILGQR.[D]	1xCarbamidomethyl [C3]
P0AF18	N-acetylglucosamine-6-phosphate deacetylase OS=Escherichia coli (strain K12) OX=83333 GN=nagA PE=1 SV=1	[K].SVCPVAELPPEIEQR.[S]	1xCarbamidomethyl [C3]
P0AFF6	Transcription termination/antitermination protein NusA OS=Escherichia coli (strain K12) OX=83333 GN=nusA PE=1 SV=1	[R].GVCTLEDLAEQGIDDLADIEGLTDEK.[A]	1xCarbamidomethyl [C3]
P0AGE9	Succinate--CoA ligase [ADP-forming] subunit alpha OS=Escherichia coli (strain K12) OX=83333 GN=sucD PE=1 SV=2	[K].VICQGFTGSQGTFHSEQAIAYGTK.[M]	1xCarbamidomethyl [C3]
P0C0L2	Peroxiredoxin OsmC OS=Escherichia coli (strain K12) OX=83333 GN=osmC PE=1 SV=2	[K].AGCPVSQVLK.[A]	1xCarbamidomethyl [C3]
P0CE48	Elongation factor Tu 2 OS=Escherichia coli (strain K12) OX=83333 GN=tufB PE=1 SV=1	[K].STCTGVEMFR.[K]	1xCarbamidomethyl [C3]
P0CE48	Elongation factor Tu 2 OS=Escherichia coli (strain K12) OX=83333 GN=tufB PE=1 SV=1	[K].STCTGVEMFRK.[L]	1xCarbamidomethyl [C3]
P0CG19	Truncated inactive ribonuclease PH OS=Escherichia coli (strain K12) OX=83333 GN=rph PE=1 SV=1	[K].VLCTASIEEGVPR.[F]	1xCarbamidomethyl [C3]
P23847	Periplasmic dipeptide transport protein OS=Escherichia coli (strain K12) OX=83333 GN=dppA PE=1 SV=1	[K].NECQVMPYPNPADIAR.[M]	1xCarbamidomethyl [C3]
P23882	Methionyl-tRNA formyltransferase OS=Escherichia coli (strain K12) OX=83333 GN=fmt PE=1 SV=4	[K].LSCPITAEDTSGTLYDK.[L]	1xCarbamidomethyl [C3]
P23893	Glutamate-1-semialdehyde 2,1-aminomutase OS=Escherichia coli (strain K12) OX=83333 GN=hemL PE=1 SV=2	[R].ALCDEFGALLIIDEVMTGFR.[V]	1xCarbamidomethyl [C3]
P24182	Biotin carboxylase OS=Escherichia coli (strain K12) OX=83333 GN=accC PE=1 SV=2	[K].LICYGENR.[D]	1xCarbamidomethyl [C3]
P27829	UDP-N-acetyl-D-mannosamine dehydrogenase OS=Escherichia coli (strain K12) OX=83333 GN=wecC PE=1 SV=4	[K].IACFGLAFKPNIDDLR.[E]	1xCarbamidomethyl [C3]
P37648	Protein YhjJ OS=Escherichia coli (strain K12) OX=83333 GN=yhjJ PE=1 SV=1	[R].AQCAINIESPNDK.[L]	1xCarbamidomethyl [C3]
P37744	Glucose-1-phosphate thymidylyltransferase 1 OS=Escherichia coli (strain K12) OX=83333 GN=rfbA PE=1 SV=2	[K].VSCPEEIAFR.[K]	1xCarbamidomethyl [C3]
P42599	Uncharacterized oxidoreductase YgjR OS=Escherichia coli (strain K12) OX=83333 GN=ygjR PE=3 SV=3	[K].TACLPNFHLLR.[Q]	1xCarbamidomethyl [C3]
P42641	GTPase ObgE/CgtA OS=Escherichia coli (strain K12) OX=83333 GN=obgE PE=1 SV=1	[K].DLCWDVMTFIIENPVVQAEEAK.[Q]	1xCarbamidomethyl [C3]
P45395	Arabinose 5-phosphate isomerase KdsD OS=Escherichia coli (strain K12) OX=83333 GN=kdsD PE=1 SV=1	[K].EACPLGLAPTSSTTATLVMGDALAVALLK.[A]	1xCarbamidomethyl [C3]
P60560	GMP reductase OS=Escherichia coli (strain K12) OX=83333 GN=guaC PE=1 SV=1	[R].SACTYVGASR.[L]	1xCarbamidomethyl [C3]
P61887	Glucose-1-phosphate thymidylyltransferase 2 OS=Escherichia coli (strain K12) OX=83333 GN=rffH PE=1 SV=1	[K].IACLEEIAWR.[N]	1xCarbamidomethyl [C3]
P63177	23S rRNA (guanosine-2'-O-)-methyltransferase RlmB OS=Escherichia coli (strain K12) OX=83333 GN=rlmB PE=1 SV=1	[K].VACGAAESVPLIR.[V]	1xCarbamidomethyl [C3]
P63340	Inner membrane transport protein YqeG OS=Escherichia coli (strain K12) OX=83333 GN=yqeG PE=1 SV=1	[K].ALCQFILSSK.[T]	1xCarbamidomethyl [C3]
P69924	Ribonucleoside-diphosphate reductase 1 subunit beta OS=Escherichia coli (strain K12) OX=83333 GN=nrdB PE=1 SV=2	[K].QECYDLFVQAAQQEK.[D]	1xCarbamidomethyl [C3]
P77395	Chaperedoxin OS=Escherichia coli (strain K12) OX=83333 GN=cnoX PE=1 SV=2	[K].LDCDAEQMIAAQFGLR.[A]	1xCarbamidomethyl [C3]
Q46920	NADPH-dependent 7-cyano-7-deazaguanine reductase OS=Escherichia coli (strain K12) OX=83333 GN=queF PE=1 SV=1	[K].SNCLITHQPDWGSLQIQYR.[G]	1xCarbamidomethyl [C3]
P0CE48	Elongation factor Tu 2 OS=Escherichia coli (strain K12) OX=83333 GN=tufB PE=1 SV=1	[K].STCTGVEMFR.[K]	1xCarbamidomethyl [C3]; 1xOxidation [M8]
P0ACR9	Transcriptional repressor MprA OS=Escherichia coli (strain K12) OX=83333 GN=mprA PE=2 SV=1	[K].AQGINETLFMALITLESQENHSIQPSELSCALGSSR.[T]	1xCarbamidomethyl [C30]
P15877	Quinoprotein glucose dehydrogenase OS=Escherichia coli (strain K12) OX=83333 GN=gcd PE=1 SV=3	[K].GTGTESGIQPQYGVPYGVTLNPFLSPFGLPCK.[Q]	1xCarbamidomethyl [C31]
P30859	Putative ABC transporter arginine-binding protein 2 OS=Escherichia coli (strain K12) OX=83333 GN=artI PE=1 SV=3	[R].FATEASYPPFESIDANNQIVGFDVDLAQALCK.[E]	1xCarbamidomethyl [C31]
P04825	Aminopeptidase N OS=Escherichia coli (strain K12) OX=83333 GN=pepN PE=1 SV=2	[K].GGHPVNSVLNVTQAEQTFVFDNVYFQPVPALLCEFSAPVK.[L]	1xCarbamidomethyl [C33]
P08390	USG-1 protein OS=Escherichia coli (strain K12) OX=83333 GN=usg PE=1 SV=1	[R].DAFVQGEDIVLSEENEFPTQVGDASGTPHLSVGCVR.[N]	1xCarbamidomethyl [C34]
P00490	Maltodextrin phosphorylase OS=Escherichia coli (strain K12) OX=83333 GN=malP PE=1 SV=7	[R].LAACFLDSMATVGQSATGYGLNYQYGLFR.[Q]	1xCarbamidomethyl [C4]
P00509	Aspartate aminotransferase OS=Escherichia coli (strain K12) OX=83333 GN=aspC PE=1 SV=1	[R].VGACTLVAADSETVDR.[A]	1xCarbamidomethyl [C4]
P04079	GMP synthase [glutamine-hydrolyzing] OS=Escherichia coli (strain K12) OX=83333 GN=guaA PE=1 SV=1	[K].NLTCVFVDNGLLR.[L]	1xCarbamidomethyl [C4]
P04335	Esterase FrsA OS=Escherichia coli (strain K12) OX=83333 GN=frsA PE=3 SV=2	[K].AVACLGPVVHTLLSDFK.[C]	1xCarbamidomethyl [C4]
P07648	RecBCD enzyme subunit RecC OS=Escherichia coli (strain K12) OX=83333 GN=recC PE=1 SV=1	[R].VFICGISALPPVYLQALQALGK.[H]	1xCarbamidomethyl [C4]
P07649	tRNA pseudouridine synthase A OS=Escherichia coli (strain K12) OX=83333 GN=truA PE=1 SV=1	[R].AAQCLLGENDFTSFR.[A]	1xCarbamidomethyl [C4]
P09373	Formate acetyltransferase 1 OS=Escherichia coli (strain K12) OX=83333 GN=pflB PE=1 SV=2	[R].TMACGIAGLSVAADSLSAIK.[Y]	1xCarbamidomethyl [C4]
P0A6P5	GTPase Der OS=Escherichia coli (strain K12) OX=83333 GN=der PE=1 SV=1	[R].EFICIDTGGIDGTEDGVETR.[M]	1xCarbamidomethyl [C4]
P0A6V8	Glucokinase OS=Escherichia coli (strain K12) OX=83333 GN=glk PE=1 SV=1	[R].LALCDIASGEISQAK.[T]	1xCarbamidomethyl [C4]
P0A853	Tryptophanase OS=Escherichia coli (strain K12) OX=83333 GN=tnaA PE=1 SV=1	[K].QLPCPAELLR.[L]	1xCarbamidomethyl [C4]
P0A8M3	Threonine--tRNA ligase OS=Escherichia coli (strain K12) OX=83333 GN=thrS PE=1 SV=1	[R].AWQCGTVQLDFSLPSR.[L]	1xCarbamidomethyl [C4]
P0A8P3	Probable Fe(2+)-trafficking protein OS=Escherichia coli (strain K12) OX=83333 GN=yggX PE=1 SV=2	[R].TIFCTFLQR.[E]	1xCarbamidomethyl [C4]
P0A955	KHG/KDPG aldolase OS=Escherichia coli (strain K12) OX=83333 GN=eda PE=1 SV=1	[K].SVLCIGGSWLVPADALEAGDYDR.[I]	1xCarbamidomethyl [C4]
P0A988	Beta sliding clamp OS=Escherichia coli (strain K12) OX=83333 GN=dnaN PE=1 SV=1	[R].LAVCSMPIGQSLPSHSVIVPR.[K]	1xCarbamidomethyl [C4]
P0A9X4	Cell shape-determining protein MreB OS=Escherichia coli (strain K12) OX=83333 GN=mreB PE=1 SV=1	[R].VLVCVPVGATQVER.[R]	1xCarbamidomethyl [C4]
P0AAI3	ATP-dependent zinc metalloprotease FtsH OS=Escherichia coli (strain K12) OX=83333 GN=ftsH PE=1 SV=1	[K].AAPCIIFIDEIDAVGR.[Q]	1xCarbamidomethyl [C4]
P0AAI5	3-oxoacyl-[acyl-carrier-protein] synthase 2 OS=Escherichia coli (strain K12) OX=83333 GN=fabF PE=1 SV=2	[K].DFNCEDIISR.[K]	1xCarbamidomethyl [C4]
P0ABA6	ATP synthase gamma chain OS=Escherichia coli (strain K12) OX=83333 GN=atpG PE=1 SV=1	[K].GVQCDLAMIGSK.[G]	1xCarbamidomethyl [C4]
P0ABP8	Purine nucleoside phosphorylase DeoD-type OS=Escherichia coli (strain K12) OX=83333 GN=deoD PE=1 SV=2	[R].VGSCGAVLPHVK.[L]	1xCarbamidomethyl [C4]
P0AC86	Glycogen phosphorylase OS=Escherichia coli (strain K12) OX=83333 GN=glgP PE=3 SV=1	[R].LAACFLDSLATLGLPGR.[G]	1xCarbamidomethyl [C4]
P0ACD4	Iron-sulfur cluster assembly scaffold protein IscU OS=Escherichia coli (strain K12) OX=83333 GN=iscU PE=1 SV=1	[K].TYGCGSAIASSSLVTEWVK.[G]	1xCarbamidomethyl [C4]
P0ADT2	UPF0441 protein YgiB OS=Escherichia coli (strain K12) OX=83333 GN=ygiB PE=3 SV=2	[K].SAECTTAYNNALK.[E]	1xCarbamidomethyl [C4]
P0AED7	Succinyl-diaminopimelate desuccinylase OS=Escherichia coli (strain K12) OX=83333 GN=dapE PE=1 SV=1	[K].INECVNAADLQLLAR.[M]	1xCarbamidomethyl [C4]
P0AED7	Succinyl-diaminopimelate desuccinylase OS=Escherichia coli (strain K12) OX=83333 GN=dapE PE=1 SV=1	[R].LDYCLVGEPSSIEVVGDVVK.[N]	1xCarbamidomethyl [C4]
P0AEI1	tRNA-2-methylthio-N(6)-dimethylallyladenosine synthase OS=Escherichia coli (strain K12) OX=83333 GN=miaB PE=1 SV=1	[K].TWGCQMNEYDSSK.[M]	1xCarbamidomethyl [C4]
P0AES4	DNA gyrase subunit A OS=Escherichia coli (strain K12) OX=83333 GN=gyrA PE=1 SV=1	[R].AMGCNTTGVR.[G]	1xCarbamidomethyl [C4]
P0AES6	DNA gyrase subunit B OS=Escherichia coli (strain K12) OX=83333 GN=gyrB PE=1 SV=2	[K].LADCQERDPALSELYLVEGDSAGGSAK.[Q]	1xCarbamidomethyl [C4]
P0AFM4	Phosphate starvation-inducible protein PsiF OS=Escherichia coli (strain K12) OX=83333 GN=psiF PE=1 SV=1	[R].MTSCNQQATAQALK.[G]	1xCarbamidomethyl [C4]
P0AFP6	GTP cyclohydrolase 1 type 2 homolog OS=Escherichia coli (strain K12) OX=83333 GN=ybgI PE=1 SV=1	[R].VAWCTGGGQSFIDSAAR.[F]	1xCarbamidomethyl [C4]
P15042	DNA ligase OS=Escherichia coli (strain K12) OX=83333 GN=ligA PE=1 SV=2	[R].VTLCESAEEVLAFYHK.[V]	1xCarbamidomethyl [C4]
P15639	Bifunctional purine biosynthesis protein PurH OS=Escherichia coli (strain K12) OX=83333 GN=purH PE=1 SV=1	[R].VLTCGQWGER.[V]	1xCarbamidomethyl [C4]
P17952	UDP-N-acetylmuramate--L-alanine ligase OS=Escherichia coli (strain K12) OX=83333 GN=murC PE=1 SV=2	[R].AVMCVDDPVIR.[E]	1xCarbamidomethyl [C4]
P21889	Aspartate--tRNA ligase OS=Escherichia coli (strain K12) OX=83333 GN=aspS PE=1 SV=1	[R].TEYCGQLR.[L]	1xCarbamidomethyl [C4]
P23830	CDP-diacylglycerol--serine O-phosphatidyltransferase OS=Escherichia coli (strain K12) OX=83333 GN=pssA PE=1 SV=2	[K].LTICTPYFNLPAILVR.[N]	1xCarbamidomethyl [C4]
P23843	Periplasmic oligopeptide-binding protein OS=Escherichia coli (strain K12) OX=83333 GN=oppA PE=1 SV=2	[R].AGWCADYNEPTSFLNTMLSNSSMNTAHYK.[S]	1xCarbamidomethyl [C4]
P27830	dTDP-glucose 4,6-dehydratase 2 OS=Escherichia coli (strain K12) OX=83333 GN=rffG PE=1 SV=3	[R].ALYCVATTGK.[V]	1xCarbamidomethyl [C4]
P30750	Methionine import ATP-binding protein MetN OS=Escherichia coli (strain K12) OX=83333 GN=metN PE=1 SV=4	[K].VLLCDEATSALDPATTR.[S]	1xCarbamidomethyl [C4]
P31120	Phosphoglucosamine mutase OS=Escherichia coli (strain K12) OX=83333 GN=glmM PE=1 SV=3	[K].EISCVDSAELGK.[A]	1xCarbamidomethyl [C4]
P37903	Universal stress protein F OS=Escherichia coli (strain K12) OX=83333 GN=uspF PE=1 SV=2	[R].HAECSVLVVR.[-]	1xCarbamidomethyl [C4]
P39173	Putative glucose-6-phosphate 1-epimerase OS=Escherichia coli (strain K12) OX=83333 GN=yeaD PE=1 SV=2	[K].TFVCVETAYASETQK.[V]	1xCarbamidomethyl [C4]
P39406	Ribosomal RNA small subunit methyltransferase C OS=Escherichia coli (strain K12) OX=83333 GN=rsmC PE=1 SV=3	[R].LTLCDVSAPAVEASR.[A]	1xCarbamidomethyl [C4]
P40874	N-methyl-L-tryptophan oxidase OS=Escherichia coli (strain K12) OX=83333 GN=solA PE=1 SV=1	[K].AIVCAGTWVK.[D]	1xCarbamidomethyl [C4]
P45464	Penicillin-binding protein activator LpoA OS=Escherichia coli (strain K12) OX=83333 GN=lpoA PE=1 SV=1	[R].VNICYFALSPEDEAR.[D]	1xCarbamidomethyl [C4]
P68767	Cytosol aminopeptidase OS=Escherichia coli (strain K12) OX=83333 GN=pepA PE=1 SV=1	[R].LVLCDVLTYVER.[F]	1xCarbamidomethyl [C4]
P69411	Outer membrane lipoprotein RcsF OS=Escherichia coli (strain K12) OX=83333 GN=rcsF PE=1 SV=1	[R].QAVCIGSALNITAK.[-]	1xCarbamidomethyl [C4]
P69924	Ribonucleoside-diphosphate reductase 1 subunit beta OS=Escherichia coli (strain K12) OX=83333 GN=nrdB PE=1 SV=2	[K].DILCQYVEYITNIR.[M]	1xCarbamidomethyl [C4]
P75818	Uncharacterized lipoprotein YbjP OS=Escherichia coli (strain K12) OX=83333 GN=ybjP PE=1 SV=1	[R].SGPCVEGGPDNVAQQFYDYR.[I]	1xCarbamidomethyl [C4]
P76113	NADPH-dependent curcumin reductase OS=Escherichia coli (strain K12) OX=83333 GN=curA PE=1 SV=3	[R].IPVCGLVSSYNATELPPGPDRLPLLMATVLK.[K]	1xCarbamidomethyl [C4]
P77522	FeS cluster assembly protein SufB OS=Escherichia coli (strain K12) OX=83333 GN=sufB PE=1 SV=2	[K].YPSCILR.[G]	1xCarbamidomethyl [C4]
P77581	Succinylornithine transaminase OS=Escherichia coli (strain K12) OX=83333 GN=astC PE=1 SV=1	[R].VFFCNSGAEANEAALK.[L]	1xCarbamidomethyl [C4]
P77718	tRNA sulfurtransferase OS=Escherichia coli (strain K12) OX=83333 GN=thiI PE=1 SV=1	[R].VHYCFFNLGGAAHEIGVR.[Q]	1xCarbamidomethyl [C4]
Q46829	6-phospho-beta-glucosidase BglA OS=Escherichia coli (strain K12) OX=83333 GN=bglA PE=1 SV=2	[R].YALCELYER.[Y]	1xCarbamidomethyl [C4]
P0A8V2	DNA-directed RNA polymerase subunit beta OS=Escherichia coli (strain K12) OX=83333 GN=rpoB PE=1 SV=1	[K].VTDGVVTDEIHYLSAIEEGNYVIAQANSNLDEEGHFVEDLVTCR.[S]	1xCarbamidomethyl [C43]
P00452	Ribonucleoside-diphosphate reductase 1 subunit alpha OS=Escherichia coli (strain K12) OX=83333 GN=nrdA PE=1 SV=2	[K].EQGACPWFNETTYAK.[G]	1xCarbamidomethyl [C5]
P07003	Pyruvate dehydrogenase [ubiquinone] OS=Escherichia coli (strain K12) OX=83333 GN=poxB PE=1 SV=1	[R].IAEACGITGIR.[V]	1xCarbamidomethyl [C5]
P07813	Leucine--tRNA ligase OS=Escherichia coli (strain K12) OX=83333 GN=leuS PE=1 SV=2	[R].ELATCTPEYYR.[W]	1xCarbamidomethyl [C5]
P08839	Phosphoenolpyruvate-protein phosphotransferase OS=Escherichia coli (strain K12) OX=83333 GN=ptsI PE=1 SV=1	[K].WTGMCGELAGDER.[A]	1xCarbamidomethyl [C5]
P0A6H1	ATP-dependent Clp protease ATP-binding subunit ClpX OS=Escherichia coli (strain K12) OX=83333 GN=clpX PE=1 SV=2	[K].ILFICGGAFAGLDK.[V]	1xCarbamidomethyl [C5]
P0A6K6	Phosphopentomutase OS=Escherichia coli (strain K12) OX=83333 GN=deoB PE=1 SV=1	[K].LYELCEIAREELTNGGYNIGR.[V]	1xCarbamidomethyl [C5]
P0A6K6	Phosphopentomutase OS=Escherichia coli (strain K12) OX=83333 GN=deoB PE=1 SV=1	[K].LYELCEIAR.[E]	1xCarbamidomethyl [C5]
P0A6M2	Disulfide bond formation protein B OS=Escherichia coli (strain K12) OX=83333 GN=dsbB PE=1 SV=1	[R].FLNQCSQGR.[G]	1xCarbamidomethyl [C5]
P0A786	Aspartate carbamoyltransferase catalytic subunit OS=Escherichia coli (strain K12) OX=83333 GN=pyrB PE=1 SV=2	[K].VIASCFFEASTR.[T]	1xCarbamidomethyl [C5]
P0A799	Phosphoglycerate kinase OS=Escherichia coli (strain K12) OX=83333 GN=pgk PE=1 SV=2	[R].LLTTCNIPVPSDVR.[V]	1xCarbamidomethyl [C5]
P0A799	Phosphoglycerate kinase OS=Escherichia coli (strain K12) OX=83333 GN=pgk PE=1 SV=2	[K].YAALCDVFVMDAFGTAHR.[A]	1xCarbamidomethyl [C5]
P0A7E5	CTP synthase OS=Escherichia coli (strain K12) OX=83333 GN=pyrG PE=1 SV=2	[K].IALFCNVPEK.[A]	1xCarbamidomethyl [C5]
P0A7S3	30S ribosomal protein S12 OS=Escherichia coli (strain K12) OX=83333 GN=rpsL PE=1 SV=2	[R].GALDCSGVK.[D]	1xCarbamidomethyl [C5]
P0A7X6	Ribosome maturation factor RimM OS=Escherichia coli (strain K12) OX=83333 GN=rimM PE=1 SV=1	[K].DLMGCQVVTTEGYDLGK.[V]	1xCarbamidomethyl [C5]
P0A825	Serine hydroxymethyltransferase OS=Escherichia coli (strain K12) OX=83333 GN=glyA PE=1 SV=1	[R].YYGGCEYVDIVEQLAIDR.[A]	1xCarbamidomethyl [C5]
P0A870; P0A867	Transaldolase B OS=Escherichia coli (strain K12) OX=83333 GN=talB PE=1 SV=2;Transaldolase A OS=Escherichia coli (strain K12) OX=83333 GN=talA PE=3 SV=1	[K].EGINCNLTLLFSFAQAR.[A]	1xCarbamidomethyl [C5]
P0A887	Ubiquinone/menaquinone biosynthesis C-methyltransferase UbiE OS=Escherichia coli (strain K12) OX=83333 GN=ubiE PE=1 SV=1	[R].FTIDCSGVR.[R]	1xCarbamidomethyl [C5]
P0A8E1	UPF0227 protein YcfP OS=Escherichia coli (strain K12) OX=83333 GN=ycfP PE=1 SV=1	[R].IGFLCDIR.[Q]	1xCarbamidomethyl [C5]
P0A8L1	Serine--tRNA ligase OS=Escherichia coli (strain K12) OX=83333 GN=serS PE=1 SV=1	[R].EISSCSNVWDFQAR.[R]	1xCarbamidomethyl [C5]
P0A8M0	Asparagine--tRNA ligase OS=Escherichia coli (strain K12) OX=83333 GN=asnS PE=1 SV=2	[R].LTTGCSVIVTGK.[V]	1xCarbamidomethyl [C5]
P0A8T7	DNA-directed RNA polymerase subunit beta' OS=Escherichia coli (strain K12) OX=83333 GN=rpoC PE=1 SV=1	[K].MLNTCYR.[I]	1xCarbamidomethyl [C5]
P0A993	Fructose-1,6-bisphosphatase class 1 OS=Escherichia coli (strain K12) OX=83333 GN=fbp PE=1 SV=1	[R].LLYECNPMAFLAEQAGGK.[A]	1xCarbamidomethyl [C5]
P0A9D8	2,3,4,5-tetrahydropyridine-2,6-dicarboxylate N-succinyltransferase OS=Escherichia coli (strain K12) OX=83333 GN=dapD PE=1 SV=1	[K].YSLYCAVIVK.[K]	1xCarbamidomethyl [C5]
P0A9M0	Lon protease OS=Escherichia coli (strain K12) OX=83333 GN=lon PE=1 SV=1	[K].GPILCLVGPPGVGK.[T]	1xCarbamidomethyl [C5]
P0A9M8	Phosphate acetyltransferase OS=Escherichia coli (strain K12) OX=83333 GN=pta PE=1 SV=2	[R].GIATCVLLGNPAEINR.[V]	1xCarbamidomethyl [C5]
P0A9M8	Phosphate acetyltransferase OS=Escherichia coli (strain K12) OX=83333 GN=pta PE=1 SV=2	[K].SVTFCAR.[S]	1xCarbamidomethyl [C5]
P0ABP8	Purine nucleoside phosphorylase DeoD-type OS=Escherichia coli (strain K12) OX=83333 GN=deoD PE=1 SV=2	[K].ALTICTVSDHIR.[T]	1xCarbamidomethyl [C5]
P0ADG4	Inositol-1-monophosphatase OS=Escherichia coli (strain K12) OX=83333 GN=suhB PE=1 SV=1	[K].LFNECADFR.[R]	1xCarbamidomethyl [C5]
P0ADQ7	Uncharacterized protein YgaM OS=Escherichia coli (strain K12) OX=83333 GN=ygaM PE=1 SV=2	[R].DAVGCADSFVR.[E]	1xCarbamidomethyl [C5]
P0AEK4	Enoyl-[acyl-carrier-protein] reductase [NADH] FabI OS=Escherichia coli (strain K12) OX=83333 GN=fabI PE=1 SV=2	[K].MLAHCEAVTPIR.[R]	1xCarbamidomethyl [C5]
P0AFG8	Pyruvate dehydrogenase E1 component OS=Escherichia coli (strain K12) OX=83333 GN=aceE PE=1 SV=2	[R].IGDLCWAAGDQQAR.[G]	1xCarbamidomethyl [C5]
P0AFK0	Metalloprotease PmbA OS=Escherichia coli (strain K12) OX=83333 GN=pmbA PE=1 SV=1	[R].SNIQCGSVLLPEMK.[I]	1xCarbamidomethyl [C5]
P0AFP6	GTP cyclohydrolase 1 type 2 homolog OS=Escherichia coli (strain K12) OX=83333 GN=ybgI PE=1 SV=1	[R].KPLWCGDTGPEVVQR.[V]	1xCarbamidomethyl [C5]
P0AGD7	Signal recognition particle protein OS=Escherichia coli (strain K12) OX=83333 GN=ffh PE=1 SV=1	[R].IAAGCGMQVQDVNR.[L]	1xCarbamidomethyl [C5]
P0AGK4	RNA-binding protein YhbY OS=Escherichia coli (strain K12) OX=83333 GN=yhbY PE=1 SV=1	[R].ETGACNVQVIGK.[T]	1xCarbamidomethyl [C5]
P16926	Cell shape-determining protein MreC OS=Escherichia coli (strain K12) OX=83333 GN=mreC PE=1 SV=1	[R].VLLICDATHALPIQVLR.[N]	1xCarbamidomethyl [C5]
P22523	Chromosome partition protein MukB OS=Escherichia coli (strain K12) OX=83333 GN=mukB PE=1 SV=2	[K].ALTFCEAEMDNLTR.[K]	1xCarbamidomethyl [C5]
P23847	Periplasmic dipeptide transport protein OS=Escherichia coli (strain K12) OX=83333 GN=dppA PE=1 SV=1	[K].TLVYCSEGSPEGFNPQLFTSGTTYDASSVPLYNR.[L]	1xCarbamidomethyl [C5]
P23893	Glutamate-1-semialdehyde 2,1-aminomutase OS=Escherichia coli (strain K12) OX=83333 GN=hemL PE=1 SV=2	[K].YTLTCTYNDLASVR.[A]	1xCarbamidomethyl [C5]
P24182	Biotin carboxylase OS=Escherichia coli (strain K12) OX=83333 GN=accC PE=1 SV=2	[K].AGVPCVPGSDGPLGDDMDK.[N]	1xCarbamidomethyl [C5]
P27848	Pyridoxal phosphate phosphatase YigL OS=Escherichia coli (strain K12) OX=83333 GN=yigL PE=1 SV=4	[K].VFFTCDSHEQLLPLEQAINAR.[W]	1xCarbamidomethyl [C5]
P31057	3-methyl-2-oxobutanoate hydroxymethyltransferase OS=Escherichia coli (strain K12) OX=83333 GN=panB PE=1 SV=1	[R].AVPVCGHLGLTPQSVNIFGGYK.[V]	1xCarbamidomethyl [C5]
P31120	Phosphoglucosamine mutase OS=Escherichia coli (strain K12) OX=83333 GN=glmM PE=1 SV=3	[K].IVVDCANGATYHIAPNVLR.[E]	1xCarbamidomethyl [C5]
P32176	Formate dehydrogenase-O major subunit OS=Escherichia coli (strain K12) OX=83333 GN=fdoG PE=1 SV=5	[R].LPSTCFAEENGSIVNSGR.[W]	1xCarbamidomethyl [C5]
P33599	NADH-quinone oxidoreductase subunit C/D OS=Escherichia coli (strain K12) OX=83333 GN=nuoC PE=1 SV=3	[R].ILEQCLNNMPEGPFK.[A]	1xCarbamidomethyl [C5]
P36683	Aconitate hydratase B OS=Escherichia coli (strain K12) OX=83333 GN=acnB PE=1 SV=3	[K].EPILCAPNDPDDARPLSAVQGEK.[I]	1xCarbamidomethyl [C5]
P37051	Formyltetrahydrofolate deformylase OS=Escherichia coli (strain K12) OX=83333 GN=purU PE=1 SV=1	[R].ITNICYK.[H]	1xCarbamidomethyl [C5]
P37440	Oxidoreductase UcpA OS=Escherichia coli (strain K12) OX=83333 GN=ucpA PE=1 SV=3	[R].VNAICPGYVR.[T]	1xCarbamidomethyl [C5]
P37647	2-dehydro-3-deoxygluconokinase OS=Escherichia coli (strain K12) OX=83333 GN=kdgK PE=1 SV=1	[R].GADSCLVSIAGEGLVDVPAVK.[L]	1xCarbamidomethyl [C5]
P42596	Ribosomal RNA large subunit methyltransferase G OS=Escherichia coli (strain K12) OX=83333 GN=rlmG PE=1 SV=2	[K].IFGNCTTIATNNK.[F]	1xCarbamidomethyl [C5]
P60785	Elongation factor 4 OS=Escherichia coli (strain K12) OX=83333 GN=lepA PE=1 SV=1	[R].IIQICGGLSDR.[E]	1xCarbamidomethyl [C5]
P61517	Carbonic anhydrase 2 OS=Escherichia coli (strain K12) OX=83333 GN=can PE=1 SV=1	[R].LDTLCELNVMEQVYNLGHSTIMQSAWK.[R]	1xCarbamidomethyl [C5]
P63284	Chaperone protein ClpB OS=Escherichia coli (strain K12) OX=83333 GN=clpB PE=1 SV=1	[R].GELHCVGATTLDEYR.[Q]	1xCarbamidomethyl [C5]
P69908	Glutamate decarboxylase alpha OS=Escherichia coli (strain K12) OX=83333 GN=gadA PE=1 SV=1	[R].MIEACDENTIGVVPTFGVTYTGNYEFPQPLHDALDK.[F]	1xCarbamidomethyl [C5]
P76143	3-hydroxy-5-phosphonooxypentane-2,4-dione thiolase OS=Escherichia coli (strain K12) OX=83333 GN=lsrF PE=1 SV=1	[R].IVAGCPVPIVIAGGK.[K]	1xCarbamidomethyl [C5]
P77541	2-methylisocitrate lyase OS=Escherichia coli (strain K12) OX=83333 GN=prpB PE=1 SV=3	[R].ITDVCSLPLLVDADIGFGSSAFNVAR.[T]	1xCarbamidomethyl [C5]
Q46829	6-phospho-beta-glucosidase BglA OS=Escherichia coli (strain K12) OX=83333 GN=bglA PE=1 SV=2	[K].GPSICDVLTGGAHGVPR.[E]	1xCarbamidomethyl [C5]
P00550	PTS system mannitol-specific EIICBA component OS=Escherichia coli (strain K12) OX=83333 GN=mtlA PE=1 SV=1	[K].TGVVFCQYPEGVR.[F]	1xCarbamidomethyl [C6]
P00934	Threonine synthase OS=Escherichia coli (strain K12) OX=83333 GN=thrC PE=1 SV=1	[R].LLAQICYYFEAVAQLPQETR.[N]	1xCarbamidomethyl [C6]
P07118	Valine--tRNA ligase OS=Escherichia coli (strain K12) OX=83333 GN=valS PE=1 SV=2	[R].DIQDWCISR.[Q]	1xCarbamidomethyl [C6]
P07395	Phenylalanine--tRNA ligase beta subunit OS=Escherichia coli (strain K12) OX=83333 GN=pheT PE=1 SV=2	[R].LLIDICGGEAGPVIDITNEATLPK.[R]	1xCarbamidomethyl [C6]
P08839	Phosphoenolpyruvate-protein phosphotransferase OS=Escherichia coli (strain K12) OX=83333 GN=ptsI PE=1 SV=1	[K].AVAEACGSQAVIVR.[T]	1xCarbamidomethyl [C6]
P09053	Valine--pyruvate aminotransferase OS=Escherichia coli (strain K12) OX=83333 GN=avtA PE=1 SV=3	[K].ATDALCNYDGPQGK.[T]	1xCarbamidomethyl [C6]
P0A6A3	Acetate kinase OS=Escherichia coli (strain K12) OX=83333 GN=ackA PE=1 SV=1	[R].AMDVYCHR.[L]	1xCarbamidomethyl [C6]
P0A6B7	Cysteine desulfurase IscS OS=Escherichia coli (strain K12) OX=83333 GN=iscS PE=1 SV=1	[K].AVLDTCR.[Q]	1xCarbamidomethyl [C6]
P0A6F5	60 kDa chaperonin OS=Escherichia coli (strain K12) OX=83333 GN=groL PE=1 SV=2	[R].QIVLNCGEEPSVVANTVK.[G]	1xCarbamidomethyl [C6]
P0A6F5	60 kDa chaperonin OS=Escherichia coli (strain K12) OX=83333 GN=groL PE=1 SV=2	[K].ALSVPCSDSK.[A]	1xCarbamidomethyl [C6]
P0A6W5	Transcription elongation factor GreA OS=Escherichia coli (strain K12) OX=83333 GN=greA PE=1 SV=1	[R].EQQGFCEGR.[I]	1xCarbamidomethyl [C6]
P0A705	Translation initiation factor IF-2 OS=Escherichia coli (strain K12) OX=83333 GN=infB PE=1 SV=1	[K].GDIVLCGFEYGR.[V]	1xCarbamidomethyl [C6]
P0A749	UDP-N-acetylglucosamine 1-carboxyvinyltransferase OS=Escherichia coli (strain K12) OX=83333 GN=murA PE=1 SV=1	[R].DVNVFCAPYDLVK.[T]	1xCarbamidomethyl [C6]
P0A799	Phosphoglycerate kinase OS=Escherichia coli (strain K12) OX=83333 GN=pgk PE=1 SV=2	[K].FADVACAGPLLAAELDALGK.[A]	1xCarbamidomethyl [C6]
P0A799	Phosphoglycerate kinase OS=Escherichia coli (strain K12) OX=83333 GN=pgk PE=1 SV=2	[K].KYAALCDVFVMDAFGTAHR.[A]	1xCarbamidomethyl [C6]
P0A799	Phosphoglycerate kinase OS=Escherichia coli (strain K12) OX=83333 GN=pgk PE=1 SV=2	[K].RLLTTCNIPVPSDVR.[V]	1xCarbamidomethyl [C6]
P0A7E5	CTP synthase OS=Escherichia coli (strain K12) OX=83333 GN=pyrG PE=1 SV=2	[R].LGAQQCQLVDDSLVR.[Q]	1xCarbamidomethyl [C6]
P0A7S9	30S ribosomal protein S13 OS=Escherichia coli (strain K12) OX=83333 GN=rpsM PE=1 SV=2	[R].LMDLGCYR.[G]	1xCarbamidomethyl [C6]
P0A7V0	30S ribosomal protein S2 OS=Escherichia coli (strain K12) OX=83333 GN=rpsB PE=1 SV=2	[K].DAALSCDQFFVNHR.[W]	1xCarbamidomethyl [C6]
P0A7Z4	DNA-directed RNA polymerase subunit alpha OS=Escherichia coli (strain K12) OX=83333 GN=rpoA PE=1 SV=1	[R].LLVDACYSPVER.[I]	1xCarbamidomethyl [C6]
P0A825	Serine hydroxymethyltransferase OS=Escherichia coli (strain K12) OX=83333 GN=glyA PE=1 SV=1	[K].RYYGGCEYVDIVEQLAIDR.[A]	1xCarbamidomethyl [C6]
P0A847	Queuine tRNA-ribosyltransferase OS=Escherichia coli (strain K12) OX=83333 GN=tgt PE=1 SV=1	[R].ILEHVCPQIPADKPR.[Y]	1xCarbamidomethyl [C6]
P0A910	Outer membrane protein A OS=Escherichia coli (strain K12) OX=83333 GN=ompA PE=1 SV=1	[R].AALIDCLAPDR.[R]	1xCarbamidomethyl [C6]
P0A910	Outer membrane protein A OS=Escherichia coli (strain K12) OX=83333 GN=ompA PE=1 SV=1	[R].AALIDCLAPDRR.[V]	1xCarbamidomethyl [C6]
P0A9G6	Isocitrate lyase OS=Escherichia coli (strain K12) OX=83333 GN=aceA PE=1 SV=1	[K].LLAYNCSPSFNWQK.[N]	1xCarbamidomethyl [C6]
P0A9M5	Xanthine phosphoribosyltransferase OS=Escherichia coli (strain K12) OX=83333 GN=gpt PE=1 SV=1	[R].HVDTVCISSYDHDNQR.[E]	1xCarbamidomethyl [C6]
P0A9P0	Dihydrolipoyl dehydrogenase OS=Escherichia coli (strain K12) OX=83333 GN=lpdA PE=1 SV=2	[R].AIASDCADGMTK.[L]	1xCarbamidomethyl [C6]
P0A9S3	Galactitol 1-phosphate 5-dehydrogenase OS=Escherichia coli (strain K12) OX=83333 GN=gatD PE=1 SV=1	[K].GFYSQCAK.[Y]	1xCarbamidomethyl [C6]
P0AB91	Phospho-2-dehydro-3-deoxyheptonate aldolase, Phe-sensitive OS=Escherichia coli (strain K12) OX=83333 GN=aroG PE=1 SV=1	[K].SITDACIGWEDTDALLR.[Q]	1xCarbamidomethyl [C6]
P0ABB4	ATP synthase subunit beta OS=Escherichia coli (strain K12) OX=83333 GN=atpD PE=1 SV=2	[K].VIDLMCPFAK.[G]	1xCarbamidomethyl [C6]
P0ABQ0	Coenzyme A biosynthesis bifunctional protein CoaBC OS=Escherichia coli (strain K12) OX=83333 GN=coaBC PE=1 SV=2	[K].NLDLICANDVSQPTQGFNSDNNALHLFWQDGDK.[V]	1xCarbamidomethyl [C6]
P0AC33	Fumarate hydratase class I, aerobic OS=Escherichia coli (strain K12) OX=83333 GN=fumA PE=1 SV=2	[K].GVLPTCQDTGTAIIVGK.[K]	1xCarbamidomethyl [C6]
P0AD61	Pyruvate kinase I OS=Escherichia coli (strain K12) OX=83333 GN=pykF PE=1 SV=1	[R].ITEAVCR.[G]	1xCarbamidomethyl [C6]
P0ADY3	50S ribosomal protein L14 OS=Escherichia coli (strain K12) OX=83333 GN=rplN PE=1 SV=1	[R].FDGNACVLLNNNSEQPIGTR.[I]	1xCarbamidomethyl [C6]
P0AEI4	Ribosomal protein S12 methylthiotransferase RimO OS=Escherichia coli (strain K12) OX=83333 GN=rimO PE=1 SV=1	[K].VIVTGCLGAK.[E]	1xCarbamidomethyl [C6]
P11880	UDP-N-acetylmuramoyl-tripeptide--D-alanyl-D-alanine ligase OS=Escherichia coli (strain K12) OX=83333 GN=murF PE=1 SV=2	[R].KLTPGCLFVALK.[G]	1xCarbamidomethyl [C6]
P17993	Ubiquinone biosynthesis O-methyltransferase OS=Escherichia coli (strain K12) OX=83333 GN=ubiG PE=1 SV=1	[K].VLDVGCGGGILAESMAR.[E]	1xCarbamidomethyl [C6]
P21170	Biosynthetic arginine decarboxylase OS=Escherichia coli (strain K12) OX=83333 GN=speA PE=1 SV=2	[R].LPALFCFPQILQHR.[L]	1xCarbamidomethyl [C6]
P23538	Phosphoenolpyruvate synthase OS=Escherichia coli (strain K12) OX=83333 GN=ppsA PE=1 SV=5	[R].AFDFACLPNEGVGLAR.[L]	1xCarbamidomethyl [C6]
P23869	Peptidyl-prolyl cis-trans isomerase B OS=Escherichia coli (strain K12) OX=83333 GN=ppiB PE=1 SV=2	[K].NFLDYCR.[E]	1xCarbamidomethyl [C6]
P30014	Ribonuclease T OS=Escherichia coli (strain K12) OX=83333 GN=rnt PE=1 SV=1	[R].TAVLFCEIVNR.[W]	1xCarbamidomethyl [C6]
P30850	Exoribonuclease 2 OS=Escherichia coli (strain K12) OX=83333 GN=rnb PE=1 SV=3	[R].LLAQICQR.[R]	1xCarbamidomethyl [C6]
P30859	Putative ABC transporter arginine-binding protein 2 OS=Escherichia coli (strain K12) OX=83333 GN=artI PE=1 SV=3	[K].EIDATCTFSNQAFDSLIPSLK.[F]	1xCarbamidomethyl [C6]
P31658	Protein/nucleic acid deglycase 1 OS=Escherichia coli (strain K12) OX=83333 GN=hchA PE=1 SV=3	[R].FVISLCHGPAAFLALR.[H]	1xCarbamidomethyl [C6]
P31677	Trehalose-6-phosphate synthase OS=Escherichia coli (strain K12) OX=83333 GN=otsA PE=1 SV=3	[R].LAFLDCLSNLTR.[V]	1xCarbamidomethyl [C6]
P32176	Formate dehydrogenase-O major subunit OS=Escherichia coli (strain K12) OX=83333 GN=fdoG PE=1 SV=5	[K].VNGYICQGFNPVASFPNK.[N]	1xCarbamidomethyl [C6]
P33195	Glycine dehydrogenase (decarboxylating) OS=Escherichia coli (strain K12) OX=83333 GN=gcvP PE=1 SV=3	[K].ANSNICTSQVLLANIASLYAVYHGPVGLK.[R]	1xCarbamidomethyl [C6]
P36929	Ribosomal RNA small subunit methyltransferase B OS=Escherichia coli (strain K12) OX=83333 GN=rsmB PE=1 SV=2	[R].YPSQWCGEQQFDR.[I]	1xCarbamidomethyl [C6]
P36938	Phosphoglucomutase OS=Escherichia coli (strain K12) OX=83333 GN=pgm PE=1 SV=1	[K].DGIIMCLLAAEITAVTGK.[N]	1xCarbamidomethyl [C6]
P37666	Glyoxylate/hydroxypyruvate reductase B OS=Escherichia coli (strain K12) OX=83333 GN=ghrB PE=1 SV=3	[R].YGMAACAVDNLIDALQGK.[V]	1xCarbamidomethyl [C6]
P37765	Ribosomal large subunit pseudouridine synthase B OS=Escherichia coli (strain K12) OX=83333 GN=rluB PE=1 SV=2	[R].LDVNTCGLLLFTTDGELANR.[L]	1xCarbamidomethyl [C6]
P39173	Putative glucose-6-phosphate 1-epimerase OS=Escherichia coli (strain K12) OX=83333 GN=yeaD PE=1 SV=2	[R].GGVPVCWPWFGPAAQQGLPAHGFAR.[N]	1xCarbamidomethyl [C6]
P39406	Ribosomal RNA small subunit methyltransferase C OS=Escherichia coli (strain K12) OX=83333 GN=rsmC PE=1 SV=3	[K].VLDVGCGAGVLSVAFAR.[H]	1xCarbamidomethyl [C6]
P55135	23S rRNA (uracil(1939)-C(5))-methyltransferase RlmD OS=Escherichia coli (strain K12) OX=83333 GN=rlmD PE=1 SV=3	[R].IVYVSCNPATLAR.[D]	1xCarbamidomethyl [C6]
P60651	Agmatinase OS=Escherichia coli (strain K12) OX=83333 GN=speB PE=1 SV=1	[R].LNVVDCGDLVYAFGDAR.[E]	1xCarbamidomethyl [C6]
P61517	Carbonic anhydrase 2 OS=Escherichia coli (strain K12) OX=83333 GN=can PE=1 SV=1	[R].RLDTLCELNVMEQVYNLGHSTIMQSAWK.[R]	1xCarbamidomethyl [C6]
P61517	Carbonic anhydrase 2 OS=Escherichia coli (strain K12) OX=83333 GN=can PE=1 SV=1	[R].FLWIGCSDSR.[V]	1xCarbamidomethyl [C6]
P62617	2-C-methyl-D-erythritol 2,4-cyclodiphosphate synthase OS=Escherichia coli (strain K12) OX=83333 GN=ispF PE=1 SV=1	[R].GEGIACEAVALLIK.[A]	1xCarbamidomethyl [C6]
P67910	ADP-L-glycero-D-manno-heptose-6-epimerase OS=Escherichia coli (strain K12) OX=83333 GN=hldD PE=1 SV=1	[K].ELLHYCLER.[E]	1xCarbamidomethyl [C6]
P69908	Glutamate decarboxylase alpha OS=Escherichia coli (strain K12) OX=83333 GN=gadA PE=1 SV=1	[K].RMIEACDENTIGVVPTFGVTYTGNYEFPQPLHDALDK.[F]	1xCarbamidomethyl [C6]
P75864	Ribosomal RNA large subunit methyltransferase K/L OS=Escherichia coli (strain K12) OX=83333 GN=rlmL PE=1 SV=1	[R].LIQADCLAWLR.[E]	1xCarbamidomethyl [C6]
P76145	Trans-aconitate 2-methyltransferase OS=Escherichia coli (strain K12) OX=83333 GN=tam PE=1 SV=3	[R].SALPDCQFVEADIR.[N]	1xCarbamidomethyl [C6]
P77718	tRNA sulfurtransferase OS=Escherichia coli (strain K12) OX=83333 GN=thiI PE=1 SV=1	[K].TWLLWCER.[G]	1xCarbamidomethyl [C6]
P0A7S9	30S ribosomal protein S13 OS=Escherichia coli (strain K12) OX=83333 GN=rpsM PE=1 SV=2	[R].LMDLGCYR.[G]	1xCarbamidomethyl [C6]; 1xOxidation [M2]
P39408	Uncharacterized metal-dependent hydrolase YjjV OS=Escherichia coli (strain K12) OX=83333 GN=yjjV PE=1 SV=2	[R].VFAVLCELR.[R]	1xCarbamidomethyl [C6]; 1xOxidation [V4]; 1xDioxidation [E7]
P07004	Gamma-glutamyl phosphate reductase OS=Escherichia coli (strain K12) OX=83333 GN=proA PE=1 SV=2	[K].TQRPSTCNTVETLLVNK.[N]	1xCarbamidomethyl [C7]
P08312	Phenylalanine--tRNA ligase alpha subunit OS=Escherichia coli (strain K12) OX=83333 GN=pheS PE=1 SV=2	[K].WLEVLGCGMVHPNVLR.[N]	1xCarbamidomethyl [C7]
P0A6A3	Acetate kinase OS=Escherichia coli (strain K12) OX=83333 GN=ackA PE=1 SV=1	[K].LVLVLNCGSSSLK.[F]	1xCarbamidomethyl [C7]
P0A705	Translation initiation factor IF-2 OS=Escherichia coli (strain K12) OX=83333 GN=infB PE=1 SV=1	[K].FGAIAGCMVTEGVVK.[R]	1xCarbamidomethyl [C7]
P0A734	Cell division topological specificity factor OS=Escherichia coli (strain K12) OX=83333 GN=minE PE=1 SV=1	[K].DILEVICK.[Y]	1xCarbamidomethyl [C7]
P0A7D4	Adenylosuccinate synthetase OS=Escherichia coli (strain K12) OX=83333 GN=purA PE=1 SV=2	[R].LLLSEACPLILDYHVALDNAR.[E]	1xCarbamidomethyl [C7]
P0A7S9	30S ribosomal protein S13 OS=Escherichia coli (strain K12) OX=83333 GN=rpsM PE=1 SV=2	[K].RLMDLGCYR.[G]	1xCarbamidomethyl [C7]
P0A825	Serine hydroxymethyltransferase OS=Escherichia coli (strain K12) OX=83333 GN=glyA PE=1 SV=1	[K].ELAGWMCDVLDSINDEAVIER.[I]	1xCarbamidomethyl [C7]
P0A847	Queuine tRNA-ribosyltransferase OS=Escherichia coli (strain K12) OX=83333 GN=tgt PE=1 SV=1	[R].GVVETPCFMPVGTYGTVK.[G]	1xCarbamidomethyl [C7]
P0A8T1	Ribosomal protein L11 methyltransferase OS=Escherichia coli (strain K12) OX=83333 GN=prmA PE=1 SV=1	[K].TVIDFGCGSGILAIAALK.[L]	1xCarbamidomethyl [C7]
P0A9G6	Isocitrate lyase OS=Escherichia coli (strain K12) OX=83333 GN=aceA PE=1 SV=1	[R].GSVNPECTLAQLGAAK.[M]	1xCarbamidomethyl [C7]
P0A9K3	PhoH-like protein OS=Escherichia coli (strain K12) OX=83333 GN=ybeZ PE=1 SV=2	[K].LTGRPICVTAAADILR.[S]	1xCarbamidomethyl [C7]
P0A9N4	Pyruvate formate-lyase 1-activating enzyme OS=Escherichia coli (strain K12) OX=83333 GN=pflA PE=1 SV=2	[R].IHSFESCGTVDGPGIR.[F]	1xCarbamidomethyl [C7]
P0A9S3	Galactitol 1-phosphate 5-dehydrogenase OS=Escherichia coli (strain K12) OX=83333 GN=gatD PE=1 SV=1	[K].IASSGLCGSDLPR.[I]	1xCarbamidomethyl [C7]
P0AAS7	Uncharacterized protein YbcJ OS=Escherichia coli (strain K12) OX=83333 GN=ybcJ PE=1 SV=1	[K].HPHVELCDLLK.[L]	1xCarbamidomethyl [C7]
P0ABB0	ATP synthase subunit alpha OS=Escherichia coli (strain K12) OX=83333 GN=atpA PE=1 SV=1	[R].IHGLADCMQGEMISLPGNR.[Y]	1xCarbamidomethyl [C7]
P0ABD5	Acetyl-coenzyme A carboxylase carboxyl transferase subunit alpha OS=Escherichia coli (strain K12) OX=83333 GN=accA PE=1 SV=2	[R].LGVPVVCTVIGEGGSGGALAIGVGDK.[V]	1xCarbamidomethyl [C7]
P0AC13	Dihydropteroate synthase OS=Escherichia coli (strain K12) OX=83333 GN=folP PE=1 SV=1	[R].LSGSLACAVIAAMQGAHIIR.[V]	1xCarbamidomethyl [C7]
P0AC33	Fumarate hydratase class I, aerobic OS=Escherichia coli (strain K12) OX=83333 GN=fumA PE=1 SV=2	[R].TLGTAACPPYHIAFVIGGTSAETNLK.[T]	1xCarbamidomethyl [C7]
P0ACJ0	Leucine-responsive regulatory protein OS=Escherichia coli (strain K12) OX=83333 GN=lrp PE=1 SV=2	[K].LEEIQECHLVSGDFDYLLK.[T]	1xCarbamidomethyl [C7]
P0AD61	Pyruvate kinase I OS=Escherichia coli (strain K12) OX=83333 GN=pykF PE=1 SV=1	[K].QDLIFGCEQGVDFVAASFIR.[K]	1xCarbamidomethyl [C7]
P0ADG7	Inosine-5'-monophosphate dehydrogenase OS=Escherichia coli (strain K12) OX=83333 GN=guaB PE=1 SV=1	[R].ALAEAGCSAVK.[V]	1xCarbamidomethyl [C7]
P0AEJ2	Isochorismate synthase EntC OS=Escherichia coli (strain K12) OX=83333 GN=entC PE=1 SV=1	[R].SFTTSGCFAR.[F]	1xCarbamidomethyl [C7]
P0AFK0	Metalloprotease PmbA OS=Escherichia coli (strain K12) OX=83333 GN=pmbA PE=1 SV=1	[R].YTSPDPCAGVADK.[E]	1xCarbamidomethyl [C7]
P0AG24	Bifunctional (p)ppGpp synthase/hydrolase SpoT OS=Escherichia coli (strain K12) OX=83333 GN=spoT PE=1 SV=1	[K].HLYSIYCK.[M]	1xCarbamidomethyl [C7]
P0AGJ5	Uncharacterized tRNA/rRNA methyltransferase YfiF OS=Escherichia coli (strain K12) OX=83333 GN=yfiF PE=1 SV=1	[R].VYGENACQALFQSRPEAIVR.[A]	1xCarbamidomethyl [C7]
P0CE48	Elongation factor Tu 2 OS=Escherichia coli (strain K12) OX=83333 GN=tufB PE=1 SV=1	[R].HYAHVDCPGHADYVK.[N]	1xCarbamidomethyl [C7]
P10378	Enterobactin synthase component E OS=Escherichia coli (strain K12) OX=83333 GN=entE PE=1 SV=3	[K].LPDRVECVDSLPLTAVGK.[V]	1xCarbamidomethyl [C7]
P10378	Enterobactin synthase component E OS=Escherichia coli (strain K12) OX=83333 GN=entE PE=1 SV=3	[R].IPAEIGCQLQQVFGMAEGLVNYTR.[L]	1xCarbamidomethyl [C7]
P15042	DNA ligase OS=Escherichia coli (strain K12) OX=83333 GN=ligA PE=1 SV=2	[K].RPLTFFCYGVGVLEGGELPDTHLGR.[L]	1xCarbamidomethyl [C7]
P21170	Biosynthetic arginine decarboxylase OS=Escherichia coli (strain K12) OX=83333 GN=speA PE=1 SV=2	[K].LGVNIQCFDVGGGLGVDYEGTR.[S]	1xCarbamidomethyl [C7]
P21507	ATP-dependent RNA helicase SrmB OS=Escherichia coli (strain K12) OX=83333 GN=srmB PE=1 SV=1	[R].EAGINNCYLEGEMVQGK.[R]	1xCarbamidomethyl [C7]
P22256	4-aminobutyrate aminotransferase GabT OS=Escherichia coli (strain K12) OX=83333 GN=gabT PE=1 SV=1	[K].GLILLSCGPYYNVLR.[I]	1xCarbamidomethyl [C7]
P22333	Adenosine deaminase OS=Escherichia coli (strain K12) OX=83333 GN=add PE=3 SV=2	[R].TFGEAACQQELEAFLAHR.[D]	1xCarbamidomethyl [C7]
P25737	Lysine-specific permease OS=Escherichia coli (strain K12) OX=83333 GN=lysP PE=1 SV=5	[R].MLYTLACDGK.[A]	1xCarbamidomethyl [C7]
P26616	NAD-dependent malic enzyme OS=Escherichia coli (strain K12) OX=83333 GN=maeA PE=1 SV=4	[K].IYPIAQCNNAFIFPGIGLGVIASGASR.[I]	1xCarbamidomethyl [C7]
P27829	UDP-N-acetyl-D-mannosamine dehydrogenase OS=Escherichia coli (strain K12) OX=83333 GN=wecC PE=1 SV=4	[K].IFLEGECVVTNSR.[T]	1xCarbamidomethyl [C7]
P30850	Exoribonuclease 2 OS=Escherichia coli (strain K12) OX=83333 GN=rnb PE=1 SV=3	[R].ELSDDLCSLR.[A]	1xCarbamidomethyl [C7]
P36667	Rhamnosyltransferase WbbL OS=Escherichia coli (strain K12) OX=83333 GN=wbbL PE=1 SV=1	[R].YAFSTLCLFR.[D]	1xCarbamidomethyl [C7]
P36929	Ribosomal RNA small subunit methyltransferase B OS=Escherichia coli (strain K12) OX=83333 GN=rsmB PE=1 SV=2	[R].ILLDAPCSATGVIR.[R]	1xCarbamidomethyl [C7]
P36929	Ribosomal RNA small subunit methyltransferase B OS=Escherichia coli (strain K12) OX=83333 GN=rsmB PE=1 SV=2	[K].ALLQELCFGVLR.[T]	1xCarbamidomethyl [C7]
P36929	Ribosomal RNA small subunit methyltransferase B OS=Escherichia coli (strain K12) OX=83333 GN=rsmB PE=1 SV=2	[R].TADAELCETGTPEQPGK.[Q]	1xCarbamidomethyl [C7]
P37757	Uncharacterized isomerase YddE OS=Escherichia coli (strain K12) OX=83333 GN=yddE PE=1 SV=2	[K].VLGLGNCTIWQTSLAGK.[H]	1xCarbamidomethyl [C7]
P40191	Pyridoxine/pyridoxal/pyridoxamine kinase OS=Escherichia coli (strain K12) OX=83333 GN=pdxK PE=1 SV=2	[K].GTGDLFCAQLISGLLK.[G]	1xCarbamidomethyl [C7]
P62399	50S ribosomal protein L5 OS=Escherichia coli (strain K12) OX=83333 GN=rplE PE=1 SV=2	[R].QGYPIGCK.[V]	1xCarbamidomethyl [C7]
P69805	PTS system mannose-specific EIID component OS=Escherichia coli (strain K12) OX=83333 GN=manZ PE=1 SV=2	[R].MQALGFCFSMVPAIR.[R]	1xCarbamidomethyl [C7]
P69908	Glutamate decarboxylase alpha OS=Escherichia coli (strain K12) OX=83333 GN=gadA PE=1 SV=1	[R].QNLATFCQTWDDENVHK.[L]	1xCarbamidomethyl [C7]
P75782	Ribosomal RNA large subunit methyltransferase F OS=Escherichia coli (strain K12) OX=83333 GN=rlmF PE=1 SV=2	[R].YDLATLCQVNPELR.[Q]	1xCarbamidomethyl [C7]
P00490	Maltodextrin phosphorylase OS=Escherichia coli (strain K12) OX=83333 GN=malP PE=1 SV=7	[K].VVFLPDYCVSAAEK.[L]	1xCarbamidomethyl [C8]
P00959	Methionine--tRNA ligase OS=Escherichia coli (strain K12) OX=83333 GN=metG PE=1 SV=2	[R].DADLQAICSMGINLFR.[V]	1xCarbamidomethyl [C8]
P08200	Isocitrate dehydrogenase [NADP] OS=Escherichia coli (strain K12) OX=83333 GN=icd PE=1 SV=1	[R].QELDLYICLRPVR.[Y]	1xCarbamidomethyl [C8]
P09323	PTS system N-acetylglucosamine-specific EIICBA component OS=Escherichia coli (strain K12) OX=83333 GN=nagE PE=1 SV=1	[R].SMISPVVCSNIDDFSGLIIK.[A]	1xCarbamidomethyl [C8]
P0A6K6	Phosphopentomutase OS=Escherichia coli (strain K12) OX=83333 GN=deoB PE=1 SV=1	[K].IADIYANCGITK.[K]	1xCarbamidomethyl [C8]
P0A6P1	Elongation factor Ts OS=Escherichia coli (strain K12) OX=83333 GN=tsf PE=1 SV=2	[R].TGAGMMDCK.[K]	1xCarbamidomethyl [C8]
P0A6P9	Enolase OS=Escherichia coli (strain K12) OX=83333 GN=eno PE=1 SV=2	[K].DITLAMDCAASEFYK.[D]	1xCarbamidomethyl [C8]
P0A7F6	S-adenosylmethionine decarboxylase proenzyme OS=Escherichia coli (strain K12) OX=83333 GN=speD PE=1 SV=1	[R].ADIEVSTCGVISPLK.[A]	1xCarbamidomethyl [C8]
P0A858	Triosephosphate isomerase OS=Escherichia coli (strain K12) OX=83333 GN=tpiA PE=1 SV=1	[K].ELAGVAGCAVAIAPPEMYIDMAK.[R]	1xCarbamidomethyl [C8]
P0A8M3	Threonine--tRNA ligase OS=Escherichia coli (strain K12) OX=83333 GN=thrS PE=1 SV=1	[K].IEFTLYDCLDR.[A]	1xCarbamidomethyl [C8]
P0A8N3	Lysine--tRNA ligase OS=Escherichia coli (strain K12) OX=83333 GN=lysS PE=1 SV=2	[K].TGELSIHCTELR.[L]	1xCarbamidomethyl [C8]
P0A8T7	DNA-directed RNA polymerase subunit beta' OS=Escherichia coli (strain K12) OX=83333 GN=rpoC PE=1 SV=1	[K].SMDLEQECEQLREELNETNSETK.[R]	1xCarbamidomethyl [C8]
P0A9N4	Pyruvate formate-lyase 1-activating enzyme OS=Escherichia coli (strain K12) OX=83333 GN=pflA PE=1 SV=2	[R].FITFFQGCLMR.[C]	1xCarbamidomethyl [C8]
P0A9Q9	Aspartate-semialdehyde dehydrogenase OS=Escherichia coli (strain K12) OX=83333 GN=asd PE=1 SV=1	[K].ALDIIVTCQGGDYTNEIYPK.[L]	1xCarbamidomethyl [C8]
P0A9S5	Glycerol dehydrogenase OS=Escherichia coli (strain K12) OX=83333 GN=gldA PE=1 SV=1	[R].GIAETAQCGAILGIGGGK.[T]	1xCarbamidomethyl [C8]
P0AB91	Phospho-2-dehydro-3-deoxyheptonate aldolase, Phe-sensitive OS=Escherichia coli (strain K12) OX=83333 GN=aroG PE=1 SV=1	[R].ELASGLSCPVGFK.[N]	1xCarbamidomethyl [C8]
P0ABZ4	3-deoxy-D-manno-octulosonate 8-phosphate phosphatase KdsC OS=Escherichia coli (strain K12) OX=83333 GN=kdsC PE=3 SV=1	[K].AGASLATCYGPVSADVIAK.[A]	1xCarbamidomethyl [C8]
P0AEI4	Ribosomal protein S12 methylthiotransferase RimO OS=Escherichia coli (strain K12) OX=83333 GN=rimO PE=1 SV=1	[K].IGFVSLGCPK.[N]	1xCarbamidomethyl [C8]
P0AES9	Acid stress chaperone HdeA OS=Escherichia coli (strain K12) OX=83333 GN=hdeA PE=1 SV=1	[K].KPVNSWTCEDFLAVDESFQPTAVGFAEALNNK.[D]	1xCarbamidomethyl [C8]
P0AF12	5'-methylthioadenosine/S-adenosylhomocysteine nucleosidase OS=Escherichia coli (strain K12) OX=83333 GN=mtnN PE=1 SV=1	[K].LIAAAEACIAELNLNAVR.[G]	1xCarbamidomethyl [C8]
P0AFF6	Transcription termination/antitermination protein NusA OS=Escherichia coli (strain K12) OX=83333 GN=nusA PE=1 SV=1	[K].RIDPVGACVGMR.[G]	1xCarbamidomethyl [C8]
P0AFG3	2-oxoglutarate dehydrogenase E1 component OS=Escherichia coli (strain K12) OX=83333 GN=sucA PE=1 SV=1	[R].DVFIDLVCYR.[R]	1xCarbamidomethyl [C8]
P0CG19	Truncated inactive ribonuclease PH OS=Escherichia coli (strain K12) OX=83333 GN=rph PE=1 SV=1	[R].TASITGACVALVDALQK.[L]	1xCarbamidomethyl [C8]
P16659	Proline--tRNA ligase OS=Escherichia coli (strain K12) OX=83333 GN=proS PE=1 SV=4	[R].NQILTMGCYGIGVTR.[V]	1xCarbamidomethyl [C8]
P21177	Fatty acid oxidation complex subunit alpha OS=Escherichia coli (strain K12) OX=83333 GN=fadB PE=1 SV=2	[K].TPIVVNDCPGFFVNR.[V]	1xCarbamidomethyl [C8]
P22259	Phosphoenolpyruvate carboxykinase (ATP) OS=Escherichia coli (strain K12) OX=83333 GN=pckA PE=1 SV=2	[R].LFVVDAFCGANPDTR.[L]	1xCarbamidomethyl [C8]
P25745	tRNA-specific 2-thiouridylase MnmA OS=Escherichia coli (strain K12) OX=83333 GN=mnmA PE=1 SV=4	[R].TPNPDILCNK.[E]	1xCarbamidomethyl [C8]
P32132	GTP-binding protein TypA/BipA OS=Escherichia coli (strain K12) OX=83333 GN=typA PE=1 SV=2	[R].SNDLTVNCLTGK.[K]	1xCarbamidomethyl [C8]
P32664	NADH pyrophosphatase OS=Escherichia coli (strain K12) OX=83333 GN=nudC PE=1 SV=2	[R].YYPQIAPCIIVAIR.[R]	1xCarbamidomethyl [C8]
P33570	Transketolase 2 OS=Escherichia coli (strain K12) OX=83333 GN=tktB PE=1 SV=1	[K].DKPSLIICR.[T]	1xCarbamidomethyl [C8]
P35340	Alkyl hydroperoxide reductase subunit F OS=Escherichia coli (strain K12) OX=83333 GN=ahpF PE=1 SV=2	[K].GVFAAGDCTTVPYK.[Q]	1xCarbamidomethyl [C8]
P36683	Aconitate hydratase B OS=Escherichia coli (strain K12) OX=83333 GN=acnB PE=1 SV=3	[K].GIRPGAYCEPK.[M]	1xCarbamidomethyl [C8]
P37330	Malate synthase G OS=Escherichia coli (strain K12) OX=83333 GN=glcB PE=1 SV=3	[R].WVEQGIGCSK.[V]	1xCarbamidomethyl [C8]
P37648	Protein YhjJ OS=Escherichia coli (strain K12) OX=83333 GN=yhjJ PE=1 SV=1	[K].DIGLGFDCR.[V]	1xCarbamidomethyl [C8]
P39173	Putative glucose-6-phosphate 1-epimerase OS=Escherichia coli (strain K12) OX=83333 GN=yeaD PE=1 SV=2	[R].VYLNPQDCSVINDEALNR.[I]	1xCarbamidomethyl [C8]
P45577	RNA chaperone ProQ OS=Escherichia coli (strain K12) OX=83333 GN=proQ PE=1 SV=2	[R].VDLDGNPCGELDEQHVEHAR.[K]	1xCarbamidomethyl [C8]
P60757	ATP phosphoribosyltransferase OS=Escherichia coli (strain K12) OX=83333 GN=hisG PE=1 SV=1	[R].AGLADAICDLVSTGATLEANGLR.[E]	1xCarbamidomethyl [C8]
P69908	Glutamate decarboxylase alpha OS=Escherichia coli (strain K12) OX=83333 GN=gadA PE=1 SV=1	[K].FGLAPLGCGWVIWR.[D]	1xCarbamidomethyl [C8]
P0A6P9	Enolase OS=Escherichia coli (strain K12) OX=83333 GN=eno PE=1 SV=2	[K].DITLAMDCAASEFYK.[D]	1xCarbamidomethyl [C8]; 1xOxidation [M6]
P00452	Ribonucleoside-diphosphate reductase 1 subunit alpha OS=Escherichia coli (strain K12) OX=83333 GN=nrdA PE=1 SV=2	[R].GGEAFHTGCIPFYK.[H]	1xCarbamidomethyl [C9]
P03018	DNA helicase II OS=Escherichia coli (strain K12) OX=83333 GN=uvrD PE=1 SV=1	[K].VYQAYQEACDR.[A]	1xCarbamidomethyl [C9]
P06612	DNA topoisomerase 1 OS=Escherichia coli (strain K12) OX=83333 GN=topA PE=1 SV=2	[K].GYDGPIVECEK.[C]	1xCarbamidomethyl [C9]
P0A6H5	ATP-dependent protease ATPase subunit HslU OS=Escherichia coli (strain K12) OX=83333 GN=hslU PE=1 SV=1	[R].DLLPLVEGCTVSTK.[H]	1xCarbamidomethyl [C9]
P0A6M8	Elongation factor G OS=Escherichia coli (strain K12) OX=83333 GN=fusA PE=1 SV=2	[K].DVTTGDTLCDPDAPIILER.[M]	1xCarbamidomethyl [C9]
P0A6T3	Galactokinase OS=Escherichia coli (strain K12) OX=83333 GN=galK PE=1 SV=2	[R].MTGGGFGGCIVALIPEELVPAVQQAVAEQYEAK.[T]	1xCarbamidomethyl [C9]
P0A7E5	CTP synthase OS=Escherichia coli (strain K12) OX=83333 GN=pyrG PE=1 SV=2	[K].SQGLDDYICK.[R]	1xCarbamidomethyl [C9]
P0A7E5	CTP synthase OS=Escherichia coli (strain K12) OX=83333 GN=pyrG PE=1 SV=2	[K].SQGLDDYICKR.[F]	1xCarbamidomethyl [C9]
P0A7F6	S-adenosylmethionine decarboxylase proenzyme OS=Escherichia coli (strain K12) OX=83333 GN=speD PE=1 SV=1	[R].LTEILSETCSIIGANILNIAR.[Q]	1xCarbamidomethyl [C9]
P0A7J3	50S ribosomal protein L10 OS=Escherichia coli (strain K12) OX=83333 GN=rplJ PE=1 SV=2	[R].AVEGTPFECLK.[D]	1xCarbamidomethyl [C9]
P0A7L8	50S ribosomal protein L27 OS=Escherichia coli (strain K12) OX=83333 GN=rpmA PE=1 SV=2	[K].FHAGANVGCGR.[D]	1xCarbamidomethyl [C9]
P0A7Q1	50S ribosomal protein L35 OS=Escherichia coli (strain K12) OX=83333 GN=rpmI PE=1 SV=2	[K].GDLGLVIACLPYA.[-]	1xCarbamidomethyl [C9]
P0A7S3	30S ribosomal protein S12 OS=Escherichia coli (strain K12) OX=83333 GN=rpsL PE=1 SV=2	[K].SNVPALEACPQK.[R]	1xCarbamidomethyl [C9]
P0A7S3	30S ribosomal protein S12 OS=Escherichia coli (strain K12) OX=83333 GN=rpsL PE=1 SV=2	[K].SNVPALEACPQKR.[G]	1xCarbamidomethyl [C9]
P0A7X6	Ribosome maturation factor RimM OS=Escherichia coli (strain K12) OX=83333 GN=rimM PE=1 SV=1	[R].DAANLLTNCEIVVDSSQLPQLEEGDYYWK.[D]	1xCarbamidomethyl [C9]
P0A7Z4	DNA-directed RNA polymerase subunit alpha OS=Escherichia coli (strain K12) OX=83333 GN=rpoA PE=1 SV=1	[R].ILLSSMPGCAVTEVEIDGVLHEYSTK.[E]	1xCarbamidomethyl [C9]
P0A894	RNase adapter protein RapZ OS=Escherichia coli (strain K12) OX=83333 GN=rapZ PE=1 SV=1	[R].SYLTVAIGCTGGK.[H]	1xCarbamidomethyl [C9]
P0A8M3	Threonine--tRNA ligase OS=Escherichia coli (strain K12) OX=83333 GN=thrS PE=1 SV=1	[R].VNGELVDACDLIENDAQLSIITAK.[D]	1xCarbamidomethyl [C9]
P0A8T7	DNA-directed RNA polymerase subunit beta' OS=Escherichia coli (strain K12) OX=83333 GN=rpoC PE=1 SV=1	[R].NTLLHEQWCDLLEENSVDAVK.[V]	1xCarbamidomethyl [C9]
P0A8U6	Met repressor OS=Escherichia coli (strain K12) OX=83333 GN=metJ PE=1 SV=2	[R].HATNSELLCEAFLHAFTGQPLPDDADLRK.[E]	1xCarbamidomethyl [C9]
P0A953	3-oxoacyl-[acyl-carrier-protein] synthase 1 OS=Escherichia coli (strain K12) OX=83333 GN=fabB PE=1 SV=1	[K].AMASGVSACLATPFK.[I]	1xCarbamidomethyl [C9]
P0A9G6	Isocitrate lyase OS=Escherichia coli (strain K12) OX=83333 GN=aceA PE=1 SV=1	[K].LRGSVNPECTLAQLGAAK.[M]	1xCarbamidomethyl [C9]
P0A9Q7	Aldehyde-alcohol dehydrogenase OS=Escherichia coli (strain K12) OX=83333 GN=adhE PE=1 SV=2	[K].LAPSLTLGCGSWGGNSISENVGPK.[H]	1xCarbamidomethyl [C9]
P0AAI3	ATP-dependent zinc metalloprotease FtsH OS=Escherichia coli (strain K12) OX=83333 GN=ftsH PE=1 SV=1	[K].TTFADVAGCDEAK.[E]	1xCarbamidomethyl [C9]
P0ABH7	Citrate synthase OS=Escherichia coli (strain K12) OX=83333 GN=gltA PE=1 SV=1	[R].DSHPMAVMCGITGALAAFYHDSLDVNNPR.[H]	1xCarbamidomethyl [C9]
P0ABQ4	Dihydrofolate reductase OS=Escherichia coli (strain K12) OX=83333 GN=folA PE=1 SV=1	[K].SVDEAIAACGDVPEIMVIGGGR.[V]	1xCarbamidomethyl [C9]
P0ACJ8	cAMP-activated global transcriptional regulator CRP OS=Escherichia coli (strain K12) OX=83333 GN=crp PE=1 SV=1	[R].QEIGQIVGCSR.[E]	1xCarbamidomethyl [C9]
P0ACY3	Uncharacterized protein YeaG OS=Escherichia coli (strain K12) OX=83333 GN=yeaG PE=3 SV=1	[R].SPVNDHPFCLFNPQEDAQILEK.[E]	1xCarbamidomethyl [C9]
P0AD61	Pyruvate kinase I OS=Escherichia coli (strain K12) OX=83333 GN=pykF PE=1 SV=1	[K].DKQDLIFGCEQGVDFVAASFIR.[K]	1xCarbamidomethyl [C9]
P0ADG7	Inosine-5'-monophosphate dehydrogenase OS=Escherichia coli (strain K12) OX=83333 GN=guaB PE=1 SV=1	[K].VGIGPGSICTTR.[I]	1xCarbamidomethyl [C9]
P0AED0	Universal stress protein A OS=Escherichia coli (strain K12) OX=83333 GN=uspA PE=1 SV=2	[K].KYDMDLVVCGHHQDFWSK.[L]	1xCarbamidomethyl [C9]
P0AF20	N-acetylglucosamine repressor OS=Escherichia coli (strain K12) OX=83333 GN=nagC PE=2 SV=1	[K].VLLPAIESCINTQALK.[A]	1xCarbamidomethyl [C9]
P0AG67	30S ribosomal protein S1 OS=Escherichia coli (strain K12) OX=83333 GN=rpsA PE=1 SV=1	[R].VTNLTDYGCFVEIEEGVEGLVHVSEMDWTNK.[N]	1xCarbamidomethyl [C9]
P0AGB0	Phosphoserine phosphatase OS=Escherichia coli (strain K12) OX=83333 GN=serB PE=1 SV=1	[R].HADLMGVFCILSGSLNQK.[-]	1xCarbamidomethyl [C9]
P16095	L-serine dehydratase 1 OS=Escherichia coli (strain K12) OX=83333 GN=sdaA PE=1 SV=3	[K].SATELLAYCNETGYSLSGLAMQNELALHSK.[K]	1xCarbamidomethyl [C9]
P17169	Glutamine--fructose-6-phosphate aminotransferase [isomerizing] OS=Escherichia coli (strain K12) OX=83333 GN=glmS PE=1 SV=4	[K].VEHIQILACGTSYNSGMVSR.[Y]	1xCarbamidomethyl [C9]
P31658	Protein/nucleic acid deglycase 1 OS=Escherichia coli (strain K12) OX=83333 GN=hchA PE=1 SV=3	[K].NDRFVISLCHGPAAFLALR.[H]	1xCarbamidomethyl [C9]
P37330	Malate synthase G OS=Escherichia coli (strain K12) OX=83333 GN=glcB PE=1 SV=3	[R].NNVLSGLFCGLR.[G]	1xCarbamidomethyl [C9]
P37759	dTDP-glucose 4,6-dehydratase 1 OS=Escherichia coli (strain K12) OX=83333 GN=rfbB PE=3 SV=2	[K].NIDVVLTICDLLDEIVPK.[E]	1xCarbamidomethyl [C9]
P69786	PTS system glucose-specific EIICB component OS=Escherichia coli (strain K12) OX=83333 GN=ptsG PE=1 SV=1	[K].ENITNLDACITR.[L]	1xCarbamidomethyl [C9]
P75782	Ribosomal RNA large subunit methyltransferase F OS=Escherichia coli (strain K12) OX=83333 GN=rlmF PE=1 SV=2	[K].NEQYDATLCNPPFHDSAAAAR.[A]	1xCarbamidomethyl [C9]
P76241	HTH-type transcriptional regulator NimR OS=Escherichia coli (strain K12) OX=83333 GN=nimR PE=2 SV=1	[R].HHEAAVAFCIHAGTDELTSPVHQHR.[K]	1xCarbamidomethyl [C9]
P77522	FeS cluster assembly protein SufB OS=Escherichia coli (strain K12) OX=83333 GN=sufB PE=1 SV=2	[R].IGEDQLFYCLQR.[G]	1xCarbamidomethyl [C9]
P0A7Q1	50S ribosomal protein L35 OS=Escherichia coli (strain K12) OX=83333 GN=rpmI PE=1 SV=2	[K].GDLGLVIACLPYA.[-]	1xCarbamidomethyl [C9]; 1xOxidation [L10]
P0AG67	30S ribosomal protein S1 OS=Escherichia coli (strain K12) OX=83333 GN=rpsA PE=1 SV=1	[R].VTNLTDYGCFVEIEEGVEGLVHVSEMDWTNK.[N]	1xCarbamidomethyl [C9]; 1xOxidation [S24]
P0A8N5	Lysine--tRNA ligase, heat inducible OS=Escherichia coli (strain K12) OX=83333 GN=lysU PE=1 SV=2	[R].IVTEIFDEVAEAHLIQPTFITEYPAEVSPLAR.[R]	1xCarbonyl [A/E/I]
P22106	Asparagine synthetase B [glutamine-hydrolyzing] OS=Escherichia coli (strain K12) OX=83333 GN=asnB PE=1 SV=3	[K].KALELSR.[L]	1xCarbonyl [A2]
P21420	Putative outer membrane porin protein NmpC OS=Escherichia coli (strain K12) OX=83333 GN=nmpC PE=5 SV=2	[K].AQNFEAVAQYQFDFGLRPSVAYLQSK.[G]	1xCarbonyl [A21]
P07762	1,4-alpha-glucan branching enzyme GlgB OS=Escherichia coli (strain K12) OX=83333 GN=glgB PE=1 SV=1	[R].ALLPDATDVWVIEPK.[T]	1xCarbonyl [E13]
P06959	Dihydrolipoyllysine-residue acetyltransferase component of pyruvate dehydrogenase complex OS=Escherichia coli (strain K12) OX=83333 GN=aceF PE=1 SV=3	[K].GIIELSR.[E]	1xCarbonyl [I2]
P0ACT2	Probable acrEF/envCD operon repressor OS=Escherichia coli (strain K12) OX=83333 GN=envR PE=4 SV=1	[K].LIVGLQYIAK.[I]	1xCarbonyl [V3]
P67910	ADP-L-glycero-D-manno-heptose-6-epimerase OS=Escherichia coli (strain K12) OX=83333 GN=hldD PE=1 SV=1	[-].MIIVTGGAGFIGSNIVK.[A]	1xCarbonyl [V4]
P39099	Periplasmic pH-dependent serine endoprotease DegQ OS=Escherichia coli (strain K12) OX=83333 GN=degQ PE=1 SV=1	[K].VLPAVVSVR.[V]	1xCarbonyl [V8]
P06971	Ferrichrome outer membrane transporter/phage receptor OS=Escherichia coli (strain K12) OX=83333 GN=fhuA PE=1 SV=2	[K].RPTTEPLK.[E]	1xDioxidation [P2]
P0ABS5	DNA primase OS=Escherichia coli (strain K12) OX=83333 GN=dnaG PE=1 SV=1	[K].LPGLGLFR.[E]	1xDioxidation [P2]; 1xCarbonyl [L1]
P39325	ABC transporter periplasmic-binding protein YtfQ OS=Escherichia coli (strain K12) OX=83333 GN=ytfQ PE=1 SV=1	[K].NAPNIKIIR.[S]	1xDioxidation [P3]; 1xCarbonyl [I5]
P31667	Recombination-promoting nuclease RpnA OS=Escherichia coli (strain K12) OX=83333 GN=rpnA PE=1 SV=1	[K].QSSTPHDALFK.[L]	1xDioxidation [P5]; 2xCarbonyl [S2; S3]
P0AFP6	GTP cyclohydrolase 1 type 2 homolog OS=Escherichia coli (strain K12) OX=83333 GN=ybgI PE=1 SV=1	[K].GESPVIR.[G]	1xDioxidation [V/P]
P05791	Dihydroxy-acid dehydratase OS=Escherichia coli (strain K12) OX=83333 GN=ilvD PE=1 SV=5	[K].VVAGDVVVIR.[Y]	1xDioxidation [V6]; 2xCarbonyl [V1; V2]
P0CE48	Elongation factor Tu 2 OS=Escherichia coli (strain K12) OX=83333 GN=tufB PE=1 SV=1	[K].CDMVDDEELLELVEMEVR.[E]	1xOxidation [C1]; 1xDioxidation [M3]; 1xCarbonyl [V4]
P0A6M8	Elongation factor G OS=Escherichia coli (strain K12) OX=83333 GN=fusA PE=1 SV=2	[K].AGPLAGYPVVDMGIR.[L]	1xOxidation [D/I/M]
P0ABT2	DNA protection during starvation protein OS=Escherichia coli (strain K12) OX=83333 GN=dps PE=1 SV=2	[R].GANFIAVHEMLDGFR.[T]	1xOxidation [E9]
P0AG51	50S ribosomal protein L30 OS=Escherichia coli (strain K12) OX=83333 GN=rpmD PE=1 SV=2	[R].GMINAVSFMVK.[V]	1xOxidation [F/M]
P0AG67	30S ribosomal protein S1 OS=Escherichia coli (strain K12) OX=83333 GN=rpsA PE=1 SV=1	[K].QEDANFSNNAMAEAFK.[A]	1xOxidation [F15]
P37747	UDP-galactopyranose mutase OS=Escherichia coli (strain K12) OX=83333 GN=glf PE=1 SV=1	[K].LGIDFLK.[D]	1xOxidation [F5]
P0AA80	Probable galactarate transporter OS=Escherichia coli (strain K12) OX=83333 GN=garP PE=1 SV=1	[R].MMLGVFFGQYFINTITWFFLTWFPIYLVQEK.[G]	1xOxidation [F6]; 2xTrioxidation [F7; F11]; 1xDioxidation [I25]
P0AG67	30S ribosomal protein S1 OS=Escherichia coli (strain K12) OX=83333 GN=rpsA PE=1 SV=1	[K].NLTDYGAFVDLGGVDGLLHITDMAWK.[R]	1xOxidation [H/M/W]
P0ADY3	50S ribosomal protein L14 OS=Escherichia coli (strain K12) OX=83333 GN=rplN PE=1 SV=1	[-].MIQEQTMLNVADNSGAR.[R]	1xOxidation [I/M]
P0A6P9	Enolase OS=Escherichia coli (strain K12) OX=83333 GN=eno PE=1 SV=2	[K].IMIDLDGTENK.[S]	1xOxidation [I1]
P39333	Cyclic-di-GMP-binding biofilm dispersal mediator protein OS=Escherichia coli (strain K12) OX=83333 GN=bdcA PE=1 SV=2	[R].ILIIGSVNGDR.[M]	1xOxidation [I1]; 1xDioxidation [V7]; 2xCarbonyl [S6; R11]
P69908	Glutamate decarboxylase alpha OS=Escherichia coli (strain K12) OX=83333 GN=gadA PE=1 SV=1	[K].AISTIAESK.[R]	1xOxidation [I2]
P06864	Evolved beta-galactosidase subunit alpha OS=Escherichia coli (strain K12) OX=83333 GN=ebgA PE=1 SV=4	[K].QVIAPVK.[I]	1xOxidation [I3]; 1xCarbonyl [A4]
P0AFS9	Murein DD-endopeptidase MepM OS=Escherichia coli (strain K12) OX=83333 GN=mepM PE=1 SV=1	[R].DATPIVK.[T]	1xOxidation [I5]; 1xDioxidation [P4]; 1xCarbonyl [V6]
Q46911	Uncharacterized FAD-linked oxidoreductase YgcU OS=Escherichia coli (strain K12) OX=83333 GN=ygcU PE=3 SV=4	[K].VTGEGIAEIVAR.[Y]	1xOxidation [I9]; 1xCarbonyl [I6]
P0ACF8	DNA-binding protein H-NS OS=Escherichia coli (strain K12) OX=83333 GN=hns PE=1 SV=2	[R].EMLIADGIDPNELLNSLAAVK.[S]	1xOxidation [L/E/M/I]
P28249	Protein AsmA OS=Escherichia coli (strain K12) OX=83333 GN=asmA PE=3 SV=2	[K].LIDFLK.[E]	1xOxidation [L/F]
P0A9B2	Glyceraldehyde-3-phosphate dehydrogenase A OS=Escherichia coli (strain K12) OX=83333 GN=gapA PE=1 SV=2	[K].VINDNFGIIEGLMTTVHATTATQK.[T]	1xOxidation [L/T]
P0A9G6	Isocitrate lyase OS=Escherichia coli (strain K12) OX=83333 GN=aceA PE=1 SV=1	[R].GLAYAPYADLVWCETSTPDLELAR.[R]	1xOxidation [L10]; 1xTrioxidation [W12]; 1xDioxidation [R24]
P0AEK2	3-oxoacyl-[acyl-carrier-protein] reductase FabG OS=Escherichia coli (strain K12) OX=83333 GN=fabG PE=1 SV=1	[K].GLMLNVTDPASIESVLEK.[I]	1xOxidation [L2]
P31828	Probable zinc protease PqqL OS=Escherichia coli (strain K12) OX=83333 GN=pqqL PE=3 SV=2	[K].SLIALANK.[A]	1xOxidation [L2]; 1xCarbonyl [A4]
P0AAE8	Probable cadaverine/lysine antiporter OS=Escherichia coli (strain K12) OX=83333 GN=cadB PE=2 SV=1	[K].GLLLAAVK.[M]	1xOxidation [L3]; 1xCarbonyl [L2]
P0ABP3	Anaerobic C4-dicarboxylate transporter DcuC OS=Escherichia coli (strain K12) OX=83333 GN=dcuC PE=3 SV=1	[K].EHISHEMLDVSEITTTAPAFYAILPFTPIIGVLIFDGK.[W]	1xOxidation [L33]; 1xTrioxidation [F20]; 1xDioxidation [Y21]; 1xCarbonyl [V10]
P76299	Flagellar biosynthetic protein FlhB OS=Escherichia coli (strain K12) OX=83333 GN=flhB PE=1 SV=1	[K].GAGLVALR.[I]	1xOxidation [L4]
P25798	Flagellar M-ring protein OS=Escherichia coli (strain K12) OX=83333 GN=fliF PE=1 SV=3	[R].VVALVIR.[Q]	1xOxidation [L4]; 1xCarbonyl [V1]
P06721	Cystathionine beta-lyase MetC OS=Escherichia coli (strain K12) OX=83333 GN=metC PE=1 SV=1	[R].ANGELFYGR.[R]	1xOxidation [L5]
P0A7V0	30S ribosomal protein S2 OS=Escherichia coli (strain K12) OX=83333 GN=rpsB PE=1 SV=2	[K].DMGGLPDALFVIDADHEHIAIK.[E]	1xOxidation [L5]
P0AAI5	3-oxoacyl-[acyl-carrier-protein] synthase 2 OS=Escherichia coli (strain K12) OX=83333 GN=fabF PE=1 SV=2	[K].SMTGHLLGAAGAVESIYSILALR.[D]	1xOxidation [L6]
P0AEC8	Sensor histidine kinase DcuS OS=Escherichia coli (strain K12) OX=83333 GN=dcuS PE=1 SV=1	[R].GVGLALVK.[Q]	1xOxidation [L6]; 1xCarbonyl [V2]
P37024	ATP-dependent RNA helicase HrpB OS=Escherichia coli (strain K12) OX=83333 GN=hrpB PE=1 SV=3	[R].SLQADLALALLLDVQQGLR.[D]	1xOxidation [L6]; 1xDioxidation [L10]; 2xCarbonyl [L12; L18]
P45464	Penicillin-binding protein activator LpoA OS=Escherichia coli (strain K12) OX=83333 GN=lpoA PE=1 SV=1	[K].QAPLVLIPR.[S]	1xOxidation [L6]; 1xDioxidation [P3]; 1xCarbonyl [V5]
P0A9B2	Glyceraldehyde-3-phosphate dehydrogenase A OS=Escherichia coli (strain K12) OX=83333 GN=gapA PE=1 SV=2	[K].AVGKVLPELNGKLTGMAFR.[V]	1xOxidation [L6]; 1xTrioxidation [F18]; 1xDioxidation [V5]; 1xCarbonyl [L9]
P42619	Inner membrane protein YqjF OS=Escherichia coli (strain K12) OX=83333 GN=yqjF PE=1 SV=2	[K].LEDVGVLVAR.[I]	1xOxidation [L7]; 1xDioxidation [L1]
P0A9M8	Phosphate acetyltransferase OS=Escherichia coli (strain K12) OX=83333 GN=pta PE=1 SV=2	[R].IIMLIPTGTSVGLTSVSLGVIR.[A]	1xOxidation [M/L/I]
P0A7V0	30S ribosomal protein S2 OS=Escherichia coli (strain K12) OX=83333 GN=rpsB PE=1 SV=2	[K].TVPMFNEALAELNK.[I]	1xOxidation [M/P]
P69908	Glutamate decarboxylase alpha OS=Escherichia coli (strain K12) OX=83333 GN=gadA PE=1 SV=1	[R].GWQVPAFTLGGEATDIVVMR.[I]	1xOxidation [M/R/V]
P0A7W1	30S ribosomal protein S5 OS=Escherichia coli (strain K12) OX=83333 GN=rpsE PE=1 SV=2	[R].ATIDGLENMNSPEMVAAK.[R]	1xOxidation [M/S/N]
P08839	Phosphoenolpyruvate-protein phosphotransferase OS=Escherichia coli (strain K12) OX=83333 GN=ptsI PE=1 SV=1	[-].MISGILASPGIAFGK.[A]	1xOxidation [M/S]
P0AG55	50S ribosomal protein L6 OS=Escherichia coli (strain K12) OX=83333 GN=rplF PE=1 SV=2	[R].ALLNSMVIGVTEGFTK.[K]	1xOxidation [M/S]
P61175	50S ribosomal protein L22 OS=Escherichia coli (strain K12) OX=83333 GN=rplV PE=1 SV=1	[K].IFVDEGPSMK.[R]	1xOxidation [M/S]
P0A7W7	30S ribosomal protein S8 OS=Escherichia coli (strain K12) OX=83333 GN=rpsH PE=1 SV=2	[K].VMAGLGIAVVSTSK.[G]	1xOxidation [M/V]
P0A7J7	50S ribosomal protein L11 OS=Escherichia coli (strain K12) OX=83333 GN=rplK PE=1 SV=2	[K].AADMTGADIEAMTR.[S]	1xOxidation [M]
P0A6M8	Elongation factor G OS=Escherichia coli (strain K12) OX=83333 GN=fusA PE=1 SV=2	[R].MEFPEPVISIAVEPK.[T]	1xOxidation [M1]
P0A6Y8	Chaperone protein DnaK OS=Escherichia coli (strain K12) OX=83333 GN=dnaK PE=1 SV=2	[K].MQELAQVSQK.[L]	1xOxidation [M1]
P0A7M6	50S ribosomal protein L29 OS=Escherichia coli (strain K12) OX=83333 GN=rpmC PE=1 SV=1	[R].MQAASGQLQQSHLLK.[Q]	1xOxidation [M1]
P0A850	Trigger factor OS=Escherichia coli (strain K12) OX=83333 GN=tig PE=1 SV=1	[-].MQVSVETTQGLGR.[R]	1xOxidation [M1]
P0AA25	Thioredoxin 1 OS=Escherichia coli (strain K12) OX=83333 GN=trxA PE=1 SV=2	[K].MIAPILDEIADEYQGK.[L]	1xOxidation [M1]
P0AG67	30S ribosomal protein S1 OS=Escherichia coli (strain K12) OX=83333 GN=rpsA PE=1 SV=1	[-].MTESFAQLFEESLK.[E]	1xOxidation [M1]
P62399	50S ribosomal protein L5 OS=Escherichia coli (strain K12) OX=83333 GN=rplE PE=1 SV=2	[R].MWEFFER.[L]	1xOxidation [M1]
P0AG67	30S ribosomal protein S1 OS=Escherichia coli (strain K12) OX=83333 GN=rpsA PE=1 SV=1	[K].VVNVGDVVEVMVLDIDEER.[R]	1xOxidation [M11]
P69776	Major outer membrane prolipoprotein Lpp OS=Escherichia coli (strain K12) OX=83333 GN=lpp PE=1 SV=1	[K].VDQLSNDVNAMR.[S]	1xOxidation [M11]
P0A6P1	Elongation factor Ts OS=Escherichia coli (strain K12) OX=83333 GN=tsf PE=1 SV=2	[K].VETDFAAEVAAMSK.[Q]	1xOxidation [M12]
P0A9G6	Isocitrate lyase OS=Escherichia coli (strain K12) OX=83333 GN=aceA PE=1 SV=1	[K].TIASFQQQLSDMGYK.[F]	1xOxidation [M12]
P0A9P0	Dihydrolipoyl dehydrogenase OS=Escherichia coli (strain K12) OX=83333 GN=lpdA PE=1 SV=2	[K].VINQLTGGLAGMAK.[G]	1xOxidation [M12]
P0A6P1	Elongation factor Ts OS=Escherichia coli (strain K12) OX=83333 GN=tsf PE=1 SV=2	[K].FTGEVSLTGQPFVMEPSK.[T]	1xOxidation [M14]
P0A6M8	Elongation factor G OS=Escherichia coli (strain K12) OX=83333 GN=fusA PE=1 SV=2	[R].GITITSAATTAFWSGMAK.[Q]	1xOxidation [M16]
P06959	Dihydrolipoyllysine-residue acetyltransferase component of pyruvate dehydrogenase complex OS=Escherichia coli (strain K12) OX=83333 GN=aceF PE=1 SV=3	[R].LMLPISLSFDHR.[V]	1xOxidation [M2]
P0A6P9	Enolase OS=Escherichia coli (strain K12) OX=83333 GN=eno PE=1 SV=2	[K].GMNTAVGDEGGYAPNLGSNAEALAVIAEAVK.[A]	1xOxidation [M2]
P0AEK4	Enoyl-[acyl-carrier-protein] reductase [NADH] FabI OS=Escherichia coli (strain K12) OX=83333 GN=fabI PE=1 SV=2	[R].SMLNPGSALLTLSYLGAER.[A]	1xOxidation [M2]
P0A9G6	Isocitrate lyase OS=Escherichia coli (strain K12) OX=83333 GN=aceA PE=1 SV=1	[R].YVDYFLPIVADAEAGFGGVLNAFELMK.[A]	1xOxidation [M26]
P0A850	Trigger factor OS=Escherichia coli (strain K12) OX=83333 GN=tig PE=1 SV=1	[K].VPMNIVAQR.[Y]	1xOxidation [M3]
P0AE08	Alkyl hydroperoxide reductase C OS=Escherichia coli (strain K12) OX=83333 GN=ahpC PE=1 SV=2	[K].YAMIGDPTGALTR.[N]	1xOxidation [M3]
P0AFG8	Pyruvate dehydrogenase E1 component OS=Escherichia coli (strain K12) OX=83333 GN=aceE PE=1 SV=2	[R].WNMLHPLETPR.[V]	1xOxidation [M3]
P0AFG8	Pyruvate dehydrogenase E1 component OS=Escherichia coli (strain K12) OX=83333 GN=aceE PE=1 SV=2	[R].TFGMEGLFR.[Q]	1xOxidation [M4]
P0A6R3	DNA-binding protein Fis OS=Escherichia coli (strain K12) OX=83333 GN=fis PE=1 SV=1	[R].AALMMGINR.[G]	1xOxidation [M5]
P0A7U7	30S ribosomal protein S20 OS=Escherichia coli (strain K12) OX=83333 GN=rpsT PE=1 SV=2	[K].AFNEMQPIVDR.[Q]	1xOxidation [M5]
P0A7V0	30S ribosomal protein S2 OS=Escherichia coli (strain K12) OX=83333 GN=rpsB PE=1 SV=2	[R].WLGGMLTNWK.[T]	1xOxidation [M5]
P0A8T7	DNA-directed RNA polymerase subunit beta' OS=Escherichia coli (strain K12) OX=83333 GN=rpoC PE=1 SV=1	[R].AILWMIVPK.[G]	1xOxidation [M5]
P0ADY7	50S ribosomal protein L16 OS=Escherichia coli (strain K12) OX=83333 GN=rplP PE=1 SV=1	[K].VLYEMDGVPEELAR.[E]	1xOxidation [M5]
P0AFG8	Pyruvate dehydrogenase E1 component OS=Escherichia coli (strain K12) OX=83333 GN=aceE PE=1 SV=2	[K].LIQLMNETVDGDYQTFK.[S]	1xOxidation [M5]
P0AFG8	Pyruvate dehydrogenase E1 component OS=Escherichia coli (strain K12) OX=83333 GN=aceE PE=1 SV=2	[R].WNAIMTVLR.[A]	1xOxidation [M5]
P62399	50S ribosomal protein L5 OS=Escherichia coli (strain K12) OX=83333 GN=rplE PE=1 SV=2	[R].GNYSMGVR.[E]	1xOxidation [M5]
P02359	30S ribosomal protein S7 OS=Escherichia coli (strain K12) OX=83333 GN=rpsG PE=1 SV=3	[K].FVNILMVDGKK.[S]	1xOxidation [M6]
P02359	30S ribosomal protein S7 OS=Escherichia coli (strain K12) OX=83333 GN=rpsG PE=1 SV=3	[K].FVNILMVDGK.[K]	1xOxidation [M6]
P06959	Dihydrolipoyllysine-residue acetyltransferase component of pyruvate dehydrogenase complex OS=Escherichia coli (strain K12) OX=83333 GN=aceF PE=1 SV=3	[K].TGSLIMIFEVEGAAPAAAPAK.[Q]	1xOxidation [M6]
P02413	50S ribosomal protein L15 OS=Escherichia coli (strain K12) OX=83333 GN=rplO PE=1 SV=1	[R].GFEGGQMPLYR.[R]	1xOxidation [M7]
P06959	Dihydrolipoyllysine-residue acetyltransferase component of pyruvate dehydrogenase complex OS=Escherichia coli (strain K12) OX=83333 GN=aceF PE=1 SV=3	[K].AVAAALEQMPR.[F]	1xOxidation [M9]
P0A7L0	50S ribosomal protein L1 OS=Escherichia coli (strain K12) OX=83333 GN=rplA PE=1 SV=2	[K].AAGAELVGMEDLADQIK.[K]	1xOxidation [M9]
P0CE48	Elongation factor Tu 2 OS=Escherichia coli (strain K12) OX=83333 GN=tufB PE=1 SV=1	[K].MVVTLIHPIAMDDGLR.[F]	1xOxidation [P/V/D/M/I/H]
P0A7J3	50S ribosomal protein L10 OS=Escherichia coli (strain K12) OX=83333 GN=rplJ PE=1 SV=2	[K].DAFVGPTLIAYSMEHPGAAAR.[L]	1xOxidation [P16]
P69797	PTS system mannose-specific EIIAB component OS=Escherichia coli (strain K12) OX=83333 GN=manX PE=1 SV=2	[K].TLLTQVAPPGVTAHVVDVAK.[M]	1xOxidation [P9]; 3xCarbonyl [V11; V15; V16]
P0AFX4	Regulator of sigma D OS=Escherichia coli (strain K12) OX=83333 GN=rsd PE=1 SV=1	[K].LILLVLDAAR.[V]	1xOxidation [R10]; 1xDioxidation [L1]; 2xCarbonyl [I2; A9]
P09835	Signal transduction histidine-protein kinase/phosphatase UhpB OS=Escherichia coli (strain K12) OX=83333 GN=uhpB PE=1 SV=3	[R].LITVIACFFIFSAAWFCLWSISLHLVERPDMAVLLFPFGLR.[L]	1xOxidation [S12]; 1xTrioxidation [F9]; 1xDioxidation [L34]
P45549	Uncharacterized protein YhfW OS=Escherichia coli (strain K12) OX=83333 GN=yhfW PE=3 SV=1	[R].ILDAAESK.[E]	1xOxidation [S7]
P60716	Lipoyl synthase OS=Escherichia coli (strain K12) OX=83333 GN=lipA PE=1 SV=1	[R].DGGAQHFADCITAIR.[E]	1xOxidation [T12]; 3xCarbonyl [A8; I11; A13]
P30131	Carbamoyltransferase HypF OS=Escherichia coli (strain K12) OX=83333 GN=hypF PE=1 SV=2	[R].GITTLVFSGGVIHNR.[L]	1xOxidation [T4]; 1xDioxidation [V11]; 2xCarbonyl [I2; I12]
P08244	Orotidine 5'-phosphate decarboxylase OS=Escherichia coli (strain K12) OX=83333 GN=pyrF PE=1 SV=1	[R].LAALTQK.[C]	1xOxidation [T5]; 1xCarbonyl [Q6]
P16916	Protein RhsA OS=Escherichia coli (strain K12) OX=83333 GN=rhsA PE=3 SV=1	[R].LSAVWLTHDPEYPENLPAAPLVR.[Y]	1xOxidation [T7]; 1xDioxidation [W5]; 2xCarbonyl [L6; L16]
P0CE48	Elongation factor Tu 2 OS=Escherichia coli (strain K12) OX=83333 GN=tufB PE=1 SV=1	[R].TTDVTGTIELPEGVEMVMPGDNIK.[M]	1xOxidation [V/D]
P0A7W1	30S ribosomal protein S5 OS=Escherichia coli (strain K12) OX=83333 GN=rpsE PE=1 SV=2	[R].VFMQPASEGTGIIAGGAMR.[A]	1xOxidation [V/F/M]
P02358	30S ribosomal protein S6 OS=Escherichia coli (strain K12) OX=83333 GN=rpsF PE=1 SV=1	[K].AHYVLMNVEAPQEVIDELETTFR.[F]	1xOxidation [V/M]
P0AFG8	Pyruvate dehydrogenase E1 component OS=Escherichia coli (strain K12) OX=83333 GN=aceE PE=1 SV=2	[K].LMPEFWQFPTVSMGLGPIGAIYQAK.[F]	1xOxidation [V/S/M]
P37007	Uncharacterized protein YagA OS=Escherichia coli (strain K12) OX=83333 GN=yagA PE=2 SV=3	[K].VGVIDLK.[K]	1xOxidation [V1]; 1xCarbonyl [V3]
P0AE82	Sensor histidine kinase CpxA OS=Escherichia coli (strain K12) OX=83333 GN=cpxA PE=1 SV=1	[R].VELVGPFSVR.[D]	1xOxidation [V1]; 1xDioxidation [L3]; 2xCarbonyl [V4; V9]
P26646	Probable acrylyl-CoA reductase AcuI OS=Escherichia coli (strain K12) OX=83333 GN=acuI PE=1 SV=1	[K].LGYQVVAVSGR.[E]	1xOxidation [V6]
P27247	Phosphate acyltransferase OS=Escherichia coli (strain K12) OX=83333 GN=plsX PE=1 SV=2	[R].VALELVK.[E]	1xOxidation [V6]; 2xDioxidation [V1; L5]
P36995	Cold shock-like protein CspB OS=Escherichia coli (strain K12) OX=83333 GN=cspB PE=1 SV=1	[K].GFGFISPVDGSK.[D]	1xOxidation [V8]; 1xCarbonyl [S6]
P77348	Periplasmic murein peptide-binding protein OS=Escherichia coli (strain K12) OX=83333 GN=mppA PE=1 SV=2	[K].WADGTPVTAQDFVYSWQR.[L]	1xOxidation [W/T]
P0AG48	50S ribosomal protein L21 OS=Escherichia coli (strain K12) OX=83333 GN=rplU PE=1 SV=1	[-].MYAVFQSGGK.[Q]	1xOxidation [Y/M]
P23522	5-keto-4-deoxy-D-glucarate aldolase OS=Escherichia coli (strain K12) OX=83333 GN=garL PE=1 SV=2	[R].LLDIGFYNFLIPFVETKEEAELAVASTRYPPEGIR.[G]	1xTrioxidation [F13]; 2xDioxidation [R28; P31]; 1xCarbonyl [I4]
P36979	Dual-specificity RNA methyltransferase RlmN OS=Escherichia coli (strain K12) OX=83333 GN=rlmN PE=1 SV=1	[K].DLGEKPFR.[A]	1xTrioxidation [F7]; 1xDioxidation [P6]; 1xCarbonyl [E4]
P00894	Acetolactate synthase isozyme 3 small subunit OS=Escherichia coli (strain K12) OX=83333 GN=ilvH PE=1 SV=3	[R].GQIIDVTPSLYTVQLAGTSGK.[L]	1xTrioxidation [Y11]; 3xCarbonyl [Q2; Q14; L15]
P0A9Q5	Acetyl-coenzyme A carboxylase carboxyl transferase subunit beta OS=Escherichia coli (strain K12) OX=83333 GN=accD PE=1 SV=1	[K].CDSCGQVLYR.[A]	2xCarbamidomethyl [C1; C4]
P60716	Lipoyl synthase OS=Escherichia coli (strain K12) OX=83333 GN=lipA PE=1 SV=1	[R].CPFCDVAHGRPVAPDANEPVK.[L]	2xCarbamidomethyl [C1; C4]
P77223	Ion-translocating oxidoreductase complex subunit B OS=Escherichia coli (strain K12) OX=83333 GN=rsxB PE=1 SV=1	[K].CIQACPVDAIVGATR.[A]	2xCarbamidomethyl [C1; C5]
P60785	Elongation factor 4 OS=Escherichia coli (strain K12) OX=83333 GN=lepA PE=1 SV=1	[K].CGEVGWLVCAIK.[D]	2xCarbamidomethyl [C1; C9]
P16456	Selenide, water dikinase OS=Escherichia coli (strain K12) OX=83333 GN=selD PE=1 SV=1	[R].LTQYSHGAGCGCK.[I]	2xCarbamidomethyl [C10; C12]
P00393	NADH dehydrogenase OS=Escherichia coli (strain K12) OX=83333 GN=ndh PE=1 SV=2	[R].DPDIYAIGDCASCPRPEGGFVPPR.[A]	2xCarbamidomethyl [C10; C13]
P0A9Q5	Acetyl-coenzyme A carboxylase carboxyl transferase subunit beta OS=Escherichia coli (strain K12) OX=83333 GN=accD PE=1 SV=1	[R].AVEQALEDNCPLICFSASGGAR.[M]	2xCarbamidomethyl [C10; C14]
P0A7G6	Protein RecA OS=Escherichia coli (strain K12) OX=83333 GN=recA PE=1 SV=2	[K].LGVDIDNLLCSQPDTGEQALEICDALAR.[S]	2xCarbamidomethyl [C10; C23]
P0AGJ9	Tyrosine--tRNA ligase OS=Escherichia coli (strain K12) OX=83333 GN=tyrS PE=1 SV=2	[R].LAQGPIALYCGFDPTADSLHLGHLVPLLCLK.[R]	2xCarbamidomethyl [C10; C29]
P0A991	Fructose-bisphosphate aldolase class 1 OS=Escherichia coli (strain K12) OX=83333 GN=fbaB PE=1 SV=2	[K].NIVELAIEAGCNCVASTYGVLASVSR.[R]	2xCarbamidomethyl [C11; C13]
P77674	Gamma-aminobutyraldehyde dehydrogenase OS=Escherichia coli (strain K12) OX=83333 GN=prr PE=1 SV=1	[R].TFGYYNAGQDCTAACR.[I]	2xCarbamidomethyl [C11; C15]
P0AFA7	Na(+)/H(+) antiporter NhaB OS=Escherichia coli (strain K12) OX=83333 GN=nhaB PE=1 SV=1	[R].MSPVTVPVLICGLLTCLLVEK.[L]	2xCarbamidomethyl [C11; C16]
P75691	Aldehyde reductase YahK OS=Escherichia coli (strain K12) OX=83333 GN=yahK PE=1 SV=1	[K].YAPGDLVGVGCIVDSCK.[H]	2xCarbamidomethyl [C11; C16]
P0A7G6	Protein RecA OS=Escherichia coli (strain K12) OX=83333 GN=recA PE=1 SV=2	[R].KLGVDIDNLLCSQPDTGEQALEICDALAR.[S]	2xCarbamidomethyl [C11; C24]
P0ADT5	Putative acid--amine ligase YgiC OS=Escherichia coli (strain K12) OX=83333 GN=ygiC PE=1 SV=1	[R].EQYGFQLLHLTCCR.[D]	2xCarbamidomethyl [C12; C13]
P0A9B2	Glyceraldehyde-3-phosphate dehydrogenase A OS=Escherichia coli (strain K12) OX=83333 GN=gapA PE=1 SV=2	[K].YAGQDIVSNASCTTNCLAPLAK.[V]	2xCarbamidomethyl [C12; C16]
P0A953	3-oxoacyl-[acyl-carrier-protein] synthase 1 OS=Escherichia coli (strain K12) OX=83333 GN=fabB PE=1 SV=1	[K].IHGVNYSISSACATSAHCIGNAVEQIQLGK.[Q]	2xCarbamidomethyl [C12; C18]
P00561	Bifunctional aspartokinase/homoserine dehydrogenase 1 OS=Escherichia coli (strain K12) OX=83333 GN=thrA PE=1 SV=2	[K].HVLHGISLLGQCPDSINAALICR.[G]	2xCarbamidomethyl [C12; C22]
P0A7A7	Glycerol-3-phosphate acyltransferase OS=Escherichia coli (strain K12) OX=83333 GN=plsB PE=1 SV=2	[R].INNAGAANAMNLCCTALLASR.[Q]	2xCarbamidomethyl [C13; C14]
P63020	Fe/S biogenesis protein NfuA OS=Escherichia coli (strain K12) OX=83333 GN=nfuA PE=1 SV=1	[R].VFVINPGTPNAECGVSYCPPDAVEATDTALK.[F]	2xCarbamidomethyl [C13; C18]
P0AGG4	Thioredoxin 2 OS=Escherichia coli (strain K12) OX=83333 GN=trxC PE=1 SV=1	[K].DDLPVVIDFWAPWCGPCR.[N]	2xCarbamidomethyl [C14; C17]
P77202	Thiol:disulfide interchange protein DsbG OS=Escherichia coli (strain K12) OX=83333 GN=dsbG PE=1 SV=2	[K].DAPVIVYVFADPFCPYCK.[Q]	2xCarbamidomethyl [C14; C17]
P69908	Glutamate decarboxylase alpha OS=Escherichia coli (strain K12) OX=83333 GN=gadA PE=1 SV=1	[R].MEAAGKPTDKPNLVCGPVQICWHK.[F]	2xCarbamidomethyl [C15; C21]
P37685	Aldehyde dehydrogenase B OS=Escherichia coli (strain K12) OX=83333 GN=aldB PE=1 SV=2	[K].ALEGFALFAFNQGEVCTCPSR.[A]	2xCarbamidomethyl [C16; C18]
P0A8Z0	Acyl-CoA thioester hydrolase YciA OS=Escherichia coli (strain K12) OX=83333 GN=yciA PE=3 SV=1	[R].VEGMTFLRPVAVGDVVCCYAR.[C]	2xCarbamidomethyl [C17; C18]
P25516	Aconitate hydratase A OS=Escherichia coli (strain K12) OX=83333 GN=acnA PE=1 SV=3	[K].LTPYLDELGFNLVGYGCTTCIGNSGPLPDPIETAIKK.[S]	2xCarbamidomethyl [C17; C20]
P0A6T3	Galactokinase OS=Escherichia coli (strain K12) OX=83333 GN=galK PE=1 SV=2	[R].VNLIGEHTDYNDGFVLPCAIDYQTVISCAPR.[D]	2xCarbamidomethyl [C18; C28]
P0A6R0	3-oxoacyl-[acyl-carrier-protein] synthase 3 OS=Escherichia coli (strain K12) OX=83333 GN=fabH PE=1 SV=1	[K].GCPAFDVAAACAGFTYALSVADQYVK.[S]	2xCarbamidomethyl [C2; C11]
P0A717	Ribose-phosphate pyrophosphokinase OS=Escherichia coli (strain K12) OX=83333 GN=prs PE=1 SV=2	[R].DCVLVDDMIDTGGTLCK.[A]	2xCarbamidomethyl [C2; C16]
P0AE18	Methionine aminopeptidase OS=Escherichia coli (strain K12) OX=83333 GN=map PE=1 SV=1	[R].ICNDYIVNEQHAVSACLGYHGYPK.[S]	2xCarbamidomethyl [C2; C16]
P0AEI1	tRNA-2-methylthio-N(6)-dimethylallyladenosine synthase OS=Escherichia coli (strain K12) OX=83333 GN=miaB PE=1 SV=1	[K].YCTYCVVPYTR.[G]	2xCarbamidomethyl [C2; C5]
P07003	Pyruvate dehydrogenase [ubiquinone] OS=Escherichia coli (strain K12) OX=83333 GN=poxB PE=1 SV=1	[R].ECSHYCELVSSPEQIPQVLAIAMR.[K]	2xCarbamidomethyl [C2; C6]
P0ADG7	Inosine-5'-monophosphate dehydrogenase OS=Escherichia coli (strain K12) OX=83333 GN=guaB PE=1 SV=1	[R].SCMGLTGCGTIDELR.[T]	2xCarbamidomethyl [C2; C8]
P31475	Uncharacterized HTH-type transcriptional regulator YieP OS=Escherichia coli (strain K12) OX=83333 GN=yieP PE=4 SV=3	[R].ICLEPQACLLAATVGTAEQK.[A]	2xCarbamidomethyl [C2; C8]
P04825	Aminopeptidase N OS=Escherichia coli (strain K12) OX=83333 GN=pepN PE=1 SV=2	[K].IINEISPAANTALEGLYQSGDALCTQCEAEGFR.[H]	2xCarbamidomethyl [C24; C27]
P0A7I4	Peptide chain release factor RF3 OS=Escherichia coli (strain K12) OX=83333 GN=prfC PE=1 SV=2	[K].IGCAPITWPIGCGK.[L]	2xCarbamidomethyl [C3; C12]
P22523	Chromosome partition protein MukB OS=Escherichia coli (strain K12) OX=83333 GN=mukB PE=1 SV=2	[K].ELCHLPDLTADCAAEWLETFQAK.[E]	2xCarbamidomethyl [C3; C12]
P27241	Lipopolysaccharide core biosynthesis protein RfaZ OS=Escherichia coli (strain K12) OX=83333 GN=rfaZ PE=4 SV=2	[R].IICSGLDLTGSCSR.[F]	2xCarbamidomethyl [C3; C12]
P37188	PTS system galactitol-specific EIIB component OS=Escherichia coli (strain K12) OX=83333 GN=gatB PE=1 SV=2	[K].ELCQNHNIPVELIQCR.[V]	2xCarbamidomethyl [C3; C15]
P00960	Glycine--tRNA ligase alpha subunit OS=Escherichia coli (strain K12) OX=83333 GN=glyQ PE=1 SV=2	[R].QGCTIVQPLDMEVGAGTSHPMTCLR.[E]	2xCarbamidomethyl [C3; C23]
P04079	GMP synthase [glutamine-hydrolyzing] OS=Escherichia coli (strain K12) OX=83333 GN=guaA PE=1 SV=1	[R].DICQCEALWTPAK.[I]	2xCarbamidomethyl [C3; C5]
P0AEW9	1-phosphofructokinase OS=Escherichia coli (strain K12) OX=83333 GN=fruK PE=3 SV=1	[R].SQCPCIIFDSSR.[E]	2xCarbamidomethyl [C3; C5]
P0AGJ9	Tyrosine--tRNA ligase OS=Escherichia coli (strain K12) OX=83333 GN=tyrS PE=1 SV=2	[K].NYCLICWK.[-]	2xCarbamidomethyl [C3; C6]
P0A6Q6	3-hydroxyacyl-[acyl-carrier-protein] dehydratase FabZ OS=Escherichia coli (strain K12) OX=83333 GN=fabZ PE=1 SV=1	[K].VVCEATMMCAR.[S]	2xCarbamidomethyl [C3; C9]
P06612	DNA topoisomerase 1 OS=Escherichia coli (strain K12) OX=83333 GN=topA PE=1 SV=2	[K].LHVCGNNPTCDGYEIEEGEFR.[I]	2xCarbamidomethyl [C4; C10]
P40874	N-methyl-L-tryptophan oxidase OS=Escherichia coli (strain K12) OX=83333 GN=solA PE=1 SV=1	[K].EAGCAQLFNCPVTAIR.[H]	2xCarbamidomethyl [C4; C10]
P05825	Ferrienterobactin receptor OS=Escherichia coli (strain K12) OX=83333 GN=fepA PE=1 SV=2	[K].GQGCYASAGGCYLQGNDDLK.[A]	2xCarbamidomethyl [C4; C11]
P0A8L1	Serine--tRNA ligase OS=Escherichia coli (strain K12) OX=83333 GN=serS PE=1 SV=1	[K].IILCTGDMGFGACK.[T]	2xCarbamidomethyl [C4; C13]
P0AC69	Glutaredoxin 4 OS=Escherichia coli (strain K12) OX=83333 GN=grxD PE=1 SV=1	[K].LPSCGFSAQAVQALAACGER.[F]	2xCarbamidomethyl [C4; C17]
P0ACE0	Hydrogenase-2 large chain OS=Escherichia coli (strain K12) OX=83333 GN=hybC PE=1 SV=2	[R].TVHCCELQDILQNQYSALITNIGK.[G]	2xCarbamidomethyl [C4; C5]
P37095	Peptidase B OS=Escherichia coli (strain K12) OX=83333 GN=pepB PE=1 SV=2	[K].LFLCCADNLISGNAFK.[L]	2xCarbamidomethyl [C4; C5]
P0A6H1	ATP-dependent Clp protease ATP-binding subunit ClpX OS=Escherichia coli (strain K12) OX=83333 GN=clpX PE=1 SV=2	[K].LLYCSFCGK.[S]	2xCarbamidomethyl [C4; C7]
P0A7F6	S-adenosylmethionine decarboxylase proenzyme OS=Escherichia coli (strain K12) OX=83333 GN=speD PE=1 SV=1	[K].SLSFCIYDICYAK.[T]	2xCarbamidomethyl [C5; C10]
P0AG40	Bifunctional riboflavin kinase/FMN adenylyltransferase OS=Escherichia coli (strain K12) OX=83333 GN=ribF PE=1 SV=1	[R].YLAECGVDYVLCVR.[F]	2xCarbamidomethyl [C5; C12]
P0C8J6	D-tagatose-1,6-bisphosphate aldolase subunit GatY OS=Escherichia coli (strain K12) OX=83333 GN=gatY PE=1 SV=1	[K].VIADCGCEGRA.[-]	2xCarbamidomethyl [C5; C7]
P0A9P4	Thioredoxin reductase OS=Escherichia coli (strain K12) OX=83333 GN=trxB PE=1 SV=2	[R].GVSACATCDGFFYR.[N]	2xCarbamidomethyl [C5; C8]
P35340	Alkyl hydroperoxide reductase subunit F OS=Escherichia coli (strain K12) OX=83333 GN=ahpF PE=1 SV=2	[K].GVTYCPHCDGPLFK.[G]	2xCarbamidomethyl [C5; C8]
P0AF24	Ribonucleotide monophosphatase NagD OS=Escherichia coli (strain K12) OX=83333 GN=nagD PE=1 SV=1	[R].GFYPACGALCAGIEK.[I]	2xCarbamidomethyl [C6; C10]
P06715	Glutathione reductase OS=Escherichia coli (strain K12) OX=83333 GN=gor PE=1 SV=1	[K].ELGGTCVNVGCVPK.[K]	2xCarbamidomethyl [C6; C11]
P07395	Phenylalanine--tRNA ligase beta subunit OS=Escherichia coli (strain K12) OX=83333 GN=pheT PE=1 SV=2	[R].LLDIVCGAPNCR.[Q]	2xCarbamidomethyl [C6; C11]
P0AE52	Peroxiredoxin Bcp OS=Escherichia coli (strain K12) OX=83333 GN=bcp PE=1 SV=1	[K].AMTPGCTVQACGLR.[D]	2xCarbamidomethyl [C6; C11]
P0A8V2	DNA-directed RNA polymerase subunit beta OS=Escherichia coli (strain K12) OX=83333 GN=rpoB PE=1 SV=1	[R].SNQNTCINQMPCVSLGEPVER.[G]	2xCarbamidomethyl [C6; C12]
P23003	tRNA/tmRNA (uracil-C(5))-methyltransferase OS=Escherichia coli (strain K12) OX=83333 GN=trmA PE=1 SV=1	[R].ILYISCNPETLCK.[N]	2xCarbamidomethyl [C6; C12]
P0A8N7	Elongation factor P--(R)-beta-lysine ligase OS=Escherichia coli (strain K12) OX=83333 GN=epmA PE=1 SV=1	[R].LLVAGCGPVFQLCR.[S]	2xCarbamidomethyl [C6; C13]
P0AGE9	Succinate--CoA ligase [ADP-forming] subunit alpha OS=Escherichia coli (strain K12) OX=83333 GN=sucD PE=1 SV=2	[R].MIGPNCPGVITPGECK.[I]	2xCarbamidomethyl [C6; C15]
P0A9J4	2-dehydropantoate 2-reductase OS=Escherichia coli (strain K12) OX=83333 GN=panE PE=1 SV=1	[K].ITVLGCGALGQLWLTALCK.[Q]	2xCarbamidomethyl [C6; C18]
P0AGL7	Ribosomal RNA small subunit methyltransferase E OS=Escherichia coli (strain K12) OX=83333 GN=rsmE PE=1 SV=1	[K].IAIAACEQCGR.[N]	2xCarbamidomethyl [C6; C9]
P36683	Aconitate hydratase B OS=Escherichia coli (strain K12) OX=83333 GN=acnB PE=1 SV=3	[R].IEIPGCSLCMGNQAR.[V]	2xCarbamidomethyl [C6; C9]
P0AAJ5	Formate dehydrogenase-O iron-sulfur subunit OS=Escherichia coli (strain K12) OX=83333 GN=fdoH PE=1 SV=1	[K].LIDVTTCIGCK.[A]	2xCarbamidomethyl [C7; C10]
P0AC59	Glutaredoxin 2 OS=Escherichia coli (strain K12) OX=83333 GN=grxB PE=1 SV=1	[K].LYIYDHCPYCLK.[A]	2xCarbamidomethyl [C7; C10]
P62620	4-hydroxy-3-methylbut-2-en-1-yl diphosphate synthase (flavodoxin) OS=Escherichia coli (strain K12) OX=83333 GN=ispG PE=1 SV=1	[R].GINFIACPTCSR.[Q]	2xCarbamidomethyl [C7; C10]
P76055	tRNA-cytidine(32) 2-sulfurtransferase OS=Escherichia coli (strain K12) OX=83333 GN=ttcA PE=1 SV=1	[K].AFPIIPCNLCGSQPNLQR.[Q]	2xCarbamidomethyl [C7; C10]
P0A7F3	Aspartate carbamoyltransferase regulatory chain OS=Escherichia coli (strain K12) OX=83333 GN=pyrI PE=1 SV=2	[R].IDNVLVCPNSNCISHAEPVSSSFAVR.[K]	2xCarbamidomethyl [C7; C12]
P08200	Isocitrate dehydrogenase [NADP] OS=Escherichia coli (strain K12) OX=83333 GN=icd PE=1 SV=1	[K].IRFPEHCGIGIKPCSEEGTK.[R]	2xCarbamidomethyl [C7; C14]
P0A7I4	Peptide chain release factor RF3 OS=Escherichia coli (strain K12) OX=83333 GN=prfC PE=1 SV=2	[R].TLTAVDCCLMVIDAAK.[G]	2xCarbamidomethyl [C7; C8]
P0A7M9	50S ribosomal protein L31 OS=Escherichia coli (strain K12) OX=83333 GN=rpmE PE=1 SV=1	[K].YEEITASCSCGNVMK.[I]	2xCarbamidomethyl [C8; C10]
P25553	Lactaldehyde dehydrogenase OS=Escherichia coli (strain K12) OX=83333 GN=aldA PE=1 SV=2	[R].VINSGQVCNCAER.[V]	2xCarbamidomethyl [C8; C10]
P0A7M9	50S ribosomal protein L31 OS=Escherichia coli (strain K12) OX=83333 GN=rpmE PE=1 SV=1	[K].YEEITASCSCGNVMK.[I]	2xCarbamidomethyl [C8; C10]; 1xOxidation [M/N]
P0A9P0	Dihydrolipoyl dehydrogenase OS=Escherichia coli (strain K12) OX=83333 GN=lpdA PE=1 SV=2	[R].YNTLGGVCLNVGCIPSK.[A]	2xCarbamidomethyl [C8; C13]
P69908	Glutamate decarboxylase alpha OS=Escherichia coli (strain K12) OX=83333 GN=gadA PE=1 SV=1	[K].LGPYEFICTGRPDEGIPAVCFK.[L]	2xCarbamidomethyl [C8; C20]
P0ACC7	Bifunctional protein GlmU OS=Escherichia coli (strain K12) OX=83333 GN=glmU PE=1 SV=1	[K].NSVIGDDCEISPYTVVEDANLAAACTIGPFAR.[L]	2xCarbamidomethyl [C8; C25]
P07003	Pyruvate dehydrogenase [ubiquinone] OS=Escherichia coli (strain K12) OX=83333 GN=poxB PE=1 SV=1	[R].YSSNIALMCGSGCAGAHK.[E]	2xCarbamidomethyl [C9; C13]
P11349	Respiratory nitrate reductase 1 beta chain OS=Escherichia coli (strain K12) OX=83333 GN=narH PE=1 SV=3	[R].IEAGQPTVCSETCVGR.[I]	2xCarbamidomethyl [C9; C13]
P69411	Outer membrane lipoprotein RcsF OS=Escherichia coli (strain K12) OX=83333 GN=rcsF PE=1 SV=1	[K].ANAVLLHSCEVTSGTPGCYR.[Q]	2xCarbamidomethyl [C9; C18]
P0A858	Triosephosphate isomerase OS=Escherichia coli (strain K12) OX=83333 GN=tpiA PE=1 SV=1	[K].EQGLTPVLCIGETEAENEAGKTEEVCAR.[Q]	2xCarbamidomethyl [C9; C26]
P0AEA8	Siroheme synthase OS=Escherichia coli (strain K12) OX=83333 GN=cysG PE=1 SV=1	[R].GGEELETLCNAGIPFSVVPGITAASGCSAYSGIPLTHR.[D]	2xCarbamidomethyl [C9; C27]
Q47622	Probable ABC transporter periplasmic-binding protein SapA OS=Escherichia coli (strain K12) OX=83333 GN=sapA PE=3 SV=1	[K].VVIVPVEGR.[F]	2xCarbonyl [V1; R9]
P05791	Dihydroxy-acid dehydratase OS=Escherichia coli (strain K12) OX=83333 GN=ilvD PE=1 SV=5	[K].VVAGDVVVIR.[Y]	2xDioxidation [V2; V6]; 1xCarbonyl [V1]
P07102	Periplasmic AppA protein OS=Escherichia coli (strain K12) OX=83333 GN=appA PE=1 SV=2	[R].NAQGMCSLAGFTQIVNEAR.[I]	2xOxidation [C6; E17]; 1xDioxidation [L8]
P0ACP5	HTH-type transcriptional regulator GntR OS=Escherichia coli (strain K12) OX=83333 GN=gntR PE=1 SV=1	[K].IAAALDELGYIPNR.[A]	2xOxidation [I1; E7]; 1xDioxidation [L5]; 1xCarbonyl [R14]
P39414	L-tartrate/succinate antiporter OS=Escherichia coli (strain K12) OX=83333 GN=ttdT PE=1 SV=2	[R].IALILVK.[K]	2xOxidation [I1; I4]; 1xCarbonyl [L5]
P64588	Transcriptional regulator YqjI OS=Escherichia coli (strain K12) OX=83333 GN=yqjI PE=1 SV=1	[K].KIIAVIDR.[A]	2xOxidation [I2; I3]; 1xCarbonyl [V5]
P12996	Biotin synthase OS=Escherichia coli (strain K12) OX=83333 GN=bioB PE=1 SV=2	[K].LGLNPQQTAVLAGDNEQQQR.[L]	2xOxidation [L1; E16]; 2xDioxidation [L3; L11]
P0A6D3	3-phosphoshikimate 1-carboxyvinyltransferase OS=Escherichia coli (strain K12) OX=83333 GN=aroA PE=1 SV=1	[R].ALLLAALAHGK.[T]	2xOxidation [L2; H9]
P75749	Uncharacterized fimbrial chaperone YbgP OS=Escherichia coli (strain K12) OX=83333 GN=ybgP PE=3 SV=1	[K].GEKSDALLVALPPIQR.[L]	2xOxidation [L7; I14]; 1xCarbonyl [L11]
P45550	Uncharacterized protein YhfX OS=Escherichia coli (strain K12) OX=83333 GN=yhfX PE=1 SV=1	[R].QNPALISAALSLWQQGK.[I]	2xOxidation [N2; L12]; 1xCarbonyl [Q15]
P30011	Nicotinate-nucleotide pyrophosphorylase [carboxylating] OS=Escherichia coli (strain K12) OX=83333 GN=nadC PE=3 SV=7	[R].INLDIPGAVAQALR.[E]	2xOxidation [P6; Q11]; 1xDioxidation [I1]; 1xCarbonyl [V9]
P0AE06	Multidrug efflux pump subunit AcrA OS=Escherichia coli (strain K12) OX=83333 GN=acrA PE=1 SV=1	[K].QEYDQALADAQQANAAVTAAK.[A]	2xOxidation [Q5; Q11]; 1xTrioxidation [Y3]; 1xDioxidation [L7]
P0A8W0	HTH-type transcriptional repressor NanR OS=Escherichia coli (strain K12) OX=83333 GN=nanR PE=1 SV=1	[R].VSRPSADTIIGELSGMAK.[D]	2xOxidation [S5; S14]; 1xDioxidation [M16]
P0A847	Queuine tRNA-ribosyltransferase OS=Escherichia coli (strain K12) OX=83333 GN=tgt PE=1 SV=1	[K].SDTGPLDPECDCYTCR.[N]	3xCarbamidomethyl [C10; C12; C15]
P36979	Dual-specificity RNA methyltransferase RlmN OS=Escherichia coli (strain K12) OX=83333 GN=rlmN PE=1 SV=1	[R].VETVYIPEDDRATLCVSSQVGCALECK.[F]	3xCarbamidomethyl [C15; C22; C26]
P31979	NADH-quinone oxidoreductase subunit F OS=Escherichia coli (strain K12) OX=83333 GN=nuoF PE=1 SV=3	[R].ESCGWCTPCR.[D]	3xCarbamidomethyl [C3; C6; C9]
P24188	UPF0176 protein YceA OS=Escherichia coli (strain K12) OX=83333 GN=yceA PE=1 SV=2	[K].NDGCHLLFIQCPVCAEK.[Y]	3xCarbamidomethyl [C4; C11; C14]
P64554	7-carboxy-7-deazaguanine synthase OS=Escherichia coli (strain K12) OX=83333 GN=queE PE=3 SV=1	[R].LQGCPVGCAWCDTK.[H]	3xCarbamidomethyl [C4; C8; C11]
P0A8T7	DNA-directed RNA polymerase subunit beta' OS=Escherichia coli (strain K12) OX=83333 GN=rpoC PE=1 SV=1	[R].SVVSCDTDFGVCAHCYGR.[D]	3xCarbamidomethyl [C5; C12; C15]
P07813	Leucine--tRNA ligase OS=Escherichia coli (strain K12) OX=83333 GN=leuS PE=1 SV=2	[K].TSAVNWCPNDQTVLANEQVIDGCCWR.[C]	3xCarbamidomethyl [C7; C23; C24]
P76458	Acetate CoA-transferase subunit alpha OS=Escherichia coli (strain K12) OX=83333 GN=atoD PE=1 SV=1	[R].LVEALLESGVR.[D]	3xCarbonyl [E3; A4; E7]
P0AB71	Fructose-bisphosphate aldolase class 2 OS=Escherichia coli (strain K12) OX=83333 GN=fbaA PE=1 SV=2	[R].FTIAASFGNVHGVYKPGNVVLTPTILR.[D]	3xCarbonyl [I3; A4; A5]
P0A9X1	Zinc import ATP-binding protein ZnuC OS=Escherichia coli (strain K12) OX=83333 GN=znuC PE=1 SV=1	[R].VVLGLVTPDEGVIK.[R]	3xOxidation [L3; L5; I13]; 1xDioxidation [E10]
Q47688	Protein YkfC OS=Escherichia coli (strain K12) OX=83333 GN=ykfC PE=4 SV=3	[K].LRPLGIPALR.[D]	3xOxidation [P3; P7; L9]; 1xDioxidation [I6]
P38097	Probable diguanylate cyclase DgcE OS=Escherichia coli (strain K12) OX=83333 GN=dgcE PE=2 SV=2	[R].RSFSDPALSHALDR.[R]	3xOxidation [P6; L8; L12]; 1xCarbonyl [A11]
P0AFF0	NADH-quinone oxidoreductase subunit N OS=Escherichia coli (strain K12) OX=83333 GN=nuoN PE=1 SV=2	[R].VVLAIIAFASIIFGNLMALSQTNIK.[R]	3xOxidation [S10; Q21; N23]; 1xDioxidation [I24]
P03014	Serine recombinase PinE OS=Escherichia coli (strain K12) OX=83333 GN=pinE PE=3 SV=2	[R].TLSAGDTLVVWK.[L]	Dioxidation [L]; 1xCarbonyl [A4]; 2xOxidation [S3; L8]
P00350	6-phosphogluconate dehydrogenase, decarboxylating OS=Escherichia coli (strain K12) OX=83333 GN=gnd PE=1 SV=2	[K].MVHNGIEYGDMQLIAEAYSLLK.[G]
P00350	6-phosphogluconate dehydrogenase, decarboxylating OS=Escherichia coli (strain K12) OX=83333 GN=gnd PE=1 SV=2	[K].IVSYAQGFSQLR.[A]
P00350	6-phosphogluconate dehydrogenase, decarboxylating OS=Escherichia coli (strain K12) OX=83333 GN=gnd PE=1 SV=2	[K].QQIGVVGMAVMGR.[N]
P00350	6-phosphogluconate dehydrogenase, decarboxylating OS=Escherichia coli (strain K12) OX=83333 GN=gnd PE=1 SV=2	[R].NRELSAEGFNFIGTGVSGGEEGALK.[G]
P00350	6-phosphogluconate dehydrogenase, decarboxylating OS=Escherichia coli (strain K12) OX=83333 GN=gnd PE=1 SV=2	[R].NLALNIESR.[G]
P00350	6-phosphogluconate dehydrogenase, decarboxylating OS=Escherichia coli (strain K12) OX=83333 GN=gnd PE=1 SV=2	[K].ITDAYAENPQIANLLLAPYFK.[Q]
P00350	6-phosphogluconate dehydrogenase, decarboxylating OS=Escherichia coli (strain K12) OX=83333 GN=gnd PE=1 SV=2	[K].VLSGPQAQPAGDK.[A]
P00350	6-phosphogluconate dehydrogenase, decarboxylating OS=Escherichia coli (strain K12) OX=83333 GN=gnd PE=1 SV=2	[K].WTSQSALDLGEPLSLITESVFAR.[Y]
P00350	6-phosphogluconate dehydrogenase, decarboxylating OS=Escherichia coli (strain K12) OX=83333 GN=gnd PE=1 SV=2	[K].GDIIIDGGNTFFQDTIR.[R]
P00350	6-phosphogluconate dehydrogenase, decarboxylating OS=Escherichia coli (strain K12) OX=83333 GN=gnd PE=1 SV=2	[R].DVVAYAVQNGIPVPTFSAAVAYYDSYR.[A]
P00350	6-phosphogluconate dehydrogenase, decarboxylating OS=Escherichia coli (strain K12) OX=83333 GN=gnd PE=1 SV=2	[K].EAYELVAPILTK.[I]
P00350	6-phosphogluconate dehydrogenase, decarboxylating OS=Escherichia coli (strain K12) OX=83333 GN=gnd PE=1 SV=2	[K].DEDGNYLVDVILDEAANK.[G]
P00350	6-phosphogluconate dehydrogenase, decarboxylating OS=Escherichia coli (strain K12) OX=83333 GN=gnd PE=1 SV=2	[R].ELSAEGFNFIGTGVSGGEEGALK.[G]
P00350	6-phosphogluconate dehydrogenase, decarboxylating OS=Escherichia coli (strain K12) OX=83333 GN=gnd PE=1 SV=2	[K].KDEDGNYLVDVILDEAANK.[G]
P00350	6-phosphogluconate dehydrogenase, decarboxylating OS=Escherichia coli (strain K12) OX=83333 GN=gnd PE=1 SV=2	[K].AGAGTDAAIDSLKPYLDK.[G]
P00350	6-phosphogluconate dehydrogenase, decarboxylating OS=Escherichia coli (strain K12) OX=83333 GN=gnd PE=1 SV=2	[R].GYTVSIFNR.[S]
P00350	6-phosphogluconate dehydrogenase, decarboxylating OS=Escherichia coli (strain K12) OX=83333 GN=gnd PE=1 SV=2	[R].AAVLPANLIQAQR.[D]
P00350	6-phosphogluconate dehydrogenase, decarboxylating OS=Escherichia coli (strain K12) OX=83333 GN=gnd PE=1 SV=2	[R].AASEEYNWDLNYGEIAK.[I]
P00350	6-phosphogluconate dehydrogenase, decarboxylating OS=Escherichia coli (strain K12) OX=83333 GN=gnd PE=1 SV=2	[K].GGLNLTNEELAQTFTEWNNGELSSYLIDITK.[D]
P00350	6-phosphogluconate dehydrogenase, decarboxylating OS=Escherichia coli (strain K12) OX=83333 GN=gnd PE=1 SV=2	[K].KLVPYYTVK.[E]
P00350	6-phosphogluconate dehydrogenase, decarboxylating OS=Escherichia coli (strain K12) OX=83333 GN=gnd PE=1 SV=2	[K].VLSGPQAQPAGDKAEFIEK.[V]
P00350	6-phosphogluconate dehydrogenase, decarboxylating OS=Escherichia coli (strain K12) OX=83333 GN=gnd PE=1 SV=2	[R].DYFGAHTYK.[R]
P00350	6-phosphogluconate dehydrogenase, decarboxylating OS=Escherichia coli (strain K12) OX=83333 GN=gnd PE=1 SV=2	[K].GPSIMPGGQK.[E]
P00363	Fumarate reductase flavoprotein subunit OS=Escherichia coli (strain K12) OX=83333 GN=frdA PE=1 SV=3	[R].LGSNSLAELVVFGR.[L]
P00363	Fumarate reductase flavoprotein subunit OS=Escherichia coli (strain K12) OX=83333 GN=frdA PE=1 SV=3	[K].DLVNQDGGENWAK.[I]
P00363	Fumarate reductase flavoprotein subunit OS=Escherichia coli (strain K12) OX=83333 GN=frdA PE=1 SV=3	[R].ANAVVMATGGAGR.[V]
P00370	NADP-specific glutamate dehydrogenase OS=Escherichia coli (strain K12) OX=83333 GN=gdhA PE=1 SV=1	[R].VITASDSSGTVVDESGFTK.[E]
P00393	NADH dehydrogenase OS=Escherichia coli (strain K12) OX=83333 GN=ndh PE=1 SV=2	[R].NHGFQFQLGSVIDIDR.[E]
P00393	NADH dehydrogenase OS=Escherichia coli (strain K12) OX=83333 GN=ndh PE=1 SV=2	[R].ISAAAHNELTK.[L]
P00393	NADH dehydrogenase OS=Escherichia coli (strain K12) OX=83333 GN=ndh PE=1 SV=2	[R].INQLVVEPTLQTTR.[D]
P00393	NADH dehydrogenase OS=Escherichia coli (strain K12) OX=83333 GN=ndh PE=1 SV=2	[R].VLTQTMVTSADEGGLHTK.[D]
P00393	NADH dehydrogenase OS=Escherichia coli (strain K12) OX=83333 GN=ndh PE=1 SV=2	[K].TITIAELR.[D]
P00393	NADH dehydrogenase OS=Escherichia coli (strain K12) OX=83333 GN=ndh PE=1 SV=2	[R].FHQEMLNLFLK.[Y]
P00393	NADH dehydrogenase OS=Escherichia coli (strain K12) OX=83333 GN=ndh PE=1 SV=2	[R].FVYISLYR.[M]
P00393	NADH dehydrogenase OS=Escherichia coli (strain K12) OX=83333 GN=ndh PE=1 SV=2	[K].DGEYIEADLMVWAAGIK.[A]
P00393	NADH dehydrogenase OS=Escherichia coli (strain K12) OX=83333 GN=ndh PE=1 SV=2	[K].DIGGLETNR.[I]
P00393	NADH dehydrogenase OS=Escherichia coli (strain K12) OX=83333 GN=ndh PE=1 SV=2	[K].DHGSLVSLSNFSTVGSLMGNLTR.[G]
P00393	NADH dehydrogenase OS=Escherichia coli (strain K12) OX=83333 GN=ndh PE=1 SV=2	[K].IAYDTLVMALGSTSNDFNTPGVK.[E]
P00393	NADH dehydrogenase OS=Escherichia coli (strain K12) OX=83333 GN=ndh PE=1 SV=2	[K].GLTNEALNVTLVEAGER.[I]
P00393	NADH dehydrogenase OS=Escherichia coli (strain K12) OX=83333 GN=ndh PE=1 SV=2	[K].TGLMMLVGSINR.[V]
P00393	NADH dehydrogenase OS=Escherichia coli (strain K12) OX=83333 GN=ndh PE=1 SV=2	[R].RFHQEMLNLFLK.[Y]
P00393	NADH dehydrogenase OS=Escherichia coli (strain K12) OX=83333 GN=ndh PE=1 SV=2	[R].ILPALPPR.[I]
P00448	Superoxide dismutase [Mn] OS=Escherichia coli (strain K12) OX=83333 GN=sodA PE=1 SV=2	[R].FGSGWAWLVLK.[G]
P00448	Superoxide dismutase [Mn] OS=Escherichia coli (strain K12) OX=83333 GN=sodA PE=1 SV=2	[K].EFWNVVNWDEAAAR.[F]
P00448	Superoxide dismutase [Mn] OS=Escherichia coli (strain K12) OX=83333 GN=sodA PE=1 SV=2	[K].HHQTYVNNANAALESLPEFANLPVEELITK.[L]
P00448	Superoxide dismutase [Mn] OS=Escherichia coli (strain K12) OX=83333 GN=sodA PE=1 SV=2	[K].LAVVSTANQDSPLMGEAISGASGFPIMGLDVWEHAYYLK.[F]
P00448	Superoxide dismutase [Mn] OS=Escherichia coli (strain K12) OX=83333 GN=sodA PE=1 SV=2	[R].DFGSVDNFK.[A]
P00452	Ribonucleoside-diphosphate reductase 1 subunit alpha OS=Escherichia coli (strain K12) OX=83333 GN=nrdA PE=1 SV=2	[K].ISLPTPIMSGVR.[T]
P00452	Ribonucleoside-diphosphate reductase 1 subunit alpha OS=Escherichia coli (strain K12) OX=83333 GN=nrdA PE=1 SV=2	[R].VLDWAAEGLHNVSISQVELR.[S]
P00452	Ribonucleoside-diphosphate reductase 1 subunit alpha OS=Escherichia coli (strain K12) OX=83333 GN=nrdA PE=1 SV=2	[K].YDNHLLEDYTEEEFK.[Q]
P00452	Ribonucleoside-diphosphate reductase 1 subunit alpha OS=Escherichia coli (strain K12) OX=83333 GN=nrdA PE=1 SV=2	[R].RTLGIGVINFAYYLAK.[H]
P00452	Ribonucleoside-diphosphate reductase 1 subunit alpha OS=Escherichia coli (strain K12) OX=83333 GN=nrdA PE=1 SV=2	[R].SHIQFYDGIK.[T]
P00452	Ribonucleoside-diphosphate reductase 1 subunit alpha OS=Escherichia coli (strain K12) OX=83333 GN=nrdA PE=1 SV=2	[K].TSDIHETIIK.[A]
P00452	Ribonucleoside-diphosphate reductase 1 subunit alpha OS=Escherichia coli (strain K12) OX=83333 GN=nrdA PE=1 SV=2	[K].TFEAIQYYLLK.[A]
P00452	Ribonucleoside-diphosphate reductase 1 subunit alpha OS=Escherichia coli (strain K12) OX=83333 GN=nrdA PE=1 SV=2	[K].TLYYQNTR.[D]
P00452	Ribonucleoside-diphosphate reductase 1 subunit alpha OS=Escherichia coli (strain K12) OX=83333 GN=nrdA PE=1 SV=2	[R].TLGIGVINFAYYLAK.[H]
P00452	Ribonucleoside-diphosphate reductase 1 subunit alpha OS=Escherichia coli (strain K12) OX=83333 GN=nrdA PE=1 SV=2	[K].FIDQSISANTNYDPSR.[F]
P00452	Ribonucleoside-diphosphate reductase 1 subunit alpha OS=Escherichia coli (strain K12) OX=83333 GN=nrdA PE=1 SV=2	[K].AYGQFEPPALYDHVVK.[M]
P00452	Ribonucleoside-diphosphate reductase 1 subunit alpha OS=Escherichia coli (strain K12) OX=83333 GN=nrdA PE=1 SV=2	[K].AVELFSLMMQER.[A]
P00452	Ribonucleoside-diphosphate reductase 1 subunit alpha OS=Escherichia coli (strain K12) OX=83333 GN=nrdA PE=1 SV=2	[R].DAPDYQYLAAR.[L]
P00452	Ribonucleoside-diphosphate reductase 1 subunit alpha OS=Escherichia coli (strain K12) OX=83333 GN=nrdA PE=1 SV=2	[K].DLDTIANEPLHYDWEALR.[E]
P00452	Ribonucleoside-diphosphate reductase 1 subunit alpha OS=Escherichia coli (strain K12) OX=83333 GN=nrdA PE=1 SV=2	[K].AAADLISR.[D]
P00452	Ribonucleoside-diphosphate reductase 1 subunit alpha OS=Escherichia coli (strain K12) OX=83333 GN=nrdA PE=1 SV=2	[K].GEDITLFSPSDVPGLYDAFFADQEEFER.[L]
P00452	Ribonucleoside-diphosphate reductase 1 subunit alpha OS=Escherichia coli (strain K12) OX=83333 GN=nrdA PE=1 SV=2	[R].ALDALLDYQDYPIPAAK.[R]
P00452	Ribonucleoside-diphosphate reductase 1 subunit alpha OS=Escherichia coli (strain K12) OX=83333 GN=nrdA PE=1 SV=2	[K].VPMQQLLK.[D]
P00452	Ribonucleoside-diphosphate reductase 1 subunit alpha OS=Escherichia coli (strain K12) OX=83333 GN=nrdA PE=1 SV=2	[-].MNQNLLVTK.[R]
P00452	Ribonucleoside-diphosphate reductase 1 subunit alpha OS=Escherichia coli (strain K12) OX=83333 GN=nrdA PE=1 SV=2	[R].HMDYGVQINK.[L]
P00452	Ribonucleoside-diphosphate reductase 1 subunit alpha OS=Escherichia coli (strain K12) OX=83333 GN=nrdA PE=1 SV=2	[R].FYDAVSTFK.[I]
P00452	Ribonucleoside-diphosphate reductase 1 subunit alpha OS=Escherichia coli (strain K12) OX=83333 GN=nrdA PE=1 SV=2	[K].YLVQNR.[V]
P00490	Maltodextrin phosphorylase OS=Escherichia coli (strain K12) OX=83333 GN=malP PE=1 SV=7	[R].LTGNNLLNLGWYQDVQDSLK.[A]
P00490	Maltodextrin phosphorylase OS=Escherichia coli (strain K12) OX=83333 GN=malP PE=1 SV=7	[K].LIPAADISEQISTAGK.[E]
P00509	Aspartate aminotransferase OS=Escherichia coli (strain K12) OX=83333 GN=aspC PE=1 SV=1	[-].MFENITAAPADPILGLADLFR.[A]
P00509	Aspartate aminotransferase OS=Escherichia coli (strain K12) OX=83333 GN=aspC PE=1 SV=1	[R].QLFVNTLQEK.[G]
P00509	Aspartate aminotransferase OS=Escherichia coli (strain K12) OX=83333 GN=aspC PE=1 SV=1	[K].NYLGIDGIPEFGR.[C]
P00509	Aspartate aminotransferase OS=Escherichia coli (strain K12) OX=83333 GN=aspC PE=1 SV=1	[K].SVFNSAGLEVR.[E]
P00509	Aspartate aminotransferase OS=Escherichia coli (strain K12) OX=83333 GN=aspC PE=1 SV=1	[R].ANYSNPPAHGASVVATILSNDALR.[A]
P00509	Aspartate aminotransferase OS=Escherichia coli (strain K12) OX=83333 GN=aspC PE=1 SV=1	[K].GWLPLFDFAYQGFAR.[G]
P00509	Aspartate aminotransferase OS=Escherichia coli (strain K12) OX=83333 GN=aspC PE=1 SV=1	[K].GANRDFSFIIK.[Q]
P00509	Aspartate aminotransferase OS=Escherichia coli (strain K12) OX=83333 GN=aspC PE=1 SV=1	[R].AIWEQELTDMR.[Q]
P00509	Aspartate aminotransferase OS=Escherichia coli (strain K12) OX=83333 GN=aspC PE=1 SV=1	[K].ELIVASSYSK.[N]
P00509	Aspartate aminotransferase OS=Escherichia coli (strain K12) OX=83333 GN=aspC PE=1 SV=1	[R].DFSFIIK.[Q]
P00509	Aspartate aminotransferase OS=Escherichia coli (strain K12) OX=83333 GN=aspC PE=1 SV=1	[K].KAEQYLLENETTK.[N]
P00509	Aspartate aminotransferase OS=Escherichia coli (strain K12) OX=83333 GN=aspC PE=1 SV=1	[R].VWVSNPSWPNHK.[S]
P00550	PTS system mannitol-specific EIICBA component OS=Escherichia coli (strain K12) OX=83333 GN=mtlA PE=1 SV=1	[K].LTPTYLGESIAVPHGTVEAK.[D]
P00550	PTS system mannitol-specific EIICBA component OS=Escherichia coli (strain K12) OX=83333 GN=mtlA PE=1 SV=1	[R].QVPQAQHISLTNFLDSGLYTSLTER.[L]
P00550	PTS system mannitol-specific EIICBA component OS=Escherichia coli (strain K12) OX=83333 GN=mtlA PE=1 SV=1	[K].IQDAGLSQISVTNSAINNLPPDVDLVITHR.[D]
P00550	PTS system mannitol-specific EIICBA component OS=Escherichia coli (strain K12) OX=83333 GN=mtlA PE=1 SV=1	[R].LAHTTSVDEVLELLAGRK.[-]
P00561	Bifunctional aspartokinase/homoserine dehydrogenase 1 OS=Escherichia coli (strain K12) OX=83333 GN=thrA PE=1 SV=2	[K].ITNHLVAMIEK.[T]
P00561	Bifunctional aspartokinase/homoserine dehydrogenase 1 OS=Escherichia coli (strain K12) OX=83333 GN=thrA PE=1 SV=2	[K].NTGNPQAPGTLIGASR.[D]
P00561	Bifunctional aspartokinase/homoserine dehydrogenase 1 OS=Escherichia coli (strain K12) OX=83333 GN=thrA PE=1 SV=2	[R].IFAELLTGLAAAQPGFPLAQLK.[T]
P00561	Bifunctional aspartokinase/homoserine dehydrogenase 1 OS=Escherichia coli (strain K12) OX=83333 GN=thrA PE=1 SV=2	[R].SISVVVNNDDATTGVR.[V]
P00561	Bifunctional aspartokinase/homoserine dehydrogenase 1 OS=Escherichia coli (strain K12) OX=83333 GN=thrA PE=1 SV=2	[R].VADILESNAR.[Q]
P00561	Bifunctional aspartokinase/homoserine dehydrogenase 1 OS=Escherichia coli (strain K12) OX=83333 GN=thrA PE=1 SV=2	[K].FLYDTNVGAGLPVIENLQNLLNAGDELMK.[F]
P00561	Bifunctional aspartokinase/homoserine dehydrogenase 1 OS=Escherichia coli (strain K12) OX=83333 GN=thrA PE=1 SV=2	[K].FSGILSGSLSYIFGK.[L]
P00561	Bifunctional aspartokinase/homoserine dehydrogenase 1 OS=Escherichia coli (strain K12) OX=83333 GN=thrA PE=1 SV=2	[K].LDEGMSFSEATTLAR.[E]
P00561	Bifunctional aspartokinase/homoserine dehydrogenase 1 OS=Escherichia coli (strain K12) OX=83333 GN=thrA PE=1 SV=2	[R].ANINIVAIAQGSSER.[S]
P00561	Bifunctional aspartokinase/homoserine dehydrogenase 1 OS=Escherichia coli (strain K12) OX=83333 GN=thrA PE=1 SV=2	[R].GYGAGNDVTAAGVFADLLR.[T]
P00561	Bifunctional aspartokinase/homoserine dehydrogenase 1 OS=Escherichia coli (strain K12) OX=83333 GN=thrA PE=1 SV=2	[K].TISGQDALPNISDAER.[I]
P00561	Bifunctional aspartokinase/homoserine dehydrogenase 1 OS=Escherichia coli (strain K12) OX=83333 GN=thrA PE=1 SV=2	[K].IAEVDGNDPLFK.[V]
P00561	Bifunctional aspartokinase/homoserine dehydrogenase 1 OS=Escherichia coli (strain K12) OX=83333 GN=thrA PE=1 SV=2	[K].FFAALAR.[A]
P00561	Bifunctional aspartokinase/homoserine dehydrogenase 1 OS=Escherichia coli (strain K12) OX=83333 GN=thrA PE=1 SV=2	[R].QGQVATVLSAPAK.[I]
P00562	Bifunctional aspartokinase/homoserine dehydrogenase 2 OS=Escherichia coli (strain K12) OX=83333 GN=metL PE=1 SV=3	[R].DVTAGAIQSDINR.[L]
P00562	Bifunctional aspartokinase/homoserine dehydrogenase 2 OS=Escherichia coli (strain K12) OX=83333 GN=metL PE=1 SV=3	[R].IGLVLFGK.[G]
P00579	RNA polymerase sigma factor RpoD OS=Escherichia coli (strain K12) OX=83333 GN=rpoD PE=1 SV=2	[K].LQQIEEETGLTIEQVK.[D]
P00579	RNA polymerase sigma factor RpoD OS=Escherichia coli (strain K12) OX=83333 GN=rpoD PE=1 SV=2	[KR].FSTYATWWIR.[Q]
P00579	RNA polymerase sigma factor RpoD OS=Escherichia coli (strain K12) OX=83333 GN=rpoD PE=1 SV=2	[R].EMGTVELLTR.[E]
P00579	RNA polymerase sigma factor RpoD OS=Escherichia coli (strain K12) OX=83333 GN=rpoD PE=1 SV=2	[R].AATHDVLAGLTAR.[E]
P00579	RNA polymerase sigma factor RpoD OS=Escherichia coli (strain K12) OX=83333 GN=rpoD PE=1 SV=2	[R].GLQFLDLIQEGNIGLMK.[A]
P00579	RNA polymerase sigma factor RpoD OS=Escherichia coli (strain K12) OX=83333 GN=rpoD PE=1 SV=2	[R].AQYVVTR.[D]
P00582	DNA polymerase I OS=Escherichia coli (strain K12) OX=83333 GN=polA PE=1 SV=1	[-].MVQIPQNPLILVDGSSYLYR.[A]
P00582	DNA polymerase I OS=Escherichia coli (strain K12) OX=83333 GN=polA PE=1 SV=1	[K].NQLTFNQIALEEAGR.[Y]
P00582	DNA polymerase I OS=Escherichia coli (strain K12) OX=83333 GN=polA PE=1 SV=1	[R].LSSTDPNLQNIPVR.[N]
P00582	DNA polymerase I OS=Escherichia coli (strain K12) OX=83333 GN=polA PE=1 SV=1	[K].TPGGAPSTSEEVLEELALDYPLPK.[V]
P00582	DNA polymerase I OS=Escherichia coli (strain K12) OX=83333 GN=polA PE=1 SV=1	[R].ATAAEVFGLPLETVTSEQR.[R]
P00582	DNA polymerase I OS=Escherichia coli (strain K12) OX=83333 GN=polA PE=1 SV=1	[K].EVAYLSYQLATIK.[T]
P00582	DNA polymerase I OS=Escherichia coli (strain K12) OX=83333 GN=polA PE=1 SV=1	[R].GIAFDTMLESYILNSVAGR.[H]
P00582	DNA polymerase I OS=Escherichia coli (strain K12) OX=83333 GN=polA PE=1 SV=1	[R].ALELLKPLLEDEK.[A]
P00582	DNA polymerase I OS=Escherichia coli (strain K12) OX=83333 GN=polA PE=1 SV=1	[K].GPLNVFENIEMPLVPVLSR.[I]
P00582	DNA polymerase I OS=Escherichia coli (strain K12) OX=83333 GN=polA PE=1 SV=1	[K].TAQALLQGLGGLDTLYAEPEK.[I]
P00582	DNA polymerase I OS=Escherichia coli (strain K12) OX=83333 GN=polA PE=1 SV=1	[R].AYHAFPPLTNSAGEPTGAMYGVLNMLR.[S]
P00582	DNA polymerase I OS=Escherichia coli (strain K12) OX=83333 GN=polA PE=1 SV=1	[K].IAGLSFR.[G]
P00722	Beta-galactosidase OS=Escherichia coli (strain K12) OX=83333 GN=lacZ PE=1 SV=2	[R].LPSEFDLSAFLR.[A]
P00722	Beta-galactosidase OS=Escherichia coli (strain K12) OX=83333 GN=lacZ PE=1 SV=2	[R].VNWLGLGPQENYPDR.[L]
P00803	Signal peptidase I OS=Escherichia coli (strain K12) OX=83333 GN=lepB PE=1 SV=2	[R].YWGFVPEANLVGR.[A]
P00805	L-asparaginase 2 OS=Escherichia coli (strain K12) OX=83333 GN=ansB PE=1 SV=2	[K].VGVENLVNAVPQLK.[D]
P00805	L-asparaginase 2 OS=Escherichia coli (strain K12) OX=83333 GN=ansB PE=1 SV=2	[K].VGIVYNYANASDLPAK.[A]
P00805	L-asparaginase 2 OS=Escherichia coli (strain K12) OX=83333 GN=ansB PE=1 SV=2	[R].VLLQLALTQTK.[D]
P00805	L-asparaginase 2 OS=Escherichia coli (strain K12) OX=83333 GN=ansB PE=1 SV=2	[K].YGFVASGTLNPQK.[A]
P00805	L-asparaginase 2 OS=Escherichia coli (strain K12) OX=83333 GN=ansB PE=1 SV=2	[K].DPQQIQQIFNQY.[-]
P00805	L-asparaginase 2 OS=Escherichia coli (strain K12) OX=83333 GN=ansB PE=1 SV=2	[K].SVFDTLATAAK.[T]
P00864	Phosphoenolpyruvate carboxylase OS=Escherichia coli (strain K12) OX=83333 GN=ppc PE=1 SV=1	[K].LPVEFVPVR.[F]
P00864	Phosphoenolpyruvate carboxylase OS=Escherichia coli (strain K12) OX=83333 GN=ppc PE=1 SV=1	[R].LMLPAWLGAGTALQK.[V]
P00864	Phosphoenolpyruvate carboxylase OS=Escherichia coli (strain K12) OX=83333 GN=ppc PE=1 SV=1	[R].YLGIGDYESWSEADK.[Q]
P00864	Phosphoenolpyruvate carboxylase OS=Escherichia coli (strain K12) OX=83333 GN=ppc PE=1 SV=1	[K].TPSDVLAVHLLLK.[E]
P00864	Phosphoenolpyruvate carboxylase OS=Escherichia coli (strain K12) OX=83333 GN=ppc PE=1 SV=1	[K].DALGEHILER.[V]
P00864	Phosphoenolpyruvate carboxylase OS=Escherichia coli (strain K12) OX=83333 GN=ppc PE=1 SV=1	[R].AFSQFLNLANTAEQYHSISPK.[G]
P00864	Phosphoenolpyruvate carboxylase OS=Escherichia coli (strain K12) OX=83333 GN=ppc PE=1 SV=1	[R].AIPWIFAWTQNR.[L]
P00864	Phosphoenolpyruvate carboxylase OS=Escherichia coli (strain K12) OX=83333 GN=ppc PE=1 SV=1	[R].GGAPAHAALLSQPPGSLK.[G]
P00864	Phosphoenolpyruvate carboxylase OS=Escherichia coli (strain K12) OX=83333 GN=ppc PE=1 SV=1	[R].DWPFFSTR.[L]
P00864	Phosphoenolpyruvate carboxylase OS=Escherichia coli (strain K12) OX=83333 GN=ppc PE=1 SV=1	[R].NIYTDPLNVLQAELLHR.[S]
P00887	Phospho-2-dehydro-3-deoxyheptonate aldolase, Trp-sensitive OS=Escherichia coli (strain K12) OX=83333 GN=aroH PE=1 SV=4	[R].YPVTPGVATHVTDSR.[R]
P00888	Phospho-2-dehydro-3-deoxyheptonate aldolase, Tyr-sensitive OS=Escherichia coli (strain K12) OX=83333 GN=aroF PE=1 SV=1	[R].FVGINQAGQVALLQTQGNPDGHVILR.[G]
P00934	Threonine synthase OS=Escherichia coli (strain K12) OX=83333 GN=thrC PE=1 SV=1	[K].NQGLFFPHDLPEFSLTEIDEMLK.[L]
P00934	Threonine synthase OS=Escherichia coli (strain K12) OX=83333 GN=thrC PE=1 SV=1	[R].NQLVVSVPSGNFGDLTAGLLAK.[S]
P00934	Threonine synthase OS=Escherichia coli (strain K12) OX=83333 GN=thrC PE=1 SV=1	[K].ILSAFIGDEIPQEILEER.[V]
P00934	Threonine synthase OS=Escherichia coli (strain K12) OX=83333 GN=thrC PE=1 SV=1	[K].VALGLNSANSINISR.[L]
P00934	Threonine synthase OS=Escherichia coli (strain K12) OX=83333 GN=thrC PE=1 SV=1	[R].FIAATNVNDTVPR.[F]
P00934	Threonine synthase OS=Escherichia coli (strain K12) OX=83333 GN=thrC PE=1 SV=1	[R].FLHDGQWSPK.[A]
P00934	Threonine synthase OS=Escherichia coli (strain K12) OX=83333 GN=thrC PE=1 SV=1	[K].ELGYAAVDDETTQQTMR.[E]
P00934	Threonine synthase OS=Escherichia coli (strain K12) OX=83333 GN=thrC PE=1 SV=1	[K].DHNEQVSFAQAVTQGLGK.[N]
P00934	Threonine synthase OS=Escherichia coli (strain K12) OX=83333 GN=thrC PE=1 SV=1	[R].ADLPLLSHNLPADFAALR.[K]
P00934	Threonine synthase OS=Escherichia coli (strain K12) OX=83333 GN=thrC PE=1 SV=1	[R].ALRDQLNPGEYGLFLGTAHPAK.[F]
P00936	Adenylate cyclase OS=Escherichia coli (strain K12) OX=83333 GN=cyaA PE=1 SV=5	[R].FTYGSSFINFNLPQFYQIVK.[V]
P00946	Mannose-6-phosphate isomerase OS=Escherichia coli (strain K12) OX=83333 GN=manA PE=1 SV=1	[R].LISEFYPEDSGLFSPLLLNVVK.[L]
P00946	Mannose-6-phosphate isomerase OS=Escherichia coli (strain K12) OX=83333 GN=manA PE=1 SV=1	[K].SALDSQQGEPWQTIR.[L]
P00946	Mannose-6-phosphate isomerase OS=Escherichia coli (strain K12) OX=83333 GN=manA PE=1 SV=1	[R].FGELPFLFK.[V]
P00954	Tryptophan--tRNA ligase OS=Escherichia coli (strain K12) OX=83333 GN=trpS PE=1 SV=3	[R].FNALYGEIFK.[V]
P00954	Tryptophan--tRNA ligase OS=Escherichia coli (strain K12) OX=83333 GN=trpS PE=1 SV=3	[K].AGVSNLLDILSAVTGQSIPELEK.[Q]
P00954	Tryptophan--tRNA ligase OS=Escherichia coli (strain K12) OX=83333 GN=trpS PE=1 SV=3	[K].GEVADAVSGMLTELQER.[Y]
P00954	Tryptophan--tRNA ligase OS=Escherichia coli (strain K12) OX=83333 GN=trpS PE=1 SV=3	[K].AVYEAIGFVAKP.[-]
P00954	Tryptophan--tRNA ligase OS=Escherichia coli (strain K12) OX=83333 GN=trpS PE=1 SV=3	[K].SDDNRNNVIGLLEDPK.[S]
P00954	Tryptophan--tRNA ligase OS=Escherichia coli (strain K12) OX=83333 GN=trpS PE=1 SV=3	[R].AVTDSDEPPVVR.[Y]
P00956	Isoleucine--tRNA ligase OS=Escherichia coli (strain K12) OX=83333 GN=ileS PE=1 SV=5	[R].IGVTDYTILGTVK.[G]
P00956	Isoleucine--tRNA ligase OS=Escherichia coli (strain K12) OX=83333 GN=ileS PE=1 SV=5	[K].YGLETANPVGPDGTYLPGTYPTLDGVNVFK.[A]
P00956	Isoleucine--tRNA ligase OS=Escherichia coli (strain K12) OX=83333 GN=ileS PE=1 SV=5	[R].WTDDDLYGIIR.[A]
P00956	Isoleucine--tRNA ligase OS=Escherichia coli (strain K12) OX=83333 GN=ileS PE=1 SV=5	[K].RVEVDGIQAWWDLDAK.[E]
P00956	Isoleucine--tRNA ligase OS=Escherichia coli (strain K12) OX=83333 GN=ileS PE=1 SV=5	[R].SALAEAEVEYYDK.[T]
P00956	Isoleucine--tRNA ligase OS=Escherichia coli (strain K12) OX=83333 GN=ileS PE=1 SV=5	[K].SIGNTVSPQDVMNK.[L]
P00956	Isoleucine--tRNA ligase OS=Escherichia coli (strain K12) OX=83333 GN=ileS PE=1 SV=5	[K].TSPSIDVAFQAVDQDALK.[A]
P00956	Isoleucine--tRNA ligase OS=Escherichia coli (strain K12) OX=83333 GN=ileS PE=1 SV=5	[R].TWGVPMSLFVHK.[D]
P00956	Isoleucine--tRNA ligase OS=Escherichia coli (strain K12) OX=83333 GN=ileS PE=1 SV=5	[R].FLLANLNGFDPAK.[D]
P00956	Isoleucine--tRNA ligase OS=Escherichia coli (strain K12) OX=83333 GN=ileS PE=1 SV=5	[K].AYEAYDFHEVVQR.[L]
P00956	Isoleucine--tRNA ligase OS=Escherichia coli (strain K12) OX=83333 GN=ileS PE=1 SV=5	[R].FVLLTSGATVADYNDAPADAQQSEVLK.[G]
P00956	Isoleucine--tRNA ligase OS=Escherichia coli (strain K12) OX=83333 GN=ileS PE=1 SV=5	[R].FTHPFMGFDVPAILGDHVTLDAGTGAVHTAPGHGPDDYVIGQK.[Y]
P00956	Isoleucine--tRNA ligase OS=Escherichia coli (strain K12) OX=83333 GN=ileS PE=1 SV=5	[R].ATPQWFVSMDQK.[G]
P00956	Isoleucine--tRNA ligase OS=Escherichia coli (strain K12) OX=83333 GN=ileS PE=1 SV=5	[K].EILGDEADQYVK.[V]
P00956	Isoleucine--tRNA ligase OS=Escherichia coli (strain K12) OX=83333 GN=ileS PE=1 SV=5	[K].ANDIVVALLQEK.[G]
P00956	Isoleucine--tRNA ligase OS=Escherichia coli (strain K12) OX=83333 GN=ileS PE=1 SV=5	[K].GVQWIPDWGQAR.[I]
P00956	Isoleucine--tRNA ligase OS=Escherichia coli (strain K12) OX=83333 GN=ileS PE=1 SV=5	[R].QVLTHGFTVDGQGR.[K]
P00956	Isoleucine--tRNA ligase OS=Escherichia coli (strain K12) OX=83333 GN=ileS PE=1 SV=5	[R].EYAATQVDGQR.[K]
P00956	Isoleucine--tRNA ligase OS=Escherichia coli (strain K12) OX=83333 GN=ileS PE=1 SV=5	[K].FAVSNVNGPISLVIWTTTPWTLPANR.[A]
P00956	Isoleucine--tRNA ligase OS=Escherichia coli (strain K12) OX=83333 GN=ileS PE=1 SV=5	[K].STLNLPETGFPMR.[G]
P00956	Isoleucine--tRNA ligase OS=Escherichia coli (strain K12) OX=83333 GN=ileS PE=1 SV=5	[R].AISIAPDFDYALVQIDGQAVILAK.[D]
P00957	Alanine--tRNA ligase OS=Escherichia coli (strain K12) OX=83333 GN=alaS PE=1 SV=2	[K].LVGPLIDVMGSAGEDLK.[R]
P00957	Alanine--tRNA ligase OS=Escherichia coli (strain K12) OX=83333 GN=alaS PE=1 SV=2	[K].NQLGSTIIVLATVVEGK.[V]
P00957	Alanine--tRNA ligase OS=Escherichia coli (strain K12) OX=83333 GN=alaS PE=1 SV=2	[R].NLPIETNIMDLEAAK.[A]
P00957	Alanine--tRNA ligase OS=Escherichia coli (strain K12) OX=83333 GN=alaS PE=1 SV=2	[R].QAFLDFFHSK.[G]
P00957	Alanine--tRNA ligase OS=Escherichia coli (strain K12) OX=83333 GN=alaS PE=1 SV=2	[K].LSGDTLDGETAFR.[L]
P00957	Alanine--tRNA ligase OS=Escherichia coli (strain K12) OX=83333 GN=alaS PE=1 SV=2	[R].IISESGTAAGVR.[R]
P00957	Alanine--tRNA ligase OS=Escherichia coli (strain K12) OX=83333 GN=alaS PE=1 SV=2	[K].LLVSELSGVEPK.[M]
P00957	Alanine--tRNA ligase OS=Escherichia coli (strain K12) OX=83333 GN=alaS PE=1 SV=2	[K].VTGATDLSNK.[S]
P00957	Alanine--tRNA ligase OS=Escherichia coli (strain K12) OX=83333 GN=alaS PE=1 SV=2	[R].TLIQAVAK.[V]
P00957	Alanine--tRNA ligase OS=Escherichia coli (strain K12) OX=83333 GN=alaS PE=1 SV=2	[K].GANFSFAVEDTQK.[Y]
P00957	Alanine--tRNA ligase OS=Escherichia coli (strain K12) OX=83333 GN=alaS PE=1 SV=2	[K].AVDAINAGQEAVVVLDQTPFYAESGGQVGDK.[G]
P00957	Alanine--tRNA ligase OS=Escherichia coli (strain K12) OX=83333 GN=alaS PE=1 SV=2	[K].AVDAINAGQEAVVVLDQTPFYAESGGQVGDKGELK.[G]
P00957	Alanine--tRNA ligase OS=Escherichia coli (strain K12) OX=83333 GN=alaS PE=1 SV=2	[R].EASGFGADYNAMIR.[V]
P00957	Alanine--tRNA ligase OS=Escherichia coli (strain K12) OX=83333 GN=alaS PE=1 SV=2	[K].EQAAAQESANLSSK.[A]
P00957	Alanine--tRNA ligase OS=Escherichia coli (strain K12) OX=83333 GN=alaS PE=1 SV=2	[K].HDAIQFAWELLTSEK.[W]
P00957	Alanine--tRNA ligase OS=Escherichia coli (strain K12) OX=83333 GN=alaS PE=1 SV=2	[K].HNDLENVGYTAR.[H]
P00957	Alanine--tRNA ligase OS=Escherichia coli (strain K12) OX=83333 GN=alaS PE=1 SV=2	[K].AGELIGMVAQQVGGK.[G]
P00957	Alanine--tRNA ligase OS=Escherichia coli (strain K12) OX=83333 GN=alaS PE=1 SV=2	[R].IAAVLQHVNSNYDIDLFR.[T]
P00957	Alanine--tRNA ligase OS=Escherichia coli (strain K12) OX=83333 GN=alaS PE=1 SV=2	[R].FDFSHNEAMKPEEIR.[A]
P00957	Alanine--tRNA ligase OS=Escherichia coli (strain K12) OX=83333 GN=alaS PE=1 SV=2	[R].TGDIGLFR.[I]
P00957	Alanine--tRNA ligase OS=Escherichia coli (strain K12) OX=83333 GN=alaS PE=1 SV=2	[K].YGQAIGHIGK.[L]
P00957	Alanine--tRNA ligase OS=Escherichia coli (strain K12) OX=83333 GN=alaS PE=1 SV=2	[K].VSLIAGVSK.[D]
P00957	Alanine--tRNA ligase OS=Escherichia coli (strain K12) OX=83333 GN=alaS PE=1 SV=2	[R].QQAQVEQVLK.[T]
P00957	Alanine--tRNA ligase OS=Escherichia coli (strain K12) OX=83333 GN=alaS PE=1 SV=2	[R].AVEDLVNTQIR.[R]
P00959	Methionine--tRNA ligase OS=Escherichia coli (strain K12) OX=83333 GN=metG PE=1 SV=2	[K].AAAAPVTGPLADDPIQETITFDDFAK.[V]
P00959	Methionine--tRNA ligase OS=Escherichia coli (strain K12) OX=83333 GN=metG PE=1 SV=2	[K].MQEWFESGLQQWDISR.[D]
P00959	Methionine--tRNA ligase OS=Escherichia coli (strain K12) OX=83333 GN=metG PE=1 SV=2	[R].YVDEQAPWVVAK.[Q]
P00959	Methionine--tRNA ligase OS=Escherichia coli (strain K12) OX=83333 GN=metG PE=1 SV=2	[K].SVVSGATPVMR.[D]
P00959	Methionine--tRNA ligase OS=Escherichia coli (strain K12) OX=83333 GN=metG PE=1 SV=2	[R].SAYPDPQALIGR.[H]
P00959	Methionine--tRNA ligase OS=Escherichia coli (strain K12) OX=83333 GN=metG PE=1 SV=2	[R].VALIENAEFVEGSDK.[L]
P00959	Methionine--tRNA ligase OS=Escherichia coli (strain K12) OX=83333 GN=metG PE=1 SV=2	[K].TFTDAAEVIGEAWESR.[E]
P00959	Methionine--tRNA ligase OS=Escherichia coli (strain K12) OX=83333 GN=metG PE=1 SV=2	[R].TISQLYDPEK.[G]
P00959	Methionine--tRNA ligase OS=Escherichia coli (strain K12) OX=83333 GN=metG PE=1 SV=2	[K].DIVYFHSLFWPAMLEGSNFR.[K]
P00959	Methionine--tRNA ligase OS=Escherichia coli (strain K12) OX=83333 GN=metG PE=1 SV=2	[K].DSTAELYHFIGK.[D]
P00959	Methionine--tRNA ligase OS=Escherichia coli (strain K12) OX=83333 GN=metG PE=1 SV=2	[R].DAPYFGFEIPNAPGK.[Y]
P00959	Methionine--tRNA ligase OS=Escherichia coli (strain K12) OX=83333 GN=metG PE=1 SV=2	[R].EIMALADLANR.[Y]
P00959	Methionine--tRNA ligase OS=Escherichia coli (strain K12) OX=83333 GN=metG PE=1 SV=2	[R].HTIMVANLAPR.[K]
P00959	Methionine--tRNA ligase OS=Escherichia coli (strain K12) OX=83333 GN=metG PE=1 SV=2	[R].QLSELIYSR.[L]
P00959	Methionine--tRNA ligase OS=Escherichia coli (strain K12) OX=83333 GN=metG PE=1 SV=2	[K].RFDGVLASELADPQLYK.[T]
P00959	Methionine--tRNA ligase OS=Escherichia coli (strain K12) OX=83333 GN=metG PE=1 SV=2	[K].ASTWLNHFDADSLR.[Y]
P00959	Methionine--tRNA ligase OS=Escherichia coli (strain K12) OX=83333 GN=metG PE=1 SV=2	[R].VLMTYLKPVLPK.[L]
P00959	Methionine--tRNA ligase OS=Escherichia coli (strain K12) OX=83333 GN=metG PE=1 SV=2	[R].YYYTAK.[L]
P00960	Glycine--tRNA ligase alpha subunit OS=Escherichia coli (strain K12) OX=83333 GN=glyQ PE=1 SV=2	[R].LQHYYQFQVVIKPSPDNIQELYLGSLK.[E]
P00960	Glycine--tRNA ligase alpha subunit OS=Escherichia coli (strain K12) OX=83333 GN=glyQ PE=1 SV=2	[R].TFQGLILTLQDYWAR.[Q]
P00960	Glycine--tRNA ligase alpha subunit OS=Escherichia coli (strain K12) OX=83333 GN=glyQ PE=1 SV=2	[K].AVAEAYYASR.[E]
P00960	Glycine--tRNA ligase alpha subunit OS=Escherichia coli (strain K12) OX=83333 GN=glyQ PE=1 SV=2	[K].EAQQLLALENPLPLPAYER.[I]
P00960	Glycine--tRNA ligase alpha subunit OS=Escherichia coli (strain K12) OX=83333 GN=glyQ PE=1 SV=2	[R].ELGPEPMAAAYVQPSR.[R]
P00960	Glycine--tRNA ligase alpha subunit OS=Escherichia coli (strain K12) OX=83333 GN=glyQ PE=1 SV=2	[R].LAMYIQGVDSVYDLVWSDGPLGK.[T]
P00960	Glycine--tRNA ligase alpha subunit OS=Escherichia coli (strain K12) OX=83333 GN=glyQ PE=1 SV=2	[K].AAHSFNLLDAR.[K]
P00961	Glycine--tRNA ligase beta subunit OS=Escherichia coli (strain K12) OX=83333 GN=glyS PE=1 SV=4	[K].LTNANVVDDVIDFMLGR.[F]
P00961	Glycine--tRNA ligase beta subunit OS=Escherichia coli (strain K12) OX=83333 GN=glyS PE=1 SV=4	[K].RGPAIAQAFDAEGKPSK.[A]
P00961	Glycine--tRNA ligase beta subunit OS=Escherichia coli (strain K12) OX=83333 GN=glyS PE=1 SV=4	[K].NLNLDLQTLTEEAVR.[L]
P00961	Glycine--tRNA ligase beta subunit OS=Escherichia coli (strain K12) OX=83333 GN=glyS PE=1 SV=4	[K].IGGNADLSESLLEEVASLVEWPVVLTAK.[F]
P00961	Glycine--tRNA ligase beta subunit OS=Escherichia coli (strain K12) OX=83333 GN=glyS PE=1 SV=4	[R].LQTVLFQQQLGTLR.[D]
P00961	Glycine--tRNA ligase beta subunit OS=Escherichia coli (strain K12) OX=83333 GN=glyS PE=1 SV=4	[R].IQALAGWIAEQIGADVNHATR.[A]
P00961	Glycine--tRNA ligase beta subunit OS=Escherichia coli (strain K12) OX=83333 GN=glyS PE=1 SV=4	[K].LLPNFIFVANIESK.[D]
P00961	Glycine--tRNA ligase beta subunit OS=Escherichia coli (strain K12) OX=83333 GN=glyS PE=1 SV=4	[K].VIPATILGIQSDR.[V]
P00961	Glycine--tRNA ligase beta subunit OS=Escherichia coli (strain K12) OX=83333 GN=glyS PE=1 SV=4	[R].YQDALVELAELREPVDAFFDK.[V]
P00961	Glycine--tRNA ligase beta subunit OS=Escherichia coli (strain K12) OX=83333 GN=glyS PE=1 SV=4	[R].WGASDVHFVRPVHTVTLLLGDK.[V]
P00961	Glycine--tRNA ligase beta subunit OS=Escherichia coli (strain K12) OX=83333 GN=glyS PE=1 SV=4	[K].TFLVEIGTEELPPK.[A]
P00961	Glycine--tRNA ligase beta subunit OS=Escherichia coli (strain K12) OX=83333 GN=glyS PE=1 SV=4	[R].TLDAAAALAAANK.[R]
P00961	Glycine--tRNA ligase beta subunit OS=Escherichia coli (strain K12) OX=83333 GN=glyS PE=1 SV=4	[K].FLAVPAEALVYTMK.[G]
P00961	Glycine--tRNA ligase beta subunit OS=Escherichia coli (strain K12) OX=83333 GN=glyS PE=1 SV=4	[R].AWYQDEGYTVDTIQAVLAR.[R]
P00961	Glycine--tRNA ligase beta subunit OS=Escherichia coli (strain K12) OX=83333 GN=glyS PE=1 SV=4	[R].FMGEPEFTIDNADQYPEILR.[E]
P00961	Glycine--tRNA ligase beta subunit OS=Escherichia coli (strain K12) OX=83333 GN=glyS PE=1 SV=4	[K].DPQQIISGNEK.[V]
P00961	Glycine--tRNA ligase beta subunit OS=Escherichia coli (strain K12) OX=83333 GN=glyS PE=1 SV=4	[R].HDGEAEDVAVALNEQYQPR.[F]
P00961	Glycine--tRNA ligase beta subunit OS=Escherichia coli (strain K12) OX=83333 GN=glyS PE=1 SV=4	[K].LAMQVVVLR.[D]
P00961	Glycine--tRNA ligase beta subunit OS=Escherichia coli (strain K12) OX=83333 GN=glyS PE=1 SV=4	[R].LADAEFFFNTDR.[K]
P00961	Glycine--tRNA ligase beta subunit OS=Escherichia coli (strain K12) OX=83333 GN=glyS PE=1 SV=4	[K].GESTEALLPNMVATSLAK.[L]
P00961	Glycine--tRNA ligase beta subunit OS=Escherichia coli (strain K12) OX=83333 GN=glyS PE=1 SV=4	[K].GEWLLYR.[A]
P00961	Glycine--tRNA ligase beta subunit OS=Escherichia coli (strain K12) OX=83333 GN=glyS PE=1 SV=4	[K].YFPVYANDGK.[L]
P00961	Glycine--tRNA ligase beta subunit OS=Escherichia coli (strain K12) OX=83333 GN=glyS PE=1 SV=4	[R].DKLEPYFTEGR.[Y]
P00962	Glutamine--tRNA ligase OS=Escherichia coli (strain K12) OX=83333 GN=glnS PE=1 SV=3	[K].NDVEWLGFHWSGNVR.[Y]
P00962	Glutamine--tRNA ligase OS=Escherichia coli (strain K12) OX=83333 GN=glnS PE=1 SV=3	[R].LYDWVLDNITIPVHPR.[Q]
P00962	Glutamine--tRNA ligase OS=Escherichia coli (strain K12) OX=83333 GN=glnS PE=1 SV=3	[R].QVPFSGEIWIDR.[A]
P00962	Glutamine--tRNA ligase OS=Escherichia coli (strain K12) OX=83333 GN=glnS PE=1 SV=3	[R].LFSVPNPGAADDFLSVINPESLVIK.[Q]
P00962	Glutamine--tRNA ligase OS=Escherichia coli (strain K12) OX=83333 GN=glnS PE=1 SV=3	[K].LNLLVTDK.[H]
P00962	Glutamine--tRNA ligase OS=Escherichia coli (strain K12) OX=83333 GN=glnS PE=1 SV=3	[R].YSSDYFDQLHAYAIELINK.[G]
P00962	Glutamine--tRNA ligase OS=Escherichia coli (strain K12) OX=83333 GN=glnS PE=1 SV=3	[R].SVEENLALFEK.[M]
P00962	Glutamine--tRNA ligase OS=Escherichia coli (strain K12) OX=83333 GN=glnS PE=1 SV=3	[R].FDDTNPVK.[E]
P00962	Glutamine--tRNA ligase OS=Escherichia coli (strain K12) OX=83333 GN=glnS PE=1 SV=3	[K].GLAYVDELTPEQIR.[E]
P00962	Glutamine--tRNA ligase OS=Escherichia coli (strain K12) OX=83333 GN=glnS PE=1 SV=3	[K].GVIHWVSAAHALPVEIR.[L]
P00962	Glutamine--tRNA ligase OS=Escherichia coli (strain K12) OX=83333 GN=glnS PE=1 SV=3	[R].AMAVIDPVK.[L]
P00963	Aspartate--ammonia ligase OS=Escherichia coli (strain K12) OX=83333 GN=asnA PE=1 SV=1	[K].STVEAIWAGIK.[A]
P00963	Aspartate--ammonia ligase OS=Escherichia coli (strain K12) OX=83333 GN=asnA PE=1 SV=1	[K].DLGAVFLVGIGGK.[L]
P00968	Carbamoyl-phosphate synthase large chain OS=Escherichia coli (strain K12) OX=83333 GN=carB PE=1 SV=2	[R].LYFEPVTLEDVLEIVR.[I]
P00968	Carbamoyl-phosphate synthase large chain OS=Escherichia coli (strain K12) OX=83333 GN=carB PE=1 SV=2	[R].TPASFEPSIDYVVTK.[I]
P00968	Carbamoyl-phosphate synthase large chain OS=Escherichia coli (strain K12) OX=83333 GN=carB PE=1 SV=2	[R].EIGVETGGSNVQFAVNPK.[N]
P00968	Carbamoyl-phosphate synthase large chain OS=Escherichia coli (strain K12) OX=83333 GN=carB PE=1 SV=2	[R].AGLSVDGVFNLTNIDR.[W]
P00968	Carbamoyl-phosphate synthase large chain OS=Escherichia coli (strain K12) OX=83333 GN=carB PE=1 SV=2	[K].LAVGYTLDELMNDITGGR.[T]
P00968	Carbamoyl-phosphate synthase large chain OS=Escherichia coli (strain K12) OX=83333 GN=carB PE=1 SV=2	[R].ALEAAGVPVIGTSPDAIDR.[A]
P00968	Carbamoyl-phosphate synthase large chain OS=Escherichia coli (strain K12) OX=83333 GN=carB PE=1 SV=2	[K].NNEVYLIEVNPR.[A]
P00968	Carbamoyl-phosphate synthase large chain OS=Escherichia coli (strain K12) OX=83333 GN=carB PE=1 SV=2	[K].VSLDDPEALTK.[I]
P00968	Carbamoyl-phosphate synthase large chain OS=Escherichia coli (strain K12) OX=83333 GN=carB PE=1 SV=2	[K].IMVLGGGPNR.[I]
P00968	Carbamoyl-phosphate synthase large chain OS=Escherichia coli (strain K12) OX=83333 GN=carB PE=1 SV=2	[K].EIGYPLVVRPSYVLGGR.[A]
P02358	30S ribosomal protein S6 OS=Escherichia coli (strain K12) OX=83333 GN=rpsF PE=1 SV=1	[R].YTAAITGAEGK.[I]
P02358	30S ribosomal protein S6 OS=Escherichia coli (strain K12) OX=83333 GN=rpsF PE=1 SV=1	[R].FNDAVIR.[S]
P02358	30S ribosomal protein S6 OS=Escherichia coli (strain K12) OX=83333 GN=rpsF PE=1 SV=1	[R].HYEIVFMVHPDQSEQVPGMIER.[Y]
P02358	30S ribosomal protein S6 OS=Escherichia coli (strain K12) OX=83333 GN=rpsF PE=1 SV=1	[K].HAVTEASPMVK.[A]
P02358	30S ribosomal protein S6 OS=Escherichia coli (strain K12) OX=83333 GN=rpsF PE=1 SV=1	[K].AHYVLMNVEAPQEVIDELETTFR.[F]
P02358	30S ribosomal protein S6 OS=Escherichia coli (strain K12) OX=83333 GN=rpsF PE=1 SV=1	[K].IHRLEDWGR.[R]
P02358	30S ribosomal protein S6 OS=Escherichia coli (strain K12) OX=83333 GN=rpsF PE=1 SV=1	[R].LEDWGR.[R]
P02358	30S ribosomal protein S6 OS=Escherichia coli (strain K12) OX=83333 GN=rpsF PE=1 SV=1	[R].RQLAYPINK.[L]
P02359	30S ribosomal protein S7 OS=Escherichia coli (strain K12) OX=83333 GN=rpsG PE=1 SV=3	[R].VGGSTYQVPVEVRPVR.[R]
P02359	30S ribosomal protein S7 OS=Escherichia coli (strain K12) OX=83333 GN=rpsG PE=1 SV=3	[K].STAESIVYSALETLAQR.[S]
P02359	30S ribosomal protein S7 OS=Escherichia coli (strain K12) OX=83333 GN=rpsG PE=1 SV=3	[K].SELEAFEVALENVRPTVEVK.[S]
P02359	30S ribosomal protein S7 OS=Escherichia coli (strain K12) OX=83333 GN=rpsG PE=1 SV=3	[R].RVGGSTYQVPVEVRPVR.[R]
P02359	30S ribosomal protein S7 OS=Escherichia coli (strain K12) OX=83333 GN=rpsG PE=1 SV=3	[K].FGSELLAK.[F]
P02359	30S ribosomal protein S7 OS=Escherichia coli (strain K12) OX=83333 GN=rpsG PE=1 SV=3	[K].FVNILMVDGKK.[S]
P02359	30S ribosomal protein S7 OS=Escherichia coli (strain K12) OX=83333 GN=rpsG PE=1 SV=3	[K].FVNILMVDGK.[K]
P02359	30S ribosomal protein S7 OS=Escherichia coli (strain K12) OX=83333 GN=rpsG PE=1 SV=3	[K].KSTAESIVYSALETLAQR.[S]
P02359	30S ribosomal protein S7 OS=Escherichia coli (strain K12) OX=83333 GN=rpsG PE=1 SV=3	[R].LANELSDAAENK.[G]
P02359	30S ribosomal protein S7 OS=Escherichia coli (strain K12) OX=83333 GN=rpsG PE=1 SV=3	[R].VGGSTYQVPVEVRPVRR.[N]
P02359	30S ribosomal protein S7 OS=Escherichia coli (strain K12) OX=83333 GN=rpsG PE=1 SV=3	[R].WIVEAAR.[K]
P02359	30S ribosomal protein S7 OS=Escherichia coli (strain K12) OX=83333 GN=rpsG PE=1 SV=3	[R].RVGGSTYQVPVEVRPVRR.[N]
P02359	30S ribosomal protein S7 OS=Escherichia coli (strain K12) OX=83333 GN=rpsG PE=1 SV=3	[K].QPALGYLN.[-]
P02413	50S ribosomal protein L15 OS=Escherichia coli (strain K12) OX=83333 GN=rplO PE=1 SV=1	[K].VEGGVVDLNTLK.[A]
P02413	50S ribosomal protein L15 OS=Escherichia coli (strain K12) OX=83333 GN=rplO PE=1 SV=1	[K].VILAGEVTTPVTVR.[G]
P02413	50S ribosomal protein L15 OS=Escherichia coli (strain K12) OX=83333 GN=rplO PE=1 SV=1	[KR].AAITAELR.[LS]
P02413	50S ribosomal protein L15 OS=Escherichia coli (strain K12) OX=83333 GN=rplO PE=1 SV=1	[K].AANIIGIQIEFAK.[V]
P02413	50S ribosomal protein L15 OS=Escherichia coli (strain K12) OX=83333 GN=rplO PE=1 SV=1	[R].GFEGGQMPLYR.[R]
P02413	50S ribosomal protein L15 OS=Escherichia coli (strain K12) OX=83333 GN=rplO PE=1 SV=1	[R].RGFEGGQMPLYR.[R]
P02413	50S ribosomal protein L15 OS=Escherichia coli (strain K12) OX=83333 GN=rplO PE=1 SV=1	[R].LNTLSPAEGSK.[K]
P02413	50S ribosomal protein L15 OS=Escherichia coli (strain K12) OX=83333 GN=rplO PE=1 SV=1	[R].AAIEAAGGKIEE.[-]
P02918	Penicillin-binding protein 1A OS=Escherichia coli (strain K12) OX=83333 GN=mrcA PE=1 SV=1	[K].SALNTNIFGEPGWQGTGWR.[A]
P02918	Penicillin-binding protein 1A OS=Escherichia coli (strain K12) OX=83333 GN=mrcA PE=1 SV=1	[R].AMGVDYAAEYLQR.[F]
P02918	Penicillin-binding protein 1A OS=Escherichia coli (strain K12) OX=83333 GN=mrcA PE=1 SV=1	[K].AVLEGVPEQPLTPPPGIVTVNIDR.[S]
P02918	Penicillin-binding protein 1A OS=Escherichia coli (strain K12) OX=83333 GN=mrcA PE=1 SV=1	[R].WDASAGSDWQPK.[N]
P02919	Penicillin-binding protein 1B OS=Escherichia coli (strain K12) OX=83333 GN=mrcB PE=1 SV=2	[R].LNTWIADAPIALR.[Q]
P02919	Penicillin-binding protein 1B OS=Escherichia coli (strain K12) OX=83333 GN=mrcB PE=1 SV=2	[R].AVLANLTAGR.[T]
P02919	Penicillin-binding protein 1B OS=Escherichia coli (strain K12) OX=83333 GN=mrcB PE=1 SV=2	[K].DQLHPVPAMLLGALNLTPIEVAQAFQTIASGGNR.[A]
P02919	Penicillin-binding protein 1B OS=Escherichia coli (strain K12) OX=83333 GN=mrcB PE=1 SV=2	[R].AVPAQAAYLTLWTMQQVVQR.[G]
P02919	Penicillin-binding protein 1B OS=Escherichia coli (strain K12) OX=83333 GN=mrcB PE=1 SV=2	[K].LLEATQYR.[Q]
P02919	Penicillin-binding protein 1B OS=Escherichia coli (strain K12) OX=83333 GN=mrcB PE=1 SV=2	[K].VLYQSFPQAER.[A]
P02925	Ribose import binding protein RbsB OS=Escherichia coli (strain K12) OX=83333 GN=rbsB PE=1 SV=1	[K].MANQANIPVITLDR.[Q]
P02925	Ribose import binding protein RbsB OS=Escherichia coli (strain K12) OX=83333 GN=rbsB PE=1 SV=1	[K].LGYNLVVLDSQNNPAK.[E]
P02925	Ribose import binding protein RbsB OS=Escherichia coli (strain K12) OX=83333 GN=rbsB PE=1 SV=1	[K].ILLINPTDSDAVGNAVK.[M]
P02925	Ribose import binding protein RbsB OS=Escherichia coli (strain K12) OX=83333 GN=rbsB PE=1 SV=1	[K].VIELQGIAGTSAAR.[E]
P02925	Ribose import binding protein RbsB OS=Escherichia coli (strain K12) OX=83333 GN=rbsB PE=1 SV=1	[K].SDVMVVGFDGTPDGEK.[A]
P02925	Ribose import binding protein RbsB OS=Escherichia coli (strain K12) OX=83333 GN=rbsB PE=1 SV=1	[K].FNVLASQPADFDR.[I]
P02925	Ribose import binding protein RbsB OS=Escherichia coli (strain K12) OX=83333 GN=rbsB PE=1 SV=1	[K].DTIALVVSTLNNPFFVSLK.[D]
P02925	Ribose import binding protein RbsB OS=Escherichia coli (strain K12) OX=83333 GN=rbsB PE=1 SV=1	[K].LAATIAQLPDQIGAK.[G]
P02925	Ribose import binding protein RbsB OS=Escherichia coli (strain K12) OX=83333 GN=rbsB PE=1 SV=1	[K].GLNVMQNLLTAHPDVQAVFAQNDEMALGALR.[A]
P02929	Protein TonB OS=Escherichia coli (strain K12) OX=83333 GN=tonB PE=1 SV=2	[R].LTSSTATAATSKPVTSVASGPR.[A]
P02930	Outer membrane protein TolC OS=Escherichia coli (strain K12) OX=83333 GN=tolC PE=1 SV=3	[R].QITGNYYPELAALNVENFK.[T]
P02930	Outer membrane protein TolC OS=Escherichia coli (strain K12) OX=83333 GN=tolC PE=1 SV=3	[R].NNLDNAVEQLR.[Q]
P02930	Outer membrane protein TolC OS=Escherichia coli (strain K12) OX=83333 GN=tolC PE=1 SV=3	[K].QAQYNFVGASEQLESAHR.[S]
P02930	Outer membrane protein TolC OS=Escherichia coli (strain K12) OX=83333 GN=tolC PE=1 SV=3	[R].QAQDGHLPTLDLTASTGISDTSYSGSK.[T]
P02930	Outer membrane protein TolC OS=Escherichia coli (strain K12) OX=83333 GN=tolC PE=1 SV=3	[K].VGLSFSLPIYQGGMVNSQVK.[Q]
P02930	Outer membrane protein TolC OS=Escherichia coli (strain K12) OX=83333 GN=tolC PE=1 SV=3	[R].YNYLINQLNIK.[S]
P02930	Outer membrane protein TolC OS=Escherichia coli (strain K12) OX=83333 GN=tolC PE=1 SV=3	[R].SSFNNINASISSINAYK.[Q]
P02930	Outer membrane protein TolC OS=Escherichia coli (strain K12) OX=83333 GN=tolC PE=1 SV=3	[R].SPLLPQLGLGADYTYSNGYR.[D]
P02930	Outer membrane protein TolC OS=Escherichia coli (strain K12) OX=83333 GN=tolC PE=1 SV=3	[K].TDKPQPVNALLK.[E]
P02930	Outer membrane protein TolC OS=Escherichia coli (strain K12) OX=83333 GN=tolC PE=1 SV=3	[R].TIVDVLDATTTLYNAK.[Q]
P02930	Outer membrane protein TolC OS=Escherichia coli (strain K12) OX=83333 GN=tolC PE=1 SV=3	[R].FNVGLVAITDVQNAR.[A]
P02930	Outer membrane protein TolC OS=Escherichia coli (strain K12) OX=83333 GN=tolC PE=1 SV=3	[R].AQYDTVLANEVTAR.[N]
P02930	Outer membrane protein TolC OS=Escherichia coli (strain K12) OX=83333 GN=tolC PE=1 SV=3	[K].RNLSLLQAR.[L]
P02930	Outer membrane protein TolC OS=Escherichia coli (strain K12) OX=83333 GN=tolC PE=1 SV=3	[R].GAAGTQYDDSNMGQNK.[V]
P02931	Outer membrane protein F OS=Escherichia coli (strain K12) OX=83333 GN=ompF PE=1 SV=1	[R].NSNFFGLVDGLNFAVQYLGK.[N]
P02931	Outer membrane protein F OS=Escherichia coli (strain K12) OX=83333 GN=ompF PE=1 SV=1	[K].YDANNIYLAANYGETR.[N]
P02931	Outer membrane protein F OS=Escherichia coli (strain K12) OX=83333 GN=ompF PE=1 SV=1	[K].FTNTSGFANK.[T]
P02943	Maltoporin OS=Escherichia coli (strain K12) OX=83333 GN=lamB PE=1 SV=1	[K].NLIEWLPGSTIWAGK.[R]
P02943	Maltoporin OS=Escherichia coli (strain K12) OX=83333 GN=lamB PE=1 SV=1	[R].SSEAGGSSSFASNNIYDYTNETANDVFDVR.[L]
P02943	Maltoporin OS=Escherichia coli (strain K12) OX=83333 GN=lamB PE=1 SV=1	[K].FVVQYATDSMTSQGK.[G]
P02943	Maltoporin OS=Escherichia coli (strain K12) OX=83333 GN=lamB PE=1 SV=1	[R].LAQMEINPGGTLELGVDYGR.[A]
P03004	Chromosomal replication initiator protein DnaA OS=Escherichia coli (strain K12) OX=83333 GN=dnaA PE=1 SV=2	[R].QVADNPGGAYNPLFLYGGTGLGK.[T]
P03004	Chromosomal replication initiator protein DnaA OS=Escherichia coli (strain K12) OX=83333 GN=dnaA PE=1 SV=2	[R].VIANANFTGR.[A]
P03004	Chromosomal replication initiator protein DnaA OS=Escherichia coli (strain K12) OX=83333 GN=dnaA PE=1 SV=2	[R].SVDALLIDDIQFFANK.[E]
P03004	Chromosomal replication initiator protein DnaA OS=Escherichia coli (strain K12) OX=83333 GN=dnaA PE=1 SV=2	[R].FEVGTKPVTQTPQAAVTSNVAAPAQVAQTQPQR.[A]
P03004	Chromosomal replication initiator protein DnaA OS=Escherichia coli (strain K12) OX=83333 GN=dnaA PE=1 SV=2	[R].AITIDFVR.[E]
P03018	DNA helicase II OS=Escherichia coli (strain K12) OX=83333 GN=uvrD PE=1 SV=1	[R].AGLVDFAELLLR.[A]
P03018	DNA helicase II OS=Escherichia coli (strain K12) OX=83333 GN=uvrD PE=1 SV=1	[K].WLVAAYAR.[L]
P03018	DNA helicase II OS=Escherichia coli (strain K12) OX=83333 GN=uvrD PE=1 SV=1	[R].LQVAFQGQGIK.[W]
P03817	Protein MioC OS=Escherichia coli (strain K12) OX=83333 GN=mioC PE=1 SV=4	[K].INILDHDIPEDPAEEWLGSWVNLLK.[-]
P03841	Maltose operon periplasmic protein OS=Escherichia coli (strain K12) OX=83333 GN=malM PE=3 SV=1	[K].DLQQTTQLLDPAK.[A]
P04036	4-hydroxy-tetrahydrodipicolinate reductase OS=Escherichia coli (strain K12) OX=83333 GN=dapB PE=1 SV=1	[R].QLIQAALALEGVQLGAALER.[E]
P04079	GMP synthase [glutamine-hydrolyzing] OS=Escherichia coli (strain K12) OX=83333 GN=guaA PE=1 SV=1	[K].RFYGVQFHPEVTHTR.[Q]
P04079	GMP synthase [glutamine-hydrolyzing] OS=Escherichia coli (strain K12) OX=83333 GN=guaA PE=1 SV=1	[R].RADAIFIEELRK.[A]
P04079	GMP synthase [glutamine-hydrolyzing] OS=Escherichia coli (strain K12) OX=83333 GN=guaA PE=1 SV=1	[R].RADAIFIEELR.[K]
P04079	GMP synthase [glutamine-hydrolyzing] OS=Escherichia coli (strain K12) OX=83333 GN=guaA PE=1 SV=1	[R].ILILDFGSQYTQLVAR.[R]
P04079	GMP synthase [glutamine-hydrolyzing] OS=Escherichia coli (strain K12) OX=83333 GN=guaA PE=1 SV=1	[K].IIDDAVAR.[I]
P04079	GMP synthase [glutamine-hydrolyzing] OS=Escherichia coli (strain K12) OX=83333 GN=guaA PE=1 SV=1	[K].IGLELGLPYDMLYR.[H]
P04079	GMP synthase [glutamine-hydrolyzing] OS=Escherichia coli (strain K12) OX=83333 GN=guaA PE=1 SV=1	[R].IINEVNGISR.[V]
P04079	GMP synthase [glutamine-hydrolyzing] OS=Escherichia coli (strain K12) OX=83333 GN=guaA PE=1 SV=1	[K].VSQAFTVFLPVR.[S]
P04079	GMP synthase [glutamine-hydrolyzing] OS=Escherichia coli (strain K12) OX=83333 GN=guaA PE=1 SV=1	[K].VILGLSGGVDSSVTAMLLHR.[A]
P04079	GMP synthase [glutamine-hydrolyzing] OS=Escherichia coli (strain K12) OX=83333 GN=guaA PE=1 SV=1	[R].VVYDISGKPPATIEWE.[-]
P04079	GMP synthase [glutamine-hydrolyzing] OS=Escherichia coli (strain K12) OX=83333 GN=guaA PE=1 SV=1	[K].YDWVVSLR.[A]
P04079	GMP synthase [glutamine-hydrolyzing] OS=Escherichia coli (strain K12) OX=83333 GN=guaA PE=1 SV=1	[K].WLAQGTIYPDVIESAASATGK.[A]
P04079	GMP synthase [glutamine-hydrolyzing] OS=Escherichia coli (strain K12) OX=83333 GN=guaA PE=1 SV=1	[R].FLSALAGENDPEAK.[R]
P04079	GMP synthase [glutamine-hydrolyzing] OS=Escherichia coli (strain K12) OX=83333 GN=guaA PE=1 SV=1	[R].AVETIDFMTAHWAHLPYDFLGR.[V]
P04079	GMP synthase [glutamine-hydrolyzing] OS=Escherichia coli (strain K12) OX=83333 GN=guaA PE=1 SV=1	[R].EFGYAQVEVVNDSALVR.[G]
P04079	GMP synthase [glutamine-hydrolyzing] OS=Escherichia coli (strain K12) OX=83333 GN=guaA PE=1 SV=1	[R].DFNPSGIILSGGPESTTEENSPR.[A]
P04079	GMP synthase [glutamine-hydrolyzing] OS=Escherichia coli (strain K12) OX=83333 GN=guaA PE=1 SV=1	[R].KIGLELGLPYDMLYR.[H]
P04079	GMP synthase [glutamine-hydrolyzing] OS=Escherichia coli (strain K12) OX=83333 GN=guaA PE=1 SV=1	[R].KYDWVVSLR.[A]
P04079	GMP synthase [glutamine-hydrolyzing] OS=Escherichia coli (strain K12) OX=83333 GN=guaA PE=1 SV=1	[R].VFVEVFDEEALKLEDVK.[W]
P04335	Esterase FrsA OS=Escherichia coli (strain K12) OX=83333 GN=frsA PE=3 SV=2	[R].VAAFGFR.[F]
P04425	Glutathione synthetase OS=Escherichia coli (strain K12) OX=83333 GN=gshB PE=1 SV=1	[K].LGIVMDPIANINIK.[K]
P04425	Glutathione synthetase OS=Escherichia coli (strain K12) OX=83333 GN=gshB PE=1 SV=1	[K].LFTAWFSDLTPETLVTR.[N]
P04425	Glutathione synthetase OS=Escherichia coli (strain K12) OX=83333 GN=gshB PE=1 SV=1	[K].GLIFVGLDIIGDR.[L]
P04425	Glutathione synthetase OS=Escherichia coli (strain K12) OX=83333 GN=gshB PE=1 SV=1	[R].KDPPFDTEFIYATYILER.[A]
P04425	Glutathione synthetase OS=Escherichia coli (strain K12) OX=83333 GN=gshB PE=1 SV=1	[K].GTLIVNKPQSLR.[D]
P04693	Aromatic-amino-acid aminotransferase OS=Escherichia coli (strain K12) OX=83333 GN=tyrB PE=1 SV=1	[R].VATIQTLGGSGALK.[V]
P04693	Aromatic-amino-acid aminotransferase OS=Escherichia coli (strain K12) OX=83333 GN=tyrB PE=1 SV=1	[R].HAIAPLLFGADHPVLK.[Q]
P04693	Aromatic-amino-acid aminotransferase OS=Escherichia coli (strain K12) OX=83333 GN=tyrB PE=1 SV=1	[R].AIASAGLPALVSNSFSK.[I]
P04693	Aromatic-amino-acid aminotransferase OS=Escherichia coli (strain K12) OX=83333 GN=tyrB PE=1 SV=1	[R].FNDLLATLK.[T]
P04805	Glutamate--tRNA ligase OS=Escherichia coli (strain K12) OX=83333 GN=gltX PE=1 SV=1	[R].NGPQLADLVK.[L]
P04805	Glutamate--tRNA ligase OS=Escherichia coli (strain K12) OX=83333 GN=gltX PE=1 SV=1	[R].LGWSHGDQEIFTR.[E]
P04805	Glutamate--tRNA ligase OS=Escherichia coli (strain K12) OX=83333 GN=gltX PE=1 SV=1	[R].YNAVIDQMLEEGTAYK.[C]
P04805	Glutamate--tRNA ligase OS=Escherichia coli (strain K12) OX=83333 GN=gltX PE=1 SV=1	[R].YFYEDFAEFDADAAKK.[H]
P04805	Glutamate--tRNA ligase OS=Escherichia coli (strain K12) OX=83333 GN=gltX PE=1 SV=1	[R].TALYSWLFAR.[N]
P04805	Glutamate--tRNA ligase OS=Escherichia coli (strain K12) OX=83333 GN=gltX PE=1 SV=1	[R].VAVTGAGQSPALDVTVHAIGK.[T]
P04805	Glutamate--tRNA ligase OS=Escherichia coli (strain K12) OX=83333 GN=gltX PE=1 SV=1	[R].FAPSPTGYLHVGGAR.[T]
P04805	Glutamate--tRNA ligase OS=Escherichia coli (strain K12) OX=83333 GN=gltX PE=1 SV=1	[R].FANPQEGSVVFDDQIRGPIEFSNQELDDLIIR.[R]
P04805	Glutamate--tRNA ligase OS=Escherichia coli (strain K12) OX=83333 GN=gltX PE=1 SV=1	[R].FANPQEGSVVFDDQIR.[G]
P04805	Glutamate--tRNA ligase OS=Escherichia coli (strain K12) OX=83333 GN=gltX PE=1 SV=1	[R].DDGYLPEALLNYLVR.[L]
P04805	Glutamate--tRNA ligase OS=Escherichia coli (strain K12) OX=83333 GN=gltX PE=1 SV=1	[R].GPIEFSNQELDDLIIR.[R]
P04805	Glutamate--tRNA ligase OS=Escherichia coli (strain K12) OX=83333 GN=gltX PE=1 SV=1	[K].ALDFIAERENQQ.[-]
P04805	Glutamate--tRNA ligase OS=Escherichia coli (strain K12) OX=83333 GN=gltX PE=1 SV=1	[K].YFTLNAVSK.[S]
P04825	Aminopeptidase N OS=Escherichia coli (strain K12) OX=83333 GN=pepN PE=1 SV=2	[R].MIHTLLGEENFQK.[G]
P04825	Aminopeptidase N OS=Escherichia coli (strain K12) OX=83333 GN=pepN PE=1 SV=2	[R].VIGHEYFHNWTGNR.[V]
P04825	Aminopeptidase N OS=Escherichia coli (strain K12) OX=83333 GN=pepN PE=1 SV=2	[K].WFILQATSPAANVLETVR.[G]
P04825	Aminopeptidase N OS=Escherichia coli (strain K12) OX=83333 GN=pepN PE=1 SV=2	[R].WDAAQSLLATYIK.[L]
P04825	Aminopeptidase N OS=Escherichia coli (strain K12) OX=83333 GN=pepN PE=1 SV=2	[R].WYSQSGTPIVTVK.[D]
P04825	Aminopeptidase N OS=Escherichia coli (strain K12) OX=83333 GN=pepN PE=1 SV=2	[K].WSDQQLTFLMR.[H]
P04825	Aminopeptidase N OS=Escherichia coli (strain K12) OX=83333 GN=pepN PE=1 SV=2	[K].TVVTAVSQAVR.[H]
P04825	Aminopeptidase N OS=Escherichia coli (strain K12) OX=83333 GN=pepN PE=1 SV=2	[R].TLATELADELLAIYNANYQSEYR.[V]
P04825	Aminopeptidase N OS=Escherichia coli (strain K12) OX=83333 GN=pepN PE=1 SV=2	[R].FLAFGETHLADVLVSK.[Q]
P04825	Aminopeptidase N OS=Escherichia coli (strain K12) OX=83333 GN=pepN PE=1 SV=2	[R].DWFQLSLK.[E]
P04825	Aminopeptidase N OS=Escherichia coli (strain K12) OX=83333 GN=pepN PE=1 SV=2	[R].LIEPLIR.[L]
P04825	Aminopeptidase N OS=Escherichia coli (strain K12) OX=83333 GN=pepN PE=1 SV=2	[R].APWAMTSLK.[N]
P04825	Aminopeptidase N OS=Escherichia coli (strain K12) OX=83333 GN=pepN PE=1 SV=2	[K].GLENLSGDLYEK.[I]
P04825	Aminopeptidase N OS=Escherichia coli (strain K12) OX=83333 GN=pepN PE=1 SV=2	[R].SFTMSNPNR.[I]
P04825	Aminopeptidase N OS=Escherichia coli (strain K12) OX=83333 GN=pepN PE=1 SV=2	[R].HITYYLDRPDVLAR.[F]
P04951	3-deoxy-manno-octulosonate cytidylyltransferase OS=Escherichia coli (strain K12) OX=83333 GN=kdsB PE=1 SV=2	[K].IHVAVAQEVPGTGVDTPEDLER.[V]
P04951	3-deoxy-manno-octulosonate cytidylyltransferase OS=Escherichia coli (strain K12) OX=83333 GN=kdsB PE=1 SV=2	[R].FAEGLETVGDNFLR.[H]
P04951	3-deoxy-manno-octulosonate cytidylyltransferase OS=Escherichia coli (strain K12) OX=83333 GN=kdsB PE=1 SV=2	[R].YVNWQPSPLEHIEMLEQLR.[V]
P04951	3-deoxy-manno-octulosonate cytidylyltransferase OS=Escherichia coli (strain K12) OX=83333 GN=kdsB PE=1 SV=2	[R].HLGIYGYR.[A]
P04982	D-ribose pyranase OS=Escherichia coli (strain K12) OX=83333 GN=rbsD PE=1 SV=3	[K].GTVLNSDISSVISR.[L]
P04994	Exodeoxyribonuclease 7 large subunit OS=Escherichia coli (strain K12) OX=83333 GN=xseA PE=1 SV=2	[K].LQAEGLFDQQYK.[K]
P04995	Exodeoxyribonuclease I OS=Escherichia coli (strain K12) OX=83333 GN=sbcB PE=1 SV=2	[R].LFDYLFTHR.[N]
P05020	Dihydroorotase OS=Escherichia coli (strain K12) OX=83333 GN=pyrC PE=1 SV=2	[K].TVVPYTSEIYGR.[A]
P05020	Dihydroorotase OS=Escherichia coli (strain K12) OX=83333 GN=pyrC PE=1 SV=2	[R].AIVMPNLAPPVTTVEAAVAYR.[Q]
P05041	Aminodeoxychorismate synthase component 1 OS=Escherichia coli (strain K12) OX=83333 GN=pabB PE=1 SV=1	[R].APFSAFLR.[L]
P05042	Fumarate hydratase class II OS=Escherichia coli (strain K12) OX=83333 GN=fumC PE=1 SV=1	[R].INQLLNESLMLVTALNTHIGYDK.[A]
P05042	Fumarate hydratase class II OS=Escherichia coli (strain K12) OX=83333 GN=fumC PE=1 SV=1	[K].LWGAQTQR.[S]
P05055	Polyribonucleotide nucleotidyltransferase OS=Escherichia coli (strain K12) OX=83333 GN=pnp PE=1 SV=3	[R].IVDFGAFVAIGGGK.[E]
P05055	Polyribonucleotide nucleotidyltransferase OS=Escherichia coli (strain K12) OX=83333 GN=pnp PE=1 SV=3	[R].LHILGVMEQAINAPR.[G]
P05055	Polyribonucleotide nucleotidyltransferase OS=Escherichia coli (strain K12) OX=83333 GN=pnp PE=1 SV=3	[K].VTDYLQMGQEVPVK.[V]
P05055	Polyribonucleotide nucleotidyltransferase OS=Escherichia coli (strain K12) OX=83333 GN=pnp PE=1 SV=3	[R].VGYINDQYVLNPTQDELK.[E]
P05055	Polyribonucleotide nucleotidyltransferase OS=Escherichia coli (strain K12) OX=83333 GN=pnp PE=1 SV=3	[R].WDWQPEPVNEALNAR.[V]
P05055	Polyribonucleotide nucleotidyltransferase OS=Escherichia coli (strain K12) OX=83333 GN=pnp PE=1 SV=3	[R].YAQVDVIK.[S]
P05055	Polyribonucleotide nucleotidyltransferase OS=Escherichia coli (strain K12) OX=83333 GN=pnp PE=1 SV=3	[K].SETIATLLAEDETLDENELGEILHAIEK.[N]
P05055	Polyribonucleotide nucleotidyltransferase OS=Escherichia coli (strain K12) OX=83333 GN=pnp PE=1 SV=3	[R].TDTFLFHYNFPPYSVGETGMVGSPK.[R]
P05055	Polyribonucleotide nucleotidyltransferase OS=Escherichia coli (strain K12) OX=83333 GN=pnp PE=1 SV=3	[R].DAQVLDELMGER.[T]
P05055	Polyribonucleotide nucleotidyltransferase OS=Escherichia coli (strain K12) OX=83333 GN=pnp PE=1 SV=3	[K].EIMQVALNQAK.[G]
P05055	Polyribonucleotide nucleotidyltransferase OS=Escherichia coli (strain K12) OX=83333 GN=pnp PE=1 SV=3	[K].AAVAGIAMGLVK.[E]
P05055	Polyribonucleotide nucleotidyltransferase OS=Escherichia coli (strain K12) OX=83333 GN=pnp PE=1 SV=3	[R].GETQALVTATLGTAR.[D]
P05055	Polyribonucleotide nucleotidyltransferase OS=Escherichia coli (strain K12) OX=83333 GN=pnp PE=1 SV=3	[K].AKPGQDFFPLTVNYQER.[T]
P05055	Polyribonucleotide nucleotidyltransferase OS=Escherichia coli (strain K12) OX=83333 GN=pnp PE=1 SV=3	[R].GDISEFAPR.[I]
P05055	Polyribonucleotide nucleotidyltransferase OS=Escherichia coli (strain K12) OX=83333 GN=pnp PE=1 SV=3	[K].EATEQSQPAAAPEAPAAEQGE.[-]
P05055	Polyribonucleotide nucleotidyltransferase OS=Escherichia coli (strain K12) OX=83333 GN=pnp PE=1 SV=3	[K].FPYTVR.[V]
P05458	Protease 3 OS=Escherichia coli (strain K12) OX=83333 GN=ptrA PE=1 SV=1	[R].DQVVAAIFSYLNLLR.[E]
P05459	Erythronate-4-phosphate dehydrogenase OS=Escherichia coli (strain K12) OX=83333 GN=pdxB PE=2 SV=2	[R].LGEVTAVPGRPIPVAQLADADALMVR.[S]
P05459	Erythronate-4-phosphate dehydrogenase OS=Escherichia coli (strain K12) OX=83333 GN=pdxB PE=2 SV=2	[R].ADILTFHTPLFK.[D]
P05637	Bis(5'-nucleosyl)-tetraphosphatase [symmetrical] OS=Escherichia coli (strain K12) OX=83333 GN=apaH PE=1 SV=2	[K].DRLTPLLEAPDADELLNWLR.[R]
P05719	Type-1 restriction enzyme EcoKI specificity protein OS=Escherichia coli (strain K12) OX=83333 GN=hsdS PE=1 SV=1	[K].LPEGWVIAPVSTVTTLIR.[G]
P05719	Type-1 restriction enzyme EcoKI specificity protein OS=Escherichia coli (strain K12) OX=83333 GN=hsdS PE=1 SV=1	[K].DALPEYIEIFFSSPSAR.[N]
P05793	Ketol-acid reductoisomerase (NADP(+)) OS=Escherichia coli (strain K12) OX=83333 GN=ilvC PE=1 SV=4	[K].LIQFGWETITEALK.[Q]
P05825	Ferrienterobactin receptor OS=Escherichia coli (strain K12) OX=83333 GN=fepA PE=1 SV=2	[R].QGNLYAGDTQNTNSDSYTR.[S]
P05825	Ferrienterobactin receptor OS=Escherichia coli (strain K12) OX=83333 GN=fepA PE=1 SV=2	[K].NVSLTGGVDNLFDK.[R]
P05825	Ferrienterobactin receptor OS=Escherichia coli (strain K12) OX=83333 GN=fepA PE=1 SV=2	[R].LSIIPEYTLNSTLSWQAR.[E]
P05825	Ferrienterobactin receptor OS=Escherichia coli (strain K12) OX=83333 GN=fepA PE=1 SV=2	[R].WDFAPLQSLELEAGYSR.[Q]
P05825	Ferrienterobactin receptor OS=Escherichia coli (strain K12) OX=83333 GN=fepA PE=1 SV=2	[R].TNFSLTGPLGDEFSFR.[L]
P05825	Ferrienterobactin receptor OS=Escherichia coli (strain K12) OX=83333 GN=fepA PE=1 SV=2	[R].FDHHSIVGNNWSPALNISQGLGDDFTLK.[M]
P05825	Ferrienterobactin receptor OS=Escherichia coli (strain K12) OX=83333 GN=fepA PE=1 SV=2	[R].DGWLAGVTWFR.[N]
P05825	Ferrienterobactin receptor OS=Escherichia coli (strain K12) OX=83333 GN=fepA PE=1 SV=2	[K].EISPYSIVGLSATWDVTK.[N]
P05825	Ferrienterobactin receptor OS=Escherichia coli (strain K12) OX=83333 GN=fepA PE=1 SV=2	[R].AGTYATTLPAGR.[E]
P05825	Ferrienterobactin receptor OS=Escherichia coli (strain K12) OX=83333 GN=fepA PE=1 SV=2	[K].APSLYQTNPNYILYSK.[G]
P05825	Ferrienterobactin receptor OS=Escherichia coli (strain K12) OX=83333 GN=fepA PE=1 SV=2	[R].TMPGVNLTGNSTSGQR.[G]
P05852	tRNA N6-adenosine threonylcarbamoyltransferase OS=Escherichia coli (strain K12) OX=83333 GN=tsaD PE=1 SV=2	[R].LVMAGGVSANR.[T]
P05852	tRNA N6-adenosine threonylcarbamoyltransferase OS=Escherichia coli (strain K12) OX=83333 GN=tsaD PE=1 SV=2	[K].LLGLDYPGGPLLSK.[M]
P05852	tRNA N6-adenosine threonylcarbamoyltransferase OS=Escherichia coli (strain K12) OX=83333 GN=tsaD PE=1 SV=2	[K].DIDAVAYTAGPGLVGALLVGATVGR.[S]
P05852	tRNA N6-adenosine threonylcarbamoyltransferase OS=Escherichia coli (strain K12) OX=83333 GN=tsaD PE=1 SV=2	[K].AGATADLGVSVRPR.[W]
P05852	tRNA N6-adenosine threonylcarbamoyltransferase OS=Escherichia coli (strain K12) OX=83333 GN=tsaD PE=1 SV=2	[K].RLVMAGGVSANR.[T]
P06129	Vitamin B12 transporter BtuB OS=Escherichia coli (strain K12) OX=83333 GN=btuB PE=1 SV=2	[K].LYSQSWDAGLR.[Y]
P06129	Vitamin B12 transporter BtuB OS=Escherichia coli (strain K12) OX=83333 GN=btuB PE=1 SV=2	[K].QWEGAFEGLTAGVNWR.[I]
P06129	Vitamin B12 transporter BtuB OS=Escherichia coli (strain K12) OX=83333 GN=btuB PE=1 SV=2	[R].NTGIYLTGLQQVGDFTFEGAAR.[S]
P06129	Vitamin B12 transporter BtuB OS=Escherichia coli (strain K12) OX=83333 GN=btuB PE=1 SV=2	[R].LNLAGVSGSADLSQFPIALVQR.[V]
P06129	Vitamin B12 transporter BtuB OS=Escherichia coli (strain K12) OX=83333 GN=btuB PE=1 SV=2	[K].TLYGALEHNFTDAWSGFVR.[G]
P06129	Vitamin B12 transporter BtuB OS=Escherichia coli (strain K12) OX=83333 GN=btuB PE=1 SV=2	[K].DYETVYGYQTAGR.[E]
P06129	Vitamin B12 transporter BtuB OS=Escherichia coli (strain K12) OX=83333 GN=btuB PE=1 SV=2	[K].DYSSYPYQTVK.[M]
P06129	Vitamin B12 transporter BtuB OS=Escherichia coli (strain K12) OX=83333 GN=btuB PE=1 SV=2	[K].APNLGQLYGFYGNPNLDPEK.[S]
P06149	Quinone-dependent D-lactate dehydrogenase OS=Escherichia coli (strain K12) OX=83333 GN=dld PE=1 SV=3	[R].SGQGDALAVVFPGSLLELWR.[V]
P06149	Quinone-dependent D-lactate dehydrogenase OS=Escherichia coli (strain K12) OX=83333 GN=dld PE=1 SV=3	[R].FAAAGAAIR.[Y]
P06149	Quinone-dependent D-lactate dehydrogenase OS=Escherichia coli (strain K12) OX=83333 GN=dld PE=1 SV=3	[K].LAVFAVR.[L]
P06282	CDP-diacylglycerol pyrophosphatase OS=Escherichia coli (strain K12) OX=83333 GN=cdh PE=3 SV=1	[K].QLDNNLANISSR.[W]
P06610	Thioredoxin/glutathione peroxidase BtuE OS=Escherichia coli (strain K12) OX=83333 GN=btuE PE=1 SV=1	[K].LIAAAPTAVAPEESGFYAR.[M]
P06610	Thioredoxin/glutathione peroxidase BtuE OS=Escherichia coli (strain K12) OX=83333 GN=btuE PE=1 SV=1	[R].APLYPDDILWNFEK.[F]
P06612	DNA topoisomerase 1 OS=Escherichia coli (strain K12) OX=83333 GN=topA PE=1 SV=2	[K].LYQLIWR.[Q]
P06612	DNA topoisomerase 1 OS=Escherichia coli (strain K12) OX=83333 GN=topA PE=1 SV=2	[R].YLADAPQQDPEGNK.[T]
P06612	DNA topoisomerase 1 OS=Escherichia coli (strain K12) OX=83333 GN=topA PE=1 SV=2	[R].VVGYMVSPLLWK.[K]
P06612	DNA topoisomerase 1 OS=Escherichia coli (strain K12) OX=83333 GN=topA PE=1 SV=2	[K].YDSTTLTVGAGDFR.[L]
P06612	DNA topoisomerase 1 OS=Escherichia coli (strain K12) OX=83333 GN=topA PE=1 SV=2	[K].TTINLVPENEVLNVLEGEDAETNALR.[A]
P06612	DNA topoisomerase 1 OS=Escherichia coli (strain K12) OX=83333 GN=topA PE=1 SV=2	[R].TDSTNLSQDAVNMVR.[G]
P06612	DNA topoisomerase 1 OS=Escherichia coli (strain K12) OX=83333 GN=topA PE=1 SV=2	[K].AVLDHFFSDFTQQLDK.[A]
P06612	DNA topoisomerase 1 OS=Escherichia coli (strain K12) OX=83333 GN=topA PE=1 SV=2	[K].ATGWSAFYVDGK.[W]
P06612	DNA topoisomerase 1 OS=Escherichia coli (strain K12) OX=83333 GN=topA PE=1 SV=2	[R].EDKPTTSKPGAPFITSTLQQAASTR.[L]
P06612	DNA topoisomerase 1 OS=Escherichia coli (strain K12) OX=83333 GN=topA PE=1 SV=2	[R].DGAAGVFLAANTFPK.[S]
P06612	DNA topoisomerase 1 OS=Escherichia coli (strain K12) OX=83333 GN=topA PE=1 SV=2	[R].GIGRPSTYASIISTIQDR.[G]
P06612	DNA topoisomerase 1 OS=Escherichia coli (strain K12) OX=83333 GN=topA PE=1 SV=2	[R].APLVEELYR.[F]
P06612	DNA topoisomerase 1 OS=Escherichia coli (strain K12) OX=83333 GN=topA PE=1 SV=2	[K].ALVIVESPAK.[A]
P06612	DNA topoisomerase 1 OS=Escherichia coli (strain K12) OX=83333 GN=topA PE=1 SV=2	[K].YLPESPNQYASK.[E]
P06616	GTPase Era OS=Escherichia coli (strain K12) OX=83333 GN=era PE=1 SV=2	[R].FLGAELPYSVTVEIER.[F]
P06616	GTPase Era OS=Escherichia coli (strain K12) OX=83333 GN=era PE=1 SV=2	[R].GGYDINGLILVER.[E]
P06709	Bifunctional ligase/repressor BirA OS=Escherichia coli (strain K12) OX=83333 GN=birA PE=1 SV=1	[K].QILGQLDGGSVAVLPVIDSTNQYLLDR.[I]
P06715	Glutathione reductase OS=Escherichia coli (strain K12) OX=83333 GN=gor PE=1 SV=1	[R].VAVVGAGYIAVELAGVINGLGAK.[T]
P06715	Glutathione reductase OS=Escherichia coli (strain K12) OX=83333 GN=gor PE=1 SV=1	[R].EPANDNINLEAAGVK.[T]
P06715	Glutathione reductase OS=Escherichia coli (strain K12) OX=83333 GN=gor PE=1 SV=1	[R].IHTSYENVLGK.[N]
P06715	Glutathione reductase OS=Escherichia coli (strain K12) OX=83333 GN=gor PE=1 SV=1	[K].YQNTNIEGIYAVGDNTGAVELTPVAVAAGR.[R]
P06959	Dihydrolipoyllysine-residue acetyltransferase component of pyruvate dehydrogenase complex OS=Escherichia coli (strain K12) OX=83333 GN=aceF PE=1 SV=3	[K].RAEAAPAATGGGIPGMLPWPK.[V]
P06959	Dihydrolipoyllysine-residue acetyltransferase component of pyruvate dehydrogenase complex OS=Escherichia coli (strain K12) OX=83333 GN=aceF PE=1 SV=3	[K].QEAAPAAAPAPAAGVK.[E]
P06959	Dihydrolipoyllysine-residue acetyltransferase component of pyruvate dehydrogenase complex OS=Escherichia coli (strain K12) OX=83333 GN=aceF PE=1 SV=3	[R].NWVMIPHVTHFDK.[T]
P06959	Dihydrolipoyllysine-residue acetyltransferase component of pyruvate dehydrogenase complex OS=Escherichia coli (strain K12) OX=83333 GN=aceF PE=1 SV=3	[K].ISGANLSR.[N]
P06959	Dihydrolipoyllysine-residue acetyltransferase component of pyruvate dehydrogenase complex OS=Escherichia coli (strain K12) OX=83333 GN=aceF PE=1 SV=3	[R].ILREDVQAYVK.[E]
P06959	Dihydrolipoyllysine-residue acetyltransferase component of pyruvate dehydrogenase complex OS=Escherichia coli (strain K12) OX=83333 GN=aceF PE=1 SV=3	[R].LMLPISLSFDHR.[V]
P06959	Dihydrolipoyllysine-residue acetyltransferase component of pyruvate dehydrogenase complex OS=Escherichia coli (strain K12) OX=83333 GN=aceF PE=1 SV=3	[K].VPDIGADEVEITEILVK.[V]
P06959	Dihydrolipoyllysine-residue acetyltransferase component of pyruvate dehydrogenase complex OS=Escherichia coli (strain K12) OX=83333 GN=aceF PE=1 SV=3	[K].VSTGSLIMVFEVAGEAGAAAPAAK.[Q]
P06959	Dihydrolipoyllysine-residue acetyltransferase component of pyruvate dehydrogenase complex OS=Escherichia coli (strain K12) OX=83333 GN=aceF PE=1 SV=3	[K].YINIGVAVDTPNGLVVPVFK.[D]
P06959	Dihydrolipoyllysine-residue acetyltransferase component of pyruvate dehydrogenase complex OS=Escherichia coli (strain K12) OX=83333 GN=aceF PE=1 SV=3	[K].SEFAENDAYVHATPLIR.[R]
P06959	Dihydrolipoyllysine-residue acetyltransferase component of pyruvate dehydrogenase complex OS=Escherichia coli (strain K12) OX=83333 GN=aceF PE=1 SV=3	[K].SAMEPVWNGK.[E]
P06959	Dihydrolipoyllysine-residue acetyltransferase component of pyruvate dehydrogenase complex OS=Escherichia coli (strain K12) OX=83333 GN=aceF PE=1 SV=3	[K].TQTGALIMIFDSADGAADAAPAQAEEKK.[E]
P06959	Dihydrolipoyllysine-residue acetyltransferase component of pyruvate dehydrogenase complex OS=Escherichia coli (strain K12) OX=83333 GN=aceF PE=1 SV=3	[K].TQTGALIMIFDSADGAADAAPAQAEEK.[K]
P06959	Dihydrolipoyllysine-residue acetyltransferase component of pyruvate dehydrogenase complex OS=Escherichia coli (strain K12) OX=83333 GN=aceF PE=1 SV=3	[K].VAAEQSLITVEGDK.[A]
P06959	Dihydrolipoyllysine-residue acetyltransferase component of pyruvate dehydrogenase complex OS=Escherichia coli (strain K12) OX=83333 GN=aceF PE=1 SV=3	[K].TGSLIMIFEVEGAAPAAAPAK.[Q]
P06959	Dihydrolipoyllysine-residue acetyltransferase component of pyruvate dehydrogenase complex OS=Escherichia coli (strain K12) OX=83333 GN=aceF PE=1 SV=3	[K].TDITELEAFRK.[Q]
P06959	Dihydrolipoyllysine-residue acetyltransferase component of pyruvate dehydrogenase complex OS=Escherichia coli (strain K12) OX=83333 GN=aceF PE=1 SV=3	[K].TDITELEAFR.[K]
P06959	Dihydrolipoyllysine-residue acetyltransferase component of pyruvate dehydrogenase complex OS=Escherichia coli (strain K12) OX=83333 GN=aceF PE=1 SV=3	[R].FNSSLSEDGQR.[L]
P06959	Dihydrolipoyllysine-residue acetyltransferase component of pyruvate dehydrogenase complex OS=Escherichia coli (strain K12) OX=83333 GN=aceF PE=1 SV=3	[K].FGEIEEVELGR.[I]
P06959	Dihydrolipoyllysine-residue acetyltransferase component of pyruvate dehydrogenase complex OS=Escherichia coli (strain K12) OX=83333 GN=aceF PE=1 SV=3	[R].FITIINNTLSDIR.[R]
P06959	Dihydrolipoyllysine-residue acetyltransferase component of pyruvate dehydrogenase complex OS=Escherichia coli (strain K12) OX=83333 GN=aceF PE=1 SV=3	[K].AVAAALEQMPR.[F]
P06959	Dihydrolipoyllysine-residue acetyltransferase component of pyruvate dehydrogenase complex OS=Escherichia coli (strain K12) OX=83333 GN=aceF PE=1 SV=3	[K].EVNVPDIGGDEVEVTEVMVK.[V]
P06959	Dihydrolipoyllysine-residue acetyltransferase component of pyruvate dehydrogenase complex OS=Escherichia coli (strain K12) OX=83333 GN=aceF PE=1 SV=3	[K].DVNVPDIGSDEVEVTEILVK.[V]
P06959	Dihydrolipoyllysine-residue acetyltransferase component of pyruvate dehydrogenase complex OS=Escherichia coli (strain K12) OX=83333 GN=aceF PE=1 SV=3	[R].AEAAPAATGGGIPGMLPWPK.[V]
P06959	Dihydrolipoyllysine-residue acetyltransferase component of pyruvate dehydrogenase complex OS=Escherichia coli (strain K12) OX=83333 GN=aceF PE=1 SV=3	[K].KYINIGVAVDTPNGLVVPVFK.[D]
P06959	Dihydrolipoyllysine-residue acetyltransferase component of pyruvate dehydrogenase complex OS=Escherichia coli (strain K12) OX=83333 GN=aceF PE=1 SV=3	[K].ITPVVFIMK.[A]
P06959	Dihydrolipoyllysine-residue acetyltransferase component of pyruvate dehydrogenase complex OS=Escherichia coli (strain K12) OX=83333 GN=aceF PE=1 SV=3	[R].EDVQAYVK.[E]
P06959	Dihydrolipoyllysine-residue acetyltransferase component of pyruvate dehydrogenase complex OS=Escherichia coli (strain K12) OX=83333 GN=aceF PE=1 SV=3	[K].EAAPAAAPAAAAAK.[D]
P06959	Dihydrolipoyllysine-residue acetyltransferase component of pyruvate dehydrogenase complex OS=Escherichia coli (strain K12) OX=83333 GN=aceF PE=1 SV=3	[R].FITIINNTLSDIRR.[L]
P06959	Dihydrolipoyllysine-residue acetyltransferase component of pyruvate dehydrogenase complex OS=Escherichia coli (strain K12) OX=83333 GN=aceF PE=1 SV=3	[K].GIIELSR.[E]
P06959	Dihydrolipoyllysine-residue acetyltransferase component of pyruvate dehydrogenase complex OS=Escherichia coli (strain K12) OX=83333 GN=aceF PE=1 SV=3	[R].EFGVNLAK.[V]
P06959	Dihydrolipoyllysine-residue acetyltransferase component of pyruvate dehydrogenase complex OS=Escherichia coli (strain K12) OX=83333 GN=aceF PE=1 SV=3	[R].ELMTISK.[K]
P06959	Dihydrolipoyllysine-residue acetyltransferase component of pyruvate dehydrogenase complex OS=Escherichia coli (strain K12) OX=83333 GN=aceF PE=1 SV=3	[K].KEAAPAAAPAAAAAK.[D]
P06968	Deoxyuridine 5'-triphosphate nucleotidohydrolase OS=Escherichia coli (strain K12) OX=83333 GN=dut PE=1 SV=1	[K].EFPLPTYATSGSAGLDLR.[A]
P06968	Deoxyuridine 5'-triphosphate nucleotidohydrolase OS=Escherichia coli (strain K12) OX=83333 GN=dut PE=1 SV=1	[R].GQDSFTIQPGER.[I]
P06971	Ferrichrome outer membrane transporter/phage receptor OS=Escherichia coli (strain K12) OX=83333 GN=fhuA PE=1 SV=2	[K].QTGVYVQDQAQWDK.[V]
P06971	Ferrichrome outer membrane transporter/phage receptor OS=Escherichia coli (strain K12) OX=83333 GN=fhuA PE=1 SV=2	[K].LQNFSVDTQLQSK.[F]
P06971	Ferrichrome outer membrane transporter/phage receptor OS=Escherichia coli (strain K12) OX=83333 GN=fhuA PE=1 SV=2	[K].VLVTLGGR.[Y]
P06971	Ferrichrome outer membrane transporter/phage receptor OS=Escherichia coli (strain K12) OX=83333 GN=fhuA PE=1 SV=2	[K].VPQSISVVTAEEMALHQPK.[S]
P06971	Ferrichrome outer membrane transporter/phage receptor OS=Escherichia coli (strain K12) OX=83333 GN=fhuA PE=1 SV=2	[K].VGSYTVVDALVR.[Y]
P06971	Ferrichrome outer membrane transporter/phage receptor OS=Escherichia coli (strain K12) OX=83333 GN=fhuA PE=1 SV=2	[K].YVPEDRPIVVTGAVYNLTK.[T]
P06971	Ferrichrome outer membrane transporter/phage receptor OS=Escherichia coli (strain K12) OX=83333 GN=fhuA PE=1 SV=2	[R].YTGSSYGDPANSFK.[V]
P06971	Ferrichrome outer membrane transporter/phage receptor OS=Escherichia coli (strain K12) OX=83333 GN=fhuA PE=1 SV=2	[R].YDWADQESLNR.[V]
P06971	Ferrichrome outer membrane transporter/phage receptor OS=Escherichia coli (strain K12) OX=83333 GN=fhuA PE=1 SV=2	[K].FATGDIDHTLLTGVDFMR.[M]
P06971	Ferrichrome outer membrane transporter/phage receptor OS=Escherichia coli (strain K12) OX=83333 GN=fhuA PE=1 SV=2	[K].EDTITVTAAPAPQESAWGPAATIAAR.[Q]
P06971	Ferrichrome outer membrane transporter/phage receptor OS=Escherichia coli (strain K12) OX=83333 GN=fhuA PE=1 SV=2	[K].EALSYTPGVSVGTR.[G]
P06971	Ferrichrome outer membrane transporter/phage receptor OS=Escherichia coli (strain K12) OX=83333 GN=fhuA PE=1 SV=2	[R].GFAAEGQSQNNYLNGLK.[L]
P06971	Ferrichrome outer membrane transporter/phage receptor OS=Escherichia coli (strain K12) OX=83333 GN=fhuA PE=1 SV=2	[K].RLPTDFNEGAK.[N]
P06983	Porphobilinogen deaminase OS=Escherichia coli (strain K12) OX=83333 GN=hemC PE=1 SV=2	[R].DAFVSNNYDSLDALPAGSIVGTSSLR.[R]
P06983	Porphobilinogen deaminase OS=Escherichia coli (strain K12) OX=83333 GN=hemC PE=1 SV=2	[R].ALVGAPDGSQIIR.[G]
P06987	Histidine biosynthesis bifunctional protein HisB OS=Escherichia coli (strain K12) OX=83333 GN=hisB PE=1 SV=1	[K].LAFEPGVIPELLK.[L]
P06992	Ribosomal RNA small subunit methyltransferase A OS=Escherichia coli (strain K12) OX=83333 GN=rsmA PE=1 SV=1	[R].FGQNFLNDQFVIDSIVSAINPQK.[G]
P06992	Ribosomal RNA small subunit methyltransferase A OS=Escherichia coli (strain K12) OX=83333 GN=rsmA PE=1 SV=1	[R].ITTEAFNQR.[R]
P06992	Ribosomal RNA small subunit methyltransferase A OS=Escherichia coli (strain K12) OX=83333 GN=rsmA PE=1 SV=1	[K].RFGQNFLNDQFVIDSIVSAINPQK.[G]
P06996	Outer membrane protein C OS=Escherichia coli (strain K12) OX=83333 GN=ompC PE=1 SV=1	[R].NTDFFGLVDGLNFAVQYQGK.[N]
P06996	Outer membrane protein C OS=Escherichia coli (strain K12) OX=83333 GN=ompC PE=1 SV=1	[R].NYGVVYDVTSWTDVLPEFGGDTYGSDNFMQQR.[G]
P06996	Outer membrane protein C OS=Escherichia coli (strain K12) OX=83333 GN=ompC PE=1 SV=1	[K].INLLDDNQFTR.[D]
P06996	Outer membrane protein C OS=Escherichia coli (strain K12) OX=83333 GN=ompC PE=1 SV=1	[K].VLSLLVPALLVAGAANAAEVYNK.[D]
P06996	Outer membrane protein C OS=Escherichia coli (strain K12) OX=83333 GN=ompC PE=1 SV=1	[K].YDANNIYLAAQYTQTYNATR.[V]
P06996	Outer membrane protein C OS=Escherichia coli (strain K12) OX=83333 GN=ompC PE=1 SV=1	[K].RTDAQNTAAYIGNGDR.[A]
P06996	Outer membrane protein C OS=Escherichia coli (strain K12) OX=83333 GN=ompC PE=1 SV=1	[K].AQNFEAVAQYQFDFGLRPSLAYLQSK.[G]
P06996	Outer membrane protein C OS=Escherichia coli (strain K12) OX=83333 GN=ompC PE=1 SV=1	[K].FQDVGSFDYGR.[N]
P06996	Outer membrane protein C OS=Escherichia coli (strain K12) OX=83333 GN=ompC PE=1 SV=1	[K].NGNPSGEGFTSGVTNNGR.[D]
P06996	Outer membrane protein C OS=Escherichia coli (strain K12) OX=83333 GN=ompC PE=1 SV=1	[K].VDGLHYFSDNK.[D]
P06996	Outer membrane protein C OS=Escherichia coli (strain K12) OX=83333 GN=ompC PE=1 SV=1	[R].DAGINTDNIVALGLVYQF.[-]
P06999	ATP-dependent 6-phosphofructokinase isozyme 2 OS=Escherichia coli (strain K12) OX=83333 GN=pfkB PE=1 SV=2	[R].IYTLTLAPSLDSATITPQIYPEGK.[L]
P06999	ATP-dependent 6-phosphofructokinase isozyme 2 OS=Escherichia coli (strain K12) OX=83333 GN=pfkB PE=1 SV=2	[K].LTQLISAAQK.[Q]
P06999	ATP-dependent 6-phosphofructokinase isozyme 2 OS=Escherichia coli (strain K12) OX=83333 GN=pfkB PE=1 SV=2	[K].IYAYLSR.[-]
P06999	ATP-dependent 6-phosphofructokinase isozyme 2 OS=Escherichia coli (strain K12) OX=83333 GN=pfkB PE=1 SV=2	[R].FGVAAGSAATLNQGTR.[L]
P07001	NAD(P) transhydrogenase subunit alpha OS=Escherichia coli (strain K12) OX=83333 GN=pntA PE=1 SV=2	[R].LPTQSSQLYGTNLVNLLK.[L]
P07001	NAD(P) transhydrogenase subunit alpha OS=Escherichia coli (strain K12) OX=83333 GN=pntA PE=1 SV=2	[K].VMVIGAGVAGLAAIGAANSLGAIVR.[A]
P07001	NAD(P) transhydrogenase subunit alpha OS=Escherichia coli (strain K12) OX=83333 GN=pntA PE=1 SV=2	[K].VIGYTDLPGRLPTQSSQLYGTNLVNLLK.[L]
P07001	NAD(P) transhydrogenase subunit alpha OS=Escherichia coli (strain K12) OX=83333 GN=pntA PE=1 SV=2	[K].VIGYTDLPGR.[L]
P07001	NAD(P) transhydrogenase subunit alpha OS=Escherichia coli (strain K12) OX=83333 GN=pntA PE=1 SV=2	[R].FFTGQITAAGK.[V]
P07003	Pyruvate dehydrogenase [ubiquinone] OS=Escherichia coli (strain K12) OX=83333 GN=poxB PE=1 SV=1	[R].AFSIDGPVLVDVVVAK.[E]
P07003	Pyruvate dehydrogenase [ubiquinone] OS=Escherichia coli (strain K12) OX=83333 GN=poxB PE=1 SV=1	[K].GFSLYMLR.[A]
P07003	Pyruvate dehydrogenase [ubiquinone] OS=Escherichia coli (strain K12) OX=83333 GN=poxB PE=1 SV=1	[K].QTVAAYIAK.[T]
P07003	Pyruvate dehydrogenase [ubiquinone] OS=Escherichia coli (strain K12) OX=83333 GN=poxB PE=1 SV=1	[R].ALLPLVEEK.[A]
P07004	Gamma-glutamyl phosphate reductase OS=Escherichia coli (strain K12) OX=83333 GN=proA PE=1 SV=2	[K].YIDMLIPR.[G]
P07004	Gamma-glutamyl phosphate reductase OS=Escherichia coli (strain K12) OX=83333 GN=proA PE=1 SV=2	[R].FVNEVDSSAVYVNASTR.[F]
P07004	Gamma-glutamyl phosphate reductase OS=Escherichia coli (strain K12) OX=83333 GN=proA PE=1 SV=2	[K].NIADSFLPALSK.[Q]
P07012	Peptide chain release factor RF2 OS=Escherichia coli (strain K12) OX=83333 GN=prfB PE=1 SV=3	[R].NTQAVLDGSLDQFIEASLK.[A]
P07012	Peptide chain release factor RF2 OS=Escherichia coli (strain K12) OX=83333 GN=prfB PE=1 SV=3	[K].ISGDYAYGWLR.[T]
P07012	Peptide chain release factor RF2 OS=Escherichia coli (strain K12) OX=83333 GN=prfB PE=1 SV=3	[R].SSLEAVVDTLDQMK.[Q]
P07012	Peptide chain release factor RF2 OS=Escherichia coli (strain K12) OX=83333 GN=prfB PE=1 SV=3	[K].TEIIEESEGEVAGIK.[S]
P07012	Peptide chain release factor RF2 OS=Escherichia coli (strain K12) OX=83333 GN=prfB PE=1 SV=3	[R].HTSFSSAFVYPEVDDDIDIEINPADLR.[I]
P07012	Peptide chain release factor RF2 OS=Escherichia coli (strain K12) OX=83333 GN=prfB PE=1 SV=3	[-].MFEINPVNNR.[I]
P07012	Peptide chain release factor RF2 OS=Escherichia coli (strain K12) OX=83333 GN=prfB PE=1 SV=3	[K].LAQLEFR.[R]
P07012	Peptide chain release factor RF2 OS=Escherichia coli (strain K12) OX=83333 GN=prfB PE=1 SV=3	[K].SDIGWGSQIR.[S]
P07014	Succinate dehydrogenase iron-sulfur subunit OS=Escherichia coli (strain K12) OX=83333 GN=sdhB PE=1 SV=1	[K].IVIRPLPGLPVIR.[D]
P07014	Succinate dehydrogenase iron-sulfur subunit OS=Escherichia coli (strain K12) OX=83333 GN=sdhB PE=1 SV=1	[K].IKPYLLNNGQNPPAR.[E]
P07014	Succinate dehydrogenase iron-sulfur subunit OS=Escherichia coli (strain K12) OX=83333 GN=sdhB PE=1 SV=1	[K].FIGPAGLLAAYR.[F]
P07014	Succinate dehydrogenase iron-sulfur subunit OS=Escherichia coli (strain K12) OX=83333 GN=sdhB PE=1 SV=1	[R].LDGLSDAFSVFR.[C]
P07024	Protein UshA OS=Escherichia coli (strain K12) OX=83333 GN=ushA PE=1 SV=2	[R].VLYTPEIAENQQMISLLSPFQNK.[G]
P07024	Protein UshA OS=Escherichia coli (strain K12) OX=83333 GN=ushA PE=1 SV=2	[R].NEYGEYGLAAQK.[T]
P07118	Valine--tRNA ligase OS=Escherichia coli (strain K12) OX=83333 GN=valS PE=1 SV=2	[K].IIDGAELLIPMAGLINK.[E]
P07118	Valine--tRNA ligase OS=Escherichia coli (strain K12) OX=83333 GN=valS PE=1 SV=2	[R].IPAWYDEAGNVYVGR.[N]
P07118	Valine--tRNA ligase OS=Escherichia coli (strain K12) OX=83333 GN=valS PE=1 SV=2	[K].YVILPLVNR.[R]
P07118	Valine--tRNA ligase OS=Escherichia coli (strain K12) OX=83333 GN=valS PE=1 SV=2	[R].WILAEFNQTIK.[A]
P07118	Valine--tRNA ligase OS=Escherichia coli (strain K12) OX=83333 GN=valS PE=1 SV=2	[R].TAISDLEVENR.[E]
P07118	Valine--tRNA ligase OS=Escherichia coli (strain K12) OX=83333 GN=valS PE=1 SV=2	[K].TYNPQDIEQPLYEHWEK.[Q]
P07118	Valine--tRNA ligase OS=Escherichia coli (strain K12) OX=83333 GN=valS PE=1 SV=2	[K].AVVAAVDALGLLEEIKPHDLTVPYGDR.[G]
P07118	Valine--tRNA ligase OS=Escherichia coli (strain K12) OX=83333 GN=valS PE=1 SV=2	[R].FTLAALASTGR.[D]
P07118	Valine--tRNA ligase OS=Escherichia coli (strain K12) OX=83333 GN=valS PE=1 SV=2	[R].FTMDEGLSNAVK.[E]
P07118	Valine--tRNA ligase OS=Escherichia coli (strain K12) OX=83333 GN=valS PE=1 SV=2	[R].HTLVTVLEGLLR.[L]
P07118	Valine--tRNA ligase OS=Escherichia coli (strain K12) OX=83333 GN=valS PE=1 SV=2	[R].AEMNIAPGKPLELLLR.[G]
P07118	Valine--tRNA ligase OS=Escherichia coli (strain K12) OX=83333 GN=valS PE=1 SV=2	[R].HALPMINILTFDGDIR.[E]
P07118	Valine--tRNA ligase OS=Escherichia coli (strain K12) OX=83333 GN=valS PE=1 SV=2	[R].LAHPIIPFITETIWQR.[V]
P07118	Valine--tRNA ligase OS=Escherichia coli (strain K12) OX=83333 GN=valS PE=1 SV=2	[K].GNVIDPLDMVDGISLPELLEK.[R]
P07118	Valine--tRNA ligase OS=Escherichia coli (strain K12) OX=83333 GN=valS PE=1 SV=2	[K].GNESDVYSSEIPAEFQK.[L]
P07118	Valine--tRNA ligase OS=Escherichia coli (strain K12) OX=83333 GN=valS PE=1 SV=2	[K].DYLVVATTRPETLLGDTGVAVNPEDPR.[Y]
P07118	Valine--tRNA ligase OS=Escherichia coli (strain K12) OX=83333 GN=valS PE=1 SV=2	[R].GFLQTLAR.[L]
P07118	Valine--tRNA ligase OS=Escherichia coli (strain K12) OX=83333 GN=valS PE=1 SV=2	[K].LIEQQAVIAAL.[-]
P07118	Valine--tRNA ligase OS=Escherichia coli (strain K12) OX=83333 GN=valS PE=1 SV=2	[R].GGVVIEPMLTDQWYVR.[A]
P07118	Valine--tRNA ligase OS=Escherichia coli (strain K12) OX=83333 GN=valS PE=1 SV=2	[K].LANEGFVAR.[A]
P07118	Valine--tRNA ligase OS=Escherichia coli (strain K12) OX=83333 GN=valS PE=1 SV=2	[K].QFPNGIEPHGTDALR.[F]
P07118	Valine--tRNA ligase OS=Escherichia coli (strain K12) OX=83333 GN=valS PE=1 SV=2	[K].IIDGAELLIPMAGLINKEDELAR.[L]
P07118	Valine--tRNA ligase OS=Escherichia coli (strain K12) OX=83333 GN=valS PE=1 SV=2	[R].APEAVIAK.[E]
P07395	Phenylalanine--tRNA ligase beta subunit OS=Escherichia coli (strain K12) OX=83333 GN=pheT PE=1 SV=2	[R].IGFVGVVHPELER.[K]
P07395	Phenylalanine--tRNA ligase beta subunit OS=Escherichia coli (strain K12) OX=83333 GN=pheT PE=1 SV=2	[R].LSLWTGLLATVVYNQNR.[Q]
P07395	Phenylalanine--tRNA ligase beta subunit OS=Escherichia coli (strain K12) OX=83333 GN=pheT PE=1 SV=2	[K].LNADTLVIADHNK.[A]
P07395	Phenylalanine--tRNA ligase beta subunit OS=Escherichia coli (strain K12) OX=83333 GN=pheT PE=1 SV=2	[K].VGVNQVVGVNLFDVYR.[G]
P07395	Phenylalanine--tRNA ligase beta subunit OS=Escherichia coli (strain K12) OX=83333 GN=pheT PE=1 SV=2	[R].YEEHWNLAK.[E]
P07395	Phenylalanine--tRNA ligase beta subunit OS=Escherichia coli (strain K12) OX=83333 GN=pheT PE=1 SV=2	[R].VYGYNNIPDEPVQASLIMGTHR.[E]
P07395	Phenylalanine--tRNA ligase beta subunit OS=Escherichia coli (strain K12) OX=83333 GN=pheT PE=1 SV=2	[R].VAVATIGAVLPGDFK.[I]
P07395	Phenylalanine--tRNA ligase beta subunit OS=Escherichia coli (strain K12) OX=83333 GN=pheT PE=1 SV=2	[K].GDLESVLDLTGK.[L]
P07395	Phenylalanine--tRNA ligase beta subunit OS=Escherichia coli (strain K12) OX=83333 GN=pheT PE=1 SV=2	[R].AEANPALHPGQSAAIYLK.[G]
P07395	Phenylalanine--tRNA ligase beta subunit OS=Escherichia coli (strain K12) OX=83333 GN=pheT PE=1 SV=2	[K].LDDNTIEISVTPNR.[A]
P07395	Phenylalanine--tRNA ligase beta subunit OS=Escherichia coli (strain K12) OX=83333 GN=pheT PE=1 SV=2	[R].IFESGLR.[F]
P07395	Phenylalanine--tRNA ligase beta subunit OS=Escherichia coli (strain K12) OX=83333 GN=pheT PE=1 SV=2	[K].ETVDFYDLKGDLESVLDLTGK.[L]
P07604	Transcriptional regulatory protein TyrR OS=Escherichia coli (strain K12) OX=83333 GN=tyrR PE=1 SV=2	[R].ELLDLLVLR.[G]
P07604	Transcriptional regulatory protein TyrR OS=Escherichia coli (strain K12) OX=83333 GN=tyrR PE=1 SV=2	[R].SVLTQLYR.[N]
P07639	3-dehydroquinate synthase OS=Escherichia coli (strain K12) OX=83333 GN=aroB PE=1 SV=1	[R].SYPITIASGLFNEPASFLPLK.[S]
P07639	3-dehydroquinate synthase OS=Escherichia coli (strain K12) OX=83333 GN=aroB PE=1 SV=1	[R].FIQVPTTLLSQVDSSVGGK.[T]
P07639	3-dehydroquinate synthase OS=Escherichia coli (strain K12) OX=83333 GN=aroB PE=1 SV=1	[R].DTTLVALGGGVVGDLTGFAAASYQR.[G]
P07639	3-dehydroquinate synthase OS=Escherichia coli (strain K12) OX=83333 GN=aroB PE=1 SV=1	[R].ELASGLAEVIK.[Y]
P07650	Thymidine phosphorylase OS=Escherichia coli (strain K12) OX=83333 GN=deoA PE=1 SV=3	[R].DITATVDSIPLITASILAK.[K]
P07650	Thymidine phosphorylase OS=Escherichia coli (strain K12) OX=83333 GN=deoA PE=1 SV=3	[R].DSGTVLDWK.[S]
P07762	1,4-alpha-glucan branching enzyme GlgB OS=Escherichia coli (strain K12) OX=83333 GN=glgB PE=1 SV=1	[R].EVSNFLVGNALYWIER.[F]
P07813	Leucine--tRNA ligase OS=Escherichia coli (strain K12) OX=83333 GN=leuS PE=1 SV=2	[K].ITVPVDATEEQVR.[E]
P07813	Leucine--tRNA ligase OS=Escherichia coli (strain K12) OX=83333 GN=leuS PE=1 SV=2	[R].QTFNTAIAAIMELMNK.[L]
P07813	Leucine--tRNA ligase OS=Escherichia coli (strain K12) OX=83333 GN=leuS PE=1 SV=2	[K].NNTAPAPWTYDNIAYMK.[N]
P07813	Leucine--tRNA ligase OS=Escherichia coli (strain K12) OX=83333 GN=leuS PE=1 SV=2	[K].NVLQPIGWDAFGLPAEGAAVK.[N]
P07813	Leucine--tRNA ligase OS=Escherichia coli (strain K12) OX=83333 GN=leuS PE=1 SV=2	[R].NYTIGDVIAR.[Y]
P07813	Leucine--tRNA ligase OS=Escherichia coli (strain K12) OX=83333 GN=leuS PE=1 SV=2	[K].ITAYADELLNDLDK.[L]
P07813	Leucine--tRNA ligase OS=Escherichia coli (strain K12) OX=83333 GN=leuS PE=1 SV=2	[R].RQTFNTAIAAIMELMNK.[L]
P07813	Leucine--tRNA ligase OS=Escherichia coli (strain K12) OX=83333 GN=leuS PE=1 SV=2	[K].YGLNIKPVILAADGSEPDLSQQALTEK.[G]
P07813	Leucine--tRNA ligase OS=Escherichia coli (strain K12) OX=83333 GN=leuS PE=1 SV=2	[K].AVHPLTGEEIPVWAANFVLMEYGTGAVMAVPGHDQR.[D]
P07813	Leucine--tRNA ligase OS=Escherichia coli (strain K12) OX=83333 GN=leuS PE=1 SV=2	[K].DAAGHELVYTGMSK.[M]
P07813	Leucine--tRNA ligase OS=Escherichia coli (strain K12) OX=83333 GN=leuS PE=1 SV=2	[K].GDVAALNVDALTENQK.[A]
P07813	Leucine--tRNA ligase OS=Escherichia coli (strain K12) OX=83333 GN=leuS PE=1 SV=2	[R].ALMQEALLAVVR.[M]
P07813	Leucine--tRNA ligase OS=Escherichia coli (strain K12) OX=83333 GN=leuS PE=1 SV=2	[K].GEGDIDNAPWPVADEK.[A]
P07813	Leucine--tRNA ligase OS=Escherichia coli (strain K12) OX=83333 GN=leuS PE=1 SV=2	[K].GVLFNSGEFNGLDHEAAFNAIADK.[L]
P07813	Leucine--tRNA ligase OS=Escherichia coli (strain K12) OX=83333 GN=leuS PE=1 SV=2	[K].RTFEVTEDESK.[E]
P07822	Iron(3+)-hydroxamate-binding protein FhuD OS=Escherichia coli (strain K12) OX=83333 GN=fhuD PE=1 SV=3	[R].LWVSEPPLPDSVIDVGLR.[T]
P07862	D-alanine--D-alanine ligase B OS=Escherichia coli (strain K12) OX=83333 GN=ddlB PE=1 SV=3	[K].QLAEISALGLPVIVKPSR.[E]
P07862	D-alanine--D-alanine ligase B OS=Escherichia coli (strain K12) OX=83333 GN=ddlB PE=1 SV=3	[K].LLWQGAGLPVAPWVALTR.[A]
P07862	D-alanine--D-alanine ligase B OS=Escherichia coli (strain K12) OX=83333 GN=ddlB PE=1 SV=3	[K].VVAENALQDALR.[L]
P07862	D-alanine--D-alanine ligase B OS=Escherichia coli (strain K12) OX=83333 GN=ddlB PE=1 SV=3	[K].WLSGPEFTVAILGEEILPSIR.[I]
P07862	D-alanine--D-alanine ligase B OS=Escherichia coli (strain K12) OX=83333 GN=ddlB PE=1 SV=3	[R].IQPSGTFYDYEAK.[Y]
P07913	L-threonine 3-dehydrogenase OS=Escherichia coli (strain K12) OX=83333 GN=tdh PE=1 SV=1	[K].MAALIQSGLDLSPIITHR.[F]
P07913	L-threonine 3-dehydrogenase OS=Escherichia coli (strain K12) OX=83333 GN=tdh PE=1 SV=1	[R].NVVITDVNEYR.[L]
P07913	L-threonine 3-dehydrogenase OS=Escherichia coli (strain K12) OX=83333 GN=tdh PE=1 SV=1	[R].FSIDDFQK.[G]
P08178	Phosphoribosylformylglycinamidine cyclo-ligase OS=Escherichia coli (strain K12) OX=83333 GN=purM PE=1 SV=3	[K].DAGVDIDAGNALVGR.[I]
P08192	Dihydrofolate synthase/folylpolyglutamate synthase OS=Escherichia coli (strain K12) OX=83333 GN=folC PE=1 SV=2	[R].TPQAASPLASWLSYLENLHSK.[T]
P08192	Dihydrofolate synthase/folylpolyglutamate synthase OS=Escherichia coli (strain K12) OX=83333 GN=folC PE=1 SV=2	[K].DIAGTLAWLK.[S]
P08200	Isocitrate dehydrogenase [NADP] OS=Escherichia coli (strain K12) OX=83333 GN=icd PE=1 SV=1	[K].LNVPENPIIPYIEGDGIGVDVTPAMLK.[V]
P08200	Isocitrate dehydrogenase [NADP] OS=Escherichia coli (strain K12) OX=83333 GN=icd PE=1 SV=1	[K].VNPGSIILSAEMMLR.[H]
P08200	Isocitrate dehydrogenase [NADP] OS=Escherichia coli (strain K12) OX=83333 GN=icd PE=1 SV=1	[R].YYQGTPSPVK.[H]
P08200	Isocitrate dehydrogenase [NADP] OS=Escherichia coli (strain K12) OX=83333 GN=icd PE=1 SV=1	[K].STQVYGQDVWLPAETLDLIR.[E]
P08200	Isocitrate dehydrogenase [NADP] OS=Escherichia coli (strain K12) OX=83333 GN=icd PE=1 SV=1	[R].EEFGGELIDGGPWLK.[V]
P08200	Isocitrate dehydrogenase [NADP] OS=Escherichia coli (strain K12) OX=83333 GN=icd PE=1 SV=1	[R].ENSEDIYAGIEWK.[A]
P08200	Isocitrate dehydrogenase [NADP] OS=Escherichia coli (strain K12) OX=83333 GN=icd PE=1 SV=1	[K].HPELTDMVIFR.[E]
P08200	Isocitrate dehydrogenase [NADP] OS=Escherichia coli (strain K12) OX=83333 GN=icd PE=1 SV=1	[R].AAIEYAIANDR.[D]
P08200	Isocitrate dehydrogenase [NADP] OS=Escherichia coli (strain K12) OX=83333 GN=icd PE=1 SV=1	[R].AAIEYAIANDRDSVTLVHK.[G]
P08200	Isocitrate dehydrogenase [NADP] OS=Escherichia coli (strain K12) OX=83333 GN=icd PE=1 SV=1	[R].KISWMEIYTGEK.[S]
P08200	Isocitrate dehydrogenase [NADP] OS=Escherichia coli (strain K12) OX=83333 GN=icd PE=1 SV=1	[K].GPLTTPVGGGIR.[S]
P08244	Orotidine 5'-phosphate decarboxylase OS=Escherichia coli (strain K12) OX=83333 GN=pyrF PE=1 SV=1	[R].IMTPEQALSAGVDYMVIGRPVTQSVDPAQTLK.[A]
P08244	Orotidine 5'-phosphate decarboxylase OS=Escherichia coli (strain K12) OX=83333 GN=pyrF PE=1 SV=1	[R].GFDIFLDLK.[F]
P08244	Orotidine 5'-phosphate decarboxylase OS=Escherichia coli (strain K12) OX=83333 GN=pyrF PE=1 SV=1	[K].QVFGQEFK.[L]
P08312	Phenylalanine--tRNA ligase alpha subunit OS=Escherichia coli (strain K12) OX=83333 GN=pheS PE=1 SV=2	[R].FRPSYFPFTEPSAEVDVMGK.[N]
P08312	Phenylalanine--tRNA ligase alpha subunit OS=Escherichia coli (strain K12) OX=83333 GN=pheS PE=1 SV=2	[K].EQVQQALNAR.[K]
P08312	Phenylalanine--tRNA ligase alpha subunit OS=Escherichia coli (strain K12) OX=83333 GN=pheS PE=1 SV=2	[K].AAISQASDVAALDNVR.[V]
P08312	Phenylalanine--tRNA ligase alpha subunit OS=Escherichia coli (strain K12) OX=83333 GN=pheS PE=1 SV=2	[R].LAAETIDVSLPGR.[R]
P08312	Phenylalanine--tRNA ligase alpha subunit OS=Escherichia coli (strain K12) OX=83333 GN=pheS PE=1 SV=2	[R].NFFEEDLQIR.[F]
P08312	Phenylalanine--tRNA ligase alpha subunit OS=Escherichia coli (strain K12) OX=83333 GN=pheS PE=1 SV=2	[R].SFFENDLR.[F]
P08312	Phenylalanine--tRNA ligase alpha subunit OS=Escherichia coli (strain K12) OX=83333 GN=pheS PE=1 SV=2	[R].KAELESAALNAR.[L]
P08331	2',3'-cyclic-nucleotide 2'-phosphodiesterase/3'-nucleotidase OS=Escherichia coli (strain K12) OX=83333 GN=cpdB PE=1 SV=2	[K].ALNTLDYTVGTLGNHEFNYGLDYLK.[N]
P08373	UDP-N-acetylenolpyruvoylglucosamine reductase OS=Escherichia coli (strain K12) OX=83333 GN=murB PE=1 SV=1	[R].FAIVAVGLR.[L]
P08373	UDP-N-acetylenolpyruvoylglucosamine reductase OS=Escherichia coli (strain K12) OX=83333 GN=murB PE=1 SV=1	[K].ALLSQFPTAPNYPQADGSVK.[L]
P08373	UDP-N-acetylenolpyruvoylglucosamine reductase OS=Escherichia coli (strain K12) OX=83333 GN=murB PE=1 SV=1	[K].EWQPVLTYGDLTR.[L]
P08390	USG-1 protein OS=Escherichia coli (strain K12) OX=83333 GN=usg PE=1 SV=1	[R].NVIAVPDSLTSQLLAALKPLIDQGGLSR.[I]
P08395	Protease 4 OS=Escherichia coli (strain K12) OX=83333 GN=sppA PE=1 SV=2	[R].FITLVADAR.[H]
P08395	Protease 4 OS=Escherichia coli (strain K12) OX=83333 GN=sppA PE=1 SV=2	[K].LVDALASSAEIEK.[A]
P08506	D-alanyl-D-alanine carboxypeptidase DacC OS=Escherichia coli (strain K12) OX=83333 GN=dacC PE=1 SV=2	[R].GSSVMFLKPGDQVSVADLNK.[G]
P08506	D-alanyl-D-alanine carboxypeptidase DacC OS=Escherichia coli (strain K12) OX=83333 GN=dacC PE=1 SV=2	[R].LISVVLGAK.[T]
P08506; P0AEB2	D-alanyl-D-alanine carboxypeptidase DacC OS=Escherichia coli (strain K12) OX=83333 GN=dacC PE=1 SV=2;D-alanyl-D-alanine carboxypeptidase DacA OS=Escherichia coli (strain K12) OX=83333 GN=dacA PE=1 SV=1	[K].LLTWGFR.[F]
P08622	Chaperone protein DnaJ OS=Escherichia coli (strain K12) OX=83333 GN=dnaJ PE=1 SV=3	[R].YNMELTLEEAVR.[G]
P08622	Chaperone protein DnaJ OS=Escherichia coli (strain K12) OX=83333 GN=dnaJ PE=1 SV=3	[R].VVVETPVGLNER.[Q]
P08622	Chaperone protein DnaJ OS=Escherichia coli (strain K12) OX=83333 GN=dnaJ PE=1 SV=3	[R].LAGEGEAGEHGAPAGDLYVQVQVK.[Q]
P08622	Chaperone protein DnaJ OS=Escherichia coli (strain K12) OX=83333 GN=dnaJ PE=1 SV=3	[K].FFDDLTR.[-]
P08622	Chaperone protein DnaJ OS=Escherichia coli (strain K12) OX=83333 GN=dnaJ PE=1 SV=3	[K].EAYEVLTDSQKR.[A]
P08839	Phosphoenolpyruvate-protein phosphotransferase OS=Escherichia coli (strain K12) OX=83333 GN=ptsI PE=1 SV=1	[-].MISGILASPGIAFGK.[A]
P08839	Phosphoenolpyruvate-protein phosphotransferase OS=Escherichia coli (strain K12) OX=83333 GN=ptsI PE=1 SV=1	[K].NDDYLILDAVNNQVYVNPTNEVIDK.[M]
P08839	Phosphoenolpyruvate-protein phosphotransferase OS=Escherichia coli (strain K12) OX=83333 GN=ptsI PE=1 SV=1	[K].IIDLSAIQDEVILVAADLTPSETAQLNLK.[K]
P08839	Phosphoenolpyruvate-protein phosphotransferase OS=Escherichia coli (strain K12) OX=83333 GN=ptsI PE=1 SV=1	[K].IIDLSAIQDEVILVAADLTPSETAQLNLKK.[V]
P08839	Phosphoenolpyruvate-protein phosphotransferase OS=Escherichia coli (strain K12) OX=83333 GN=ptsI PE=1 SV=1	[K].ISADQVDQEVER.[F]
P08839	Phosphoenolpyruvate-protein phosphotransferase OS=Escherichia coli (strain K12) OX=83333 GN=ptsI PE=1 SV=1	[R].IMFPMIISVEEVR.[A]
P08839	Phosphoenolpyruvate-protein phosphotransferase OS=Escherichia coli (strain K12) OX=83333 GN=ptsI PE=1 SV=1	[K].VLGFITDAGGR.[T]
P08839	Phosphoenolpyruvate-protein phosphotransferase OS=Escherichia coli (strain K12) OX=83333 GN=ptsI PE=1 SV=1	[K].VLAEQALAQPTTDELMTLVNK.[F]
P08839	Phosphoenolpyruvate-protein phosphotransferase OS=Escherichia coli (strain K12) OX=83333 GN=ptsI PE=1 SV=1	[R].SLELPAIVGTGSVTSQVK.[N]
P08839	Phosphoenolpyruvate-protein phosphotransferase OS=Escherichia coli (strain K12) OX=83333 GN=ptsI PE=1 SV=1	[R].TEFLFMDRDALPTEEEQFAAYK.[A]
P08839	Phosphoenolpyruvate-protein phosphotransferase OS=Escherichia coli (strain K12) OX=83333 GN=ptsI PE=1 SV=1	[R].TEFLFMDR.[D]
P08839	Phosphoenolpyruvate-protein phosphotransferase OS=Escherichia coli (strain K12) OX=83333 GN=ptsI PE=1 SV=1	[R].AVQEQVASEK.[A]
P08839	Phosphoenolpyruvate-protein phosphotransferase OS=Escherichia coli (strain K12) OX=83333 GN=ptsI PE=1 SV=1	[K].ASAQLETIK.[T]
P08839	Phosphoenolpyruvate-protein phosphotransferase OS=Escherichia coli (strain K12) OX=83333 GN=ptsI PE=1 SV=1	[K].EENPFLGWR.[A]
P08839	Phosphoenolpyruvate-protein phosphotransferase OS=Escherichia coli (strain K12) OX=83333 GN=ptsI PE=1 SV=1	[K].EVDFFSIGTNDLTQYTLAVDR.[G]
P08839	Phosphoenolpyruvate-protein phosphotransferase OS=Escherichia coli (strain K12) OX=83333 GN=ptsI PE=1 SV=1	[K].HMTADAAAHEVIEGQASALEELDDEYLK.[E]
P08839	Phosphoenolpyruvate-protein phosphotransferase OS=Escherichia coli (strain K12) OX=83333 GN=ptsI PE=1 SV=1	[R].GNDMISHLYQPMSPSVLNLIK.[Q]
P08839	Phosphoenolpyruvate-protein phosphotransferase OS=Escherichia coli (strain K12) OX=83333 GN=ptsI PE=1 SV=1	[K].ALLLKEDEIVIDR.[K]
P08839	Phosphoenolpyruvate-protein phosphotransferase OS=Escherichia coli (strain K12) OX=83333 GN=ptsI PE=1 SV=1	[K].EIEIYKQELRDEGK.[A]
P08839	Phosphoenolpyruvate-protein phosphotransferase OS=Escherichia coli (strain K12) OX=83333 GN=ptsI PE=1 SV=1	[R].DALPTEEEQFAAYK.[A]
P08957	Type I restriction enzyme EcoKI M protein OS=Escherichia coli (strain K12) OX=83333 GN=hsdM PE=1 SV=1	[K].LVQAVFHNVSTTITEPK.[Q]
P08957	Type I restriction enzyme EcoKI M protein OS=Escherichia coli (strain K12) OX=83333 GN=hsdM PE=1 SV=1	[R].LGNTLGSDGENLPK.[A]
P08957	Type I restriction enzyme EcoKI M protein OS=Escherichia coli (strain K12) OX=83333 GN=hsdM PE=1 SV=1	[K].SQTNDLDDLDGDTQDFQIHR.[A]
P08957	Type I restriction enzyme EcoKI M protein OS=Escherichia coli (strain K12) OX=83333 GN=hsdM PE=1 SV=1	[K].TNVLFFTK.[G]
P08957	Type I restriction enzyme EcoKI M protein OS=Escherichia coli (strain K12) OX=83333 GN=hsdM PE=1 SV=1	[R].TPFTDEHLQPFER.[V]
P08957	Type I restriction enzyme EcoKI M protein OS=Escherichia coli (strain K12) OX=83333 GN=hsdM PE=1 SV=1	[R].DGGVSYQNYVNELASLLFLK.[M]
P08957	Type I restriction enzyme EcoKI M protein OS=Escherichia coli (strain K12) OX=83333 GN=hsdM PE=1 SV=1	[R].AFIGLELVPGTR.[R]
P08957	Type I restriction enzyme EcoKI M protein OS=Escherichia coli (strain K12) OX=83333 GN=hsdM PE=1 SV=1	[K].AHIVATNPPFGSAAGTNITR.[T]
P08957	Type I restriction enzyme EcoKI M protein OS=Escherichia coli (strain K12) OX=83333 GN=hsdM PE=1 SV=1	[R].QLLEEAFGGVKE.[-]
P08997	Malate synthase A OS=Escherichia coli (strain K12) OX=83333 GN=aceB PE=1 SV=1	[K].MVINALNANVK.[V]
P08997	Malate synthase A OS=Escherichia coli (strain K12) OX=83333 GN=aceB PE=1 SV=1	[K].QILTAEAVEFLTELVTHFTPQR.[N]
P08997	Malate synthase A OS=Escherichia coli (strain K12) OX=83333 GN=aceB PE=1 SV=1	[R].IQQQQDIDNGTLPDFISETASIR.[D]
P08997	Malate synthase A OS=Escherichia coli (strain K12) OX=83333 GN=aceB PE=1 SV=1	[R].LMEQITTSDELIDFLTLPGYR.[L]
P08997	Malate synthase A OS=Escherichia coli (strain K12) OX=83333 GN=aceB PE=1 SV=1	[K].VFMADFEDSLAPDWNK.[V]
P08997	Malate synthase A OS=Escherichia coli (strain K12) OX=83333 GN=aceB PE=1 SV=1	[K].VIASELGEER.[F]
P08997	Malate synthase A OS=Escherichia coli (strain K12) OX=83333 GN=aceB PE=1 SV=1	[R].DAVNGTISYTNEAGK.[I]
P08997	Malate synthase A OS=Escherichia coli (strain K12) OX=83333 GN=aceB PE=1 SV=1	[R].WDYIFSYIK.[T]
P08997	Malate synthase A OS=Escherichia coli (strain K12) OX=83333 GN=aceB PE=1 SV=1	[K].VIDGQINLR.[D]
P08997	Malate synthase A OS=Escherichia coli (strain K12) OX=83333 GN=aceB PE=1 SV=1	[R].RVEITGPVER.[K]
P08997	Malate synthase A OS=Escherichia coli (strain K12) OX=83333 GN=aceB PE=1 SV=1	[K].GSGPYFYLPK.[T]
P08997	Malate synthase A OS=Escherichia coli (strain K12) OX=83333 GN=aceB PE=1 SV=1	[K].ATLLIETLPAVFQMDEILHALR.[D]
P09030	Exodeoxyribonuclease III OS=Escherichia coli (strain K12) OX=83333 GN=xthA PE=1 SV=4	[R].IIMAEIPSLLGNVTVINGYFPQGESR.[D]
P09030	Exodeoxyribonuclease III OS=Escherichia coli (strain K12) OX=83333 GN=xthA PE=1 SV=4	[R].ARPHQLEAIVEK.[H]
P09030	Exodeoxyribonuclease III OS=Escherichia coli (strain K12) OX=83333 GN=xthA PE=1 SV=4	[K].AQFYQNLQNYLETELK.[R]
P09030	Exodeoxyribonuclease III OS=Escherichia coli (strain K12) OX=83333 GN=xthA PE=1 SV=4	[K].FVSFNINGLR.[A]
P09030	Exodeoxyribonuclease III OS=Escherichia coli (strain K12) OX=83333 GN=xthA PE=1 SV=4	[R].FSWFDYR.[S]
P09030	Exodeoxyribonuclease III OS=Escherichia coli (strain K12) OX=83333 GN=xthA PE=1 SV=4	[K].HQPDVIGLQETK.[V]
P09030	Exodeoxyribonuclease III OS=Escherichia coli (strain K12) OX=83333 GN=xthA PE=1 SV=4	[K].GHYGVALLTK.[E]
P09053	Valine--pyruvate aminotransferase OS=Escherichia coli (strain K12) OX=83333 GN=avtA PE=1 SV=3	[K].TELLTLLAGMLR.[E]
P09127	Protein HemX OS=Escherichia coli (strain K12) OX=83333 GN=hemX PE=1 SV=1	[K].QQAVNQTATSDALANQLTALQK.[A]
P09127	Protein HemX OS=Escherichia coli (strain K12) OX=83333 GN=hemX PE=1 SV=1	[R].LLVAAQAVPR.[H]
P09127	Protein HemX OS=Escherichia coli (strain K12) OX=83333 GN=hemX PE=1 SV=1	[K].LNQLSNQVDNLR.[L]
P09127	Protein HemX OS=Escherichia coli (strain K12) OX=83333 GN=hemX PE=1 SV=1	[K].SADASLADMNDPSLITVR.[R]
P09147	UDP-glucose 4-epimerase OS=Escherichia coli (strain K12) OX=83333 GN=galE PE=1 SV=1	[K].NFIFSSSATVYGDQPK.[I]
P09147	UDP-glucose 4-epimerase OS=Escherichia coli (strain K12) OX=83333 GN=galE PE=1 SV=1	[K].IPYVESFPTGTPQSPYGK.[S]
P09147	UDP-glucose 4-epimerase OS=Escherichia coli (strain K12) OX=83333 GN=galE PE=1 SV=1	[K].LMVEQILTDLQK.[A]
P09155	Ribonuclease D OS=Escherichia coli (strain K12) OX=83333 GN=rnd PE=1 SV=1	[K].LKPQNNLPELISGWR.[G]
P09155	Ribonuclease D OS=Escherichia coli (strain K12) OX=83333 GN=rnd PE=1 SV=1	[R].ERDLAVNFVVR.[E]
P09158	Polyamine aminopropyltransferase OS=Escherichia coli (strain K12) OX=83333 GN=speE PE=1 SV=2	[R].HLSTEIIQAR.[F]
P09169	Protease 7 OS=Escherichia coli (strain K12) OX=83333 GN=ompT PE=1 SV=1	[R].LGLMAGYQESR.[Y]
P09169	Protease 7 OS=Escherichia coli (strain K12) OX=83333 GN=ompT PE=1 SV=1	[R].YEDFELGGTFK.[Y]
P09169	Protease 7 OS=Escherichia coli (strain K12) OX=83333 GN=ompT PE=1 SV=1	[K].GAINWDLMPQISIGAAGWTTLGSR.[G]
P09169	Protease 7 OS=Escherichia coli (strain K12) OX=83333 GN=ompT PE=1 SV=1	[K].GWLLNEPNYR.[L]
P09169	Protease 7 OS=Escherichia coli (strain K12) OX=83333 GN=ompT PE=1 SV=1	[K].VYVEGAWNR.[V]
P09169	Protease 7 OS=Escherichia coli (strain K12) OX=83333 GN=ompT PE=1 SV=1	[K].MPYIGLTGSYR.[Y]
P09323	PTS system N-acetylglucosamine-specific EIICBA component OS=Escherichia coli (strain K12) OX=83333 GN=nagE PE=1 SV=1	[K].LPDFLSFFGGK.[R]
P09323	PTS system N-acetylglucosamine-specific EIICBA component OS=Escherichia coli (strain K12) OX=83333 GN=nagE PE=1 SV=1	[R].ALQLPIAVLPVAALLLR.[F]
P09372	Protein GrpE OS=Escherichia coli (strain K12) OX=83333 GN=grpE PE=1 SV=1	[K].VANLEAQLAEAQTR.[E]
P09372	Protein GrpE OS=Escherichia coli (strain K12) OX=83333 GN=grpE PE=1 SV=1	[K].TPEGQAPEEIIMDQHEEIEAVEPEASAEQVDPR.[D]
P09372	Protein GrpE OS=Escherichia coli (strain K12) OX=83333 GN=grpE PE=1 SV=1	[K].FINELLPVIDSLDR.[A]
P09372	Protein GrpE OS=Escherichia coli (strain K12) OX=83333 GN=grpE PE=1 SV=1	[K].ANPDMSAMVEGIELTLK.[S]
P09372	Protein GrpE OS=Escherichia coli (strain K12) OX=83333 GN=grpE PE=1 SV=1	[K].SMLDVVR.[K]
P09373	Formate acetyltransferase 1 OS=Escherichia coli (strain K12) OX=83333 GN=pflB PE=1 SV=2	[K].ITEQEAQEMVDHLVMK.[L]
P09373	Formate acetyltransferase 1 OS=Escherichia coli (strain K12) OX=83333 GN=pflB PE=1 SV=2	[K].IVGLQTEAPLK.[R]
P09373	Formate acetyltransferase 1 OS=Escherichia coli (strain K12) OX=83333 GN=pflB PE=1 SV=2	[R].RAGAPFGPGANPMHGR.[D]
P09373	Formate acetyltransferase 1 OS=Escherichia coli (strain K12) OX=83333 GN=pflB PE=1 SV=2	[K].QYITALNIIHYMHDK.[Y]
P09373	Formate acetyltransferase 1 OS=Escherichia coli (strain K12) OX=83333 GN=pflB PE=1 SV=2	[K].NYTPYEGDESFLAGATEATTTLWDK.[V]
P09373	Formate acetyltransferase 1 OS=Escherichia coli (strain K12) OX=83333 GN=pflB PE=1 SV=2	[K].YGYDISGPATNAQEAIQWTYFGYLAAVK.[S]
P09373	Formate acetyltransferase 1 OS=Escherichia coli (strain K12) OX=83333 GN=pflB PE=1 SV=2	[K].SGVLTGLPDAYGR.[G]
P09373	Formate acetyltransferase 1 OS=Escherichia coli (strain K12) OX=83333 GN=pflB PE=1 SV=2	[R].TSTFLDVYIER.[D]
P09373	Formate acetyltransferase 1 OS=Escherichia coli (strain K12) OX=83333 GN=pflB PE=1 SV=2	[R].VALYGIDYLMK.[D]
P09373	Formate acetyltransferase 1 OS=Escherichia coli (strain K12) OX=83333 GN=pflB PE=1 SV=2	[K].THNQGVFDVYTPDILR.[C]
P09373	Formate acetyltransferase 1 OS=Escherichia coli (strain K12) OX=83333 GN=pflB PE=1 SV=2	[R].THAPVDFDTAVASTITSHDAGYINK.[Q]
P09373	Formate acetyltransferase 1 OS=Escherichia coli (strain K12) OX=83333 GN=pflB PE=1 SV=2	[R].TPEYDELFSGDPIWATESIGGMGLDGR.[T]
P09373	Formate acetyltransferase 1 OS=Escherichia coli (strain K12) OX=83333 GN=pflB PE=1 SV=2	[R].FLNTLYTMGPSPEPNMTILWSEK.[L]
P09373	Formate acetyltransferase 1 OS=Escherichia coli (strain K12) OX=83333 GN=pflB PE=1 SV=2	[K].GAVASLTSVAK.[L]
P09373	Formate acetyltransferase 1 OS=Escherichia coli (strain K12) OX=83333 GN=pflB PE=1 SV=2	[K].GDWQNEVNVR.[D]
P09373	Formate acetyltransferase 1 OS=Escherichia coli (strain K12) OX=83333 GN=pflB PE=1 SV=2	[K].DGISYTFSIVPNALGK.[D]
P09373	Formate acetyltransferase 1 OS=Escherichia coli (strain K12) OX=83333 GN=pflB PE=1 SV=2	[R].DAIPTQSVLTITSNVVYGK.[K]
P09373	Formate acetyltransferase 1 OS=Escherichia coli (strain K12) OX=83333 GN=pflB PE=1 SV=2	[K].LATAWEGFTK.[G]
P09373	Formate acetyltransferase 1 OS=Escherichia coli (strain K12) OX=83333 GN=pflB PE=1 SV=2	[K].LAQFTSLQADLENGVNLEQTIR.[L]
P09373	Formate acetyltransferase 1 OS=Escherichia coli (strain K12) OX=83333 GN=pflB PE=1 SV=2	[K].DGISYTFSIVPNALGKDDEVR.[K]
P09373	Formate acetyltransferase 1 OS=Escherichia coli (strain K12) OX=83333 GN=pflB PE=1 SV=2	[K].LPFAYAK.[D]
P09373	Formate acetyltransferase 1 OS=Escherichia coli (strain K12) OX=83333 GN=pflB PE=1 SV=2	[K].IVGLQTEAPLKR.[A]
P09373	Formate acetyltransferase 1 OS=Escherichia coli (strain K12) OX=83333 GN=pflB PE=1 SV=2	[K].EQQQDVITR.[T]
P09373	Formate acetyltransferase 1 OS=Escherichia coli (strain K12) OX=83333 GN=pflB PE=1 SV=2	[K].IFTEYR.[K]
P09373	Formate acetyltransferase 1 OS=Escherichia coli (strain K12) OX=83333 GN=pflB PE=1 SV=2	[R].AGAPFGPGANPMHGR.[D]
P09373	Formate acetyltransferase 1 OS=Escherichia coli (strain K12) OX=83333 GN=pflB PE=1 SV=2	[K].QMQFFGAR.[A]
P09373; P68066	Formate acetyltransferase 1 OS=Escherichia coli (strain K12) OX=83333 GN=pflB PE=1 SV=2;Autonomous glycyl radical cofactor OS=Escherichia coli (strain K12) OX=83333 GN=grcA PE=1 SV=1	[K].YPQLTIR.[V]
P09424	Mannitol-1-phosphate 5-dehydrogenase OS=Escherichia coli (strain K12) OX=83333 GN=mtlD PE=1 SV=3	[R].IVPPSASATNDPLEVTVETFSEWIVDK.[T]
P09424	Mannitol-1-phosphate 5-dehydrogenase OS=Escherichia coli (strain K12) OX=83333 GN=mtlD PE=1 SV=3	[K].LFTLNTGHAITAYLGK.[L]
P09424	Mannitol-1-phosphate 5-dehydrogenase OS=Escherichia coli (strain K12) OX=83333 GN=mtlD PE=1 SV=3	[R].SEDDPQAQELAALIADK.[G]
P09424	Mannitol-1-phosphate 5-dehydrogenase OS=Escherichia coli (strain K12) OX=83333 GN=mtlD PE=1 SV=3	[K].GPQAALAQISGLDANSEVVSEAVTAYK.[A]
P09424	Mannitol-1-phosphate 5-dehydrogenase OS=Escherichia coli (strain K12) OX=83333 GN=mtlD PE=1 SV=3	[K].NLIEGIAAAMHFR.[S]
P09546	Bifunctional protein PutA OS=Escherichia coli (strain K12) OX=83333 GN=putA PE=1 SV=3	[R].LASLSSALLNSALQK.[W]
P09546	Bifunctional protein PutA OS=Escherichia coli (strain K12) OX=83333 GN=putA PE=1 SV=3	[R].SPSLFVNAATWGLLFTGK.[L]
P09551	Lysine/arginine/ornithine-binding periplasmic protein OS=Escherichia coli (strain K12) OX=83333 GN=argT PE=1 SV=3	[R].IGTDTTYAPFSSK.[D]
P09551	Lysine/arginine/ornithine-binding periplasmic protein OS=Escherichia coli (strain K12) OX=83333 GN=argT PE=1 SV=3	[K].YFGDGTGVGLR.[K]
P09551	Lysine/arginine/ornithine-binding periplasmic protein OS=Escherichia coli (strain K12) OX=83333 GN=argT PE=1 SV=3	[R].LDAALQDEVAASEGFLK.[Q]
P09551	Lysine/arginine/ornithine-binding periplasmic protein OS=Escherichia coli (strain K12) OX=83333 GN=argT PE=1 SV=3	[K].KYFDFNVYGD.[-]
P09980	ATP-dependent DNA helicase Rep OS=Escherichia coli (strain K12) OX=83333 GN=rep PE=1 SV=3	[K].VLLQQLISTISNWK.[N]
P09980	ATP-dependent DNA helicase Rep OS=Escherichia coli (strain K12) OX=83333 GN=rep PE=1 SV=3	[K].TPSQAAASAIGER.[D]
P0A698	UvrABC system protein A OS=Escherichia coli (strain K12) OX=83333 GN=uvrA PE=1 SV=1	[R].LGQSATTLSGGEAQR.[V]
P0A698	UvrABC system protein A OS=Escherichia coli (strain K12) OX=83333 GN=uvrA PE=1 SV=1	[K].SSLAFDTLYAEGQR.[R]
P0A698	UvrABC system protein A OS=Escherichia coli (strain K12) OX=83333 GN=uvrA PE=1 SV=1	[K].STLINDTLFPIAQR.[Q]
P0A698	UvrABC system protein A OS=Escherichia coli (strain K12) OX=83333 GN=uvrA PE=1 SV=1	[R].SNPATYTGVFTPVR.[E]
P0A698	UvrABC system protein A OS=Escherichia coli (strain K12) OX=83333 GN=uvrA PE=1 SV=1	[K].TLENLASQGYIR.[A]
P0A698	UvrABC system protein A OS=Escherichia coli (strain K12) OX=83333 GN=uvrA PE=1 SV=1	[K].HTIEVVVDR.[F]
P0A6A3	Acetate kinase OS=Escherichia coli (strain K12) OX=83333 GN=ackA PE=1 SV=1	[K].QEAALGAGAAHSEALNFIVNTILAQKPELSAQLTAIGHR.[I]
P0A6A3	Acetate kinase OS=Escherichia coli (strain K12) OX=83333 GN=ackA PE=1 SV=1	[K].LGVLGFEVDHER.[N]
P0A6A3	Acetate kinase OS=Escherichia coli (strain K12) OX=83333 GN=ackA PE=1 SV=1	[K].YIGAYTALMDGR.[L]
P0A6A3	Acetate kinase OS=Escherichia coli (strain K12) OX=83333 GN=ackA PE=1 SV=1	[R].YGAHGTSHFYVTQEAAK.[M]
P0A6A3	Acetate kinase OS=Escherichia coli (strain K12) OX=83333 GN=ackA PE=1 SV=1	[K].YTSSVVIDESVIQGIK.[D]
P0A6A3	Acetate kinase OS=Escherichia coli (strain K12) OX=83333 GN=ackA PE=1 SV=1	[R].YVEDNYATK.[E]
P0A6A3	Acetate kinase OS=Escherichia coli (strain K12) OX=83333 GN=ackA PE=1 SV=1	[R].SGDIDPAIIFHLHDTLGMSVDAINK.[L]
P0A6A3	Acetate kinase OS=Escherichia coli (strain K12) OX=83333 GN=ackA PE=1 SV=1	[K].DAASFAPLHNPAHLIGIEEALK.[S]
P0A6A3	Acetate kinase OS=Escherichia coli (strain K12) OX=83333 GN=ackA PE=1 SV=1	[K].EGTRPAVVIPTNEELVIAQDASR.[L]
P0A6A3	Acetate kinase OS=Escherichia coli (strain K12) OX=83333 GN=ackA PE=1 SV=1	[R].LDAVVFTGGIGENAAMVR.[E]
P0A6A8	Acyl carrier protein OS=Escherichia coli (strain K12) OX=83333 GN=acpP PE=1 SV=2	[K].ITTVQAAIDYINGHQA.[-]
P0A6A8	Acyl carrier protein OS=Escherichia coli (strain K12) OX=83333 GN=acpP PE=1 SV=2	[K].IIGEQLGVK.[Q]
P0A6B7	Cysteine desulfurase IscS OS=Escherichia coli (strain K12) OX=83333 GN=iscS PE=1 SV=1	[K].MMQFMTMDGTFGNPASR.[S]
P0A6B7	Cysteine desulfurase IscS OS=Escherichia coli (strain K12) OX=83333 GN=iscS PE=1 SV=1	[K].QGVDLNSIEWAHH.[-]
P0A6B7	Cysteine desulfurase IscS OS=Escherichia coli (strain K12) OX=83333 GN=iscS PE=1 SV=1	[R].NQIADLVGADPR.[E]
P0A6B7	Cysteine desulfurase IscS OS=Escherichia coli (strain K12) OX=83333 GN=iscS PE=1 SV=1	[K].LPIYLDYSATTPVDPR.[V]
P0A6B7	Cysteine desulfurase IscS OS=Escherichia coli (strain K12) OX=83333 GN=iscS PE=1 SV=1	[K].LPIDLSQLK.[V]
P0A6B7	Cysteine desulfurase IscS OS=Escherichia coli (strain K12) OX=83333 GN=iscS PE=1 SV=1	[R].LRDLSPLWEMYK.[Q]
P0A6B7	Cysteine desulfurase IscS OS=Escherichia coli (strain K12) OX=83333 GN=iscS PE=1 SV=1	[R].FGWQAEEAVDIAR.[N]
P0A6B7	Cysteine desulfurase IscS OS=Escherichia coli (strain K12) OX=83333 GN=iscS PE=1 SV=1	[K].GAANFYQK.[K]
P0A6B7	Cysteine desulfurase IscS OS=Escherichia coli (strain K12) OX=83333 GN=iscS PE=1 SV=1	[R].EGFEVTYLAPQR.[N]
P0A6B7	Cysteine desulfurase IscS OS=Escherichia coli (strain K12) OX=83333 GN=iscS PE=1 SV=1	[R].EIVFTSGATESDNLAIK.[G]
P0A6B7	Cysteine desulfurase IscS OS=Escherichia coli (strain K12) OX=83333 GN=iscS PE=1 SV=1	[R].GIIYHVDATQSVGKLPIDLSQLK.[V]
P0A6B7	Cysteine desulfurase IscS OS=Escherichia coli (strain K12) OX=83333 GN=iscS PE=1 SV=1	[R].GIIYHVDATQSVGK.[L]
P0A6B7	Cysteine desulfurase IscS OS=Escherichia coli (strain K12) OX=83333 GN=iscS PE=1 SV=1	[R].ALGLNDELAHSSIR.[F]
P0A6B7	Cysteine desulfurase IscS OS=Escherichia coli (strain K12) OX=83333 GN=iscS PE=1 SV=1	[K].GIGALYVR.[R]
P0A6B7	Cysteine desulfurase IscS OS=Escherichia coli (strain K12) OX=83333 GN=iscS PE=1 SV=1	[K].VDLMSFSGHK.[I]
P0A6B7	Cysteine desulfurase IscS OS=Escherichia coli (strain K12) OX=83333 GN=iscS PE=1 SV=1	[R].DLSPLWEMYK.[Q]
P0A6B7	Cysteine desulfurase IscS OS=Escherichia coli (strain K12) OX=83333 GN=iscS PE=1 SV=1	[R].VRIEAQMHGGGHER.[G]
P0A6D0	Arginine repressor OS=Escherichia coli (strain K12) OX=83333 GN=argR PE=1 SV=1	[K].FSSQGEIVAALQEQGFDNINQSK.[V]
P0A6D0	Arginine repressor OS=Escherichia coli (strain K12) OX=83333 GN=argR PE=1 SV=1	[K].AEGILGTIAGDDTIFTTPANGFTVK.[D]
P0A6D3	3-phosphoshikimate 1-carboxyvinyltransferase OS=Escherichia coli (strain K12) OX=83333 GN=aroA PE=1 SV=1	[K].ITYLEQENYPPLR.[L]
P0A6D7	Shikimate kinase 1 OS=Escherichia coli (strain K12) OX=83333 GN=aroK PE=1 SV=2	[R].QLAQQLNMEFYDSDQEIEKR.[T]
P0A6D7	Shikimate kinase 1 OS=Escherichia coli (strain K12) OX=83333 GN=aroK PE=1 SV=2	[K].QGIVLATGGGSVK.[S]
P0A6D7	Shikimate kinase 1 OS=Escherichia coli (strain K12) OX=83333 GN=aroK PE=1 SV=2	[K].RNIFLVGPMGAGK.[S]
P0A6D7	Shikimate kinase 1 OS=Escherichia coli (strain K12) OX=83333 GN=aroK PE=1 SV=2	[R].NPLYEEIADVTIR.[T]
P0A6D7	Shikimate kinase 1 OS=Escherichia coli (strain K12) OX=83333 GN=aroK PE=1 SV=2	[R].EVLEALANERNPLYEEIADVTIR.[T]
P0A6D7	Shikimate kinase 1 OS=Escherichia coli (strain K12) OX=83333 GN=aroK PE=1 SV=2	[R].EVLEALANER.[N]
P0A6D7	Shikimate kinase 1 OS=Escherichia coli (strain K12) OX=83333 GN=aroK PE=1 SV=2	[R].GVVVYLETTIEK.[Q]
P0A6E4	Argininosuccinate synthase OS=Escherichia coli (strain K12) OX=83333 GN=argG PE=1 SV=2	[R].WFDSQALMLR.[D]
P0A6E4	Argininosuccinate synthase OS=Escherichia coli (strain K12) OX=83333 GN=argG PE=1 SV=2	[K].EDGVNIWGDGSTYK.[G]
P0A6E6	ATP synthase epsilon chain OS=Escherichia coli (strain K12) OX=83333 GN=atpC PE=1 SV=2	[K].IQVTGSEGELGIYPGHAPLLTAIKPGMIR.[I]
P0A6E6	ATP synthase epsilon chain OS=Escherichia coli (strain K12) OX=83333 GN=atpC PE=1 SV=2	[K].AEEHISSSHGDVDYAQASAELAK.[A]
P0A6F1	Carbamoyl-phosphate synthase small chain OS=Escherichia coli (strain K12) OX=83333 GN=carA PE=1 SV=1	[R].DLPLIASNFR.[N]
P0A6F1	Carbamoyl-phosphate synthase small chain OS=Escherichia coli (strain K12) OX=83333 GN=carA PE=1 SV=1	[K].KEDELPFHVVAYDFGAK.[R]
P0A6F3	Glycerol kinase OS=Escherichia coli (strain K12) OX=83333 GN=glpK PE=1 SV=2	[K].LINDAYDSEYFATK.[V]
P0A6F3	Glycerol kinase OS=Escherichia coli (strain K12) OX=83333 GN=glpK PE=1 SV=2	[R].EVTALGAAYLAGLAVGFWQNLDELQEK.[A]
P0A6F3	Glycerol kinase OS=Escherichia coli (strain K12) OX=83333 GN=glpK PE=1 SV=2	[K].ADISSDQIAAIGITNQR.[E]
P0A6F3	Glycerol kinase OS=Escherichia coli (strain K12) OX=83333 GN=glpK PE=1 SV=2	[R].SNTGLVIDPYFSGTK.[V]
P0A6F3	Glycerol kinase OS=Escherichia coli (strain K12) OX=83333 GN=glpK PE=1 SV=2	[R].VDGGAVANNFLMQFQSDILGTR.[V]
P0A6F3	Glycerol kinase OS=Escherichia coli (strain K12) OX=83333 GN=glpK PE=1 SV=2	[R].RSSEVYGQTNIGGK.[G]
P0A6F5	60 kDa chaperonin OS=Escherichia coli (strain K12) OX=83333 GN=groL PE=1 SV=2	[K].VGAATEVEMK.[E]
P0A6F5	60 kDa chaperonin OS=Escherichia coli (strain K12) OX=83333 GN=groL PE=1 SV=2	[K].ARVEDALHATR.[A]
P0A6F5	60 kDa chaperonin OS=Escherichia coli (strain K12) OX=83333 GN=groL PE=1 SV=2	[K].ATLEDLGQAK.[R]
P0A6F5	60 kDa chaperonin OS=Escherichia coli (strain K12) OX=83333 GN=groL PE=1 SV=2	[R].EIELEDKFENMGAQMVK.[E]
P0A6F5	60 kDa chaperonin OS=Escherichia coli (strain K12) OX=83333 GN=groL PE=1 SV=2	[K].DTTTIIDGVGEEAAIQGR.[V]
P0A6F5	60 kDa chaperonin OS=Escherichia coli (strain K12) OX=83333 GN=groL PE=1 SV=2	[R].AAVEEGVVAGGGVALIR.[V]
P0A6F5	60 kDa chaperonin OS=Escherichia coli (strain K12) OX=83333 GN=groL PE=1 SV=2	[K].LAGGVAVIK.[V]
P0A6F5	60 kDa chaperonin OS=Escherichia coli (strain K12) OX=83333 GN=groL PE=1 SV=2	[K].ANDAAGDGTTTATVLAQAIITEGLK.[A]
P0A6F5	60 kDa chaperonin OS=Escherichia coli (strain K12) OX=83333 GN=groL PE=1 SV=2	[K].AMLQDIATLTGGTVISEEIGMELEK.[A]
P0A6F5	60 kDa chaperonin OS=Escherichia coli (strain K12) OX=83333 GN=groL PE=1 SV=2	[K].GGDGNYGYNAATEEYGNMIDMGILDPTK.[V]
P0A6F5	60 kDa chaperonin OS=Escherichia coli (strain K12) OX=83333 GN=groL PE=1 SV=2	[K].AIAQVGTISANSDETVGK.[L]
P0A6F5	60 kDa chaperonin OS=Escherichia coli (strain K12) OX=83333 GN=groL PE=1 SV=2	[R].GVNVLADAVK.[V]
P0A6F5	60 kDa chaperonin OS=Escherichia coli (strain K12) OX=83333 GN=groL PE=1 SV=2	[R].GYLSPYFINKPETGAVELESPFILLADKK.[I]
P0A6F5	60 kDa chaperonin OS=Escherichia coli (strain K12) OX=83333 GN=groL PE=1 SV=2	[R].GYLSPYFINKPETGAVELESPFILLADK.[K]
P0A6F5	60 kDa chaperonin OS=Escherichia coli (strain K12) OX=83333 GN=groL PE=1 SV=2	[K].LADLRGQNEDQNVGIK.[V]
P0A6F5	60 kDa chaperonin OS=Escherichia coli (strain K12) OX=83333 GN=groL PE=1 SV=2	[R].QQIEEATSDYDR.[E]
P0A6F5	60 kDa chaperonin OS=Escherichia coli (strain K12) OX=83333 GN=groL PE=1 SV=2	[R].QQIEEATSDYDREK.[L]
P0A6F5	60 kDa chaperonin OS=Escherichia coli (strain K12) OX=83333 GN=groL PE=1 SV=2	[K].AVAAGMNPMDLK.[R]
P0A6F5	60 kDa chaperonin OS=Escherichia coli (strain K12) OX=83333 GN=groL PE=1 SV=2	[K].AVTAAVEELK.[A]
P0A6F5	60 kDa chaperonin OS=Escherichia coli (strain K12) OX=83333 GN=groL PE=1 SV=2	[K].LIAEAMDK.[V]
P0A6F5	60 kDa chaperonin OS=Escherichia coli (strain K12) OX=83333 GN=groL PE=1 SV=2	[R].AMEAPLR.[Q]
P0A6F9	10 kDa chaperonin OS=Escherichia coli (strain K12) OX=83333 GN=groS PE=1 SV=1	[R].ILENGEVKPLDVK.[V]
P0A6F9	10 kDa chaperonin OS=Escherichia coli (strain K12) OX=83333 GN=groS PE=1 SV=1	[K].STRGEVLAVGNGR.[I]
P0A6F9	10 kDa chaperonin OS=Escherichia coli (strain K12) OX=83333 GN=groS PE=1 SV=1	[K].SAGGIVLTGSAAAK.[S]
P0A6F9	10 kDa chaperonin OS=Escherichia coli (strain K12) OX=83333 GN=groS PE=1 SV=1	[R].GEVLAVGNGR.[I]
P0A6F9	10 kDa chaperonin OS=Escherichia coli (strain K12) OX=83333 GN=groS PE=1 SV=1	[-].MNIRPLHDR.[V]
P0A6F9	10 kDa chaperonin OS=Escherichia coli (strain K12) OX=83333 GN=groS PE=1 SV=1	[K].VGDIVIFNDGYGVK.[S]
P0A6G7	ATP-dependent Clp protease proteolytic subunit OS=Escherichia coli (strain K12) OX=83333 GN=clpP PE=1 SV=1	[R].VMIHQPLGGYQGQATDIEIHAR.[E]
P0A6G7	ATP-dependent Clp protease proteolytic subunit OS=Escherichia coli (strain K12) OX=83333 GN=clpP PE=1 SV=1	[R].FLSAPEAVEYGLVDSILTHR.[N]
P0A6G7	ATP-dependent Clp protease proteolytic subunit OS=Escherichia coli (strain K12) OX=83333 GN=clpP PE=1 SV=1	[R].SFDIYSR.[L]
P0A6H1	ATP-dependent Clp protease ATP-binding subunit ClpX OS=Escherichia coli (strain K12) OX=83333 GN=clpX PE=1 SV=2	[R].LLDVPFTMADATTLTEAGYVGEDVENIIQK.[L]
P0A6H1	ATP-dependent Clp protease ATP-binding subunit ClpX OS=Escherichia coli (strain K12) OX=83333 GN=clpX PE=1 SV=2	[R].LPVVATLNELSEEALIQILK.[E]
P0A6H1	ATP-dependent Clp protease ATP-binding subunit ClpX OS=Escherichia coli (strain K12) OX=83333 GN=clpX PE=1 SV=2	[R].VETGSGIGFGATVK.[A]
P0A6H1	ATP-dependent Clp protease ATP-binding subunit ClpX OS=Escherichia coli (strain K12) OX=83333 GN=clpX PE=1 SV=2	[R].SIVEAALLDTMYDLPSMEDVEK.[V]
P0A6H1	ATP-dependent Clp protease ATP-binding subunit ClpX OS=Escherichia coli (strain K12) OX=83333 GN=clpX PE=1 SV=2	[K].TLLAETLAR.[L]
P0A6H1	ATP-dependent Clp protease ATP-binding subunit ClpX OS=Escherichia coli (strain K12) OX=83333 GN=clpX PE=1 SV=2	[K].FGLIPEFIGR.[L]
P0A6H1	ATP-dependent Clp protease ATP-binding subunit ClpX OS=Escherichia coli (strain K12) OX=83333 GN=clpX PE=1 SV=2	[K].ASEGELLAQVEPEDLIK.[F]
P0A6H1	ATP-dependent Clp protease ATP-binding subunit ClpX OS=Escherichia coli (strain K12) OX=83333 GN=clpX PE=1 SV=2	[R].DVSGEGVQQALLK.[L]
P0A6H1	ATP-dependent Clp protease ATP-binding subunit ClpX OS=Escherichia coli (strain K12) OX=83333 GN=clpX PE=1 SV=2	[R].KHPQQEFLQVDTSK.[I]
P0A6H1	ATP-dependent Clp protease ATP-binding subunit ClpX OS=Escherichia coli (strain K12) OX=83333 GN=clpX PE=1 SV=2	[K].LIEGTVAAVPPQGGR.[K]
P0A6H1	ATP-dependent Clp protease ATP-binding subunit ClpX OS=Escherichia coli (strain K12) OX=83333 GN=clpX PE=1 SV=2	[R].GIVYIDEIDK.[I]
P0A6H5	ATP-dependent protease ATPase subunit HslU OS=Escherichia coli (strain K12) OX=83333 GN=hslU PE=1 SV=1	[K].NNWGQTEQQQEPSAAR.[Q]
P0A6H5	ATP-dependent protease ATPase subunit HslU OS=Escherichia coli (strain K12) OX=83333 GN=hslU PE=1 SV=1	[K].QDAIDAVEQHGIVFIDEIDK.[I]
P0A6H5	ATP-dependent protease ATPase subunit HslU OS=Escherichia coli (strain K12) OX=83333 GN=hslU PE=1 SV=1	[R].ILDVLIPPAK.[N]
P0A6H5	ATP-dependent protease ATPase subunit HslU OS=Escherichia coli (strain K12) OX=83333 GN=hslU PE=1 SV=1	[K].FTEVGYVGK.[E]
P0A6H5	ATP-dependent protease ATPase subunit HslU OS=Escherichia coli (strain K12) OX=83333 GN=hslU PE=1 SV=1	[K].HLDALVADEDLSR.[F]
P0A6H5	ATP-dependent protease ATPase subunit HslU OS=Escherichia coli (strain K12) OX=83333 GN=hslU PE=1 SV=1	[K].LANAPFIK.[V]
P0A6H5	ATP-dependent protease ATPase subunit HslU OS=Escherichia coli (strain K12) OX=83333 GN=hslU PE=1 SV=1	[R].IAEAAWQVNESTENIGAR.[R]
P0A6H5	ATP-dependent protease ATPase subunit HslU OS=Escherichia coli (strain K12) OX=83333 GN=hslU PE=1 SV=1	[R].VELQALTTSDFER.[I]
P0A6H5	ATP-dependent protease ATPase subunit HslU OS=Escherichia coli (strain K12) OX=83333 GN=hslU PE=1 SV=1	[K].NILMIGPTGVGK.[T]
P0A6H5	ATP-dependent protease ATPase subunit HslU OS=Escherichia coli (strain K12) OX=83333 GN=hslU PE=1 SV=1	[R].ILTEPNASITVQYK.[A]
P0A6I0	Cytidylate kinase OS=Escherichia coli (strain K12) OX=83333 GN=cmk PE=1 SV=1	[R].TQEVANAASQVAAFPR.[V]
P0A6I0	Cytidylate kinase OS=Escherichia coli (strain K12) OX=83333 GN=cmk PE=1 SV=1	[R].AVAPLVPAADALVLDSTTLSIEQVIEK.[A]
P0A6I0	Cytidylate kinase OS=Escherichia coli (strain K12) OX=83333 GN=cmk PE=1 SV=1	[R].ELPGLIADGR.[D]
P0A6I0	Cytidylate kinase OS=Escherichia coli (strain K12) OX=83333 GN=cmk PE=1 SV=1	[K].AMAEALQWHLLDSGAIYR.[V]
P0A6I0	Cytidylate kinase OS=Escherichia coli (strain K12) OX=83333 GN=cmk PE=1 SV=1	[R].DMGTVVFPDAPVK.[I]
P0A6I6	Phosphopantetheine adenylyltransferase OS=Escherichia coli (strain K12) OX=83333 GN=coaD PE=1 SV=1	[K].EWSFISSSLVK.[E]
P0A6J5	D-amino acid dehydrogenase OS=Escherichia coli (strain K12) OX=83333 GN=dadA PE=1 SV=1	[R].DIAVLEDAGVPYQLLESSR.[L]
P0A6J8	D-alanine--D-alanine ligase A OS=Escherichia coli (strain K12) OX=83333 GN=ddlA PE=3 SV=1	[K].LWQASGLGYTDLITR.[L]
P0A6J8	D-alanine--D-alanine ligase A OS=Escherichia coli (strain K12) OX=83333 GN=ddlA PE=3 SV=1	[R].DAGLNIAPFITLTR.[A]
P0A6J8	D-alanine--D-alanine ligase A OS=Escherichia coli (strain K12) OX=83333 GN=ddlA PE=3 SV=1	[R].HNISFAEVESK.[L]
P0A6J8	D-alanine--D-alanine ligase A OS=Escherichia coli (strain K12) OX=83333 GN=ddlA PE=3 SV=1	[R].VGIVFGGK.[S]
P0A6J8	D-alanine--D-alanine ligase A OS=Escherichia coli (strain K12) OX=83333 GN=ddlA PE=3 SV=1	[K].SRFDVVLLGIDK.[Q]
P0A6K3	Peptide deformylase OS=Escherichia coli (strain K12) OX=83333 GN=def PE=1 SV=2	[R].LVLINPELLEK.[S]
P0A6K6	Phosphopentomutase OS=Escherichia coli (strain K12) OX=83333 GN=deoB PE=1 SV=1	[K].ATGLDALFDATIK.[E]
P0A6K6	Phosphopentomutase OS=Escherichia coli (strain K12) OX=83333 GN=deoB PE=1 SV=1	[R].EHIPVLVYGPK.[V]
P0A6K6	Phosphopentomutase OS=Escherichia coli (strain K12) OX=83333 GN=deoB PE=1 SV=1	[R].DVAGYAAGLELFDR.[R]
P0A6K6	Phosphopentomutase OS=Escherichia coli (strain K12) OX=83333 GN=deoB PE=1 SV=1	[R].ETFADIGQTLAK.[Y]
P0A6K6	Phosphopentomutase OS=Escherichia coli (strain K12) OX=83333 GN=deoB PE=1 SV=1	[R].KGPLNLPNLTR.[L]
P0A6K6	Phosphopentomutase OS=Escherichia coli (strain K12) OX=83333 GN=deoB PE=1 SV=1	[R].EELTNGGYNIGR.[V]
P0A6L0	Deoxyribose-phosphate aldolase OS=Escherichia coli (strain K12) OX=83333 GN=deoC PE=1 SV=1	[K].YLAIADELFGADWADAR.[H]
P0A6L0	Deoxyribose-phosphate aldolase OS=Escherichia coli (strain K12) OX=83333 GN=deoC PE=1 SV=1	[R].FGASSLLASLLK.[A]
P0A6L0	Deoxyribose-phosphate aldolase OS=Escherichia coli (strain K12) OX=83333 GN=deoC PE=1 SV=1	[R].IATVTNFPHGNDDIDIALAETR.[A]
P0A6L2	4-hydroxy-tetrahydrodipicolinate synthase OS=Escherichia coli (strain K12) OX=83333 GN=dapA PE=1 SV=1	[R].IPVIAGTGANATAEAISLTQR.[F]
P0A6L2	4-hydroxy-tetrahydrodipicolinate synthase OS=Escherichia coli (strain K12) OX=83333 GN=dapA PE=1 SV=1	[K].AIAEHTDLPQILYNVPSR.[T]
P0A6L2	4-hydroxy-tetrahydrodipicolinate synthase OS=Escherichia coli (strain K12) OX=83333 GN=dapA PE=1 SV=1	[K].LFVEPNPIPVK.[W]
P0A6L9	Co-chaperone protein HscB OS=Escherichia coli (strain K12) OX=83333 GN=hscB PE=1 SV=1	[-].MDYFTLFGLPAR.[Y]
P0A6L9	Co-chaperone protein HscB OS=Escherichia coli (strain K12) OX=83333 GN=hscB PE=1 SV=1	[R].YQLDTQALSLR.[F]
P0A6M2	Disulfide bond formation protein B OS=Escherichia coli (strain K12) OX=83333 GN=dsbB PE=1 SV=1	[R].FPEWLPLDK.[W]
P0A6M8	Elongation factor G OS=Escherichia coli (strain K12) OX=83333 GN=fusA PE=1 SV=2	[R].MGANFLK.[V]
P0A6M8	Elongation factor G OS=Escherichia coli (strain K12) OX=83333 GN=fusA PE=1 SV=2	[R].MEFPEPVISIAVEPK.[T]
P0A6M8	Elongation factor G OS=Escherichia coli (strain K12) OX=83333 GN=fusA PE=1 SV=2	[R].NIGISAHIDAGK.[T]
P0A6M8	Elongation factor G OS=Escherichia coli (strain K12) OX=83333 GN=fusA PE=1 SV=2	[R].LHFGSYHDVDSSELAFK.[L]
P0A6M8	Elongation factor G OS=Escherichia coli (strain K12) OX=83333 GN=fusA PE=1 SV=2	[K].IHAEVPLSEMFGYATQLR.[S]
P0A6M8	Elongation factor G OS=Escherichia coli (strain K12) OX=83333 GN=fusA PE=1 SV=2	[R].ILFYTGVNHK.[I]
P0A6M8	Elongation factor G OS=Escherichia coli (strain K12) OX=83333 GN=fusA PE=1 SV=2	[R].LGANPVPLQLAIGAEEHFTGVVDLVK.[M]
P0A6M8	Elongation factor G OS=Escherichia coli (strain K12) OX=83333 GN=fusA PE=1 SV=2	[K].IGEVHDGAATMDWMEQEQER.[G]
P0A6M8	Elongation factor G OS=Escherichia coli (strain K12) OX=83333 GN=fusA PE=1 SV=2	[R].INIIDTPGHVDFTIEVER.[S]
P0A6M8	Elongation factor G OS=Escherichia coli (strain K12) OX=83333 GN=fusA PE=1 SV=2	[K].VEVETPEENTGDVIGDLSR.[R]
P0A6M8	Elongation factor G OS=Escherichia coli (strain K12) OX=83333 GN=fusA PE=1 SV=2	[K].YLGGEELTEAEIK.[G]
P0A6M8	Elongation factor G OS=Escherichia coli (strain K12) OX=83333 GN=fusA PE=1 SV=2	[R].VYSGVVNSGDTVLNSVK.[A]
P0A6M8	Elongation factor G OS=Escherichia coli (strain K12) OX=83333 GN=fusA PE=1 SV=2	[K].YDEAPSNVAQAVIEAR.[G]
P0A6M8	Elongation factor G OS=Escherichia coli (strain K12) OX=83333 GN=fusA PE=1 SV=2	[R].EFNVEANVGKPQVAYR.[E]
P0A6M8	Elongation factor G OS=Escherichia coli (strain K12) OX=83333 GN=fusA PE=1 SV=2	[R].AGDIAAAIGLK.[D]
P0A6M8	Elongation factor G OS=Escherichia coli (strain K12) OX=83333 GN=fusA PE=1 SV=2	[R].HASDDEPFSALAFK.[I]
P0A6M8	Elongation factor G OS=Escherichia coli (strain K12) OX=83333 GN=fusA PE=1 SV=2	[K].AGPLAGYPVVDMGIR.[L]
P0A6M8	Elongation factor G OS=Escherichia coli (strain K12) OX=83333 GN=fusA PE=1 SV=2	[K].IATDPFVGNLTFFR.[V]
P0A6M8	Elongation factor G OS=Escherichia coli (strain K12) OX=83333 GN=fusA PE=1 SV=2	[K].LAASIAFK.[E]
P0A6M8	Elongation factor G OS=Escherichia coli (strain K12) OX=83333 GN=fusA PE=1 SV=2	[R].GITITSAATTAFWSGMAK.[Q]
P0A6M8	Elongation factor G OS=Escherichia coli (strain K12) OX=83333 GN=fusA PE=1 SV=2	[K].GGVIPGEYIPAVDK.[G]
P0A6M8	Elongation factor G OS=Escherichia coli (strain K12) OX=83333 GN=fusA PE=1 SV=2	[K].GVQAMLDAVIDYLPSPVDVPAINGILDDGKDTPAER.[H]
P0A6M8	Elongation factor G OS=Escherichia coli (strain K12) OX=83333 GN=fusA PE=1 SV=2	[K].GVQAMLDAVIDYLPSPVDVPAINGILDDGK.[D]
P0A6M8	Elongation factor G OS=Escherichia coli (strain K12) OX=83333 GN=fusA PE=1 SV=2	[K].AKPVLLEPIMK.[V]
P0A6M8	Elongation factor G OS=Escherichia coli (strain K12) OX=83333 GN=fusA PE=1 SV=2	[R].GQYGHVVIDMYPLEPGSNPK.[G]
P0A6M8	Elongation factor G OS=Escherichia coli (strain K12) OX=83333 GN=fusA PE=1 SV=2	[K].GQESEVTGVK.[I]
P0A6M8	Elongation factor G OS=Escherichia coli (strain K12) OX=83333 GN=fusA PE=1 SV=2	[R].ASYTMEFLK.[Y]
P0A6M8	Elongation factor G OS=Escherichia coli (strain K12) OX=83333 GN=fusA PE=1 SV=2	[K].GYEFINDIK.[G]
P0A6M8	Elongation factor G OS=Escherichia coli (strain K12) OX=83333 GN=fusA PE=1 SV=2	[K].REFNVEANVGKPQVAYR.[E]
P0A6M8	Elongation factor G OS=Escherichia coli (strain K12) OX=83333 GN=fusA PE=1 SV=2	[R].VWTDEESNQTIIAGMGELHLDIIVDR.[M]
P0A6N4	Elongation factor P OS=Escherichia coli (strain K12) OX=83333 GN=efp PE=1 SV=2	[K].VPLFVQIGEVIK.[V]
P0A6N4	Elongation factor P OS=Escherichia coli (strain K12) OX=83333 GN=efp PE=1 SV=2	[K].GDTAGTGGKPATLSTGAVVK.[V]
P0A6N4	Elongation factor P OS=Escherichia coli (strain K12) OX=83333 GN=efp PE=1 SV=2	[R].RLLTGTR.[V]
P0A6N8	Elongation factor P-like protein OS=Escherichia coli (strain K12) OX=83333 GN=yeiP PE=1 SV=1	[R].NKPATLSTGLVIQVPEYLSPGEK.[I]
P0A6N8	Elongation factor P-like protein OS=Escherichia coli (strain K12) OX=83333 GN=yeiP PE=1 SV=1	[R].FKGDDIVDTVTLTR.[R]
P0A6N8	Elongation factor P-like protein OS=Escherichia coli (strain K12) OX=83333 GN=yeiP PE=1 SV=1	[K].DIDIQSPTAR.[G]
P0A6P1	Elongation factor Ts OS=Escherichia coli (strain K12) OX=83333 GN=tsf PE=1 SV=2	[K].ITDVEVLK.[A]
P0A6P1	Elongation factor Ts OS=Escherichia coli (strain K12) OX=83333 GN=tsf PE=1 SV=2	[K].IGENINIR.[R]
P0A6P1	Elongation factor Ts OS=Escherichia coli (strain K12) OX=83333 GN=tsf PE=1 SV=2	[K].VETDFAAEVAAMSK.[Q]
P0A6P1	Elongation factor Ts OS=Escherichia coli (strain K12) OX=83333 GN=tsf PE=1 SV=2	[R].RVAALEGDVLGSYQHGAR.[I]
P0A6P1	Elongation factor Ts OS=Escherichia coli (strain K12) OX=83333 GN=tsf PE=1 SV=2	[R].VAALEGDVLGSYQHGAR.[I]
P0A6P1	Elongation factor Ts OS=Escherichia coli (strain K12) OX=83333 GN=tsf PE=1 SV=2	[K].DAGFQAFADK.[V]
P0A6P1	Elongation factor Ts OS=Escherichia coli (strain K12) OX=83333 GN=tsf PE=1 SV=2	[K].EYQVQLDIAMQSGKPK.[E]
P0A6P1	Elongation factor Ts OS=Escherichia coli (strain K12) OX=83333 GN=tsf PE=1 SV=2	[K].FTGEVSLTGQPFVMEPSK.[T]
P0A6P1	Elongation factor Ts OS=Escherichia coli (strain K12) OX=83333 GN=tsf PE=1 SV=2	[K].EHNAEVTGFIR.[F]
P0A6P1	Elongation factor Ts OS=Escherichia coli (strain K12) OX=83333 GN=tsf PE=1 SV=2	[K].KAGNVAADGVIK.[T]
P0A6P1	Elongation factor Ts OS=Escherichia coli (strain K12) OX=83333 GN=tsf PE=1 SV=2	[K].KFTGEVSLTGQPFVMEPSK.[T]
P0A6P1	Elongation factor Ts OS=Escherichia coli (strain K12) OX=83333 GN=tsf PE=1 SV=2	[K].AGNVAADGVIK.[T]
P0A6P1	Elongation factor Ts OS=Escherichia coli (strain K12) OX=83333 GN=tsf PE=1 SV=2	[K].HIAMHVAASKPEFIKPEDVSAEVVEK.[E]
P0A6P1	Elongation factor Ts OS=Escherichia coli (strain K12) OX=83333 GN=tsf PE=1 SV=2	[K].ALTEANGDIELAIENMR.[K]
P0A6P1	Elongation factor Ts OS=Escherichia coli (strain K12) OX=83333 GN=tsf PE=1 SV=2	[R].IGVLVAAK.[G]
P0A6P1	Elongation factor Ts OS=Escherichia coli (strain K12) OX=83333 GN=tsf PE=1 SV=2	[R].FEVGEGIEK.[V]
P0A6P5	GTPase Der OS=Escherichia coli (strain K12) OX=83333 GN=der PE=1 SV=1	[R].LGFIDFAR.[V]
P0A6P5	GTPase Der OS=Escherichia coli (strain K12) OX=83333 GN=der PE=1 SV=1	[R].VHFISALHGSGVGNLFESVR.[E]
P0A6P5	GTPase Der OS=Escherichia coli (strain K12) OX=83333 GN=der PE=1 SV=1	[R].YLMNYFR.[K]
P0A6P5	GTPase Der OS=Escherichia coli (strain K12) OX=83333 GN=der PE=1 SV=1	[K].TDGLDPDQAVVDFYSLGLGEIYPIAASHGR.[G]
P0A6P5	GTPase Der OS=Escherichia coli (strain K12) OX=83333 GN=der PE=1 SV=1	[R].EGISDQDLSLLGFILNSGR.[S]
P0A6P5	GTPase Der OS=Escherichia coli (strain K12) OX=83333 GN=der PE=1 SV=1	[R].DALVADFPGLTR.[D]
P0A6P7	Probable GTP-binding protein EngB OS=Escherichia coli (strain K12) OX=83333 GN=engB PE=1 SV=1	[K].SSALNTLTNQK.[S]
P0A6P7	Probable GTP-binding protein EngB OS=Escherichia coli (strain K12) OX=83333 GN=engB PE=1 SV=1	[R].TQLINLFEVADGKR.[L]
P0A6P7	Probable GTP-binding protein EngB OS=Escherichia coli (strain K12) OX=83333 GN=engB PE=1 SV=1	[R].HLPSDTGIEVAFAGR.[S]
P0A6P7	Probable GTP-binding protein EngB OS=Escherichia coli (strain K12) OX=83333 GN=engB PE=1 SV=1	[R].LVDLPGYGYAEVPEEMKR.[K]
P0A6P9	Enolase OS=Escherichia coli (strain K12) OX=83333 GN=eno PE=1 SV=2	[K].QYPIVSIEDGLDESDWDGFAYQTK.[V]
P0A6P9	Enolase OS=Escherichia coli (strain K12) OX=83333 GN=eno PE=1 SV=2	[K].IQLVGDDLFVTNTK.[I]
P0A6P9	Enolase OS=Escherichia coli (strain K12) OX=83333 GN=eno PE=1 SV=2	[K].IMIDLDGTENK.[S]
P0A6P9	Enolase OS=Escherichia coli (strain K12) OX=83333 GN=eno PE=1 SV=2	[K].YVLAGEGNK.[A]
P0A6P9	Enolase OS=Escherichia coli (strain K12) OX=83333 GN=eno PE=1 SV=2	[R].SGETEDATIADLAVGTAAGQIK.[T]
P0A6P9	Enolase OS=Escherichia coli (strain K12) OX=83333 GN=eno PE=1 SV=2	[K].FNQIGSLTETLAAIK.[M]
P0A6P9	Enolase OS=Escherichia coli (strain K12) OX=83333 GN=eno PE=1 SV=2	[K].DAGYTAVISHR.[S]
P0A6P9	Enolase OS=Escherichia coli (strain K12) OX=83333 GN=eno PE=1 SV=2	[K].FGANAILAVSLANAK.[A]
P0A6P9	Enolase OS=Escherichia coli (strain K12) OX=83333 GN=eno PE=1 SV=2	[K].AVAAVNGPIAQALIGK.[D]
P0A6P9	Enolase OS=Escherichia coli (strain K12) OX=83333 GN=eno PE=1 SV=2	[K].AFTSEEFTHFLEELTK.[Q]
P0A6P9	Enolase OS=Escherichia coli (strain K12) OX=83333 GN=eno PE=1 SV=2	[K].AAGYELGK.[D]
P0A6P9	Enolase OS=Escherichia coli (strain K12) OX=83333 GN=eno PE=1 SV=2	[K].GIANSILIK.[F]
P0A6P9	Enolase OS=Escherichia coli (strain K12) OX=83333 GN=eno PE=1 SV=2	[K].GMNTAVGDEGGYAPNLGSNAEALAVIAEAVK.[A]
P0A6P9	Enolase OS=Escherichia coli (strain K12) OX=83333 GN=eno PE=1 SV=2	[K].GMPLYEHIAELNGTPGK.[Y]
P0A6P9	Enolase OS=Escherichia coli (strain K12) OX=83333 GN=eno PE=1 SV=2	[R].GNPTVEAEVHLEGGFVGMAAAPSGASTGSR.[E]
P0A6Q3	3-hydroxydecanoyl-[acyl-carrier-protein] dehydratase OS=Escherichia coli (strain K12) OX=83333 GN=fabA PE=1 SV=2	[R].RLIMGLADGEVLVDGR.[L]
P0A6Q3	3-hydroxydecanoyl-[acyl-carrier-protein] dehydratase OS=Escherichia coli (strain K12) OX=83333 GN=fabA PE=1 SV=2	[R].LIMGLADGEVLVDGR.[L]
P0A6Q3	3-hydroxydecanoyl-[acyl-carrier-protein] dehydratase OS=Escherichia coli (strain K12) OX=83333 GN=fabA PE=1 SV=2	[R].LIYTASDLK.[V]
P0A6Q3	3-hydroxydecanoyl-[acyl-carrier-protein] dehydratase OS=Escherichia coli (strain K12) OX=83333 GN=fabA PE=1 SV=2	[R].ALGVGEVK.[F]
P0A6Q3	3-hydroxydecanoyl-[acyl-carrier-protein] dehydratase OS=Escherichia coli (strain K12) OX=83333 GN=fabA PE=1 SV=2	[K].FTGQVLPTAK.[K]
P0A6Q3	3-hydroxydecanoyl-[acyl-carrier-protein] dehydratase OS=Escherichia coli (strain K12) OX=83333 GN=fabA PE=1 SV=2	[K].GPQLPAPNMLMMDR.[V]
P0A6Q3	3-hydroxydecanoyl-[acyl-carrier-protein] dehydratase OS=Escherichia coli (strain K12) OX=83333 GN=fabA PE=1 SV=2	[K].VGLFQDTSAF.[-]
P0A6Q6	3-hydroxyacyl-[acyl-carrier-protein] dehydratase FabZ OS=Escherichia coli (strain K12) OX=83333 GN=fabZ PE=1 SV=1	[K].RPVVPGDQMIMEVTFEK.[T]
P0A6Q6	3-hydroxyacyl-[acyl-carrier-protein] dehydratase FabZ OS=Escherichia coli (strain K12) OX=83333 GN=fabZ PE=1 SV=1	[K].LEPGELYYFAGIDEAR.[F]
P0A6Q6	3-hydroxyacyl-[acyl-carrier-protein] dehydratase FabZ OS=Escherichia coli (strain K12) OX=83333 GN=fabZ PE=1 SV=1	[K].SVGKLEPGELYYFAGIDEAR.[F]
P0A6Q6	3-hydroxyacyl-[acyl-carrier-protein] dehydratase FabZ OS=Escherichia coli (strain K12) OX=83333 GN=fabZ PE=1 SV=1	[R].FPFLLVDR.[V]
P0A6Q6	3-hydroxyacyl-[acyl-carrier-protein] dehydratase FabZ OS=Escherichia coli (strain K12) OX=83333 GN=fabZ PE=1 SV=1	[R].VLDFEEGR.[F]
P0A6R0	3-oxoacyl-[acyl-carrier-protein] synthase 3 OS=Escherichia coli (strain K12) OX=83333 GN=fabH PE=1 SV=1	[K].MVDTSDEWIVTR.[T]
P0A6R0	3-oxoacyl-[acyl-carrier-protein] synthase 3 OS=Escherichia coli (strain K12) OX=83333 GN=fabH PE=1 SV=1	[R].IKPGQLVLLEAFGGGFTWGSALVR.[F]
P0A6R0	3-oxoacyl-[acyl-carrier-protein] synthase 3 OS=Escherichia coli (strain K12) OX=83333 GN=fabH PE=1 SV=1	[K].IIGTGSYLPEQVR.[T]
P0A6R0	3-oxoacyl-[acyl-carrier-protein] synthase 3 OS=Escherichia coli (strain K12) OX=83333 GN=fabH PE=1 SV=1	[K].YALVVGSDVLAR.[T]
P0A6R0	3-oxoacyl-[acyl-carrier-protein] synthase 3 OS=Escherichia coli (strain K12) OX=83333 GN=fabH PE=1 SV=1	[R].SQLDWLVPHQANLR.[I]
P0A6R0	3-oxoacyl-[acyl-carrier-protein] synthase 3 OS=Escherichia coli (strain K12) OX=83333 GN=fabH PE=1 SV=1	[K].VAVTELAHIVDETLAANNLDR.[S]
P0A6R0	3-oxoacyl-[acyl-carrier-protein] synthase 3 OS=Escherichia coli (strain K12) OX=83333 GN=fabH PE=1 SV=1	[R].HIAAPNETVSTMGFEAATR.[A]
P0A6R3	DNA-binding protein Fis OS=Escherichia coli (strain K12) OX=83333 GN=fis PE=1 SV=1	[R].VNSDVLTVSTVNSQDQVTQKPLR.[D]
P0A6R3	DNA-binding protein Fis OS=Escherichia coli (strain K12) OX=83333 GN=fis PE=1 SV=1	[R].AALMMGINR.[G]
P0A6S7	Glycerol-3-phosphate dehydrogenase [NAD(P)+] OS=Escherichia coli (strain K12) OX=83333 GN=gpsA PE=3 SV=1	[R].NILVVVPSHVFGEVLR.[Q]
P0A6S7	Glycerol-3-phosphate dehydrogenase [NAD(P)+] OS=Escherichia coli (strain K12) OX=83333 GN=gpsA PE=3 SV=1	[R].VYSNPDFIGVQLGGAVK.[N]
P0A6S7	Glycerol-3-phosphate dehydrogenase [NAD(P)+] OS=Escherichia coli (strain K12) OX=83333 GN=gpsA PE=3 SV=1	[R].EALGDQIPLAVISGPTFAK.[E]
P0A6T1	Glucose-6-phosphate isomerase OS=Escherichia coli (strain K12) OX=83333 GN=pgi PE=1 SV=1	[K].NINPTQTAAWQALQK.[H]
P0A6T1	Glucose-6-phosphate isomerase OS=Escherichia coli (strain K12) OX=83333 GN=pgi PE=1 SV=1	[K].LLSNFFAQTEALAFGK.[S]
P0A6T1	Glucose-6-phosphate isomerase OS=Escherichia coli (strain K12) OX=83333 GN=pgi PE=1 SV=1	[K].VNPETTLFLVASK.[T]
P0A6T1	Glucose-6-phosphate isomerase OS=Escherichia coli (strain K12) OX=83333 GN=pgi PE=1 SV=1	[K].TFSEAIISGEWK.[G]
P0A6T1	Glucose-6-phosphate isomerase OS=Escherichia coli (strain K12) OX=83333 GN=pgi PE=1 SV=1	[R].FAAYFQQGNMESNGK.[Y]
P0A6T1	Glucose-6-phosphate isomerase OS=Escherichia coli (strain K12) OX=83333 GN=pgi PE=1 SV=1	[K].FSATFDDQMLVDYSK.[N]
P0A6T1	Glucose-6-phosphate isomerase OS=Escherichia coli (strain K12) OX=83333 GN=pgi PE=1 SV=1	[K].DVTIADLFAK.[D]
P0A6T1	Glucose-6-phosphate isomerase OS=Escherichia coli (strain K12) OX=83333 GN=pgi PE=1 SV=1	[K].AITDVVNIGIGGSDLGPYMVTEALRPYK.[N]
P0A6T1	Glucose-6-phosphate isomerase OS=Escherichia coli (strain K12) OX=83333 GN=pgi PE=1 SV=1	[K].HFAALSTNAK.[A]
P0A6T1	Glucose-6-phosphate isomerase OS=Escherichia coli (strain K12) OX=83333 GN=pgi PE=1 SV=1	[R].SNTPILVDGK.[D]
P0A6T1	Glucose-6-phosphate isomerase OS=Escherichia coli (strain K12) OX=83333 GN=pgi PE=1 SV=1	[K].EISSHDSSTNGLINR.[Y]
P0A6T1	Glucose-6-phosphate isomerase OS=Escherichia coli (strain K12) OX=83333 GN=pgi PE=1 SV=1	[K].KVNPETTLFLVASK.[T]
P0A6T1	Glucose-6-phosphate isomerase OS=Escherichia coli (strain K12) OX=83333 GN=pgi PE=1 SV=1	[K].NHLNMHFVSNVDGTHIAEVLK.[K]
P0A6T1	Glucose-6-phosphate isomerase OS=Escherichia coli (strain K12) OX=83333 GN=pgi PE=1 SV=1	[K].TFTTQETMTNAHSAR.[D]
P0A6T3	Galactokinase OS=Escherichia coli (strain K12) OX=83333 GN=galK PE=1 SV=2	[K].TQSLFANAFGYPATHTIQAPGR.[V]
P0A6T3	Galactokinase OS=Escherichia coli (strain K12) OX=83333 GN=galK PE=1 SV=2	[R].FFQQPALR.[D]
P0A6T3	Galactokinase OS=Escherichia coli (strain K12) OX=83333 GN=galK PE=1 SV=2	[R].DVTIEEFNAVAHELDPIVAK.[R]
P0A6T3	Galactokinase OS=Escherichia coli (strain K12) OX=83333 GN=galK PE=1 SV=2	[K].GVAVVIINSNFK.[R]
P0A6T5	GTP cyclohydrolase 1 OS=Escherichia coli (strain K12) OX=83333 GN=folE PE=1 SV=2	[K].MYVDEIFSGLDYANFPK.[I]
P0A6T5	GTP cyclohydrolase 1 OS=Escherichia coli (strain K12) OX=83333 GN=folE PE=1 SV=2	[R].DATSATTTTSLGGLFK.[S]
P0A6T9	Glycine cleavage system H protein OS=Escherichia coli (strain K12) OX=83333 GN=gcvH PE=1 SV=2	[K].ASDESELESLLDATAYEALLEDE.[-]
P0A6U3	tRNA uridine 5-carboxymethylaminomethyl modification enzyme MnmG OS=Escherichia coli (strain K12) OX=83333 GN=mnmG PE=1 SV=1	[R].ISGVTPAAISILLVWLK.[K]
P0A6U3	tRNA uridine 5-carboxymethylaminomethyl modification enzyme MnmG OS=Escherichia coli (strain K12) OX=83333 GN=mnmG PE=1 SV=1	[R].TALENQPNLMIFQQAVEDLIVENDR.[V]
P0A6U3	tRNA uridine 5-carboxymethylaminomethyl modification enzyme MnmG OS=Escherichia coli (strain K12) OX=83333 GN=mnmG PE=1 SV=1	[R].VVGAVTQMGLK.[F]
P0A6U3	tRNA uridine 5-carboxymethylaminomethyl modification enzyme MnmG OS=Escherichia coli (strain K12) OX=83333 GN=mnmG PE=1 SV=1	[K].IHIGLDNYSGGR.[A]
[truncated: 4,487 more rows]

## Sheet: 10 Gy
Master Protein Accessions	Master Protein Descriptions	Annotated Sequence	Modifications
A5A613	Uncharacterized protein YciY OS=Escherichia coli (strain K12) OX=83333 GN=yciY PE=3 SV=1	[R].NSLLFAIYNI.[-]				Total
P00350	6-phosphogluconate dehydrogenase, decarboxylating OS=Escherichia coli (strain K12) OX=83333 GN=gnd PE=1 SV=2	[K].IAAVAEDGEPCVTYIGADGAGHYVK.[M]	1xCarbamidomethyl [C11]		Total peptides	5685
P00350	6-phosphogluconate dehydrogenase, decarboxylating OS=Escherichia coli (strain K12) OX=83333 GN=gnd PE=1 SV=2	[K].MVHNGIEYGDMQLIAEAYSLLK.[G]			+14 Da peptides	48
P00350	6-phosphogluconate dehydrogenase, decarboxylating OS=Escherichia coli (strain K12) OX=83333 GN=gnd PE=1 SV=2	[K].IVSYAQGFSQLR.[A]			+16 Da peptides	128
P00350	6-phosphogluconate dehydrogenase, decarboxylating OS=Escherichia coli (strain K12) OX=83333 GN=gnd PE=1 SV=2	[K].ITDAYAENPQIANLLLAPYFK.[Q]			+32 Da peptides	41
P00350	6-phosphogluconate dehydrogenase, decarboxylating OS=Escherichia coli (strain K12) OX=83333 GN=gnd PE=1 SV=2	[R].NLALNIESR.[G]			+48 Da peptides	1
P00350	6-phosphogluconate dehydrogenase, decarboxylating OS=Escherichia coli (strain K12) OX=83333 GN=gnd PE=1 SV=2	[R].NRELSAEGFNFIGTGVSGGEEGALK.[G]
P00350	6-phosphogluconate dehydrogenase, decarboxylating OS=Escherichia coli (strain K12) OX=83333 GN=gnd PE=1 SV=2	[K].WTSQSALDLGEPLSLITESVFAR.[Y]
P00350	6-phosphogluconate dehydrogenase, decarboxylating OS=Escherichia coli (strain K12) OX=83333 GN=gnd PE=1 SV=2	[K].EAYELVAPILTK.[I]
P00350	6-phosphogluconate dehydrogenase, decarboxylating OS=Escherichia coli (strain K12) OX=83333 GN=gnd PE=1 SV=2	[R].DVVAYAVQNGIPVPTFSAAVAYYDSYR.[A]
P00350	6-phosphogluconate dehydrogenase, decarboxylating OS=Escherichia coli (strain K12) OX=83333 GN=gnd PE=1 SV=2	[K].EFVESLETPR.[R]
P00350	6-phosphogluconate dehydrogenase, decarboxylating OS=Escherichia coli (strain K12) OX=83333 GN=gnd PE=1 SV=2	[R].ELSAEGFNFIGTGVSGGEEGALK.[G]
P00350	6-phosphogluconate dehydrogenase, decarboxylating OS=Escherichia coli (strain K12) OX=83333 GN=gnd PE=1 SV=2	[R].AASEEYNWDLNYGEIAK.[I]
P00350	6-phosphogluconate dehydrogenase, decarboxylating OS=Escherichia coli (strain K12) OX=83333 GN=gnd PE=1 SV=2	[R].AAVLPANLIQAQR.[D]
P00350	6-phosphogluconate dehydrogenase, decarboxylating OS=Escherichia coli (strain K12) OX=83333 GN=gnd PE=1 SV=2	[K].DEDGNYLVDVILDEAANK.[G]
P00350	6-phosphogluconate dehydrogenase, decarboxylating OS=Escherichia coli (strain K12) OX=83333 GN=gnd PE=1 SV=2	[K].GGLNLTNEELAQTFTEWNNGELSSYLIDITK.[D]
P00350	6-phosphogluconate dehydrogenase, decarboxylating OS=Escherichia coli (strain K12) OX=83333 GN=gnd PE=1 SV=2	[K].KDEDGNYLVDVILDEAANK.[G]
P00350	6-phosphogluconate dehydrogenase, decarboxylating OS=Escherichia coli (strain K12) OX=83333 GN=gnd PE=1 SV=2	[K].GDIIIDGGNTFFQDTIR.[R]
P00350	6-phosphogluconate dehydrogenase, decarboxylating OS=Escherichia coli (strain K12) OX=83333 GN=gnd PE=1 SV=2	[R].GYTVSIFNR.[S]
P00350	6-phosphogluconate dehydrogenase, decarboxylating OS=Escherichia coli (strain K12) OX=83333 GN=gnd PE=1 SV=2	[K].QIADDYQQALR.[D]
P00350	6-phosphogluconate dehydrogenase, decarboxylating OS=Escherichia coli (strain K12) OX=83333 GN=gnd PE=1 SV=2	[K].VLSGPQAQPAGDK.[A]
P00350	6-phosphogluconate dehydrogenase, decarboxylating OS=Escherichia coli (strain K12) OX=83333 GN=gnd PE=1 SV=2	[K].EGVFHTEWLD.[-]
P00350	6-phosphogluconate dehydrogenase, decarboxylating OS=Escherichia coli (strain K12) OX=83333 GN=gnd PE=1 SV=2	[K].LVPYYTVK.[E]
P00350	6-phosphogluconate dehydrogenase, decarboxylating OS=Escherichia coli (strain K12) OX=83333 GN=gnd PE=1 SV=2	[R].DYFGAHTYK.[R]
P00350	6-phosphogluconate dehydrogenase, decarboxylating OS=Escherichia coli (strain K12) OX=83333 GN=gnd PE=1 SV=2	[K].GDIIIDGGNTFFQDTIRR.[N]
P00363	Fumarate reductase flavoprotein subunit OS=Escherichia coli (strain K12) OX=83333 GN=frdA PE=1 SV=3	[R].LPFICELAK.[A]	1xCarbamidomethyl [C5]
P00363	Fumarate reductase flavoprotein subunit OS=Escherichia coli (strain K12) OX=83333 GN=frdA PE=1 SV=3	[R].ANAVVMATGGAGR.[V]
P00370	NADP-specific glutamate dehydrogenase OS=Escherichia coli (strain K12) OX=83333 GN=gdhA PE=1 SV=1	[R].VSVSGSGNVAQYAIEK.[A]
P00393	NADH dehydrogenase OS=Escherichia coli (strain K12) OX=83333 GN=ndh PE=1 SV=2	[K].ENCIFLDNPHQAR.[R]	1xCarbamidomethyl [C3]
P00393	NADH dehydrogenase OS=Escherichia coli (strain K12) OX=83333 GN=ndh PE=1 SV=2	[R].DPDIYAIGDCASCPRPEGGFVPPR.[A]	2xCarbamidomethyl [C10; C13]
P00393	NADH dehydrogenase OS=Escherichia coli (strain K12) OX=83333 GN=ndh PE=1 SV=2	[R].INQLVVEPTLQTTRDPDIYAIGDCASCPRPEGGFVPPR.[A]	2xCarbamidomethyl [C24; C27]
P00393	NADH dehydrogenase OS=Escherichia coli (strain K12) OX=83333 GN=ndh PE=1 SV=2	[R].NHGFQFQLGSVIDIDR.[E]
P00393	NADH dehydrogenase OS=Escherichia coli (strain K12) OX=83333 GN=ndh PE=1 SV=2	[K].IAYDTLVMALGSTSNDFNTPGVK.[E]
P00393	NADH dehydrogenase OS=Escherichia coli (strain K12) OX=83333 GN=ndh PE=1 SV=2	[R].INQLVVEPTLQTTR.[D]
P00393	NADH dehydrogenase OS=Escherichia coli (strain K12) OX=83333 GN=ndh PE=1 SV=2	[K].VNIAIVGGGATGVELSAELHNAVK.[Q]
P00393	NADH dehydrogenase OS=Escherichia coli (strain K12) OX=83333 GN=ndh PE=1 SV=2	[R].VLTQTMVTSADEGGLHTK.[D]
P00393	NADH dehydrogenase OS=Escherichia coli (strain K12) OX=83333 GN=ndh PE=1 SV=2	[K].DHGSLVSLSNFSTVGSLMGNLTR.[G]
P00393	NADH dehydrogenase OS=Escherichia coli (strain K12) OX=83333 GN=ndh PE=1 SV=2	[R].FHQEMLNLFLK.[Y]
P00393	NADH dehydrogenase OS=Escherichia coli (strain K12) OX=83333 GN=ndh PE=1 SV=2	[K].GLTNEALNVTLVEAGER.[I]
P00393	NADH dehydrogenase OS=Escherichia coli (strain K12) OX=83333 GN=ndh PE=1 SV=2	[R].FVYISLYR.[M]
P00393	NADH dehydrogenase OS=Escherichia coli (strain K12) OX=83333 GN=ndh PE=1 SV=2	[R].RFHQEMLNLFLK.[Y]
P00393	NADH dehydrogenase OS=Escherichia coli (strain K12) OX=83333 GN=ndh PE=1 SV=2	[K].TITIAELR.[D]
P00393	NADH dehydrogenase OS=Escherichia coli (strain K12) OX=83333 GN=ndh PE=1 SV=2	[K].IVIVGGGAGGLEMATQLGHK.[L]
P00448	Superoxide dismutase [Mn] OS=Escherichia coli (strain K12) OX=83333 GN=sodA PE=1 SV=2	[K].EFWNVVNWDEAAAR.[F]
P00448	Superoxide dismutase [Mn] OS=Escherichia coli (strain K12) OX=83333 GN=sodA PE=1 SV=2	[R].FGSGWAWLVLK.[G]
P00448	Superoxide dismutase [Mn] OS=Escherichia coli (strain K12) OX=83333 GN=sodA PE=1 SV=2	[K].HHQTYVNNANAALESLPEFANLPVEELITK.[L]
P00448	Superoxide dismutase [Mn] OS=Escherichia coli (strain K12) OX=83333 GN=sodA PE=1 SV=2	[R].DFGSVDNFK.[A]
P00452	Ribonucleoside-diphosphate reductase 1 subunit alpha OS=Escherichia coli (strain K12) OX=83333 GN=nrdA PE=1 SV=2	[K].EQGACPWFNETTYAK.[G]	1xCarbamidomethyl [C5]
P00452	Ribonucleoside-diphosphate reductase 1 subunit alpha OS=Escherichia coli (strain K12) OX=83333 GN=nrdA PE=1 SV=2	[R].GGEAFHTGCIPFYK.[H]	1xCarbamidomethyl [C9]
P00452	Ribonucleoside-diphosphate reductase 1 subunit alpha OS=Escherichia coli (strain K12) OX=83333 GN=nrdA PE=1 SV=2	[K].ISLPTPIMSGVR.[T]
P00452	Ribonucleoside-diphosphate reductase 1 subunit alpha OS=Escherichia coli (strain K12) OX=83333 GN=nrdA PE=1 SV=2	[K].VPMQQLLK.[D]
P00452	Ribonucleoside-diphosphate reductase 1 subunit alpha OS=Escherichia coli (strain K12) OX=83333 GN=nrdA PE=1 SV=2	[R].VLDWAAEGLHNVSISQVELR.[S]
P00452	Ribonucleoside-diphosphate reductase 1 subunit alpha OS=Escherichia coli (strain K12) OX=83333 GN=nrdA PE=1 SV=2	[K].RFYDAVSTFK.[I]
P00452	Ribonucleoside-diphosphate reductase 1 subunit alpha OS=Escherichia coli (strain K12) OX=83333 GN=nrdA PE=1 SV=2	[R].SHIQFYDGIK.[T]
P00452	Ribonucleoside-diphosphate reductase 1 subunit alpha OS=Escherichia coli (strain K12) OX=83333 GN=nrdA PE=1 SV=2	[K].TFEAIQYYLLK.[A]
P00452	Ribonucleoside-diphosphate reductase 1 subunit alpha OS=Escherichia coli (strain K12) OX=83333 GN=nrdA PE=1 SV=2	[K].FIDQSISANTNYDPSR.[F]
P00452	Ribonucleoside-diphosphate reductase 1 subunit alpha OS=Escherichia coli (strain K12) OX=83333 GN=nrdA PE=1 SV=2	[R].ALDALLDYQDYPIPAAK.[R]
P00452	Ribonucleoside-diphosphate reductase 1 subunit alpha OS=Escherichia coli (strain K12) OX=83333 GN=nrdA PE=1 SV=2	[K].AAADLISR.[D]
P00452	Ribonucleoside-diphosphate reductase 1 subunit alpha OS=Escherichia coli (strain K12) OX=83333 GN=nrdA PE=1 SV=2	[K].GEDITLFSPSDVPGLYDAFFADQEEFER.[L]
P00452	Ribonucleoside-diphosphate reductase 1 subunit alpha OS=Escherichia coli (strain K12) OX=83333 GN=nrdA PE=1 SV=2	[R].DAPDYQYLAAR.[L]
P00452	Ribonucleoside-diphosphate reductase 1 subunit alpha OS=Escherichia coli (strain K12) OX=83333 GN=nrdA PE=1 SV=2	[K].DLDTIANEPLHYDWEALR.[E]
P00452	Ribonucleoside-diphosphate reductase 1 subunit alpha OS=Escherichia coli (strain K12) OX=83333 GN=nrdA PE=1 SV=2	[R].HMDYGVQINK.[L]
P00452	Ribonucleoside-diphosphate reductase 1 subunit alpha OS=Escherichia coli (strain K12) OX=83333 GN=nrdA PE=1 SV=2	[R].AGIGINAGR.[I]
P00452	Ribonucleoside-diphosphate reductase 1 subunit alpha OS=Escherichia coli (strain K12) OX=83333 GN=nrdA PE=1 SV=2	[R].FYDAVSTFK.[I]
P00452	Ribonucleoside-diphosphate reductase 1 subunit alpha OS=Escherichia coli (strain K12) OX=83333 GN=nrdA PE=1 SV=2	[K].TLYYQNTR.[D]
P00452	Ribonucleoside-diphosphate reductase 1 subunit alpha OS=Escherichia coli (strain K12) OX=83333 GN=nrdA PE=1 SV=2	[K].AYGQFEPPALYDHVVK.[M]
P00452	Ribonucleoside-diphosphate reductase 1 subunit alpha OS=Escherichia coli (strain K12) OX=83333 GN=nrdA PE=1 SV=2	[K].YLVQNR.[V]
P00452	Ribonucleoside-diphosphate reductase 1 subunit alpha OS=Escherichia coli (strain K12) OX=83333 GN=nrdA PE=1 SV=2	[K].TSDIHETIIK.[A]
P00490	Maltodextrin phosphorylase OS=Escherichia coli (strain K12) OX=83333 GN=malP PE=1 SV=7	[K].QCNPALAALLDK.[S]	1xCarbamidomethyl [C2]
P00490	Maltodextrin phosphorylase OS=Escherichia coli (strain K12) OX=83333 GN=malP PE=1 SV=7	[K].VVFLPDYCVSAAEK.[L]	1xCarbamidomethyl [C8]
P00490	Maltodextrin phosphorylase OS=Escherichia coli (strain K12) OX=83333 GN=malP PE=1 SV=7	[R].LTGNNLLNLGWYQDVQDSLK.[A]
P00490	Maltodextrin phosphorylase OS=Escherichia coli (strain K12) OX=83333 GN=malP PE=1 SV=7	[K].LIPAADISEQISTAGK.[E]
P00490	Maltodextrin phosphorylase OS=Escherichia coli (strain K12) OX=83333 GN=malP PE=1 SV=7	[K].EWANDLDQLINLEK.[F]
P00509	Aspartate aminotransferase OS=Escherichia coli (strain K12) OX=83333 GN=aspC PE=1 SV=1	[R].CTQELLFGK.[G]	1xCarbamidomethyl [C1]
P00509	Aspartate aminotransferase OS=Escherichia coli (strain K12) OX=83333 GN=aspC PE=1 SV=1	[-].MFENITAAPADPILGLADLFR.[A]
P00509	Aspartate aminotransferase OS=Escherichia coli (strain K12) OX=83333 GN=aspC PE=1 SV=1	[K].SVFNSAGLEVR.[E]
P00509	Aspartate aminotransferase OS=Escherichia coli (strain K12) OX=83333 GN=aspC PE=1 SV=1	[R].ANYSNPPAHGASVVATILSNDALR.[A]
P00509	Aspartate aminotransferase OS=Escherichia coli (strain K12) OX=83333 GN=aspC PE=1 SV=1	[R].AIWEQELTDMR.[Q]
P00509	Aspartate aminotransferase OS=Escherichia coli (strain K12) OX=83333 GN=aspC PE=1 SV=1	[K].KAEQYLLENETTK.[N]
P00509	Aspartate aminotransferase OS=Escherichia coli (strain K12) OX=83333 GN=aspC PE=1 SV=1	[K].NYLGIDGIPEFGR.[C]
P00509	Aspartate aminotransferase OS=Escherichia coli (strain K12) OX=83333 GN=aspC PE=1 SV=1	[R].QLFVNTLQEK.[G]
P00509	Aspartate aminotransferase OS=Escherichia coli (strain K12) OX=83333 GN=aspC PE=1 SV=1	[R].DFSFIIK.[Q]
P00550	PTS system mannitol-specific EIICBA component OS=Escherichia coli (strain K12) OX=83333 GN=mtlA PE=1 SV=1	[R].QVPQAQHISLTNFLDSGLYTSLTER.[L]
P00550	PTS system mannitol-specific EIICBA component OS=Escherichia coli (strain K12) OX=83333 GN=mtlA PE=1 SV=1	[R].NNEHIQVITSLTNALDDESVIER.[L]
P00550	PTS system mannitol-specific EIICBA component OS=Escherichia coli (strain K12) OX=83333 GN=mtlA PE=1 SV=1	[K].IQDAGLSQISVTNSAINNLPPDVDLVITHR.[D]
P00550	PTS system mannitol-specific EIICBA component OS=Escherichia coli (strain K12) OX=83333 GN=mtlA PE=1 SV=1	[K].LTPTYLGESIAVPHGTVEAK.[D]
P00550	PTS system mannitol-specific EIICBA component OS=Escherichia coli (strain K12) OX=83333 GN=mtlA PE=1 SV=1	[R].LAHTTSVDEVLELLAGRK.[-]
P00561	Bifunctional aspartokinase/homoserine dehydrogenase 1 OS=Escherichia coli (strain K12) OX=83333 GN=thrA PE=1 SV=2	[R].YVGNIDEDGVCR.[V]	1xCarbamidomethyl [C11]
P00561	Bifunctional aspartokinase/homoserine dehydrogenase 1 OS=Escherichia coli (strain K12) OX=83333 GN=thrA PE=1 SV=2	[R].TITPIAQFQIPCLIK.[N]	1xCarbamidomethyl [C12]
P00561	Bifunctional aspartokinase/homoserine dehydrogenase 1 OS=Escherichia coli (strain K12) OX=83333 GN=thrA PE=1 SV=2	[K].EYHLLNPVIVDCTSSQAVADQYADFLR.[E]	1xCarbamidomethyl [C12]
P00561	Bifunctional aspartokinase/homoserine dehydrogenase 1 OS=Escherichia coli (strain K12) OX=83333 GN=thrA PE=1 SV=2	[K].LDEGMSFSEATTLAR.[E]
P00561	Bifunctional aspartokinase/homoserine dehydrogenase 1 OS=Escherichia coli (strain K12) OX=83333 GN=thrA PE=1 SV=2	[R].IFAELLTGLAAAQPGFPLAQLK.[T]
P00561	Bifunctional aspartokinase/homoserine dehydrogenase 1 OS=Escherichia coli (strain K12) OX=83333 GN=thrA PE=1 SV=2	[R].SISVVVNNDDATTGVR.[V]
P00561	Bifunctional aspartokinase/homoserine dehydrogenase 1 OS=Escherichia coli (strain K12) OX=83333 GN=thrA PE=1 SV=2	[K].TISGQDALPNISDAER.[I]
P00561	Bifunctional aspartokinase/homoserine dehydrogenase 1 OS=Escherichia coli (strain K12) OX=83333 GN=thrA PE=1 SV=2	[K].FSGILSGSLSYIFGK.[L]
P00561	Bifunctional aspartokinase/homoserine dehydrogenase 1 OS=Escherichia coli (strain K12) OX=83333 GN=thrA PE=1 SV=2	[K].FLYDTNVGAGLPVIENLQNLLNAGDELMK.[F]
P00561	Bifunctional aspartokinase/homoserine dehydrogenase 1 OS=Escherichia coli (strain K12) OX=83333 GN=thrA PE=1 SV=2	[K].ALLTNVHGLNLENWQEELAQAK.[E]
P00561	Bifunctional aspartokinase/homoserine dehydrogenase 1 OS=Escherichia coli (strain K12) OX=83333 GN=thrA PE=1 SV=2	[R].ANINIVAIAQGSSER.[S]
P00561	Bifunctional aspartokinase/homoserine dehydrogenase 1 OS=Escherichia coli (strain K12) OX=83333 GN=thrA PE=1 SV=2	[R].GYGAGNDVTAAGVFADLLR.[T]
P00561	Bifunctional aspartokinase/homoserine dehydrogenase 1 OS=Escherichia coli (strain K12) OX=83333 GN=thrA PE=1 SV=2	[K].FFAALAR.[A]
P00561	Bifunctional aspartokinase/homoserine dehydrogenase 1 OS=Escherichia coli (strain K12) OX=83333 GN=thrA PE=1 SV=2	[R].QGQVATVLSAPAK.[I]
P00561	Bifunctional aspartokinase/homoserine dehydrogenase 1 OS=Escherichia coli (strain K12) OX=83333 GN=thrA PE=1 SV=2	[K].LLAVGHYLESTVDIAESTR.[R]
P00562	Bifunctional aspartokinase/homoserine dehydrogenase 2 OS=Escherichia coli (strain K12) OX=83333 GN=metL PE=1 SV=3	[K].DACLLPLLR.[L]	1xCarbamidomethyl [C3]
P00562	Bifunctional aspartokinase/homoserine dehydrogenase 2 OS=Escherichia coli (strain K12) OX=83333 GN=metL PE=1 SV=3	[R].LMSAVLNQQGLPAAWLDAR.[E]
P00562	Bifunctional aspartokinase/homoserine dehydrogenase 2 OS=Escherichia coli (strain K12) OX=83333 GN=metL PE=1 SV=3	[K].ILDEAGLPGELR.[L]
P00579	RNA polymerase sigma factor RpoD OS=Escherichia coli (strain K12) OX=83333 GN=rpoD PE=1 SV=2	[K].RIEDGINQVQCSVAEYPEAITYLLEQYDR.[V]	1xCarbamidomethyl [C11]
P00579	RNA polymerase sigma factor RpoD OS=Escherichia coli (strain K12) OX=83333 GN=rpoD PE=1 SV=2	[K].LQQIEEETGLTIEQVK.[D]
P00579	RNA polymerase sigma factor RpoD OS=Escherichia coli (strain K12) OX=83333 GN=rpoD PE=1 SV=2	[KR].FSTYATWWIR.[Q]
P00579	RNA polymerase sigma factor RpoD OS=Escherichia coli (strain K12) OX=83333 GN=rpoD PE=1 SV=2	[R].AATHDVLAGLTAR.[E]
P00579	RNA polymerase sigma factor RpoD OS=Escherichia coli (strain K12) OX=83333 GN=rpoD PE=1 SV=2	[R].GLQFLDLIQEGNIGLMK.[A]
P00579	RNA polymerase sigma factor RpoD OS=Escherichia coli (strain K12) OX=83333 GN=rpoD PE=1 SV=2	[R].EMGTVELLTR.[E]
P00582	DNA polymerase I OS=Escherichia coli (strain K12) OX=83333 GN=polA PE=1 SV=1	[-].MVQIPQNPLILVDGSSYLYR.[A]
P00582	DNA polymerase I OS=Escherichia coli (strain K12) OX=83333 GN=polA PE=1 SV=1	[R].LSSTDPNLQNIPVR.[N]
P00582	DNA polymerase I OS=Escherichia coli (strain K12) OX=83333 GN=polA PE=1 SV=1	[K].NQLTFNQIALEEAGR.[Y]
P00582	DNA polymerase I OS=Escherichia coli (strain K12) OX=83333 GN=polA PE=1 SV=1	[K].TPGGAPSTSEEVLEELALDYPLPK.[V]
P00582	DNA polymerase I OS=Escherichia coli (strain K12) OX=83333 GN=polA PE=1 SV=1	[K].TAQALLQGLGGLDTLYAEPEK.[I]
P00582	DNA polymerase I OS=Escherichia coli (strain K12) OX=83333 GN=polA PE=1 SV=1	[K].EVAYLSYQLATIK.[T]
P00582	DNA polymerase I OS=Escherichia coli (strain K12) OX=83333 GN=polA PE=1 SV=1	[R].ALELLKPLLEDEK.[A]
P00582	DNA polymerase I OS=Escherichia coli (strain K12) OX=83333 GN=polA PE=1 SV=1	[R].AYHAFPPLTNSAGEPTGAMYGVLNMLR.[S]
P00582	DNA polymerase I OS=Escherichia coli (strain K12) OX=83333 GN=polA PE=1 SV=1	[K].AMGLPLLAVSGVEADDVIGTLAR.[E]
P00582	DNA polymerase I OS=Escherichia coli (strain K12) OX=83333 GN=polA PE=1 SV=1	[R].ATAAEVFGLPLETVTSEQR.[R]
P00582	DNA polymerase I OS=Escherichia coli (strain K12) OX=83333 GN=polA PE=1 SV=1	[R].GIAFDTMLESYILNSVAGR.[H]
P00582	DNA polymerase I OS=Escherichia coli (strain K12) OX=83333 GN=polA PE=1 SV=1	[K].GPLNVFENIEMPLVPVLSR.[I]
P00582	DNA polymerase I OS=Escherichia coli (strain K12) OX=83333 GN=polA PE=1 SV=1	[R].GILANYGIELR.[G]
P00582	DNA polymerase I OS=Escherichia coli (strain K12) OX=83333 GN=polA PE=1 SV=1	[K].IAGLSFR.[G]
P00582	DNA polymerase I OS=Escherichia coli (strain K12) OX=83333 GN=polA PE=1 SV=1	[R].LDVPLLVEVGSGENWDQAH.[-]
P00582	DNA polymerase I OS=Escherichia coli (strain K12) OX=83333 GN=polA PE=1 SV=1	[K].TFRDELFEHYK.[S]
P00582	DNA polymerase I OS=Escherichia coli (strain K12) OX=83333 GN=polA PE=1 SV=1	[K].VLHNHSEELTLR.[L]
P00722	Beta-galactosidase OS=Escherichia coli (strain K12) OX=83333 GN=lacZ PE=1 SV=2	[R].LPSEFDLSAFLR.[A]
P00803	Signal peptidase I OS=Escherichia coli (strain K12) OX=83333 GN=lepB PE=1 SV=2	[R].YWGFVPEANLVGR.[A]
P00805	L-asparaginase 2 OS=Escherichia coli (strain K12) OX=83333 GN=ansB PE=1 SV=2	[R].VLLQLALTQTK.[D]
P00805	L-asparaginase 2 OS=Escherichia coli (strain K12) OX=83333 GN=ansB PE=1 SV=2	[K].SVFDTLATAAK.[T]
P00805	L-asparaginase 2 OS=Escherichia coli (strain K12) OX=83333 GN=ansB PE=1 SV=2	[K].VGVENLVNAVPQLK.[D]
P00811	Beta-lactamase OS=Escherichia coli (strain K12) OX=83333 GN=ampC PE=1 SV=1	[R].VDAAWQILNALQ.[-]
P00864	Phosphoenolpyruvate carboxylase OS=Escherichia coli (strain K12) OX=83333 GN=ppc PE=1 SV=1	[K].ALWPLGK.[E]	2xDioxidation [W3; P4]
P00864	Phosphoenolpyruvate carboxylase OS=Escherichia coli (strain K12) OX=83333 GN=ppc PE=1 SV=1	[K].LPVEFVPVR.[F]
P00864	Phosphoenolpyruvate carboxylase OS=Escherichia coli (strain K12) OX=83333 GN=ppc PE=1 SV=1	[R].LMLPAWLGAGTALQK.[V]
P00864	Phosphoenolpyruvate carboxylase OS=Escherichia coli (strain K12) OX=83333 GN=ppc PE=1 SV=1	[R].YLGIGDYESWSEADK.[Q]
P00864	Phosphoenolpyruvate carboxylase OS=Escherichia coli (strain K12) OX=83333 GN=ppc PE=1 SV=1	[K].TPSDVLAVHLLLK.[E]
P00864	Phosphoenolpyruvate carboxylase OS=Escherichia coli (strain K12) OX=83333 GN=ppc PE=1 SV=1	[R].AIPWIFAWTQNR.[L]
P00864	Phosphoenolpyruvate carboxylase OS=Escherichia coli (strain K12) OX=83333 GN=ppc PE=1 SV=1	[R].DWPFFSTR.[L]
P00864	Phosphoenolpyruvate carboxylase OS=Escherichia coli (strain K12) OX=83333 GN=ppc PE=1 SV=1	[R].NIYTDPLNVLQAELLHR.[S]
P00864	Phosphoenolpyruvate carboxylase OS=Escherichia coli (strain K12) OX=83333 GN=ppc PE=1 SV=1	[R].GGAPAHAALLSQPPGSLK.[G]
P00864	Phosphoenolpyruvate carboxylase OS=Escherichia coli (strain K12) OX=83333 GN=ppc PE=1 SV=1	[K].DFVPYFR.[S]
P00888	Phospho-2-dehydro-3-deoxyheptonate aldolase, Tyr-sensitive OS=Escherichia coli (strain K12) OX=83333 GN=aroF PE=1 SV=1	[R].FVGINQAGQVALLQTQGNPDGHVILR.[G]
P00934	Threonine synthase OS=Escherichia coli (strain K12) OX=83333 GN=thrC PE=1 SV=1	[R].AAFAFPAPVANVESDVGCLELFHGPTLAFK.[D]	1xCarbamidomethyl [C18]
P00934	Threonine synthase OS=Escherichia coli (strain K12) OX=83333 GN=thrC PE=1 SV=1	[R].LLAQICYYFEAVAQLPQETR.[N]	1xCarbamidomethyl [C6]
P00934	Threonine synthase OS=Escherichia coli (strain K12) OX=83333 GN=thrC PE=1 SV=1	[K].LFCTLGGNIETVAIDGDFDACQALVK.[Q]	2xCarbamidomethyl [C3; C21]
P00934	Threonine synthase OS=Escherichia coli (strain K12) OX=83333 GN=thrC PE=1 SV=1	[R].NQLVVSVPSGNFGDLTAGLLAK.[S]
P00934	Threonine synthase OS=Escherichia coli (strain K12) OX=83333 GN=thrC PE=1 SV=1	[K].NQGLFFPHDLPEFSLTEIDEMLK.[L]
P00934	Threonine synthase OS=Escherichia coli (strain K12) OX=83333 GN=thrC PE=1 SV=1	[K].VALGLNSANSINISR.[L]
P00934	Threonine synthase OS=Escherichia coli (strain K12) OX=83333 GN=thrC PE=1 SV=1	[K].ELGYAAVDDETTQQTMR.[E]
P00934	Threonine synthase OS=Escherichia coli (strain K12) OX=83333 GN=thrC PE=1 SV=1	[R].FIAATNVNDTVPR.[F]
P00934	Threonine synthase OS=Escherichia coli (strain K12) OX=83333 GN=thrC PE=1 SV=1	[R].FLHDGQWSPK.[A]
P00934	Threonine synthase OS=Escherichia coli (strain K12) OX=83333 GN=thrC PE=1 SV=1	[R].ADLPLLSHNLPADFAALR.[K]
P00936	Adenylate cyclase OS=Escherichia coli (strain K12) OX=83333 GN=cyaA PE=1 SV=5	[R].VQQLVSECIELR.[L]	1xCarbamidomethyl [C8]
P00944	Xylose isomerase OS=Escherichia coli (strain K12) OX=83333 GN=xylA PE=3 SV=1	[K].IGFQGTLLIEPKPQEPTK.[H]	2xOxidation [T6; T17]; 1xDioxidation [I9]; 1xCarbonyl [Q14]
P00946	Mannose-6-phosphate isomerase OS=Escherichia coli (strain K12) OX=83333 GN=manA PE=1 SV=1	[K].VLCAAQPLSIQVHPNK.[H]	1xCarbamidomethyl [C3]
P00946	Mannose-6-phosphate isomerase OS=Escherichia coli (strain K12) OX=83333 GN=manA PE=1 SV=1	[R].LISEFYPEDSGLFSPLLLNVVK.[L]
P00946	Mannose-6-phosphate isomerase OS=Escherichia coli (strain K12) OX=83333 GN=manA PE=1 SV=1	[K].SALDSQQGEPWQTIR.[L]
P00954	Tryptophan--tRNA ligase OS=Escherichia coli (strain K12) OX=83333 GN=trpS PE=1 SV=3	[K].ATLDTLALYLACGIDPEK.[S]	1xCarbamidomethyl [C12]
P00954	Tryptophan--tRNA ligase OS=Escherichia coli (strain K12) OX=83333 GN=trpS PE=1 SV=3	[R].FNALYGEIFK.[V]
P00954	Tryptophan--tRNA ligase OS=Escherichia coli (strain K12) OX=83333 GN=trpS PE=1 SV=3	[K].AGVSNLLDILSAVTGQSIPELEK.[Q]
P00954	Tryptophan--tRNA ligase OS=Escherichia coli (strain K12) OX=83333 GN=trpS PE=1 SV=3	[K].GEVADAVSGMLTELQER.[Y]
P00954	Tryptophan--tRNA ligase OS=Escherichia coli (strain K12) OX=83333 GN=trpS PE=1 SV=3	[K].AVYEAIGFVAKP.[-]
P00954	Tryptophan--tRNA ligase OS=Escherichia coli (strain K12) OX=83333 GN=trpS PE=1 SV=3	[K].SDDNRNNVIGLLEDPK.[S]
P00956	Isoleucine--tRNA ligase OS=Escherichia coli (strain K12) OX=83333 GN=ileS PE=1 SV=5	[K].GLSGYDSPYVPGWDCHGLPIELK.[V]	1xCarbamidomethyl [C15]
P00956	Isoleucine--tRNA ligase OS=Escherichia coli (strain K12) OX=83333 GN=ileS PE=1 SV=5	[R].FCSVEMGSFYLDIIK.[D]	1xCarbamidomethyl [C2]
P00956	Isoleucine--tRNA ligase OS=Escherichia coli (strain K12) OX=83333 GN=ileS PE=1 SV=5	[K].MQHSYPCCWR.[H]	2xCarbamidomethyl [C7; C8]
P00956	Isoleucine--tRNA ligase OS=Escherichia coli (strain K12) OX=83333 GN=ileS PE=1 SV=5	[R].QVLTHGFTVDGQGR.[K]
P00956	Isoleucine--tRNA ligase OS=Escherichia coli (strain K12) OX=83333 GN=ileS PE=1 SV=5	[K].YGLETANPVGPDGTYLPGTYPTLDGVNVFK.[A]
P00956	Isoleucine--tRNA ligase OS=Escherichia coli (strain K12) OX=83333 GN=ileS PE=1 SV=5	[R].WTDDDLYGIIR.[A]
P00956	Isoleucine--tRNA ligase OS=Escherichia coli (strain K12) OX=83333 GN=ileS PE=1 SV=5	[K].STLNLPETGFPMR.[G]
P00956	Isoleucine--tRNA ligase OS=Escherichia coli (strain K12) OX=83333 GN=ileS PE=1 SV=5	[K].SIGNTVSPQDVMNK.[L]
P00956	Isoleucine--tRNA ligase OS=Escherichia coli (strain K12) OX=83333 GN=ileS PE=1 SV=5	[K].TSPSIDVAFQAVDQDALK.[A]
P00956	Isoleucine--tRNA ligase OS=Escherichia coli (strain K12) OX=83333 GN=ileS PE=1 SV=5	[R].TWGVPMSLFVHK.[D]
P00956	Isoleucine--tRNA ligase OS=Escherichia coli (strain K12) OX=83333 GN=ileS PE=1 SV=5	[K].FAVSNVNGPISLVIWTTTPWTLPANR.[A]
P00956	Isoleucine--tRNA ligase OS=Escherichia coli (strain K12) OX=83333 GN=ileS PE=1 SV=5	[R].FLLANLNGFDPAK.[D]
P00956	Isoleucine--tRNA ligase OS=Escherichia coli (strain K12) OX=83333 GN=ileS PE=1 SV=5	[K].AYEAYDFHEVVQR.[L]
P00956	Isoleucine--tRNA ligase OS=Escherichia coli (strain K12) OX=83333 GN=ileS PE=1 SV=5	[R].ATPQWFVSMDQK.[G]
P00956	Isoleucine--tRNA ligase OS=Escherichia coli (strain K12) OX=83333 GN=ileS PE=1 SV=5	[K].ANDIVVALLQEK.[G]
P00956	Isoleucine--tRNA ligase OS=Escherichia coli (strain K12) OX=83333 GN=ileS PE=1 SV=5	[R].FVLLTSGATVADYNDAPADAQQSEVLK.[G]
P00956	Isoleucine--tRNA ligase OS=Escherichia coli (strain K12) OX=83333 GN=ileS PE=1 SV=5	[K].RVEVDGIQAWWDLDAK.[E]
P00956	Isoleucine--tRNA ligase OS=Escherichia coli (strain K12) OX=83333 GN=ileS PE=1 SV=5	[K].GVQWIPDWGQAR.[I]
P00957	Alanine--tRNA ligase OS=Escherichia coli (strain K12) OX=83333 GN=alaS PE=1 SV=2	[R].VLSMGDFSTELCGGTHASR.[T]	1xCarbamidomethyl [C12]
P00957	Alanine--tRNA ligase OS=Escherichia coli (strain K12) OX=83333 GN=alaS PE=1 SV=2	[R].LYDTYGFPVDLTADVCR.[E]	1xCarbamidomethyl [C16]
P00957	Alanine--tRNA ligase OS=Escherichia coli (strain K12) OX=83333 GN=alaS PE=1 SV=2	[K].LVGPLIDVMGSAGEDLK.[R]
P00957	Alanine--tRNA ligase OS=Escherichia coli (strain K12) OX=83333 GN=alaS PE=1 SV=2	[R].QAFLDFFHSK.[G]
P00957	Alanine--tRNA ligase OS=Escherichia coli (strain K12) OX=83333 GN=alaS PE=1 SV=2	[R].NLPIETNIMDLEAAK.[A]
P00957	Alanine--tRNA ligase OS=Escherichia coli (strain K12) OX=83333 GN=alaS PE=1 SV=2	[K].NQLGSTIIVLATVVEGK.[V]
P00957	Alanine--tRNA ligase OS=Escherichia coli (strain K12) OX=83333 GN=alaS PE=1 SV=2	[K].LSGDTLDGETAFR.[L]
P00957	Alanine--tRNA ligase OS=Escherichia coli (strain K12) OX=83333 GN=alaS PE=1 SV=2	[R].IISESGTAAGVR.[R]
P00957	Alanine--tRNA ligase OS=Escherichia coli (strain K12) OX=83333 GN=alaS PE=1 SV=2	[K].LLVSELSGVEPK.[M]
P00957	Alanine--tRNA ligase OS=Escherichia coli (strain K12) OX=83333 GN=alaS PE=1 SV=2	[K].VTALFVDGK.[A]
P00957	Alanine--tRNA ligase OS=Escherichia coli (strain K12) OX=83333 GN=alaS PE=1 SV=2	[R].TLIQAVAK.[V]
P00957	Alanine--tRNA ligase OS=Escherichia coli (strain K12) OX=83333 GN=alaS PE=1 SV=2	[K].AGELIGMVAQQVGGK.[G]
P00957	Alanine--tRNA ligase OS=Escherichia coli (strain K12) OX=83333 GN=alaS PE=1 SV=2	[K].AVDAINAGQEAVVVLDQTPFYAESGGQVGDKGELK.[G]
P00957	Alanine--tRNA ligase OS=Escherichia coli (strain K12) OX=83333 GN=alaS PE=1 SV=2	[K].GGGRPDMAQAGGTDAAALPAALASVK.[G]
P00957	Alanine--tRNA ligase OS=Escherichia coli (strain K12) OX=83333 GN=alaS PE=1 SV=2	[K].HDAIQFAWELLTSEK.[W]
P00957	Alanine--tRNA ligase OS=Escherichia coli (strain K12) OX=83333 GN=alaS PE=1 SV=2	[K].GHQVVASSSLVPHNDPTLLFTNAGMNQFK.[D]
P00957	Alanine--tRNA ligase OS=Escherichia coli (strain K12) OX=83333 GN=alaS PE=1 SV=2	[R].IAAVLQHVNSNYDIDLFR.[T]
P00957	Alanine--tRNA ligase OS=Escherichia coli (strain K12) OX=83333 GN=alaS PE=1 SV=2	[R].AVEDLVNTQIR.[R]
P00957	Alanine--tRNA ligase OS=Escherichia coli (strain K12) OX=83333 GN=alaS PE=1 SV=2	[K].VSLIAGVSK.[D]
P00957	Alanine--tRNA ligase OS=Escherichia coli (strain K12) OX=83333 GN=alaS PE=1 SV=2	[K].HNDLENVGYTAR.[H]
P00957	Alanine--tRNA ligase OS=Escherichia coli (strain K12) OX=83333 GN=alaS PE=1 SV=2	[K].YGQAIGHIGK.[L]
P00957	Alanine--tRNA ligase OS=Escherichia coli (strain K12) OX=83333 GN=alaS PE=1 SV=2	[R].GLALLDEELAK.[L]
P00957	Alanine--tRNA ligase OS=Escherichia coli (strain K12) OX=83333 GN=alaS PE=1 SV=2	[K].WFALPK.[E]
P00959	Methionine--tRNA ligase OS=Escherichia coli (strain K12) OX=83333 GN=metG PE=1 SV=2	[R].DADLQAICSMGINLFR.[V]	1xCarbamidomethyl [C8]
P00959	Methionine--tRNA ligase OS=Escherichia coli (strain K12) OX=83333 GN=metG PE=1 SV=2	[K].AAAAPVTGPLADDPIQETITFDDFAK.[V]
P00959	Methionine--tRNA ligase OS=Escherichia coli (strain K12) OX=83333 GN=metG PE=1 SV=2	[R].IDDIDLNLEDFVQR.[V]
P00959	Methionine--tRNA ligase OS=Escherichia coli (strain K12) OX=83333 GN=metG PE=1 SV=2	[K].RFDGVLASELADPQLYK.[T]
P00959	Methionine--tRNA ligase OS=Escherichia coli (strain K12) OX=83333 GN=metG PE=1 SV=2	[R].SAYPDPQALIGR.[H]
P00959	Methionine--tRNA ligase OS=Escherichia coli (strain K12) OX=83333 GN=metG PE=1 SV=2	[R].VALIENAEFVEGSDK.[L]
P00959	Methionine--tRNA ligase OS=Escherichia coli (strain K12) OX=83333 GN=metG PE=1 SV=2	[K].TFTDAAEVIGEAWESR.[E]
P00959	Methionine--tRNA ligase OS=Escherichia coli (strain K12) OX=83333 GN=metG PE=1 SV=2	[K].DSTAELYHFIGK.[D]
P00959	Methionine--tRNA ligase OS=Escherichia coli (strain K12) OX=83333 GN=metG PE=1 SV=2	[R].FDGVLASELADPQLYK.[T]
P00959	Methionine--tRNA ligase OS=Escherichia coli (strain K12) OX=83333 GN=metG PE=1 SV=2	[R].EIMALADLANR.[Y]
P00959	Methionine--tRNA ligase OS=Escherichia coli (strain K12) OX=83333 GN=metG PE=1 SV=2	[R].DAPYFGFEIPNAPGK.[Y]
P00959	Methionine--tRNA ligase OS=Escherichia coli (strain K12) OX=83333 GN=metG PE=1 SV=2	[K].ASTWLNHFDADSLR.[Y]
P00959	Methionine--tRNA ligase OS=Escherichia coli (strain K12) OX=83333 GN=metG PE=1 SV=2	[R].HTIMVANLAPR.[K]
P00959	Methionine--tRNA ligase OS=Escherichia coli (strain K12) OX=83333 GN=metG PE=1 SV=2	[R].QLSELIYSR.[L]
P00959	Methionine--tRNA ligase OS=Escherichia coli (strain K12) OX=83333 GN=metG PE=1 SV=2	[R].TISQLYDPEK.[G]
P00960	Glycine--tRNA ligase alpha subunit OS=Escherichia coli (strain K12) OX=83333 GN=glyQ PE=1 SV=2	[R].TFQGLILTLQDYWAR.[Q]
P00960	Glycine--tRNA ligase alpha subunit OS=Escherichia coli (strain K12) OX=83333 GN=glyQ PE=1 SV=2	[K].EAQQLLALENPLPLPAYER.[I]
P00960	Glycine--tRNA ligase alpha subunit OS=Escherichia coli (strain K12) OX=83333 GN=glyQ PE=1 SV=2	[R].ELGPEPMAAAYVQPSR.[R]
P00960	Glycine--tRNA ligase alpha subunit OS=Escherichia coli (strain K12) OX=83333 GN=glyQ PE=1 SV=2	[K].AVAEAYYASR.[E]
P00960	Glycine--tRNA ligase alpha subunit OS=Escherichia coli (strain K12) OX=83333 GN=glyQ PE=1 SV=2	[K].AAHSFNLLDAR.[K]
P00960	Glycine--tRNA ligase alpha subunit OS=Escherichia coli (strain K12) OX=83333 GN=glyQ PE=1 SV=2	[R].LAMYIQGVDSVYDLVWSDGPLGK.[T]
P00960	Glycine--tRNA ligase alpha subunit OS=Escherichia coli (strain K12) OX=83333 GN=glyQ PE=1 SV=2	[R].LQHYYQFQVVIKPSPDNIQELYLGSLK.[E]
P00961	Glycine--tRNA ligase beta subunit OS=Escherichia coli (strain K12) OX=83333 GN=glyS PE=1 SV=4	[R].FAGDDLPSNPVACALAIADK.[M]	1xCarbamidomethyl [C13]
P00961	Glycine--tRNA ligase beta subunit OS=Escherichia coli (strain K12) OX=83333 GN=glyS PE=1 SV=4	[R].GCGITVDQAER.[L]	1xCarbamidomethyl [C2]
P00961	Glycine--tRNA ligase beta subunit OS=Escherichia coli (strain K12) OX=83333 GN=glyS PE=1 SV=4	[K].LTNANVVDDVIDFMLGR.[F]
P00961	Glycine--tRNA ligase beta subunit OS=Escherichia coli (strain K12) OX=83333 GN=glyS PE=1 SV=4	[K].NLNLDLQTLTEEAVR.[L]
P00961	Glycine--tRNA ligase beta subunit OS=Escherichia coli (strain K12) OX=83333 GN=glyS PE=1 SV=4	[R].IQALAGWIAEQIGADVNHATR.[A]
P00961	Glycine--tRNA ligase beta subunit OS=Escherichia coli (strain K12) OX=83333 GN=glyS PE=1 SV=4	[R].LQTVLFQQQLGTLR.[D]
P00961	Glycine--tRNA ligase beta subunit OS=Escherichia coli (strain K12) OX=83333 GN=glyS PE=1 SV=4	[K].LLPNFIFVANIESKDPQQIISGNEK.[V]
P00961	Glycine--tRNA ligase beta subunit OS=Escherichia coli (strain K12) OX=83333 GN=glyS PE=1 SV=4	[K].LLPNFIFVANIESK.[D]
P00961	Glycine--tRNA ligase beta subunit OS=Escherichia coli (strain K12) OX=83333 GN=glyS PE=1 SV=4	[K].VIPATILGIQSDR.[V]
P00961	Glycine--tRNA ligase beta subunit OS=Escherichia coli (strain K12) OX=83333 GN=glyS PE=1 SV=4	[R].YQDALVELAELREPVDAFFDK.[V]
P00961	Glycine--tRNA ligase beta subunit OS=Escherichia coli (strain K12) OX=83333 GN=glyS PE=1 SV=4	[K].RGPAIAQAFDAEGKPSK.[A]
P00961	Glycine--tRNA ligase beta subunit OS=Escherichia coli (strain K12) OX=83333 GN=glyS PE=1 SV=4	[R].TLDAAAALAAANK.[R]
P00961	Glycine--tRNA ligase beta subunit OS=Escherichia coli (strain K12) OX=83333 GN=glyS PE=1 SV=4	[K].DPQQIISGNEK.[V]
P00961	Glycine--tRNA ligase beta subunit OS=Escherichia coli (strain K12) OX=83333 GN=glyS PE=1 SV=4	[K].FLAVPAEALVYTMK.[G]
P00961	Glycine--tRNA ligase beta subunit OS=Escherichia coli (strain K12) OX=83333 GN=glyS PE=1 SV=4	[R].FMGEPEFTIDNADQYPEILR.[E]
P00961	Glycine--tRNA ligase beta subunit OS=Escherichia coli (strain K12) OX=83333 GN=glyS PE=1 SV=4	[R].AWYQDEGYTVDTIQAVLAR.[R]
P00961	Glycine--tRNA ligase beta subunit OS=Escherichia coli (strain K12) OX=83333 GN=glyS PE=1 SV=4	[K].GESTEALLPNMVATSLAK.[L]
P00961	Glycine--tRNA ligase beta subunit OS=Escherichia coli (strain K12) OX=83333 GN=glyS PE=1 SV=4	[R].LADAEFFFNTDR.[K]
P00961	Glycine--tRNA ligase beta subunit OS=Escherichia coli (strain K12) OX=83333 GN=glyS PE=1 SV=4	[K].LAMQVVVLR.[D]
P00961	Glycine--tRNA ligase beta subunit OS=Escherichia coli (strain K12) OX=83333 GN=glyS PE=1 SV=4	[R].LTTDKGEWLLYR.[A]
P00961	Glycine--tRNA ligase beta subunit OS=Escherichia coli (strain K12) OX=83333 GN=glyS PE=1 SV=4	[R].HDGEAEDVAVALNEQYQPR.[F]
P00961	Glycine--tRNA ligase beta subunit OS=Escherichia coli (strain K12) OX=83333 GN=glyS PE=1 SV=4	[K].MDTLAGIFGIGQHPK.[G]
P00961	Glycine--tRNA ligase beta subunit OS=Escherichia coli (strain K12) OX=83333 GN=glyS PE=1 SV=4	[K].YFPVYANDGK.[L]
P00961	Glycine--tRNA ligase beta subunit OS=Escherichia coli (strain K12) OX=83333 GN=glyS PE=1 SV=4	[K].GEWLLYR.[A]
P00961	Glycine--tRNA ligase beta subunit OS=Escherichia coli (strain K12) OX=83333 GN=glyS PE=1 SV=4	[R].TLDAAAALAAANKR.[V]
P00961	Glycine--tRNA ligase beta subunit OS=Escherichia coli (strain K12) OX=83333 GN=glyS PE=1 SV=4	[K].TFLVEIGTEELPPK.[A]
P00962	Glutamine--tRNA ligase OS=Escherichia coli (strain K12) OX=83333 GN=glnS PE=1 SV=3	[K].DAEGNITTIFCTYDADTLSK.[D]	1xCarbamidomethyl [C11]
P00962	Glutamine--tRNA ligase OS=Escherichia coli (strain K12) OX=83333 GN=glnS PE=1 SV=3	[K].SICLNFGIAQDYK.[G]	1xCarbamidomethyl [C3]
P00962	Glutamine--tRNA ligase OS=Escherichia coli (strain K12) OX=83333 GN=glnS PE=1 SV=3	[R].LYDWVLDNITIPVHPR.[Q]
P00962	Glutamine--tRNA ligase OS=Escherichia coli (strain K12) OX=83333 GN=glnS PE=1 SV=3	[K].NDVEWLGFHWSGNVR.[Y]
P00962	Glutamine--tRNA ligase OS=Escherichia coli (strain K12) OX=83333 GN=glnS PE=1 SV=3	[R].LFSVPNPGAADDFLSVINPESLVIK.[Q]
P00962	Glutamine--tRNA ligase OS=Escherichia coli (strain K12) OX=83333 GN=glnS PE=1 SV=3	[R].YSSDYFDQLHAYAIELINK.[G]
P00962	Glutamine--tRNA ligase OS=Escherichia coli (strain K12) OX=83333 GN=glnS PE=1 SV=3	[R].SVEENLALFEK.[M]
P00962	Glutamine--tRNA ligase OS=Escherichia coli (strain K12) OX=83333 GN=glnS PE=1 SV=3	[K].GLAYVDELTPEQIR.[E]
P00962	Glutamine--tRNA ligase OS=Escherichia coli (strain K12) OX=83333 GN=glnS PE=1 SV=3	[K].GVIHWVSAAHALPVEIR.[L]
P00962	Glutamine--tRNA ligase OS=Escherichia coli (strain K12) OX=83333 GN=glnS PE=1 SV=3	[R].QVPFSGEIWIDR.[A]
P00962	Glutamine--tRNA ligase OS=Escherichia coli (strain K12) OX=83333 GN=glnS PE=1 SV=3	[K].LNLLVTDK.[H]
P00963	Aspartate--ammonia ligase OS=Escherichia coli (strain K12) OX=83333 GN=asnA PE=1 SV=1	[K].STVEAIWAGIK.[A]
P00963	Aspartate--ammonia ligase OS=Escherichia coli (strain K12) OX=83333 GN=asnA PE=1 SV=1	[K].DLGAVFLVGIGGK.[L]
P00968	Carbamoyl-phosphate synthase large chain OS=Escherichia coli (strain K12) OX=83333 GN=carB PE=1 SV=2	[R].LYFEPVTLEDVLEIVR.[I]
P00968	Carbamoyl-phosphate synthase large chain OS=Escherichia coli (strain K12) OX=83333 GN=carB PE=1 SV=2	[K].LAVGYTLDELMNDITGGR.[T]
P00968	Carbamoyl-phosphate synthase large chain OS=Escherichia coli (strain K12) OX=83333 GN=carB PE=1 SV=2	[R].TPASFEPSIDYVVTK.[I]
P00968	Carbamoyl-phosphate synthase large chain OS=Escherichia coli (strain K12) OX=83333 GN=carB PE=1 SV=2	[R].EIGVETGGSNVQFAVNPK.[N]
P02358	30S ribosomal protein S6 OS=Escherichia coli (strain K12) OX=83333 GN=rpsF PE=1 SV=1	[K].AHYVLMNVEAPQEVIDELETTFR.[F]	1xOxidation [M/L/V]
P02358	30S ribosomal protein S6 OS=Escherichia coli (strain K12) OX=83333 GN=rpsF PE=1 SV=1	[R].YTAAITGAEGK.[I]
P02358	30S ribosomal protein S6 OS=Escherichia coli (strain K12) OX=83333 GN=rpsF PE=1 SV=1	[R].FNDAVIR.[S]
P02358	30S ribosomal protein S6 OS=Escherichia coli (strain K12) OX=83333 GN=rpsF PE=1 SV=1	[K].AHYVLMNVEAPQEVIDELETTFR.[F]
P02358	30S ribosomal protein S6 OS=Escherichia coli (strain K12) OX=83333 GN=rpsF PE=1 SV=1	[K].HAVTEASPMVK.[A]
P02358	30S ribosomal protein S6 OS=Escherichia coli (strain K12) OX=83333 GN=rpsF PE=1 SV=1	[R].HYEIVFMVHPDQSEQVPGMIER.[Y]
P02358	30S ribosomal protein S6 OS=Escherichia coli (strain K12) OX=83333 GN=rpsF PE=1 SV=1	[K].IHRLEDWGR.[R]
P02358	30S ribosomal protein S6 OS=Escherichia coli (strain K12) OX=83333 GN=rpsF PE=1 SV=1	[R].LEDWGR.[R]
P02358	30S ribosomal protein S6 OS=Escherichia coli (strain K12) OX=83333 GN=rpsF PE=1 SV=1	[R].RQLAYPINK.[L]
P02359	30S ribosomal protein S7 OS=Escherichia coli (strain K12) OX=83333 GN=rpsG PE=1 SV=3	[K].FVNILMVDGK.[K]	1xOxidation [M/L]
P02359	30S ribosomal protein S7 OS=Escherichia coli (strain K12) OX=83333 GN=rpsG PE=1 SV=3	[K].FVNILMVDGKK.[S]	1xOxidation [M6]
P02359	30S ribosomal protein S7 OS=Escherichia coli (strain K12) OX=83333 GN=rpsG PE=1 SV=3	[R].VGGSTYQVPVEVRPVRR.[N]
P02359	30S ribosomal protein S7 OS=Escherichia coli (strain K12) OX=83333 GN=rpsG PE=1 SV=3	[R].VGGSTYQVPVEVRPVR.[R]
P02359	30S ribosomal protein S7 OS=Escherichia coli (strain K12) OX=83333 GN=rpsG PE=1 SV=3	[K].STAESIVYSALETLAQR.[S]
P02359	30S ribosomal protein S7 OS=Escherichia coli (strain K12) OX=83333 GN=rpsG PE=1 SV=3	[R].RVGGSTYQVPVEVRPVR.[R]
P02359	30S ribosomal protein S7 OS=Escherichia coli (strain K12) OX=83333 GN=rpsG PE=1 SV=3	[R].SGKSELEAFEVALENVRPTVEVK.[S]
P02359	30S ribosomal protein S7 OS=Escherichia coli (strain K12) OX=83333 GN=rpsG PE=1 SV=3	[K].SELEAFEVALENVRPTVEVK.[S]
P02359	30S ribosomal protein S7 OS=Escherichia coli (strain K12) OX=83333 GN=rpsG PE=1 SV=3	[K].FVNILMVDGK.[K]
P02359	30S ribosomal protein S7 OS=Escherichia coli (strain K12) OX=83333 GN=rpsG PE=1 SV=3	[K].FVNILMVDGKK.[S]
P02359	30S ribosomal protein S7 OS=Escherichia coli (strain K12) OX=83333 GN=rpsG PE=1 SV=3	[R].LANELSDAAENK.[G]
P02359	30S ribosomal protein S7 OS=Escherichia coli (strain K12) OX=83333 GN=rpsG PE=1 SV=3	[K].KSTAESIVYSALETLAQR.[S]
P02359	30S ribosomal protein S7 OS=Escherichia coli (strain K12) OX=83333 GN=rpsG PE=1 SV=3	[K].FGSELLAK.[F]
P02359	30S ribosomal protein S7 OS=Escherichia coli (strain K12) OX=83333 GN=rpsG PE=1 SV=3	[R].WIVEAAR.[K]
P02413	50S ribosomal protein L15 OS=Escherichia coli (strain K12) OX=83333 GN=rplO PE=1 SV=1	[R].GFEGGQMPLYR.[R]	1xOxidation [M7]
P02413	50S ribosomal protein L15 OS=Escherichia coli (strain K12) OX=83333 GN=rplO PE=1 SV=1	[K].VEGGVVDLNTLK.[A]
P02413	50S ribosomal protein L15 OS=Escherichia coli (strain K12) OX=83333 GN=rplO PE=1 SV=1	[K].VILAGEVTTPVTVR.[G]
P02413	50S ribosomal protein L15 OS=Escherichia coli (strain K12) OX=83333 GN=rplO PE=1 SV=1	[KR].AAITAEIR.[LS]
P02413	50S ribosomal protein L15 OS=Escherichia coli (strain K12) OX=83333 GN=rplO PE=1 SV=1	[K].AANIIGIQIEFAK.[V]
P02413	50S ribosomal protein L15 OS=Escherichia coli (strain K12) OX=83333 GN=rplO PE=1 SV=1	[R].GFEGGQMPLYR.[R]
P02413	50S ribosomal protein L15 OS=Escherichia coli (strain K12) OX=83333 GN=rplO PE=1 SV=1	[R].LNTLSPAEGSK.[K]
P02413	50S ribosomal protein L15 OS=Escherichia coli (strain K12) OX=83333 GN=rplO PE=1 SV=1	[R].RGFEGGQMPLYR.[R]
P02413	50S ribosomal protein L15 OS=Escherichia coli (strain K12) OX=83333 GN=rplO PE=1 SV=1	[R].AAIEAAGGKIEE.[-]
P02918	Penicillin-binding protein 1A OS=Escherichia coli (strain K12) OX=83333 GN=mrcA PE=1 SV=1	[K].SALNTNIFGEPGWQGTGWR.[A]
P02918	Penicillin-binding protein 1A OS=Escherichia coli (strain K12) OX=83333 GN=mrcA PE=1 SV=1	[K].AVLEGVPEQPLTPPPGIVTVNIDR.[S]
P02918	Penicillin-binding protein 1A OS=Escherichia coli (strain K12) OX=83333 GN=mrcA PE=1 SV=1	[R].WDASAGSDWQPK.[N]
P02919	Penicillin-binding protein 1B OS=Escherichia coli (strain K12) OX=83333 GN=mrcB PE=1 SV=2	[K].IFTTFDSVAQDAAEK.[A]
P02919	Penicillin-binding protein 1B OS=Escherichia coli (strain K12) OX=83333 GN=mrcB PE=1 SV=2	[R].LNTWIADAPIALR.[Q]
P02919	Penicillin-binding protein 1B OS=Escherichia coli (strain K12) OX=83333 GN=mrcB PE=1 SV=2	[K].DQLHPVPAMLLGALNLTPIEVAQAFQTIASGGNR.[A]
P02919	Penicillin-binding protein 1B OS=Escherichia coli (strain K12) OX=83333 GN=mrcB PE=1 SV=2	[R].AVLANLTAGR.[T]
P02925	Ribose import binding protein RbsB OS=Escherichia coli (strain K12) OX=83333 GN=rbsB PE=1 SV=1	[K].MANQANIPVITLDR.[Q]
P02925	Ribose import binding protein RbsB OS=Escherichia coli (strain K12) OX=83333 GN=rbsB PE=1 SV=1	[K].VIELQGIAGTSAAR.[E]
P02925	Ribose import binding protein RbsB OS=Escherichia coli (strain K12) OX=83333 GN=rbsB PE=1 SV=1	[K].ILLINPTDSDAVGNAVK.[M]
P02925	Ribose import binding protein RbsB OS=Escherichia coli (strain K12) OX=83333 GN=rbsB PE=1 SV=1	[K].DTIALVVSTLNNPFFVSLK.[D]
P02925	Ribose import binding protein RbsB OS=Escherichia coli (strain K12) OX=83333 GN=rbsB PE=1 SV=1	[K].FNVLASQPADFDR.[I]
P02925	Ribose import binding protein RbsB OS=Escherichia coli (strain K12) OX=83333 GN=rbsB PE=1 SV=1	[K].GLNVMQNLLTAHPDVQAVFAQNDEMALGALR.[A]
P02925	Ribose import binding protein RbsB OS=Escherichia coli (strain K12) OX=83333 GN=rbsB PE=1 SV=1	[K].LAATIAQLPDQIGAK.[G]
P02925	Ribose import binding protein RbsB OS=Escherichia coli (strain K12) OX=83333 GN=rbsB PE=1 SV=1	[K].GEVVSHIASDNVLGGK.[I]
P02925	Ribose import binding protein RbsB OS=Escherichia coli (strain K12) OX=83333 GN=rbsB PE=1 SV=1	[K].LGYNLVVLDSQNNPAK.[E]
P02930	Outer membrane protein TolC OS=Escherichia coli (strain K12) OX=83333 GN=tolC PE=1 SV=3	[K].QAVVSAQSSLDAMEAGYSVGTR.[T]
P02930	Outer membrane protein TolC OS=Escherichia coli (strain K12) OX=83333 GN=tolC PE=1 SV=3	[K].QAQYNFVGASEQLESAHR.[S]
P02930	Outer membrane protein TolC OS=Escherichia coli (strain K12) OX=83333 GN=tolC PE=1 SV=3	[R].QAQDGHLPTLDLTASTGISDTSYSGSK.[T]
P02930	Outer membrane protein TolC OS=Escherichia coli (strain K12) OX=83333 GN=tolC PE=1 SV=3	[R].QITGNYYPELAALNVENFK.[T]
P02930	Outer membrane protein TolC OS=Escherichia coli (strain K12) OX=83333 GN=tolC PE=1 SV=3	[K].VGLSFSLPIYQGGMVNSQVK.[Q]
P02930	Outer membrane protein TolC OS=Escherichia coli (strain K12) OX=83333 GN=tolC PE=1 SV=3	[R].YNYLINQLNIK.[S]
P02930	Outer membrane protein TolC OS=Escherichia coli (strain K12) OX=83333 GN=tolC PE=1 SV=3	[R].SPLLPQLGLGADYTYSNGYR.[D]
P02930	Outer membrane protein TolC OS=Escherichia coli (strain K12) OX=83333 GN=tolC PE=1 SV=3	[R].SSFNNINASISSINAYK.[Q]
P02930	Outer membrane protein TolC OS=Escherichia coli (strain K12) OX=83333 GN=tolC PE=1 SV=3	[R].TIVDVLDATTTLYNAK.[Q]
P02930	Outer membrane protein TolC OS=Escherichia coli (strain K12) OX=83333 GN=tolC PE=1 SV=3	[R].FNVGLVAITDVQNAR.[A]
P02930	Outer membrane protein TolC OS=Escherichia coli (strain K12) OX=83333 GN=tolC PE=1 SV=3	[R].AQYDTVLANEVTAR.[N]
P02930	Outer membrane protein TolC OS=Escherichia coli (strain K12) OX=83333 GN=tolC PE=1 SV=3	[K].TDKPQPVNALLK.[E]
P02930	Outer membrane protein TolC OS=Escherichia coli (strain K12) OX=83333 GN=tolC PE=1 SV=3	[R].NLSLLQAR.[L]
P02930	Outer membrane protein TolC OS=Escherichia coli (strain K12) OX=83333 GN=tolC PE=1 SV=3	[K].RNLSLLQAR.[L]
P02930	Outer membrane protein TolC OS=Escherichia coli (strain K12) OX=83333 GN=tolC PE=1 SV=3	[R].NNLDNAVEQLR.[Q]
P02931	Outer membrane protein F OS=Escherichia coli (strain K12) OX=83333 GN=ompF PE=1 SV=1	[R].NSNFFGLVDGLNFAVQYLGK.[N]
P02931	Outer membrane protein F OS=Escherichia coli (strain K12) OX=83333 GN=ompF PE=1 SV=1	[K].FTNTSGFANK.[T]
P02943	Maltoporin OS=Escherichia coli (strain K12) OX=83333 GN=lamB PE=1 SV=1	[K].ITLAQQWQAGDSIWSRPAIR.[V]
P02943	Maltoporin OS=Escherichia coli (strain K12) OX=83333 GN=lamB PE=1 SV=1	[K].NLIEWLPGSTIWAGK.[R]
P02943	Maltoporin OS=Escherichia coli (strain K12) OX=83333 GN=lamB PE=1 SV=1	[K].WTPIMSTVMEIGYDNVESQR.[T]
P02943	Maltoporin OS=Escherichia coli (strain K12) OX=83333 GN=lamB PE=1 SV=1	[R].LAQMEINPGGTLELGVDYGR.[A]
P02943	Maltoporin OS=Escherichia coli (strain K12) OX=83333 GN=lamB PE=1 SV=1	[K].FVVQYATDSMTSQGK.[G]
P03004	Chromosomal replication initiator protein DnaA OS=Escherichia coli (strain K12) OX=83333 GN=dnaA PE=1 SV=2	[R].QVADNPGGAYNPLFLYGGTGLGK.[T]
P03004	Chromosomal replication initiator protein DnaA OS=Escherichia coli (strain K12) OX=83333 GN=dnaA PE=1 SV=2	[R].VIANANFTGR.[A]
P03004	Chromosomal replication initiator protein DnaA OS=Escherichia coli (strain K12) OX=83333 GN=dnaA PE=1 SV=2	[R].FEVGTKPVTQTPQAAVTSNVAAPAQVAQTQPQR.[A]
P03018	DNA helicase II OS=Escherichia coli (strain K12) OX=83333 GN=uvrD PE=1 SV=1	[R].AGLVDFAELLLR.[A]
P03018	DNA helicase II OS=Escherichia coli (strain K12) OX=83333 GN=uvrD PE=1 SV=1	[R].LQVAFQGQGIK.[W]
P04036	4-hydroxy-tetrahydrodipicolinate reductase OS=Escherichia coli (strain K12) OX=83333 GN=dapB PE=1 SV=1	[R].QLIQAALALEGVQLGAALER.[E]
P04079	GMP synthase [glutamine-hydrolyzing] OS=Escherichia coli (strain K12) OX=83333 GN=guaA PE=1 SV=1	[K].VTAIPSDFITVASTESCPFAIMANEEK.[R]	1xCarbamidomethyl [C17]
P04079	GMP synthase [glutamine-hydrolyzing] OS=Escherichia coli (strain K12) OX=83333 GN=guaA PE=1 SV=1	[K].EYCDLLR.[R]	1xCarbamidomethyl [C3]
P04079	GMP synthase [glutamine-hydrolyzing] OS=Escherichia coli (strain K12) OX=83333 GN=guaA PE=1 SV=1	[K].NLTCVFVDNGLLR.[L]	1xCarbamidomethyl [C4]
P04079	GMP synthase [glutamine-hydrolyzing] OS=Escherichia coli (strain K12) OX=83333 GN=guaA PE=1 SV=1	[R].DICQCEALWTPAK.[I]	2xCarbamidomethyl [C3; C5]
P04079	GMP synthase [glutamine-hydrolyzing] OS=Escherichia coli (strain K12) OX=83333 GN=guaA PE=1 SV=1	[K].IGLELGLPYDMLYR.[H]
P04079	GMP synthase [glutamine-hydrolyzing] OS=Escherichia coli (strain K12) OX=83333 GN=guaA PE=1 SV=1	[R].IINEVNGISR.[V]
P04079	GMP synthase [glutamine-hydrolyzing] OS=Escherichia coli (strain K12) OX=83333 GN=guaA PE=1 SV=1	[R].ILILDFGSQYTQLVAR.[R]
P04079	GMP synthase [glutamine-hydrolyzing] OS=Escherichia coli (strain K12) OX=83333 GN=guaA PE=1 SV=1	[K].VSQAFTVFLPVR.[S]
P04079	GMP synthase [glutamine-hydrolyzing] OS=Escherichia coli (strain K12) OX=83333 GN=guaA PE=1 SV=1	[K].VILGLSGGVDSSVTAMLLHR.[A]
P04079	GMP synthase [glutamine-hydrolyzing] OS=Escherichia coli (strain K12) OX=83333 GN=guaA PE=1 SV=1	[K].YDWVVSLR.[A]
P04079	GMP synthase [glutamine-hydrolyzing] OS=Escherichia coli (strain K12) OX=83333 GN=guaA PE=1 SV=1	[R].VVYDISGKPPATIEWE.[-]
P04079	GMP synthase [glutamine-hydrolyzing] OS=Escherichia coli (strain K12) OX=83333 GN=guaA PE=1 SV=1	[K].WLAQGTIYPDVIESAASATGK.[A]
P04079	GMP synthase [glutamine-hydrolyzing] OS=Escherichia coli (strain K12) OX=83333 GN=guaA PE=1 SV=1	[R].RADAIFIEELRK.[A]
P04079	GMP synthase [glutamine-hydrolyzing] OS=Escherichia coli (strain K12) OX=83333 GN=guaA PE=1 SV=1	[K].RFYGVQFHPEVTHTR.[Q]
P04079	GMP synthase [glutamine-hydrolyzing] OS=Escherichia coli (strain K12) OX=83333 GN=guaA PE=1 SV=1	[R].EFGYAQVEVVNDSALVR.[G]
P04079	GMP synthase [glutamine-hydrolyzing] OS=Escherichia coli (strain K12) OX=83333 GN=guaA PE=1 SV=1	[R].FLSALAGENDPEAK.[R]
P04079	GMP synthase [glutamine-hydrolyzing] OS=Escherichia coli (strain K12) OX=83333 GN=guaA PE=1 SV=1	[R].DFNPSGIILSGGPESTTEENSPR.[A]
P04079	GMP synthase [glutamine-hydrolyzing] OS=Escherichia coli (strain K12) OX=83333 GN=guaA PE=1 SV=1	[R].KIGLELGLPYDMLYR.[H]
P04079	GMP synthase [glutamine-hydrolyzing] OS=Escherichia coli (strain K12) OX=83333 GN=guaA PE=1 SV=1	[R].GIEDALTADGKPLLDVWMSHGDK.[V]
P04079	GMP synthase [glutamine-hydrolyzing] OS=Escherichia coli (strain K12) OX=83333 GN=guaA PE=1 SV=1	[R].KYDWVVSLR.[A]
P04335	Esterase FrsA OS=Escherichia coli (strain K12) OX=83333 GN=frsA PE=3 SV=2	[R].VAAFGFR.[F]
P04425	Glutathione synthetase OS=Escherichia coli (strain K12) OX=83333 GN=gshB PE=1 SV=1	[R].LTEINVTSPTCIR.[E]	1xCarbamidomethyl [C11]
P04425	Glutathione synthetase OS=Escherichia coli (strain K12) OX=83333 GN=gshB PE=1 SV=1	[R].VLVVDGEPVPYCLAR.[I]	1xCarbamidomethyl [C12]
P04425	Glutathione synthetase OS=Escherichia coli (strain K12) OX=83333 GN=gshB PE=1 SV=1	[K].LFTAWFSDLTPETLVTR.[N]
P04693	Aromatic-amino-acid aminotransferase OS=Escherichia coli (strain K12) OX=83333 GN=tyrB PE=1 SV=1	[R].MCVAGLNTANVQR.[V]	1xCarbamidomethyl [C2]
P04693	Aromatic-amino-acid aminotransferase OS=Escherichia coli (strain K12) OX=83333 GN=tyrB PE=1 SV=1	[R].FNDLLATLK.[T]
P04693	Aromatic-amino-acid aminotransferase OS=Escherichia coli (strain K12) OX=83333 GN=tyrB PE=1 SV=1	[R].AIASAGLPALVSNSFSK.[I]
P04693	Aromatic-amino-acid aminotransferase OS=Escherichia coli (strain K12) OX=83333 GN=tyrB PE=1 SV=1	[R].VATIQTLGGSGALK.[V]
P04693	Aromatic-amino-acid aminotransferase OS=Escherichia coli (strain K12) OX=83333 GN=tyrB PE=1 SV=1	[R].NFDYLLNQR.[G]
P04693	Aromatic-amino-acid aminotransferase OS=Escherichia coli (strain K12) OX=83333 GN=tyrB PE=1 SV=1	[R].GMFSYTGLSAAQVDR.[L]
P04805	Glutamate--tRNA ligase OS=Escherichia coli (strain K12) OX=83333 GN=gltX PE=1 SV=1	[R].NGPQLADLVK.[L]
P04805	Glutamate--tRNA ligase OS=Escherichia coli (strain K12) OX=83333 GN=gltX PE=1 SV=1	[R].YNAVIDQMLEEGTAYK.[C]
P04805	Glutamate--tRNA ligase OS=Escherichia coli (strain K12) OX=83333 GN=gltX PE=1 SV=1	[R].VAVTGAGQSPALDVTVHAIGK.[T]
P04805	Glutamate--tRNA ligase OS=Escherichia coli (strain K12) OX=83333 GN=gltX PE=1 SV=1	[R].TALYSWLFAR.[N]
P04805	Glutamate--tRNA ligase OS=Escherichia coli (strain K12) OX=83333 GN=gltX PE=1 SV=1	[R].FANPQEGSVVFDDQIR.[G]
P04805	Glutamate--tRNA ligase OS=Escherichia coli (strain K12) OX=83333 GN=gltX PE=1 SV=1	[K].ALDFIAERENQQ.[-]
P04805	Glutamate--tRNA ligase OS=Escherichia coli (strain K12) OX=83333 GN=gltX PE=1 SV=1	[K].ALDFIAER.[E]
P04805	Glutamate--tRNA ligase OS=Escherichia coli (strain K12) OX=83333 GN=gltX PE=1 SV=1	[R].DDGYLPEALLNYLVR.[L]
P04805	Glutamate--tRNA ligase OS=Escherichia coli (strain K12) OX=83333 GN=gltX PE=1 SV=1	[R].GPIEFSNQELDDLIIR.[R]
P04805	Glutamate--tRNA ligase OS=Escherichia coli (strain K12) OX=83333 GN=gltX PE=1 SV=1	[K].LAAITDWTAENVHHAIQATADELEVGMGK.[V]
P04805	Glutamate--tRNA ligase OS=Escherichia coli (strain K12) OX=83333 GN=gltX PE=1 SV=1	[R].FANPQEGSVVFDDQIRGPIEFSNQELDDLIIR.[R]
P04825	Aminopeptidase N OS=Escherichia coli (strain K12) OX=83333 GN=pepN PE=1 SV=2	[K].QFHEANNMTDALAALSAAVAAQLPCR.[D]	1xCarbamidomethyl [C25]
P04825	Aminopeptidase N OS=Escherichia coli (strain K12) OX=83333 GN=pepN PE=1 SV=2	[K].IINEISPAANTALEGLYQSGDALCTQCEAEGFR.[H]	2xCarbamidomethyl [C24; C27]
P04825	Aminopeptidase N OS=Escherichia coli (strain K12) OX=83333 GN=pepN PE=1 SV=2	[R].LIEPLIR.[L]
P04825	Aminopeptidase N OS=Escherichia coli (strain K12) OX=83333 GN=pepN PE=1 SV=2	[R].WYSQSGTPIVTVK.[D]
P04825	Aminopeptidase N OS=Escherichia coli (strain K12) OX=83333 GN=pepN PE=1 SV=2	[K].WSDQQLTFLMR.[H]
P04825	Aminopeptidase N OS=Escherichia coli (strain K12) OX=83333 GN=pepN PE=1 SV=2	[K].WFILQATSPAANVLETVR.[G]
P04825	Aminopeptidase N OS=Escherichia coli (strain K12) OX=83333 GN=pepN PE=1 SV=2	[R].WDAAQSLLATYIK.[L]
P04825	Aminopeptidase N OS=Escherichia coli (strain K12) OX=83333 GN=pepN PE=1 SV=2	[K].TVVTAVSQAVR.[H]
P04825	Aminopeptidase N OS=Escherichia coli (strain K12) OX=83333 GN=pepN PE=1 SV=2	[R].FLAFGETHLADVLVSK.[Q]
P04825	Aminopeptidase N OS=Escherichia coli (strain K12) OX=83333 GN=pepN PE=1 SV=2	[K].DDYNPETEQYTLTISQR.[T]
P04825	Aminopeptidase N OS=Escherichia coli (strain K12) OX=83333 GN=pepN PE=1 SV=2	[R].HQQGQPLSLPVHVADAFR.[A]
P04825	Aminopeptidase N OS=Escherichia coli (strain K12) OX=83333 GN=pepN PE=1 SV=2	[R].MIHTLLGEENFQK.[G]
P04825	Aminopeptidase N OS=Escherichia coli (strain K12) OX=83333 GN=pepN PE=1 SV=2	[K].GLENLSGDLYEK.[I]
P04825	Aminopeptidase N OS=Escherichia coli (strain K12) OX=83333 GN=pepN PE=1 SV=2	[R].DWFQLSLK.[E]
P04825	Aminopeptidase N OS=Escherichia coli (strain K12) OX=83333 GN=pepN PE=1 SV=2	[R].HITYYLDRPDVLAR.[F]
P04825	Aminopeptidase N OS=Escherichia coli (strain K12) OX=83333 GN=pepN PE=1 SV=2	[R].SFTMSNPNR.[I]
P04825	Aminopeptidase N OS=Escherichia coli (strain K12) OX=83333 GN=pepN PE=1 SV=2	[R].TLATELADELLAIYNANYQSEYR.[V]
P04951	3-deoxy-manno-octulosonate cytidylyltransferase OS=Escherichia coli (strain K12) OX=83333 GN=kdsB PE=1 SV=2	[R].QVGMATLAVPIHNAEEAFNPNAVK.[V]
P04951	3-deoxy-manno-octulosonate cytidylyltransferase OS=Escherichia coli (strain K12) OX=83333 GN=kdsB PE=1 SV=2	[R].FAEGLETVGDNFLR.[H]
P04982	D-ribose pyranase OS=Escherichia coli (strain K12) OX=83333 GN=rbsD PE=1 SV=3	[K].GTVLNSDISSVISR.[L]
P04995	Exodeoxyribonuclease I OS=Escherichia coli (strain K12) OX=83333 GN=sbcB PE=1 SV=2	[R].LFDYLFTHR.[N]
P05020	Dihydroorotase OS=Escherichia coli (strain K12) OX=83333 GN=pyrC PE=1 SV=2	[K].TVVPYTSEIYGR.[A]
P05042	Fumarate hydratase class II OS=Escherichia coli (strain K12) OX=83333 GN=fumC PE=1 SV=1	[R].INQLLNESLMLVTALNTHIGYDK.[A]
P05055	Polyribonucleotide nucleotidyltransferase OS=Escherichia coli (strain K12) OX=83333 GN=pnp PE=1 SV=3	[R].VVSEITESNGSSSMASVCGASLALMDAGVPIK.[A]	1xCarbamidomethyl [C18]
P05055	Polyribonucleotide nucleotidyltransferase OS=Escherichia coli (strain K12) OX=83333 GN=pnp PE=1 SV=3	[R].IVDFGAFVAIGGGK.[E]
P05055	Polyribonucleotide nucleotidyltransferase OS=Escherichia coli (strain K12) OX=83333 GN=pnp PE=1 SV=3	[R].LHILGVMEQAINAPR.[G]
P05055	Polyribonucleotide nucleotidyltransferase OS=Escherichia coli (strain K12) OX=83333 GN=pnp PE=1 SV=3	[R].VGYINDQYVLNPTQDELK.[E]
P05055	Polyribonucleotide nucleotidyltransferase OS=Escherichia coli (strain K12) OX=83333 GN=pnp PE=1 SV=3	[K].VTDYLQMGQEVPVK.[V]
P05055	Polyribonucleotide nucleotidyltransferase OS=Escherichia coli (strain K12) OX=83333 GN=pnp PE=1 SV=3	[R].YAQVDVIK.[S]
P05055	Polyribonucleotide nucleotidyltransferase OS=Escherichia coli (strain K12) OX=83333 GN=pnp PE=1 SV=3	[R].WDWQPEPVNEALNAR.[V]
P05055	Polyribonucleotide nucleotidyltransferase OS=Escherichia coli (strain K12) OX=83333 GN=pnp PE=1 SV=3	[R].TDTFLFHYNFPPYSVGETGMVGSPK.[R]
P05055	Polyribonucleotide nucleotidyltransferase OS=Escherichia coli (strain K12) OX=83333 GN=pnp PE=1 SV=3	[K].EIMQVALNQAK.[G]
P05055	Polyribonucleotide nucleotidyltransferase OS=Escherichia coli (strain K12) OX=83333 GN=pnp PE=1 SV=3	[K].AKPGQDFFPLTVNYQER.[T]
P05055	Polyribonucleotide nucleotidyltransferase OS=Escherichia coli (strain K12) OX=83333 GN=pnp PE=1 SV=3	[K].AAVAGIAMGLVK.[E]
P05055	Polyribonucleotide nucleotidyltransferase OS=Escherichia coli (strain K12) OX=83333 GN=pnp PE=1 SV=3	[R].DAQVLDELMGER.[T]
P05055	Polyribonucleotide nucleotidyltransferase OS=Escherichia coli (strain K12) OX=83333 GN=pnp PE=1 SV=3	[R].GETQALVTATLGTAR.[D]
P05055	Polyribonucleotide nucleotidyltransferase OS=Escherichia coli (strain K12) OX=83333 GN=pnp PE=1 SV=3	[K].FPYTVR.[V]
P05055	Polyribonucleotide nucleotidyltransferase OS=Escherichia coli (strain K12) OX=83333 GN=pnp PE=1 SV=3	[R].THGSALFTR.[G]
P05055	Polyribonucleotide nucleotidyltransferase OS=Escherichia coli (strain K12) OX=83333 GN=pnp PE=1 SV=3	[R].VAALAEAR.[L]
P05459	Erythronate-4-phosphate dehydrogenase OS=Escherichia coli (strain K12) OX=83333 GN=pdxB PE=2 SV=2	[R].SLKPGAILINACR.[G]	1xCarbamidomethyl [C12]
P05459	Erythronate-4-phosphate dehydrogenase OS=Escherichia coli (strain K12) OX=83333 GN=pdxB PE=2 SV=2	[R].GAVVDNTALLTCLNEGQK.[L]	1xCarbamidomethyl [C12]
P05459	Erythronate-4-phosphate dehydrogenase OS=Escherichia coli (strain K12) OX=83333 GN=pdxB PE=2 SV=2	[R].ADILTFHTPLFK.[D]
P05637	Bis(5'-nucleosyl)-tetraphosphatase [symmetrical] OS=Escherichia coli (strain K12) OX=83333 GN=apaH PE=1 SV=2	[K].DTLWLTGDLVAR.[G]
P05719	Type-1 restriction enzyme EcoKI specificity protein OS=Escherichia coli (strain K12) OX=83333 GN=hsdS PE=1 SV=1	[K].LDTLLAQVDSTK.[A]
P05719	Type-1 restriction enzyme EcoKI specificity protein OS=Escherichia coli (strain K12) OX=83333 GN=hsdS PE=1 SV=1	[K].LPEGWVIAPVSTVTTLIR.[G]
P05791	Dihydroxy-acid dehydratase OS=Escherichia coli (strain K12) OX=83333 GN=ilvD PE=1 SV=5	[K].VVAGDVVVIR.[Y]	1xDioxidation [V6]; 2xCarbonyl [V1; V2]
P05791	Dihydroxy-acid dehydratase OS=Escherichia coli (strain K12) OX=83333 GN=ilvD PE=1 SV=5	[K].VVAGDVVVIR.[Y]	2xDioxidation [V2; V6]; 1xCarbonyl [V1]
P05793	Ketol-acid reductoisomerase (NADP(+)) OS=Escherichia coli (strain K12) OX=83333 GN=ilvC PE=1 SV=4	[K].LIQFGWETITEALK.[Q]
P05825	Ferrienterobactin receptor OS=Escherichia coli (strain K12) OX=83333 GN=fepA PE=1 SV=2	[R].LSIIPEYTLNSTLSWQAR.[E]
P05825	Ferrienterobactin receptor OS=Escherichia coli (strain K12) OX=83333 GN=fepA PE=1 SV=2	[K].NVSLTGGVDNLFDK.[R]
P05825	Ferrienterobactin receptor OS=Escherichia coli (strain K12) OX=83333 GN=fepA PE=1 SV=2	[K].EISPYSIVGLSATWDVTK.[N]
P05825	Ferrienterobactin receptor OS=Escherichia coli (strain K12) OX=83333 GN=fepA PE=1 SV=2	[K].APSLYQTNPNYILYSK.[G]
P05825	Ferrienterobactin receptor OS=Escherichia coli (strain K12) OX=83333 GN=fepA PE=1 SV=2	[R].TMPGVNLTGNSTSGQR.[G]
P05825	Ferrienterobactin receptor OS=Escherichia coli (strain K12) OX=83333 GN=fepA PE=1 SV=2	[R].AGTYATTLPAGR.[E]
P05852	tRNA N6-adenosine threonylcarbamoyltransferase OS=Escherichia coli (strain K12) OX=83333 GN=tsaD PE=1 SV=2	[R].LVMAGGVSANR.[T]
P05852	tRNA N6-adenosine threonylcarbamoyltransferase OS=Escherichia coli (strain K12) OX=83333 GN=tsaD PE=1 SV=2	[K].LLGLDYPGGPLLSK.[M]
P05852	tRNA N6-adenosine threonylcarbamoyltransferase OS=Escherichia coli (strain K12) OX=83333 GN=tsaD PE=1 SV=2	[K].DIDAVAYTAGPGLVGALLVGATVGR.[S]
P05852	tRNA N6-adenosine threonylcarbamoyltransferase OS=Escherichia coli (strain K12) OX=83333 GN=tsaD PE=1 SV=2	[K].AGATADLGVSVRPR.[W]
P06129	Vitamin B12 transporter BtuB OS=Escherichia coli (strain K12) OX=83333 GN=btuB PE=1 SV=2	[K].LYSQSWDAGLR.[Y]
P06129	Vitamin B12 transporter BtuB OS=Escherichia coli (strain K12) OX=83333 GN=btuB PE=1 SV=2	[R].LNLAGVSGSADLSQFPIALVQR.[V]
P06129	Vitamin B12 transporter BtuB OS=Escherichia coli (strain K12) OX=83333 GN=btuB PE=1 SV=2	[R].SAVYGSDAIGGVVNIITTR.[D]
P06129	Vitamin B12 transporter BtuB OS=Escherichia coli (strain K12) OX=83333 GN=btuB PE=1 SV=2	[R].TNYDAYYSPGSPLLDTR.[K]
P06129	Vitamin B12 transporter BtuB OS=Escherichia coli (strain K12) OX=83333 GN=btuB PE=1 SV=2	[K].APNLGQLYGFYGNPNLDPEK.[S]
P06149	Quinone-dependent D-lactate dehydrogenase OS=Escherichia coli (strain K12) OX=83333 GN=dld PE=1 SV=3	[K].FFRPHFTDR.[A]
P06610	Thioredoxin/glutathione peroxidase BtuE OS=Escherichia coli (strain K12) OX=83333 GN=btuE PE=1 SV=1	[K].LIAAAPTAVAPEESGFYAR.[M]
P06610	Thioredoxin/glutathione peroxidase BtuE OS=Escherichia coli (strain K12) OX=83333 GN=btuE PE=1 SV=1	[R].APLYPDDILWNFEK.[F]
P06610	Thioredoxin/glutathione peroxidase BtuE OS=Escherichia coli (strain K12) OX=83333 GN=btuE PE=1 SV=1	[K].GRAPLYPDDILWNFEK.[F]
P06612	DNA topoisomerase 1 OS=Escherichia coli (strain K12) OX=83333 GN=topA PE=1 SV=2	[R].TASTGVFLGCSGYALPPK.[E]	1xCarbamidomethyl [C10]
P06612	DNA topoisomerase 1 OS=Escherichia coli (strain K12) OX=83333 GN=topA PE=1 SV=2	[K].LHVCGNNPTCDGYEIEEGEFR.[I]	2xCarbamidomethyl [C4; C10]
P06612	DNA topoisomerase 1 OS=Escherichia coli (strain K12) OX=83333 GN=topA PE=1 SV=2	[K].LYQLIWR.[Q]
P06612	DNA topoisomerase 1 OS=Escherichia coli (strain K12) OX=83333 GN=topA PE=1 SV=2	[K].SDAYFVLR.[D]
P06612	DNA topoisomerase 1 OS=Escherichia coli (strain K12) OX=83333 GN=topA PE=1 SV=2	[K].AVLDHFFSDFTQQLDK.[A]
P06612	DNA topoisomerase 1 OS=Escherichia coli (strain K12) OX=83333 GN=topA PE=1 SV=2	[R].APLVEELYR.[F]
P06612	DNA topoisomerase 1 OS=Escherichia coli (strain K12) OX=83333 GN=topA PE=1 SV=2	[R].GIGRPSTYASIISTIQDR.[G]
P06612	DNA topoisomerase 1 OS=Escherichia coli (strain K12) OX=83333 GN=topA PE=1 SV=2	[K].TTINLVPENEVLNVLEGEDAETNALR.[A]
P06612	DNA topoisomerase 1 OS=Escherichia coli (strain K12) OX=83333 GN=topA PE=1 SV=2	[R].YLADAPQQDPEGNK.[T]
P06612	DNA topoisomerase 1 OS=Escherichia coli (strain K12) OX=83333 GN=topA PE=1 SV=2	[R].DGAAGVFLAANTFPK.[S]
P06612	DNA topoisomerase 1 OS=Escherichia coli (strain K12) OX=83333 GN=topA PE=1 SV=2	[K].ALVIVESPAK.[A]
P06612	DNA topoisomerase 1 OS=Escherichia coli (strain K12) OX=83333 GN=topA PE=1 SV=2	[K].YLPESPNQYASK.[E]
P06616	GTPase Era OS=Escherichia coli (strain K12) OX=83333 GN=era PE=1 SV=2	[K].SYCGFIAIVGRPNVGK.[S]	1xCarbamidomethyl [C3]
P06710	DNA polymerase III subunit tau OS=Escherichia coli (strain K12) OX=83333 GN=dnaX PE=1 SV=1	[K].LPVTILSR.[C]
P06715	Glutathione reductase OS=Escherichia coli (strain K12) OX=83333 GN=gor PE=1 SV=1	[R].SETVDCLIWAIGR.[E]	1xCarbamidomethyl [C6]
P06715	Glutathione reductase OS=Escherichia coli (strain K12) OX=83333 GN=gor PE=1 SV=1	[K].ELGGTCVNVGCVPK.[K]	2xCarbamidomethyl [C6; C11]
P06715	Glutathione reductase OS=Escherichia coli (strain K12) OX=83333 GN=gor PE=1 SV=1	[R].IHTSYENVLGK.[N]
P06715	Glutathione reductase OS=Escherichia coli (strain K12) OX=83333 GN=gor PE=1 SV=1	[K].YQNTNIEGIYAVGDNTGAVELTPVAVAAGR.[R]
P06715	Glutathione reductase OS=Escherichia coli (strain K12) OX=83333 GN=gor PE=1 SV=1	[K].DFDNTVAIHPTAAEEFVTMR.[-]
P06715	Glutathione reductase OS=Escherichia coli (strain K12) OX=83333 GN=gor PE=1 SV=1	[R].VAVVGAGYIAVELAGVINGLGAK.[T]
P06721	Cystathionine beta-lyase MetC OS=Escherichia coli (strain K12) OX=83333 GN=metC PE=1 SV=1	[R].ANGELFYGR.[R]	1xOxidation [L5]
P06721	Cystathionine beta-lyase MetC OS=Escherichia coli (strain K12) OX=83333 GN=metC PE=1 SV=1	[R].DFTGSSGLFSFVLK.[K]
P06959	Dihydrolipoyllysine-residue acetyltransferase component of pyruvate dehydrogenase complex OS=Escherichia coli (strain K12) OX=83333 GN=aceF PE=1 SV=3	[K].LTAGEMQGGCFTISSIGGLGTTHFAPIVNAPEVAILGVSK.[S]	1xCarbamidomethyl [C10]
P06959	Dihydrolipoyllysine-residue acetyltransferase component of pyruvate dehydrogenase complex OS=Escherichia coli (strain K12) OX=83333 GN=aceF PE=1 SV=3	[K].AVAAALEQMPR.[F]	1xOxidation [M/P]
P06959	Dihydrolipoyllysine-residue acetyltransferase component of pyruvate dehydrogenase complex OS=Escherichia coli (strain K12) OX=83333 GN=aceF PE=1 SV=3	[R].LMLPISLSFDHR.[V]	1xOxidation [M2]
P06959	Dihydrolipoyllysine-residue acetyltransferase component of pyruvate dehydrogenase complex OS=Escherichia coli (strain K12) OX=83333 GN=aceF PE=1 SV=3	[K].AVAAALEQMPR.[F]	1xOxidation [V2]; 3xCarbonyl [A1; A3; A4]
P06959	Dihydrolipoyllysine-residue acetyltransferase component of pyruvate dehydrogenase complex OS=Escherichia coli (strain K12) OX=83333 GN=aceF PE=1 SV=3	[R].LAREFGVNLAK.[V]	2xOxidation [L1; F5]; 1xDioxidation [V7]; 1xCarbonyl [E4]
P06959	Dihydrolipoyllysine-residue acetyltransferase component of pyruvate dehydrogenase complex OS=Escherichia coli (strain K12) OX=83333 GN=aceF PE=1 SV=3	[K].ISGANLSR.[N]
P06959	Dihydrolipoyllysine-residue acetyltransferase component of pyruvate dehydrogenase complex OS=Escherichia coli (strain K12) OX=83333 GN=aceF PE=1 SV=3	[R].ILREDVQAYVK.[E]
P06959	Dihydrolipoyllysine-residue acetyltransferase component of pyruvate dehydrogenase complex OS=Escherichia coli (strain K12) OX=83333 GN=aceF PE=1 SV=3	[R].LMLPISLSFDHR.[V]
P06959	Dihydrolipoyllysine-residue acetyltransferase component of pyruvate dehydrogenase complex OS=Escherichia coli (strain K12) OX=83333 GN=aceF PE=1 SV=3	[K].VSTGSLIMVFEVAGEAGAAAPAAK.[Q]
P06959	Dihydrolipoyllysine-residue acetyltransferase component of pyruvate dehydrogenase complex OS=Escherichia coli (strain K12) OX=83333 GN=aceF PE=1 SV=3	[K].VPDIGADEVEITEILVK.[V]
P06959	Dihydrolipoyllysine-residue acetyltransferase component of pyruvate dehydrogenase complex OS=Escherichia coli (strain K12) OX=83333 GN=aceF PE=1 SV=3	[K].YINIGVAVDTPNGLVVPVFK.[D]
P06959	Dihydrolipoyllysine-residue acetyltransferase component of pyruvate dehydrogenase complex OS=Escherichia coli (strain K12) OX=83333 GN=aceF PE=1 SV=3	[K].SEFAENDAYVHATPLIR.[R]
P06959	Dihydrolipoyllysine-residue acetyltransferase component of pyruvate dehydrogenase complex OS=Escherichia coli (strain K12) OX=83333 GN=aceF PE=1 SV=3	[K].TQTGALIMIFDSADGAADAAPAQAEEKK.[E]
P06959	Dihydrolipoyllysine-residue acetyltransferase component of pyruvate dehydrogenase complex OS=Escherichia coli (strain K12) OX=83333 GN=aceF PE=1 SV=3	[K].TQTGALIMIFDSADGAADAAPAQAEEK.[K]
P06959	Dihydrolipoyllysine-residue acetyltransferase component of pyruvate dehydrogenase complex OS=Escherichia coli (strain K12) OX=83333 GN=aceF PE=1 SV=3	[K].TDITELEAFRK.[Q]
P06959	Dihydrolipoyllysine-residue acetyltransferase component of pyruvate dehydrogenase complex OS=Escherichia coli (strain K12) OX=83333 GN=aceF PE=1 SV=3	[K].TDITELEAFR.[K]
P06959	Dihydrolipoyllysine-residue acetyltransferase component of pyruvate dehydrogenase complex OS=Escherichia coli (strain K12) OX=83333 GN=aceF PE=1 SV=3	[K].TGSLIMIFEVEGAAPAAAPAK.[Q]
P06959	Dihydrolipoyllysine-residue acetyltransferase component of pyruvate dehydrogenase complex OS=Escherichia coli (strain K12) OX=83333 GN=aceF PE=1 SV=3	[K].DVNVPDIGSDEVEVTEILVK.[V]
P06959	Dihydrolipoyllysine-residue acetyltransferase component of pyruvate dehydrogenase complex OS=Escherichia coli (strain K12) OX=83333 GN=aceF PE=1 SV=3	[K].FGEIEEVELGR.[I]
P06959	Dihydrolipoyllysine-residue acetyltransferase component of pyruvate dehydrogenase complex OS=Escherichia coli (strain K12) OX=83333 GN=aceF PE=1 SV=3	[R].FNSSLSEDGQR.[L]
P06959	Dihydrolipoyllysine-residue acetyltransferase component of pyruvate dehydrogenase complex OS=Escherichia coli (strain K12) OX=83333 GN=aceF PE=1 SV=3	[R].FITIINNTLSDIR.[R]
P06959	Dihydrolipoyllysine-residue acetyltransferase component of pyruvate dehydrogenase complex OS=Escherichia coli (strain K12) OX=83333 GN=aceF PE=1 SV=3	[K].EVNVPDIGGDEVEVTEVMVK.[V]
P06959	Dihydrolipoyllysine-residue acetyltransferase component of pyruvate dehydrogenase complex OS=Escherichia coli (strain K12) OX=83333 GN=aceF PE=1 SV=3	[R].AEAAPAATGGGIPGMLPWPK.[V]
P06959	Dihydrolipoyllysine-residue acetyltransferase component of pyruvate dehydrogenase complex OS=Escherichia coli (strain K12) OX=83333 GN=aceF PE=1 SV=3	[K].AVAAALEQMPR.[F]
P06959	Dihydrolipoyllysine-residue acetyltransferase component of pyruvate dehydrogenase complex OS=Escherichia coli (strain K12) OX=83333 GN=aceF PE=1 SV=3	[K].KYINIGVAVDTPNGLVVPVFK.[D]
P06959	Dihydrolipoyllysine-residue acetyltransferase component of pyruvate dehydrogenase complex OS=Escherichia coli (strain K12) OX=83333 GN=aceF PE=1 SV=3	[K].SAMEPVWNGK.[E]
P06959	Dihydrolipoyllysine-residue acetyltransferase component of pyruvate dehydrogenase complex OS=Escherichia coli (strain K12) OX=83333 GN=aceF PE=1 SV=3	[K].RAEAAPAATGGGIPGMLPWPK.[V]
P06959	Dihydrolipoyllysine-residue acetyltransferase component of pyruvate dehydrogenase complex OS=Escherichia coli (strain K12) OX=83333 GN=aceF PE=1 SV=3	[R].NWVMIPHVTHFDK.[T]
P06959	Dihydrolipoyllysine-residue acetyltransferase component of pyruvate dehydrogenase complex OS=Escherichia coli (strain K12) OX=83333 GN=aceF PE=1 SV=3	[K].ITPVVFIMK.[A]
P06959	Dihydrolipoyllysine-residue acetyltransferase component of pyruvate dehydrogenase complex OS=Escherichia coli (strain K12) OX=83333 GN=aceF PE=1 SV=3	[K].EAAPAAAPAAAAAK.[D]
P06959	Dihydrolipoyllysine-residue acetyltransferase component of pyruvate dehydrogenase complex OS=Escherichia coli (strain K12) OX=83333 GN=aceF PE=1 SV=3	[K].GIIELSR.[E]
P06959	Dihydrolipoyllysine-residue acetyltransferase component of pyruvate dehydrogenase complex OS=Escherichia coli (strain K12) OX=83333 GN=aceF PE=1 SV=3	[K].QEAAPAAAPAPAAGVK.[E]
P06959	Dihydrolipoyllysine-residue acetyltransferase component of pyruvate dehydrogenase complex OS=Escherichia coli (strain K12) OX=83333 GN=aceF PE=1 SV=3	[R].EFGVNLAK.[V]
P06961	Multifunctional CCA protein OS=Escherichia coli (strain K12) OX=83333 GN=cca PE=1 SV=1	[R].DALLGLPVK.[D]	2xOxidation [P7; V8]; 2xDioxidation [L3; L4]
P06968	Deoxyuridine 5'-triphosphate nucleotidohydrolase OS=Escherichia coli (strain K12) OX=83333 GN=dut PE=1 SV=1	[R].ACLNDAVELAPGDTTLVPTGLAIHIADPSLAAMMLPR.[S]	1xCarbamidomethyl [C2]
P06968	Deoxyuridine 5'-triphosphate nucleotidohydrolase OS=Escherichia coli (strain K12) OX=83333 GN=dut PE=1 SV=1	[K].EFPLPTYATSGSAGLDLR.[A]
P06968	Deoxyuridine 5'-triphosphate nucleotidohydrolase OS=Escherichia coli (strain K12) OX=83333 GN=dut PE=1 SV=1	[R].GQDSFTIQPGER.[I]
P06971	Ferrichrome outer membrane transporter/phage receptor OS=Escherichia coli (strain K12) OX=83333 GN=fhuA PE=1 SV=2	[K].TSQNSVYGYGVCSDPANAYSK.[Q]	1xCarbamidomethyl [C12]
P06971	Ferrichrome outer membrane transporter/phage receptor OS=Escherichia coli (strain K12) OX=83333 GN=fhuA PE=1 SV=2	[K].QTGVYVQDQAQWDK.[V]
P06971	Ferrichrome outer membrane transporter/phage receptor OS=Escherichia coli (strain K12) OX=83333 GN=fhuA PE=1 SV=2	[K].LQNFSVDTQLQSK.[F]
P06971	Ferrichrome outer membrane transporter/phage receptor OS=Escherichia coli (strain K12) OX=83333 GN=fhuA PE=1 SV=2	[K].VLVTLGGR.[Y]
P06971	Ferrichrome outer membrane transporter/phage receptor OS=Escherichia coli (strain K12) OX=83333 GN=fhuA PE=1 SV=2	[K].VPQSISVVTAEEMALHQPK.[S]
P06971	Ferrichrome outer membrane transporter/phage receptor OS=Escherichia coli (strain K12) OX=83333 GN=fhuA PE=1 SV=2	[K].YVPEDRPIVVTGAVYNLTK.[T]
P06971	Ferrichrome outer membrane transporter/phage receptor OS=Escherichia coli (strain K12) OX=83333 GN=fhuA PE=1 SV=2	[R].YTGSSYGDPANSFK.[V]
P06971	Ferrichrome outer membrane transporter/phage receptor OS=Escherichia coli (strain K12) OX=83333 GN=fhuA PE=1 SV=2	[K].EALSYTPGVSVGTR.[G]
P06971	Ferrichrome outer membrane transporter/phage receptor OS=Escherichia coli (strain K12) OX=83333 GN=fhuA PE=1 SV=2	[K].EDTITVTAAPAPQESAWGPAATIAAR.[Q]
P06971	Ferrichrome outer membrane transporter/phage receptor OS=Escherichia coli (strain K12) OX=83333 GN=fhuA PE=1 SV=2	[K].FATGDIDHTLLTGVDFMR.[M]
P06971	Ferrichrome outer membrane transporter/phage receptor OS=Escherichia coli (strain K12) OX=83333 GN=fhuA PE=1 SV=2	[R].GFAAEGQSQNNYLNGLK.[L]
P06971	Ferrichrome outer membrane transporter/phage receptor OS=Escherichia coli (strain K12) OX=83333 GN=fhuA PE=1 SV=2	[R].QVVATATFR.[F]
P06971	Ferrichrome outer membrane transporter/phage receptor OS=Escherichia coli (strain K12) OX=83333 GN=fhuA PE=1 SV=2	[K].RLPTDFNEGAK.[N]
P06983	Porphobilinogen deaminase OS=Escherichia coli (strain K12) OX=83333 GN=hemC PE=1 SV=2	[K].LDNGEYDAIILAVAGLK.[R]
P06983	Porphobilinogen deaminase OS=Escherichia coli (strain K12) OX=83333 GN=hemC PE=1 SV=2	[R].GAPQDAEQMGISLAEELLNNGAR.[E]
P06983	Porphobilinogen deaminase OS=Escherichia coli (strain K12) OX=83333 GN=hemC PE=1 SV=2	[R].ALVGAPDGSQIIR.[G]
P06983	Porphobilinogen deaminase OS=Escherichia coli (strain K12) OX=83333 GN=hemC PE=1 SV=2	[R].DAFVSNNYDSLDALPAGSIVGTSSLR.[R]
P06986	Histidinol-phosphate aminotransferase OS=Escherichia coli (strain K12) OX=83333 GN=hisC PE=1 SV=2	[K].AVIENYAQYAGVKPEQVLVSR.[G]
P06987	Histidine biosynthesis bifunctional protein HisB OS=Escherichia coli (strain K12) OX=83333 GN=hisB PE=1 SV=1	[K].LAFEPGVIPELLK.[L]
P06992	Ribosomal RNA small subunit methyltransferase A OS=Escherichia coli (strain K12) OX=83333 GN=rsmA PE=1 SV=1	[R].FGQNFLNDQFVIDSIVSAINPQK.[G]
P06992	Ribosomal RNA small subunit methyltransferase A OS=Escherichia coli (strain K12) OX=83333 GN=rsmA PE=1 SV=1	[R].ITTEAFNQR.[R]
P06996	Outer membrane protein C OS=Escherichia coli (strain K12) OX=83333 GN=ompC PE=1 SV=1	[K].INLLDDNQFTR.[D]
P06996	Outer membrane protein C OS=Escherichia coli (strain K12) OX=83333 GN=ompC PE=1 SV=1	[K].VLSLLVPALLVAGAANAAEVYNK.[D]
P06996	Outer membrane protein C OS=Escherichia coli (strain K12) OX=83333 GN=ompC PE=1 SV=1	[K].YDANNIYLAAQYTQTYNATR.[V]
P06996	Outer membrane protein C OS=Escherichia coli (strain K12) OX=83333 GN=ompC PE=1 SV=1	[K].FQDVGSFDYGR.[N]
P06996	Outer membrane protein C OS=Escherichia coli (strain K12) OX=83333 GN=ompC PE=1 SV=1	[K].AQNFEAVAQYQFDFGLRPSLAYLQSK.[G]
P06996	Outer membrane protein C OS=Escherichia coli (strain K12) OX=83333 GN=ompC PE=1 SV=1	[R].NTDFFGLVDGLNFAVQYQGK.[N]
P06996	Outer membrane protein C OS=Escherichia coli (strain K12) OX=83333 GN=ompC PE=1 SV=1	[K].VDGLHYFSDNK.[D]
P06999	ATP-dependent 6-phosphofructokinase isozyme 2 OS=Escherichia coli (strain K12) OX=83333 GN=pfkB PE=1 SV=2	[K].RVVVSLGPQGALGVDSENCIQVVPPPVK.[S]	1xCarbamidomethyl [C19]
P06999	ATP-dependent 6-phosphofructokinase isozyme 2 OS=Escherichia coli (strain K12) OX=83333 GN=pfkB PE=1 SV=2	[R].IYTLTLAPSLDSATITPQIYPEGK.[L]
P06999	ATP-dependent 6-phosphofructokinase isozyme 2 OS=Escherichia coli (strain K12) OX=83333 GN=pfkB PE=1 SV=2	[K].LTQLISAAQK.[Q]
P06999	ATP-dependent 6-phosphofructokinase isozyme 2 OS=Escherichia coli (strain K12) OX=83333 GN=pfkB PE=1 SV=2	[R].FGVAAGSAATLNQGTR.[L]
P06999	ATP-dependent 6-phosphofructokinase isozyme 2 OS=Escherichia coli (strain K12) OX=83333 GN=pfkB PE=1 SV=2	[K].LAENASLEEMVR.[F]
P07001	NAD(P) transhydrogenase subunit alpha OS=Escherichia coli (strain K12) OX=83333 GN=pntA PE=1 SV=2	[R].LPTQSSQLYGTNLVNLLK.[L]
P07001	NAD(P) transhydrogenase subunit alpha OS=Escherichia coli (strain K12) OX=83333 GN=pntA PE=1 SV=2	[K].VMVIGAGVAGLAAIGAANSLGAIVR.[A]
P07001	NAD(P) transhydrogenase subunit alpha OS=Escherichia coli (strain K12) OX=83333 GN=pntA PE=1 SV=2	[K].VIGYTDLPGRLPTQSSQLYGTNLVNLLK.[L]
P07001	NAD(P) transhydrogenase subunit alpha OS=Escherichia coli (strain K12) OX=83333 GN=pntA PE=1 SV=2	[K].VIGYTDLPGR.[L]
P07003	Pyruvate dehydrogenase [ubiquinone] OS=Escherichia coli (strain K12) OX=83333 GN=poxB PE=1 SV=1	[R].ECSHYCELVSSPEQIPQVLAIAMR.[K]	2xCarbamidomethyl [C2; C6]
P07003	Pyruvate dehydrogenase [ubiquinone] OS=Escherichia coli (strain K12) OX=83333 GN=poxB PE=1 SV=1	[R].AFSIDGPVLVDVVVAK.[E]
P07003	Pyruvate dehydrogenase [ubiquinone] OS=Escherichia coli (strain K12) OX=83333 GN=poxB PE=1 SV=1	[K].GFSLYMLR.[A]
P07004	Gamma-glutamyl phosphate reductase OS=Escherichia coli (strain K12) OX=83333 GN=proA PE=1 SV=2	[R].QVCNLADPVGQVIDGGVLDSGLR.[L]	1xCarbamidomethyl [C3]
P07004	Gamma-glutamyl phosphate reductase OS=Escherichia coli (strain K12) OX=83333 GN=proA PE=1 SV=2	[K].TQRPSTCNTVETLLVNK.[N]	1xCarbamidomethyl [C7]
P07004	Gamma-glutamyl phosphate reductase OS=Escherichia coli (strain K12) OX=83333 GN=proA PE=1 SV=2	[K].YIDMLIPR.[G]
P07012	Peptide chain release factor RF2 OS=Escherichia coli (strain K12) OX=83333 GN=prfB PE=1 SV=3	[R].ITHIPTGIVTQCQNDR.[S]	1xCarbamidomethyl [C12]
P07012	Peptide chain release factor RF2 OS=Escherichia coli (strain K12) OX=83333 GN=prfB PE=1 SV=3	[-].MFEINPVNNR.[I]
P07012	Peptide chain release factor RF2 OS=Escherichia coli (strain K12) OX=83333 GN=prfB PE=1 SV=3	[R].NTQAVLDGSLDQFIEASLK.[A]
P07012	Peptide chain release factor RF2 OS=Escherichia coli (strain K12) OX=83333 GN=prfB PE=1 SV=3	[K].ISGDYAYGWLR.[T]
P07012	Peptide chain release factor RF2 OS=Escherichia coli (strain K12) OX=83333 GN=prfB PE=1 SV=3	[R].SSLEAVVDTLDQMK.[Q]
P07012	Peptide chain release factor RF2 OS=Escherichia coli (strain K12) OX=83333 GN=prfB PE=1 SV=3	[R].HTSFSSAFVYPEVDDDIDIEINPADLR.[I]
P07012	Peptide chain release factor RF2 OS=Escherichia coli (strain K12) OX=83333 GN=prfB PE=1 SV=3	[K].SDIGWGSQIR.[S]
P07014	Succinate dehydrogenase iron-sulfur subunit OS=Escherichia coli (strain K12) OX=83333 GN=sdhB PE=1 SV=1	[K].IVIRPLPGLPVIR.[D]
P07014	Succinate dehydrogenase iron-sulfur subunit OS=Escherichia coli (strain K12) OX=83333 GN=sdhB PE=1 SV=1	[R].LDGLSDAFSVFR.[C]
P07014	Succinate dehydrogenase iron-sulfur subunit OS=Escherichia coli (strain K12) OX=83333 GN=sdhB PE=1 SV=1	[R].DLVVDMGQFYAQYEK.[I]
P07014	Succinate dehydrogenase iron-sulfur subunit OS=Escherichia coli (strain K12) OX=83333 GN=sdhB PE=1 SV=1	[K].FIGPAGLLAAYR.[F]
P07014	Succinate dehydrogenase iron-sulfur subunit OS=Escherichia coli (strain K12) OX=83333 GN=sdhB PE=1 SV=1	[R].DTETDSRLDGLSDAFSVFR.[C]
P07024	Protein UshA OS=Escherichia coli (strain K12) OX=83333 GN=ushA PE=1 SV=2	[R].LDNKPGYVNTGFIDAEVLK.[A]
P07024	Protein UshA OS=Escherichia coli (strain K12) OX=83333 GN=ushA PE=1 SV=2	[R].VLYTPEIAENQQMISLLSPFQNK.[G]
P07118	Valine--tRNA ligase OS=Escherichia coli (strain K12) OX=83333 GN=valS PE=1 SV=2	[R].DIQDWCISR.[Q]	1xCarbamidomethyl [C6]
P07118	Valine--tRNA ligase OS=Escherichia coli (strain K12) OX=83333 GN=valS PE=1 SV=2	[K].LIEQQAVIAAL.[-]
P07118	Valine--tRNA ligase OS=Escherichia coli (strain K12) OX=83333 GN=valS PE=1 SV=2	[K].IIDGAELLIPMAGLINKEDELAR.[L]
P07118	Valine--tRNA ligase OS=Escherichia coli (strain K12) OX=83333 GN=valS PE=1 SV=2	[K].IIDGAELLIPMAGLINK.[E]
P07118	Valine--tRNA ligase OS=Escherichia coli (strain K12) OX=83333 GN=valS PE=1 SV=2	[R].IPAWYDEAGNVYVGR.[N]
P07118	Valine--tRNA ligase OS=Escherichia coli (strain K12) OX=83333 GN=valS PE=1 SV=2	[K].YVILPLVNR.[R]
P07118	Valine--tRNA ligase OS=Escherichia coli (strain K12) OX=83333 GN=valS PE=1 SV=2	[R].WILAEFNQTIK.[A]
P07118	Valine--tRNA ligase OS=Escherichia coli (strain K12) OX=83333 GN=valS PE=1 SV=2	[K].DYLVVATTRPETLLGDTGVAVNPEDPR.[Y]
P07118	Valine--tRNA ligase OS=Escherichia coli (strain K12) OX=83333 GN=valS PE=1 SV=2	[R].AEMNIAPGKPLELLLR.[G]
P07118	Valine--tRNA ligase OS=Escherichia coli (strain K12) OX=83333 GN=valS PE=1 SV=2	[K].AVVAAVDALGLLEEIKPHDLTVPYGDR.[G]
P07118	Valine--tRNA ligase OS=Escherichia coli (strain K12) OX=83333 GN=valS PE=1 SV=2	[R].HALPMINILTFDGDIR.[E]
P07118	Valine--tRNA ligase OS=Escherichia coli (strain K12) OX=83333 GN=valS PE=1 SV=2	[R].GGVVIEPMLTDQWYVR.[A]
P07118	Valine--tRNA ligase OS=Escherichia coli (strain K12) OX=83333 GN=valS PE=1 SV=2	[R].HTLVTVLEGLLR.[L]
P07118	Valine--tRNA ligase OS=Escherichia coli (strain K12) OX=83333 GN=valS PE=1 SV=2	[K].GNVIDPLDMVDGISLPELLEK.[R]
P07118	Valine--tRNA ligase OS=Escherichia coli (strain K12) OX=83333 GN=valS PE=1 SV=2	[K].GNESDVYSSEIPAEFQK.[L]
P07118	Valine--tRNA ligase OS=Escherichia coli (strain K12) OX=83333 GN=valS PE=1 SV=2	[R].LAHPIIPFITETIWQR.[V]
P07118	Valine--tRNA ligase OS=Escherichia coli (strain K12) OX=83333 GN=valS PE=1 SV=2	[R].FTMDEGLSNAVK.[E]
P07118	Valine--tRNA ligase OS=Escherichia coli (strain K12) OX=83333 GN=valS PE=1 SV=2	[R].TAISDLEVENR.[E]
P07118	Valine--tRNA ligase OS=Escherichia coli (strain K12) OX=83333 GN=valS PE=1 SV=2	[R].GFLQTLAR.[L]
P07118	Valine--tRNA ligase OS=Escherichia coli (strain K12) OX=83333 GN=valS PE=1 SV=2	[K].TYNPQDIEQPLYEHWEK.[Q]
P07118	Valine--tRNA ligase OS=Escherichia coli (strain K12) OX=83333 GN=valS PE=1 SV=2	[R].LESITVLPADDK.[G]
P07118	Valine--tRNA ligase OS=Escherichia coli (strain K12) OX=83333 GN=valS PE=1 SV=2	[K].LANEGFVAR.[A]
P07395	Phenylalanine--tRNA ligase beta subunit OS=Escherichia coli (strain K12) OX=83333 GN=pheT PE=1 SV=2	[R].DIAVVVAENVPAADILSECK.[K]	1xCarbamidomethyl [C19]
P07395	Phenylalanine--tRNA ligase beta subunit OS=Escherichia coli (strain K12) OX=83333 GN=pheT PE=1 SV=2	[R].ADCLGIIGVAR.[D]	1xCarbamidomethyl [C3]
P07395	Phenylalanine--tRNA ligase beta subunit OS=Escherichia coli (strain K12) OX=83333 GN=pheT PE=1 SV=2	[R].LGCEVTEGKDEWQAVAPSWR.[F]	1xCarbamidomethyl [C3]
P07395	Phenylalanine--tRNA ligase beta subunit OS=Escherichia coli (strain K12) OX=83333 GN=pheT PE=1 SV=2	[R].LLIDICGGEAGPVIDITNEATLPK.[R]	1xCarbamidomethyl [C6]
P07395	Phenylalanine--tRNA ligase beta subunit OS=Escherichia coli (strain K12) OX=83333 GN=pheT PE=1 SV=2	[R].LLDIVCGAPNCR.[Q]	2xCarbamidomethyl [C6; C11]
P07395	Phenylalanine--tRNA ligase beta subunit OS=Escherichia coli (strain K12) OX=83333 GN=pheT PE=1 SV=2	[R].LSLWTGLLATVVYNQNR.[Q]
P07395	Phenylalanine--tRNA ligase beta subunit OS=Escherichia coli (strain K12) OX=83333 GN=pheT PE=1 SV=2	[K].LDDNTIEISVTPNR.[A]
P07395	Phenylalanine--tRNA ligase beta subunit OS=Escherichia coli (strain K12) OX=83333 GN=pheT PE=1 SV=2	[K].LNADTLVIADHNK.[A]
P07395	Phenylalanine--tRNA ligase beta subunit OS=Escherichia coli (strain K12) OX=83333 GN=pheT PE=1 SV=2	[K].VGVNQVVGVNLFDVYR.[G]
P07395	Phenylalanine--tRNA ligase beta subunit OS=Escherichia coli (strain K12) OX=83333 GN=pheT PE=1 SV=2	[R].VYGYNNIPDEPVQASLIMGTHR.[E]
P07395	Phenylalanine--tRNA ligase beta subunit OS=Escherichia coli (strain K12) OX=83333 GN=pheT PE=1 SV=2	[K].SLAISLILQDTSR.[T]
P07395	Phenylalanine--tRNA ligase beta subunit OS=Escherichia coli (strain K12) OX=83333 GN=pheT PE=1 SV=2	[R].VAVATIGAVLPGDFK.[I]
P07395	Phenylalanine--tRNA ligase beta subunit OS=Escherichia coli (strain K12) OX=83333 GN=pheT PE=1 SV=2	[K].ETVDFYDLKGDLESVLDLTGK.[L]
P07395	Phenylalanine--tRNA ligase beta subunit OS=Escherichia coli (strain K12) OX=83333 GN=pheT PE=1 SV=2	[R].AEANPALHPGQSAAIYLK.[G]
P07395	Phenylalanine--tRNA ligase beta subunit OS=Escherichia coli (strain K12) OX=83333 GN=pheT PE=1 SV=2	[K].GYQEVITYSFVDPK.[V]
P07395	Phenylalanine--tRNA ligase beta subunit OS=Escherichia coli (strain K12) OX=83333 GN=pheT PE=1 SV=2	[K].GDLESVLDLTGK.[L]
P07395	Phenylalanine--tRNA ligase beta subunit OS=Escherichia coli (strain K12) OX=83333 GN=pheT PE=1 SV=2	[R].IFESGLR.[F]
P07395	Phenylalanine--tRNA ligase beta subunit OS=Escherichia coli (strain K12) OX=83333 GN=pheT PE=1 SV=2	[R].FVPDTQAPLGIR.[Q]
P07395	Phenylalanine--tRNA ligase beta subunit OS=Escherichia coli (strain K12) OX=83333 GN=pheT PE=1 SV=2	[R].IGFVGVVHPELER.[K]
P07604	Transcriptional regulatory protein TyrR OS=Escherichia coli (strain K12) OX=83333 GN=tyrR PE=1 SV=2	[R].ELLDLLVLR.[G]
P07604	Transcriptional regulatory protein TyrR OS=Escherichia coli (strain K12) OX=83333 GN=tyrR PE=1 SV=2	[R].SVLTQLYR.[N]
P07639	3-dehydroquinate synthase OS=Escherichia coli (strain K12) OX=83333 GN=aroB PE=1 SV=1	[K].NMIGAFYQPASVVVDLDCLK.[T]	1xCarbamidomethyl [C18]
P07639	3-dehydroquinate synthase OS=Escherichia coli (strain K12) OX=83333 GN=aroB PE=1 SV=1	[R].SYPITIASGLFNEPASFLPLK.[S]
P07639	3-dehydroquinate synthase OS=Escherichia coli (strain K12) OX=83333 GN=aroB PE=1 SV=1	[R].FIQVPTTLLSQVDSSVGGK.[T]
P07639	3-dehydroquinate synthase OS=Escherichia coli (strain K12) OX=83333 GN=aroB PE=1 SV=1	[R].LILPLAIGK.[S]
P07649	tRNA pseudouridine synthase A OS=Escherichia coli (strain K12) OX=83333 GN=truA PE=1 SV=1	[K].ALSQVANEPITVFCAGR.[T]	1xCarbamidomethyl [C14]
P07649	tRNA pseudouridine synthase A OS=Escherichia coli (strain K12) OX=83333 GN=truA PE=1 SV=1	[R].AAQCLLGENDFTSFR.[A]	1xCarbamidomethyl [C4]
P07649	tRNA pseudouridine synthase A OS=Escherichia coli (strain K12) OX=83333 GN=truA PE=1 SV=1	[K].DAAWTLGVNANLPGDIAVR.[W]
P07650	Thymidine phosphorylase OS=Escherichia coli (strain K12) OX=83333 GN=deoA PE=1 SV=3	[R].DITATVDSIPLITASILAK.[K]
P07650	Thymidine phosphorylase OS=Escherichia coli (strain K12) OX=83333 GN=deoA PE=1 SV=3	[K].DVGVAIIGQTSSLAPADK.[R]
P07762	1,4-alpha-glucan branching enzyme GlgB OS=Escherichia coli (strain K12) OX=83333 GN=glgB PE=1 SV=1	[R].ALLPDATDVWVIEPK.[T]	1xCarbonyl [E13]
P07813	Leucine--tRNA ligase OS=Escherichia coli (strain K12) OX=83333 GN=leuS PE=1 SV=2	[K].AAENNPELAAFIDECR.[N]	1xCarbamidomethyl [C15]
P07813	Leucine--tRNA ligase OS=Escherichia coli (strain K12) OX=83333 GN=leuS PE=1 SV=2	[K].YYCLSMLPYPSGR.[L]	1xCarbamidomethyl [C3]
P07813	Leucine--tRNA ligase OS=Escherichia coli (strain K12) OX=83333 GN=leuS PE=1 SV=2	[K].QLLCQGMVLADAFYYVGENGER.[N]	1xCarbamidomethyl [C4]
P07813	Leucine--tRNA ligase OS=Escherichia coli (strain K12) OX=83333 GN=leuS PE=1 SV=2	[R].ELATCTPEYYR.[W]	1xCarbamidomethyl [C5]
P07813	Leucine--tRNA ligase OS=Escherichia coli (strain K12) OX=83333 GN=leuS PE=1 SV=2	[K].TSAVNWCPNDQTVLANEQVIDGCCWR.[C]	3xCarbamidomethyl [C7; C23; C24]
P07813	Leucine--tRNA ligase OS=Escherichia coli (strain K12) OX=83333 GN=leuS PE=1 SV=2	[K].ITAYADELLNDLDK.[L]
P07813	Leucine--tRNA ligase OS=Escherichia coli (strain K12) OX=83333 GN=leuS PE=1 SV=2	[K].ITVPVDATEEQVR.[E]
P07813	Leucine--tRNA ligase OS=Escherichia coli (strain K12) OX=83333 GN=leuS PE=1 SV=2	[R].NYTIGDVIAR.[Y]
P07813	Leucine--tRNA ligase OS=Escherichia coli (strain K12) OX=83333 GN=leuS PE=1 SV=2	[R].QTFNTAIAAIMELMNK.[L]
P07813	Leucine--tRNA ligase OS=Escherichia coli (strain K12) OX=83333 GN=leuS PE=1 SV=2	[K].NVLQPIGWDAFGLPAEGAAVK.[N]
P07813	Leucine--tRNA ligase OS=Escherichia coli (strain K12) OX=83333 GN=leuS PE=1 SV=2	[K].NNTAPAPWTYDNIAYMK.[N]
P07813	Leucine--tRNA ligase OS=Escherichia coli (strain K12) OX=83333 GN=leuS PE=1 SV=2	[K].YGLNIKPVILAADGSEPDLSQQALTEK.[G]
P07813	Leucine--tRNA ligase OS=Escherichia coli (strain K12) OX=83333 GN=leuS PE=1 SV=2	[R].RQTFNTAIAAIMELMNK.[L]
P07813	Leucine--tRNA ligase OS=Escherichia coli (strain K12) OX=83333 GN=leuS PE=1 SV=2	[R].ALMQEALLAVVR.[M]
P07813	Leucine--tRNA ligase OS=Escherichia coli (strain K12) OX=83333 GN=leuS PE=1 SV=2	[K].AVHPLTGEEIPVWAANFVLMEYGTGAVMAVPGHDQR.[D]
P07813	Leucine--tRNA ligase OS=Escherichia coli (strain K12) OX=83333 GN=leuS PE=1 SV=2	[K].GEGDIDNAPWPVADEK.[A]
P07813	Leucine--tRNA ligase OS=Escherichia coli (strain K12) OX=83333 GN=leuS PE=1 SV=2	[K].GVLFNSGEFNGLDHEAAFNAIADK.[L]
P07813	Leucine--tRNA ligase OS=Escherichia coli (strain K12) OX=83333 GN=leuS PE=1 SV=2	[K].GDVAALNVDALTENQK.[A]
P07813	Leucine--tRNA ligase OS=Escherichia coli (strain K12) OX=83333 GN=leuS PE=1 SV=2	[K].DAAGHELVYTGMSK.[M]
P07813	Leucine--tRNA ligase OS=Escherichia coli (strain K12) OX=83333 GN=leuS PE=1 SV=2	[R].NWVSPVDAIVER.[D]
P07822	Iron(3+)-hydroxamate-binding protein FhuD OS=Escherichia coli (strain K12) OX=83333 GN=fhuD PE=1 SV=3	[R].LWVSEPPLPDSVIDVGLR.[T]
P07862	D-alanine--D-alanine ligase B OS=Escherichia coli (strain K12) OX=83333 GN=ddlB PE=1 SV=3	[K].QLAEISALGLPVIVKPSR.[E]
P07862	D-alanine--D-alanine ligase B OS=Escherichia coli (strain K12) OX=83333 GN=ddlB PE=1 SV=3	[K].LLWQGAGLPVAPWVALTR.[A]
P07862	D-alanine--D-alanine ligase B OS=Escherichia coli (strain K12) OX=83333 GN=ddlB PE=1 SV=3	[R].EVSLNSGAAVLAGLR.[E]
P07913	L-threonine 3-dehydrogenase OS=Escherichia coli (strain K12) OX=83333 GN=tdh PE=1 SV=1	[R].NTIGVGVNRPGCFAEYLVIPAFNAFK.[I]	1xCarbamidomethyl [C12]
P07913	L-threonine 3-dehydrogenase OS=Escherichia coli (strain K12) OX=83333 GN=tdh PE=1 SV=1	[K].MAALIQSGLDLSPIITHR.[F]
P07913	L-threonine 3-dehydrogenase OS=Escherichia coli (strain K12) OX=83333 GN=tdh PE=1 SV=1	[R].NVVITDVNEYR.[L]
P08178	Phosphoribosylformylglycinamidine cyclo-ligase OS=Escherichia coli (strain K12) OX=83333 GN=purM PE=1 SV=3	[K].ALALLNANGENAWK.[I]
P08192	Dihydrofolate synthase/folylpolyglutamate synthase OS=Escherichia coli (strain K12) OX=83333 GN=folC PE=1 SV=2	[K].SVVDDWYCAPLEGPR.[G]	1xCarbamidomethyl [C8]
P08192	Dihydrofolate synthase/folylpolyglutamate synthase OS=Escherichia coli (strain K12) OX=83333 GN=folC PE=1 SV=2	[R].VQGQELPESAHTASFAEIESAR.[G]
P08192	Dihydrofolate synthase/folylpolyglutamate synthase OS=Escherichia coli (strain K12) OX=83333 GN=folC PE=1 SV=2	[R].TPQAASPLASWLSYLENLHSK.[T]
P08192	Dihydrofolate synthase/folylpolyglutamate synthase OS=Escherichia coli (strain K12) OX=83333 GN=folC PE=1 SV=2	[K].DIAGTLAWLK.[S]
P08200	Isocitrate dehydrogenase [NADP] OS=Escherichia coli (strain K12) OX=83333 GN=icd PE=1 SV=1	[R].QELDLYICLRPVR.[Y]	1xCarbamidomethyl [C8]
P08200	Isocitrate dehydrogenase [NADP] OS=Escherichia coli (strain K12) OX=83333 GN=icd PE=1 SV=1	[K].IRFPEHCGIGIKPCSEEGTK.[R]	2xCarbamidomethyl [C7; C14]
P08200	Isocitrate dehydrogenase [NADP] OS=Escherichia coli (strain K12) OX=83333 GN=icd PE=1 SV=1	[K].ISWMEIYTGEK.[S]
P08200	Isocitrate dehydrogenase [NADP] OS=Escherichia coli (strain K12) OX=83333 GN=icd PE=1 SV=1	[K].LNVPENPIIPYIEGDGIGVDVTPAMLK.[V]
P08200	Isocitrate dehydrogenase [NADP] OS=Escherichia coli (strain K12) OX=83333 GN=icd PE=1 SV=1	[K].VNPGSIILSAEMMLR.[H]
P08200	Isocitrate dehydrogenase [NADP] OS=Escherichia coli (strain K12) OX=83333 GN=icd PE=1 SV=1	[R].YYQGTPSPVK.[H]
P08200	Isocitrate dehydrogenase [NADP] OS=Escherichia coli (strain K12) OX=83333 GN=icd PE=1 SV=1	[K].STQVYGQDVWLPAETLDLIR.[E]
P08200	Isocitrate dehydrogenase [NADP] OS=Escherichia coli (strain K12) OX=83333 GN=icd PE=1 SV=1	[R].EEFGGELIDGGPWLK.[V]
P08200	Isocitrate dehydrogenase [NADP] OS=Escherichia coli (strain K12) OX=83333 GN=icd PE=1 SV=1	[R].ENSEDIYAGIEWK.[A]
P08200	Isocitrate dehydrogenase [NADP] OS=Escherichia coli (strain K12) OX=83333 GN=icd PE=1 SV=1	[R].AAIEYAIANDRDSVTLVHK.[G]
P08200	Isocitrate dehydrogenase [NADP] OS=Escherichia coli (strain K12) OX=83333 GN=icd PE=1 SV=1	[K].GPLTTPVGGGIR.[S]
P08200	Isocitrate dehydrogenase [NADP] OS=Escherichia coli (strain K12) OX=83333 GN=icd PE=1 SV=1	[K].HPELTDMVIFR.[E]
P08200	Isocitrate dehydrogenase [NADP] OS=Escherichia coli (strain K12) OX=83333 GN=icd PE=1 SV=1	[R].HMGWTEAADLIVK.[G]
P08200	Isocitrate dehydrogenase [NADP] OS=Escherichia coli (strain K12) OX=83333 GN=icd PE=1 SV=1	[R].KISWMEIYTGEK.[S]
P08200	Isocitrate dehydrogenase [NADP] OS=Escherichia coli (strain K12) OX=83333 GN=icd PE=1 SV=1	[R].SLNVALR.[Q]
P08244	Orotidine 5'-phosphate decarboxylase OS=Escherichia coli (strain K12) OX=83333 GN=pyrF PE=1 SV=1	[R].IMTPEQALSAGVDYMVIGRPVTQSVDPAQTLK.[A]
P08244	Orotidine 5'-phosphate decarboxylase OS=Escherichia coli (strain K12) OX=83333 GN=pyrF PE=1 SV=1	[K].EMFTLFGPQFVR.[E]
P08244	Orotidine 5'-phosphate decarboxylase OS=Escherichia coli (strain K12) OX=83333 GN=pyrF PE=1 SV=1	[R].GFDIFLDLK.[F]
P08312	Phenylalanine--tRNA ligase alpha subunit OS=Escherichia coli (strain K12) OX=83333 GN=pheS PE=1 SV=2	[R].FRPSYFPFTEPSAEVDVMGK.[N]
P08312	Phenylalanine--tRNA ligase alpha subunit OS=Escherichia coli (strain K12) OX=83333 GN=pheS PE=1 SV=2	[K].AAISQASDVAALDNVR.[V]
P08312	Phenylalanine--tRNA ligase alpha subunit OS=Escherichia coli (strain K12) OX=83333 GN=pheS PE=1 SV=2	[R].LAAETIDVSLPGR.[R]
P08312	Phenylalanine--tRNA ligase alpha subunit OS=Escherichia coli (strain K12) OX=83333 GN=pheS PE=1 SV=2	[R].LAAETIDVSLPGRR.[I]
P08373	UDP-N-acetylenolpyruvoylglucosamine reductase OS=Escherichia coli (strain K12) OX=83333 GN=murB PE=1 SV=1	[K].LAAGWLIDQCQLK.[G]	1xCarbamidomethyl [C10]
P08373	UDP-N-acetylenolpyruvoylglucosamine reductase OS=Escherichia coli (strain K12) OX=83333 GN=murB PE=1 SV=1	[R].VCAYVDSVELATGK.[Q]	1xCarbamidomethyl [C2]
P08373	UDP-N-acetylenolpyruvoylglucosamine reductase OS=Escherichia coli (strain K12) OX=83333 GN=murB PE=1 SV=1	[K].EWQPVLTYGDLTR.[L]
P08373	UDP-N-acetylenolpyruvoylglucosamine reductase OS=Escherichia coli (strain K12) OX=83333 GN=murB PE=1 SV=1	[R].FAIVAVGLR.[L]
P08373	UDP-N-acetylenolpyruvoylglucosamine reductase OS=Escherichia coli (strain K12) OX=83333 GN=murB PE=1 SV=1	[K].ALLSQFPTAPNYPQADGSVK.[L]
P08390	USG-1 protein OS=Escherichia coli (strain K12) OX=83333 GN=usg PE=1 SV=1	[R].NVIAVPDSLTSQLLAALKPLIDQGGLSR.[I]
P08390	USG-1 protein OS=Escherichia coli (strain K12) OX=83333 GN=usg PE=1 SV=1	[R].QFPVGEIYALAR.[N]
P08395	Protease 4 OS=Escherichia coli (strain K12) OX=83333 GN=sppA PE=1 SV=2	[R].VNSPGGSVTASEVIR.[A]
P08506	D-alanyl-D-alanine carboxypeptidase DacC OS=Escherichia coli (strain K12) OX=83333 GN=dacC PE=1 SV=2	[K].ALIHDVPEEYAIHK.[E]
P08506	D-alanyl-D-alanine carboxypeptidase DacC OS=Escherichia coli (strain K12) OX=83333 GN=dacC PE=1 SV=2	[R].GSSVMFLKPGDQVSVADLNK.[G]
P08506	D-alanyl-D-alanine carboxypeptidase DacC OS=Escherichia coli (strain K12) OX=83333 GN=dacC PE=1 SV=2	[R].LISVVLGAK.[T]
P08506	D-alanyl-D-alanine carboxypeptidase DacC OS=Escherichia coli (strain K12) OX=83333 GN=dacC PE=1 SV=2	[K].DAWATGNPALR.[G]
P08506	D-alanyl-D-alanine carboxypeptidase DacC OS=Escherichia coli (strain K12) OX=83333 GN=dacC PE=1 SV=2	[K].ASYTLTEPQLTAPLK.[K]
P08506	D-alanyl-D-alanine carboxypeptidase DacC OS=Escherichia coli (strain K12) OX=83333 GN=dacC PE=1 SV=2	[K].ASYTLTEPQLTAPLKK.[G]
P08506; P0AEB2	D-alanyl-D-alanine carboxypeptidase DacC OS=Escherichia coli (strain K12) OX=83333 GN=dacC PE=1 SV=2;D-alanyl-D-alanine carboxypeptidase DacA OS=Escherichia coli (strain K12) OX=83333 GN=dacA PE=1 SV=1	[K].LLTWGFR.[F]
P08622	Chaperone protein DnaJ OS=Escherichia coli (strain K12) OX=83333 GN=dnaJ PE=1 SV=3	[K].QLLQELQESFGGPTGEHNSPR.[S]
P08622	Chaperone protein DnaJ OS=Escherichia coli (strain K12) OX=83333 GN=dnaJ PE=1 SV=3	[R].VVVETPVGLNER.[Q]
P08622	Chaperone protein DnaJ OS=Escherichia coli (strain K12) OX=83333 GN=dnaJ PE=1 SV=3	[K].FFDDLTR.[-]
P08622	Chaperone protein DnaJ OS=Escherichia coli (strain K12) OX=83333 GN=dnaJ PE=1 SV=3	[R].LAGEGEAGEHGAPAGDLYVQVQVK.[Q]
P08839	Phosphoenolpyruvate-protein phosphotransferase OS=Escherichia coli (strain K12) OX=83333 GN=ptsI PE=1 SV=1	[K].DLPAITLDGHQVEVCANIGTVR.[D]	1xCarbamidomethyl [C15]
P08839	Phosphoenolpyruvate-protein phosphotransferase OS=Escherichia coli (strain K12) OX=83333 GN=ptsI PE=1 SV=1	[K].WTGMCGELAGDER.[A]	1xCarbamidomethyl [C5]
P08839	Phosphoenolpyruvate-protein phosphotransferase OS=Escherichia coli (strain K12) OX=83333 GN=ptsI PE=1 SV=1	[K].AVAEACGSQAVIVR.[T]	1xCarbamidomethyl [C6]
P08839	Phosphoenolpyruvate-protein phosphotransferase OS=Escherichia coli (strain K12) OX=83333 GN=ptsI PE=1 SV=1	[-].MISGILASPGIAFGK.[A]	1xOxidation [M1]
P08839	Phosphoenolpyruvate-protein phosphotransferase OS=Escherichia coli (strain K12) OX=83333 GN=ptsI PE=1 SV=1	[-].MISGILASPGIAFGK.[A]
P08839	Phosphoenolpyruvate-protein phosphotransferase OS=Escherichia coli (strain K12) OX=83333 GN=ptsI PE=1 SV=1	[K].NDDYLILDAVNNQVYVNPTNEVIDK.[M]
P08839	Phosphoenolpyruvate-protein phosphotransferase OS=Escherichia coli (strain K12) OX=83333 GN=ptsI PE=1 SV=1	[K].IIDLSAIQDEVILVAADLTPSETAQLNLKK.[V]
P08839	Phosphoenolpyruvate-protein phosphotransferase OS=Escherichia coli (strain K12) OX=83333 GN=ptsI PE=1 SV=1	[K].ISADQVDQEVER.[F]
P08839	Phosphoenolpyruvate-protein phosphotransferase OS=Escherichia coli (strain K12) OX=83333 GN=ptsI PE=1 SV=1	[K].VLGFITDAGGR.[T]
P08839	Phosphoenolpyruvate-protein phosphotransferase OS=Escherichia coli (strain K12) OX=83333 GN=ptsI PE=1 SV=1	[K].VLAEQALAQPTTDELMTLVNK.[F]
P08839	Phosphoenolpyruvate-protein phosphotransferase OS=Escherichia coli (strain K12) OX=83333 GN=ptsI PE=1 SV=1	[R].SLELPAIVGTGSVTSQVK.[N]
P08839	Phosphoenolpyruvate-protein phosphotransferase OS=Escherichia coli (strain K12) OX=83333 GN=ptsI PE=1 SV=1	[R].TEFLFMDRDALPTEEEQFAAYK.[A]
P08839	Phosphoenolpyruvate-protein phosphotransferase OS=Escherichia coli (strain K12) OX=83333 GN=ptsI PE=1 SV=1	[K].EENPFLGWR.[A]
P08839	Phosphoenolpyruvate-protein phosphotransferase OS=Escherichia coli (strain K12) OX=83333 GN=ptsI PE=1 SV=1	[K].EVDFFSIGTNDLTQYTLAVDR.[G]
P08839	Phosphoenolpyruvate-protein phosphotransferase OS=Escherichia coli (strain K12) OX=83333 GN=ptsI PE=1 SV=1	[K].HMTADAAAHEVIEGQASALEELDDEYLK.[E]
P08839	Phosphoenolpyruvate-protein phosphotransferase OS=Escherichia coli (strain K12) OX=83333 GN=ptsI PE=1 SV=1	[R].GNDMISHLYQPMSPSVLNLIK.[Q]
P08839	Phosphoenolpyruvate-protein phosphotransferase OS=Escherichia coli (strain K12) OX=83333 GN=ptsI PE=1 SV=1	[K].ASAQLETIK.[T]
P08839	Phosphoenolpyruvate-protein phosphotransferase OS=Escherichia coli (strain K12) OX=83333 GN=ptsI PE=1 SV=1	[R].TEFLFMDR.[D]
P08839	Phosphoenolpyruvate-protein phosphotransferase OS=Escherichia coli (strain K12) OX=83333 GN=ptsI PE=1 SV=1	[R].AVQEQVASEK.[A]
P08839	Phosphoenolpyruvate-protein phosphotransferase OS=Escherichia coli (strain K12) OX=83333 GN=ptsI PE=1 SV=1	[R].DALPTEEEQFAAYK.[A]
P08956	Type I restriction enzyme EcoKI R protein OS=Escherichia coli (strain K12) OX=83333 GN=hsdR PE=3 SV=3	[K].LPGFIAR.[L]	1xOxidation [P2]; 2xCarbonyl [L1; I5]
P08957	Type I restriction enzyme EcoKI M protein OS=Escherichia coli (strain K12) OX=83333 GN=hsdM PE=1 SV=1	[K].AHIVATNPPFGSAAGTNITR.[T]
P08957	Type I restriction enzyme EcoKI M protein OS=Escherichia coli (strain K12) OX=83333 GN=hsdM PE=1 SV=1	[K].TNVLFFTK.[G]
P08957	Type I restriction enzyme EcoKI M protein OS=Escherichia coli (strain K12) OX=83333 GN=hsdM PE=1 SV=1	[R].TPFTDEHLQPFER.[V]
P08957	Type I restriction enzyme EcoKI M protein OS=Escherichia coli (strain K12) OX=83333 GN=hsdM PE=1 SV=1	[R].AAVVVPDNVLFEGGK.[G]
P08957	Type I restriction enzyme EcoKI M protein OS=Escherichia coli (strain K12) OX=83333 GN=hsdM PE=1 SV=1	[R].AFIGLELVPGTR.[R]
P08957	Type I restriction enzyme EcoKI M protein OS=Escherichia coli (strain K12) OX=83333 GN=hsdM PE=1 SV=1	[R].DGGVSYQNYVNELASLLFLK.[M]
P08997	Malate synthase A OS=Escherichia coli (strain K12) OX=83333 GN=aceB PE=1 SV=1	[K].IYQLKPNPAVLICR.[V]	1xCarbamidomethyl [C13]
P08997	Malate synthase A OS=Escherichia coli (strain K12) OX=83333 GN=aceB PE=1 SV=1	[R].EQDAPITADQLLAPCDGER.[T]	1xCarbamidomethyl [C15]
P08997	Malate synthase A OS=Escherichia coli (strain K12) OX=83333 GN=aceB PE=1 SV=1	[K].MVINALNANVK.[V]
P08997	Malate synthase A OS=Escherichia coli (strain K12) OX=83333 GN=aceB PE=1 SV=1	[R].IQQQQDIDNGTLPDFISETASIR.[D]
P08997	Malate synthase A OS=Escherichia coli (strain K12) OX=83333 GN=aceB PE=1 SV=1	[R].LMEQITTSDELIDFLTLPGYR.[L]
P08997	Malate synthase A OS=Escherichia coli (strain K12) OX=83333 GN=aceB PE=1 SV=1	[K].VFMADFEDSLAPDWNK.[V]
P08997	Malate synthase A OS=Escherichia coli (strain K12) OX=83333 GN=aceB PE=1 SV=1	[K].VIDGQINLR.[D]
P08997	Malate synthase A OS=Escherichia coli (strain K12) OX=83333 GN=aceB PE=1 SV=1	[R].WDYIFSYIK.[T]
P08997	Malate synthase A OS=Escherichia coli (strain K12) OX=83333 GN=aceB PE=1 SV=1	[R].DAVNGTISYTNEAGK.[I]
P08997	Malate synthase A OS=Escherichia coli (strain K12) OX=83333 GN=aceB PE=1 SV=1	[K].GSGPYFYLPK.[T]
P08997	Malate synthase A OS=Escherichia coli (strain K12) OX=83333 GN=aceB PE=1 SV=1	[R].RVEITGPVER.[K]
P09030	Exodeoxyribonuclease III OS=Escherichia coli (strain K12) OX=83333 GN=xthA PE=1 SV=4	[K].AQFYQNLQNYLETELK.[R]
P09030	Exodeoxyribonuclease III OS=Escherichia coli (strain K12) OX=83333 GN=xthA PE=1 SV=4	[R].ARPHQLEAIVEK.[H]
P09030	Exodeoxyribonuclease III OS=Escherichia coli (strain K12) OX=83333 GN=xthA PE=1 SV=4	[K].FVSFNINGLR.[A]
P09030	Exodeoxyribonuclease III OS=Escherichia coli (strain K12) OX=83333 GN=xthA PE=1 SV=4	[R].FSWFDYR.[S]
P09030	Exodeoxyribonuclease III OS=Escherichia coli (strain K12) OX=83333 GN=xthA PE=1 SV=4	[K].AQFYQNLQNYLETELKR.[D]
P09030	Exodeoxyribonuclease III OS=Escherichia coli (strain K12) OX=83333 GN=xthA PE=1 SV=4	[K].GHYGVALLTK.[E]
P09053	Valine--pyruvate aminotransferase OS=Escherichia coli (strain K12) OX=83333 GN=avtA PE=1 SV=3	[K].TELLTLLAGMLR.[E]
P09127	Protein HemX OS=Escherichia coli (strain K12) OX=83333 GN=hemX PE=1 SV=1	[K].QQAVNQTATSDALANQLTALQK.[A]
P09127	Protein HemX OS=Escherichia coli (strain K12) OX=83333 GN=hemX PE=1 SV=1	[K].LNQLSNQVDNLR.[L]
P09127	Protein HemX OS=Escherichia coli (strain K12) OX=83333 GN=hemX PE=1 SV=1	[R].LLVAAQAVPR.[H]
P09127	Protein HemX OS=Escherichia coli (strain K12) OX=83333 GN=hemX PE=1 SV=1	[K].SADASLADMNDPSLITVR.[R]
P09147	UDP-glucose 4-epimerase OS=Escherichia coli (strain K12) OX=83333 GN=galE PE=1 SV=1	[K].IPYVESFPTGTPQSPYGK.[S]
P09147	UDP-glucose 4-epimerase OS=Escherichia coli (strain K12) OX=83333 GN=galE PE=1 SV=1	[K].LANKPGVHIYNLGAGVGNSVLDVVNAFSK.[A]
P09147	UDP-glucose 4-epimerase OS=Escherichia coli (strain K12) OX=83333 GN=galE PE=1 SV=1	[K].LMVEQILTDLQK.[A]
P09155	Ribonuclease D OS=Escherichia coli (strain K12) OX=83333 GN=rnd PE=1 SV=1	[K].LKPQNNLPELISGWR.[G]
P09155	Ribonuclease D OS=Escherichia coli (strain K12) OX=83333 GN=rnd PE=1 SV=1	[R].AFPAIALDTEFVR.[T]
P09158	Polyamine aminopropyltransferase OS=Escherichia coli (strain K12) OX=83333 GN=speE PE=1 SV=2	[R].HLSTEIIQAR.[F]
P09169	Protease 7 OS=Escherichia coli (strain K12) OX=83333 GN=ompT PE=1 SV=1	[K].VYVEGAWNR.[V]
P09323	PTS system N-acetylglucosamine-specific EIICBA component OS=Escherichia coli (strain K12) OX=83333 GN=nagE PE=1 SV=1	[K].LPDFLSFFGGK.[R]
P09323	PTS system N-acetylglucosamine-specific EIICBA component OS=Escherichia coli (strain K12) OX=83333 GN=nagE PE=1 SV=1	[R].ALQLPIAVLPVAALLLR.[F]
P09372	Protein GrpE OS=Escherichia coli (strain K12) OX=83333 GN=grpE PE=1 SV=1	[K].VANLEAQLAEAQTR.[E]
P09372	Protein GrpE OS=Escherichia coli (strain K12) OX=83333 GN=grpE PE=1 SV=1	[K].ANPDMSAMVEGIELTLK.[S]
P09372	Protein GrpE OS=Escherichia coli (strain K12) OX=83333 GN=grpE PE=1 SV=1	[K].FINELLPVIDSLDR.[A]
P09373	Formate acetyltransferase 1 OS=Escherichia coli (strain K12) OX=83333 GN=pflB PE=1 SV=2	[R].TMACGIAGLSVAADSLSAIK.[Y]	1xCarbamidomethyl [C4]
P09373	Formate acetyltransferase 1 OS=Escherichia coli (strain K12) OX=83333 GN=pflB PE=1 SV=2	[K].NYTPYEGDESFLAGATEATTTLWDK.[V]
P09373	Formate acetyltransferase 1 OS=Escherichia coli (strain K12) OX=83333 GN=pflB PE=1 SV=2	[R].VDDLAVDLVER.[F]
P09373	Formate acetyltransferase 1 OS=Escherichia coli (strain K12) OX=83333 GN=pflB PE=1 SV=2	[K].YGYDISGPATNAQEAIQWTYFGYLAAVK.[S]
P09373	Formate acetyltransferase 1 OS=Escherichia coli (strain K12) OX=83333 GN=pflB PE=1 SV=2	[K].SGVLTGLPDAYGR.[G]
P09373	Formate acetyltransferase 1 OS=Escherichia coli (strain K12) OX=83333 GN=pflB PE=1 SV=2	[R].TSTFLDVYIER.[D]
P09373	Formate acetyltransferase 1 OS=Escherichia coli (strain K12) OX=83333 GN=pflB PE=1 SV=2	[R].TPEYDELFSGDPIWATESIGGMGLDGR.[T]
P09373	Formate acetyltransferase 1 OS=Escherichia coli (strain K12) OX=83333 GN=pflB PE=1 SV=2	[K].THNQGVFDVYTPDILR.[C]
P09373	Formate acetyltransferase 1 OS=Escherichia coli (strain K12) OX=83333 GN=pflB PE=1 SV=2	[R].THAPVDFDTAVASTITSHDAGYINK.[Q]
P09373	Formate acetyltransferase 1 OS=Escherichia coli (strain K12) OX=83333 GN=pflB PE=1 SV=2	[R].DAIPTQSVLTITSNVVYGK.[K]
P09373	Formate acetyltransferase 1 OS=Escherichia coli (strain K12) OX=83333 GN=pflB PE=1 SV=2	[K].LAQFTSLQADLENGVNLEQTIR.[L]
P09373	Formate acetyltransferase 1 OS=Escherichia coli (strain K12) OX=83333 GN=pflB PE=1 SV=2	[K].LATAWEGFTK.[G]
P09373	Formate acetyltransferase 1 OS=Escherichia coli (strain K12) OX=83333 GN=pflB PE=1 SV=2	[K].GDWQNEVNVR.[D]
P09373	Formate acetyltransferase 1 OS=Escherichia coli (strain K12) OX=83333 GN=pflB PE=1 SV=2	[R].KSGVLTGLPDAYGR.[G]
P09373	Formate acetyltransferase 1 OS=Escherichia coli (strain K12) OX=83333 GN=pflB PE=1 SV=2	[K].DGISYTFSIVPNALGK.[D]
P09373	Formate acetyltransferase 1 OS=Escherichia coli (strain K12) OX=83333 GN=pflB PE=1 SV=2	[K].GAVASLTSVAK.[L]
P09373	Formate acetyltransferase 1 OS=Escherichia coli (strain K12) OX=83333 GN=pflB PE=1 SV=2	[K].SQNGAAMSFGR.[T]
P09373	Formate acetyltransferase 1 OS=Escherichia coli (strain K12) OX=83333 GN=pflB PE=1 SV=2	[K].QYITALNIIHYMHDK.[Y]
P09373	Formate acetyltransferase 1 OS=Escherichia coli (strain K12) OX=83333 GN=pflB PE=1 SV=2	[K].DGISYTFSIVPNALGKDDEVR.[K]
P09373	Formate acetyltransferase 1 OS=Escherichia coli (strain K12) OX=83333 GN=pflB PE=1 SV=2	[K].LPFAYAK.[D]
P09373	Formate acetyltransferase 1 OS=Escherichia coli (strain K12) OX=83333 GN=pflB PE=1 SV=2	[R].FLNTLYTMGPSPEPNMTILWSEK.[L]
P09373	Formate acetyltransferase 1 OS=Escherichia coli (strain K12) OX=83333 GN=pflB PE=1 SV=2	[K].IVGLQTEAPLKR.[A]
P09373	Formate acetyltransferase 1 OS=Escherichia coli (strain K12) OX=83333 GN=pflB PE=1 SV=2	[R].RAGAPFGPGANPMHGR.[D]
P09373	Formate acetyltransferase 1 OS=Escherichia coli (strain K12) OX=83333 GN=pflB PE=1 SV=2	[K].YSYEASLMALHDRDVIR.[T]
P09373; P68066	Formate acetyltransferase 1 OS=Escherichia coli (strain K12) OX=83333 GN=pflB PE=1 SV=2;Autonomous glycyl radical cofactor OS=Escherichia coli (strain K12) OX=83333 GN=grcA PE=1 SV=1	[K].YPQLTIR.[V]
P09424	Mannitol-1-phosphate 5-dehydrogenase OS=Escherichia coli (strain K12) OX=83333 GN=mtlD PE=1 SV=3	[R].IVPPSASATNDPLEVTVETFSEWIVDK.[T]
P09424	Mannitol-1-phosphate 5-dehydrogenase OS=Escherichia coli (strain K12) OX=83333 GN=mtlD PE=1 SV=3	[K].NLIEGIAAAMHFR.[S]
P09424	Mannitol-1-phosphate 5-dehydrogenase OS=Escherichia coli (strain K12) OX=83333 GN=mtlD PE=1 SV=3	[R].SEDDPQAQELAALIADK.[G]
P09424	Mannitol-1-phosphate 5-dehydrogenase OS=Escherichia coli (strain K12) OX=83333 GN=mtlD PE=1 SV=3	[K].AWVEEHVGFVDSAVDR.[I]
P09424	Mannitol-1-phosphate 5-dehydrogenase OS=Escherichia coli (strain K12) OX=83333 GN=mtlD PE=1 SV=3	[K].GPQAALAQISGLDANSEVVSEAVTAYK.[A]
P09424	Mannitol-1-phosphate 5-dehydrogenase OS=Escherichia coli (strain K12) OX=83333 GN=mtlD PE=1 SV=3	[K].GALPNIPGMELTDNLMAFVER.[K]
P09546	Bifunctional protein PutA OS=Escherichia coli (strain K12) OX=83333 GN=putA PE=1 SV=3	[R].EWAANRPELQALCTQYGELAQAGTQR.[L]	1xCarbamidomethyl [C13]
P09546	Bifunctional protein PutA OS=Escherichia coli (strain K12) OX=83333 GN=putA PE=1 SV=3	[R].SPSLFVNAATWGLLFTGK.[L]
P09546	Bifunctional protein PutA OS=Escherichia coli (strain K12) OX=83333 GN=putA PE=1 SV=3	[R].LASLSSALLNSALQK.[W]
P09551	Lysine/arginine/ornithine-binding periplasmic protein OS=Escherichia coli (strain K12) OX=83333 GN=argT PE=1 SV=3	[K].CTWVASDFDALIPSLK.[A]	1xCarbamidomethyl [C1]
P09551	Lysine/arginine/ornithine-binding periplasmic protein OS=Escherichia coli (strain K12) OX=83333 GN=argT PE=1 SV=3	[R].LDAALQDEVAASEGFLK.[Q]
P09551	Lysine/arginine/ornithine-binding periplasmic protein OS=Escherichia coli (strain K12) OX=83333 GN=argT PE=1 SV=3	[K].HVGVLQGSTQEAYANETWR.[S]
P09551	Lysine/arginine/ornithine-binding periplasmic protein OS=Escherichia coli (strain K12) OX=83333 GN=argT PE=1 SV=3	[R].IGTDTTYAPFSSK.[D]
P09551	Lysine/arginine/ornithine-binding periplasmic protein OS=Escherichia coli (strain K12) OX=83333 GN=argT PE=1 SV=3	[K].GSPIQPTLDSLK.[G]
P09980	ATP-dependent DNA helicase Rep OS=Escherichia coli (strain K12) OX=83333 GN=rep PE=1 SV=3	[K].VLLQQLISTISNWK.[N]
P0A698	UvrABC system protein A OS=Escherichia coli (strain K12) OX=83333 GN=uvrA PE=1 SV=1	[K].DVTLTLPVGLFTCITGVSGSGK.[S]	1xCarbamidomethyl [C13]
P0A698	UvrABC system protein A OS=Escherichia coli (strain K12) OX=83333 GN=uvrA PE=1 SV=1	[K].NINLVIPR.[D]
P0A698	UvrABC system protein A OS=Escherichia coli (strain K12) OX=83333 GN=uvrA PE=1 SV=1	[K].VIDIDQSPIGR.[T]
P0A698	UvrABC system protein A OS=Escherichia coli (strain K12) OX=83333 GN=uvrA PE=1 SV=1	[R].SNPATYTGVFTPVR.[E]
P0A698	UvrABC system protein A OS=Escherichia coli (strain K12) OX=83333 GN=uvrA PE=1 SV=1	[K].SSLAFDTLYAEGQR.[R]
P0A698	UvrABC system protein A OS=Escherichia coli (strain K12) OX=83333 GN=uvrA PE=1 SV=1	[K].STLINDTLFPIAQR.[Q]
P0A698	UvrABC system protein A OS=Escherichia coli (strain K12) OX=83333 GN=uvrA PE=1 SV=1	[K].TLENLASQGYIR.[A]
P0A6A3	Acetate kinase OS=Escherichia coli (strain K12) OX=83333 GN=ackA PE=1 SV=1	[K].CVDTSMGLTPLEGLVMGTR.[S]	1xCarbamidomethyl [C1]
P0A6A3	Acetate kinase OS=Escherichia coli (strain K12) OX=83333 GN=ackA PE=1 SV=1	[K].ESGLLGLTEVTSDCR.[Y]	1xCarbamidomethyl [C14]
P0A6A3	Acetate kinase OS=Escherichia coli (strain K12) OX=83333 GN=ackA PE=1 SV=1	[K].FAIIDAVNGEEYLSGLAECFHLPEAR.[I]	1xCarbamidomethyl [C19]
P0A6A3	Acetate kinase OS=Escherichia coli (strain K12) OX=83333 GN=ackA PE=1 SV=1	[R].AMDVYCHR.[L]	1xCarbamidomethyl [C6]
P0A6A3	Acetate kinase OS=Escherichia coli (strain K12) OX=83333 GN=ackA PE=1 SV=1	[K].LVLVLNCGSSSLK.[F]	1xCarbamidomethyl [C7]
P0A6A3	Acetate kinase OS=Escherichia coli (strain K12) OX=83333 GN=ackA PE=1 SV=1	[K].QEAALGAGAAHSEALNFIVNTILAQKPELSAQLTAIGHR.[I]
P0A6A3	Acetate kinase OS=Escherichia coli (strain K12) OX=83333 GN=ackA PE=1 SV=1	[K].NVAVFDTAFHQTMPEESYLYALPYNLYK.[E]
P0A6A3	Acetate kinase OS=Escherichia coli (strain K12) OX=83333 GN=ackA PE=1 SV=1	[K].LGVLGFEVDHER.[N]
P0A6A3	Acetate kinase OS=Escherichia coli (strain K12) OX=83333 GN=ackA PE=1 SV=1	[R].LDAVVFTGGIGENAAMVR.[E]
P0A6A3	Acetate kinase OS=Escherichia coli (strain K12) OX=83333 GN=ackA PE=1 SV=1	[K].YIGAYTALMDGR.[L]
P0A6A3	Acetate kinase OS=Escherichia coli (strain K12) OX=83333 GN=ackA PE=1 SV=1	[R].YGAHGTSHFYVTQEAAK.[M]
P0A6A3	Acetate kinase OS=Escherichia coli (strain K12) OX=83333 GN=ackA PE=1 SV=1	[K].YTSSVVIDESVIQGIK.[D]
P0A6A3	Acetate kinase OS=Escherichia coli (strain K12) OX=83333 GN=ackA PE=1 SV=1	[R].SGDIDPAIIFHLHDTLGMSVDAINK.[L]
P0A6A3	Acetate kinase OS=Escherichia coli (strain K12) OX=83333 GN=ackA PE=1 SV=1	[K].EGTRPAVVIPTNEELVIAQDASR.[L]
P0A6A3	Acetate kinase OS=Escherichia coli (strain K12) OX=83333 GN=ackA PE=1 SV=1	[K].DAASFAPLHNPAHLIGIEEALK.[S]
P0A6A3	Acetate kinase OS=Escherichia coli (strain K12) OX=83333 GN=ackA PE=1 SV=1	[R].YVEDNYATK.[E]
P0A6A8	Acyl carrier protein OS=Escherichia coli (strain K12) OX=83333 GN=acpP PE=1 SV=2	[K].ITTVQAAIDYINGHQA.[-]
P0A6A8	Acyl carrier protein OS=Escherichia coli (strain K12) OX=83333 GN=acpP PE=1 SV=2	[K].IIGEQLGVK.[Q]
P0A6A8	Acyl carrier protein OS=Escherichia coli (strain K12) OX=83333 GN=acpP PE=1 SV=2	[K].KIIGEQLGVK.[Q]
P0A6B7	Cysteine desulfurase IscS OS=Escherichia coli (strain K12) OX=83333 GN=iscS PE=1 SV=1	[K].DLAVSSGSACTSASLEPSYVLR.[A]	1xCarbamidomethyl [C10]
P0A6B7	Cysteine desulfurase IscS OS=Escherichia coli (strain K12) OX=83333 GN=iscS PE=1 SV=1	[R].NQIADLVGADPR.[E]
P0A6B7	Cysteine desulfurase IscS OS=Escherichia coli (strain K12) OX=83333 GN=iscS PE=1 SV=1	[K].LPIYLDYSATTPVDPR.[V]
P0A6B7	Cysteine desulfurase IscS OS=Escherichia coli (strain K12) OX=83333 GN=iscS PE=1 SV=1	[K].LPIDLSQLK.[V]
P0A6B7	Cysteine desulfurase IscS OS=Escherichia coli (strain K12) OX=83333 GN=iscS PE=1 SV=1	[R].LRDLSPLWEMYK.[Q]
P0A6B7	Cysteine desulfurase IscS OS=Escherichia coli (strain K12) OX=83333 GN=iscS PE=1 SV=1	[R].VRIEAQMHGGGHER.[G]
P0A6B7	Cysteine desulfurase IscS OS=Escherichia coli (strain K12) OX=83333 GN=iscS PE=1 SV=1	[R].EGFEVTYLAPQR.[N]
P0A6B7	Cysteine desulfurase IscS OS=Escherichia coli (strain K12) OX=83333 GN=iscS PE=1 SV=1	[R].EIVFTSGATESDNLAIK.[G]
P0A6B7	Cysteine desulfurase IscS OS=Escherichia coli (strain K12) OX=83333 GN=iscS PE=1 SV=1	[R].ALGLNDELAHSSIR.[F]
P0A6B7	Cysteine desulfurase IscS OS=Escherichia coli (strain K12) OX=83333 GN=iscS PE=1 SV=1	[R].GIIYHVDATQSVGK.[L]
P0A6B7	Cysteine desulfurase IscS OS=Escherichia coli (strain K12) OX=83333 GN=iscS PE=1 SV=1	[R].GIIYHVDATQSVGKLPIDLSQLK.[V]
P0A6B7	Cysteine desulfurase IscS OS=Escherichia coli (strain K12) OX=83333 GN=iscS PE=1 SV=1	[K].GIGALYVR.[R]
P0A6B7	Cysteine desulfurase IscS OS=Escherichia coli (strain K12) OX=83333 GN=iscS PE=1 SV=1	[K].GAANFYQK.[K]
P0A6B7	Cysteine desulfurase IscS OS=Escherichia coli (strain K12) OX=83333 GN=iscS PE=1 SV=1	[R].DLSPLWEMYK.[Q]
P0A6B7	Cysteine desulfurase IscS OS=Escherichia coli (strain K12) OX=83333 GN=iscS PE=1 SV=1	[K].QGVDLNSIEWAHH.[-]
P0A6B7	Cysteine desulfurase IscS OS=Escherichia coli (strain K12) OX=83333 GN=iscS PE=1 SV=1	[K].VDLMSFSGHK.[I]
P0A6D0	Arginine repressor OS=Escherichia coli (strain K12) OX=83333 GN=argR PE=1 SV=1	[K].FSSQGEIVAALQEQGFDNINQSK.[V]
P0A6D3	3-phosphoshikimate 1-carboxyvinyltransferase OS=Escherichia coli (strain K12) OX=83333 GN=aroA PE=1 SV=1	[R].ALLLAALAHGK.[T]	2xOxidation [L2; H9]
P0A6D3	3-phosphoshikimate 1-carboxyvinyltransferase OS=Escherichia coli (strain K12) OX=83333 GN=aroA PE=1 SV=1	[K].TVLTNLLDSDDVR.[H]
P0A6D7	Shikimate kinase 1 OS=Escherichia coli (strain K12) OX=83333 GN=aroK PE=1 SV=2	[K].QGIVLATGGGSVK.[S]
P0A6D7	Shikimate kinase 1 OS=Escherichia coli (strain K12) OX=83333 GN=aroK PE=1 SV=2	[R].NPLYEEIADVTIR.[T]
P0A6D7	Shikimate kinase 1 OS=Escherichia coli (strain K12) OX=83333 GN=aroK PE=1 SV=2	[K].RNIFLVGPMGAGK.[S]
P0A6D7	Shikimate kinase 1 OS=Escherichia coli (strain K12) OX=83333 GN=aroK PE=1 SV=2	[R].EVLEALANERNPLYEEIADVTIR.[T]
P0A6D7	Shikimate kinase 1 OS=Escherichia coli (strain K12) OX=83333 GN=aroK PE=1 SV=2	[R].GVVVYLETTIEK.[Q]
P0A6D7	Shikimate kinase 1 OS=Escherichia coli (strain K12) OX=83333 GN=aroK PE=1 SV=2	[K].VVANQIIHMLESN.[-]
P0A6E4	Argininosuccinate synthase OS=Escherichia coli (strain K12) OX=83333 GN=argG PE=1 SV=2	[K].QLVAEGIAAIQCGAFHNTTGGLTYFNTTPLGR.[A]	1xCarbamidomethyl [C12]
P0A6E6	ATP synthase epsilon chain OS=Escherichia coli (strain K12) OX=83333 GN=atpC PE=1 SV=2	[K].IQVTGSEGELGIYPGHAPLLTAIKPGMIR.[I]
P0A6E6	ATP synthase epsilon chain OS=Escherichia coli (strain K12) OX=83333 GN=atpC PE=1 SV=2	[K].AEEHISSSHGDVDYAQASAELAK.[A]
P0A6F1	Carbamoyl-phosphate synthase small chain OS=Escherichia coli (strain K12) OX=83333 GN=carA PE=1 SV=1	[K].FLETDIPVFGICLGHQLLALASGAK.[T]	1xCarbamidomethyl [C12]
P0A6F1	Carbamoyl-phosphate synthase small chain OS=Escherichia coli (strain K12) OX=83333 GN=carA PE=1 SV=1	[R].DLPLIASNFR.[N]
P0A6F3	Glycerol kinase OS=Escherichia coli (strain K12) OX=83333 GN=glpK PE=1 SV=2	[K].LINDAYDSEYFATK.[V]
P0A6F3	Glycerol kinase OS=Escherichia coli (strain K12) OX=83333 GN=glpK PE=1 SV=2	[K].ADISSDQIAAIGITNQR.[E]
P0A6F3	Glycerol kinase OS=Escherichia coli (strain K12) OX=83333 GN=glpK PE=1 SV=2	[R].ATLESIAYQTR.[D]
P0A6F3	Glycerol kinase OS=Escherichia coli (strain K12) OX=83333 GN=glpK PE=1 SV=2	[R].SNTGLVIDPYFSGTK.[V]
P0A6F5	60 kDa chaperonin OS=Escherichia coli (strain K12) OX=83333 GN=groL PE=1 SV=2	[R].SALQYAASVAGLMITTECMVTDLPK.[N]	1xCarbamidomethyl [C18]
P0A6F5	60 kDa chaperonin OS=Escherichia coli (strain K12) OX=83333 GN=groL PE=1 SV=2	[R].QIVLNCGEEPSVVANTVK.[G]	1xCarbamidomethyl [C6]
P0A6F5	60 kDa chaperonin OS=Escherichia coli (strain K12) OX=83333 GN=groL PE=1 SV=2	[K].ALSVPCSDSK.[A]	1xCarbamidomethyl [C6]
P0A6F5	60 kDa chaperonin OS=Escherichia coli (strain K12) OX=83333 GN=groL PE=1 SV=2	[R].EIELEDKFENMGAQMVK.[E]
P0A6F5	60 kDa chaperonin OS=Escherichia coli (strain K12) OX=83333 GN=groL PE=1 SV=2	[K].DTTTIIDGVGEEAAIQGR.[V]
P0A6F5	60 kDa chaperonin OS=Escherichia coli (strain K12) OX=83333 GN=groL PE=1 SV=2	[K].AIAQVGTISANSDETVGK.[L]
P0A6F5	60 kDa chaperonin OS=Escherichia coli (strain K12) OX=83333 GN=groL PE=1 SV=2	[R].AAVEEGVVAGGGVALIR.[V]
P0A6F5	60 kDa chaperonin OS=Escherichia coli (strain K12) OX=83333 GN=groL PE=1 SV=2	[K].ANDAAGDGTTTATVLAQAIITEGLK.[A]
P0A6F5	60 kDa chaperonin OS=Escherichia coli (strain K12) OX=83333 GN=groL PE=1 SV=2	[K].AMLQDIATLTGGTVISEEIGMELEK.[A]
P0A6F5	60 kDa chaperonin OS=Escherichia coli (strain K12) OX=83333 GN=groL PE=1 SV=2	[K].ATLEDLGQAK.[R]
P0A6F5	60 kDa chaperonin OS=Escherichia coli (strain K12) OX=83333 GN=groL PE=1 SV=2	[K].ARVEDALHATR.[A]
P0A6F5	60 kDa chaperonin OS=Escherichia coli (strain K12) OX=83333 GN=groL PE=1 SV=2	[K].GGDGNYGYNAATEEYGNMIDMGILDPTK.[V]
P0A6F5	60 kDa chaperonin OS=Escherichia coli (strain K12) OX=83333 GN=groL PE=1 SV=2	[R].GYLSPYFINKPETGAVELESPFILLADKK.[I]
P0A6F5	60 kDa chaperonin OS=Escherichia coli (strain K12) OX=83333 GN=groL PE=1 SV=2	[R].GYLSPYFINKPETGAVELESPFILLADK.[K]
P0A6F5	60 kDa chaperonin OS=Escherichia coli (strain K12) OX=83333 GN=groL PE=1 SV=2	[R].GVNVLADAVK.[V]
P0A6F5	60 kDa chaperonin OS=Escherichia coli (strain K12) OX=83333 GN=groL PE=1 SV=2	[K].LAGGVAVIK.[V]
P0A6F5	60 kDa chaperonin OS=Escherichia coli (strain K12) OX=83333 GN=groL PE=1 SV=2	[K].AVTAAVEELK.[A]
P0A6F5	60 kDa chaperonin OS=Escherichia coli (strain K12) OX=83333 GN=groL PE=1 SV=2	[K].FENMGAQMVK.[E]
P0A6F5	60 kDa chaperonin OS=Escherichia coli (strain K12) OX=83333 GN=groL PE=1 SV=2	[K].AVAAGMNPMDLK.[R]
P0A6F5	60 kDa chaperonin OS=Escherichia coli (strain K12) OX=83333 GN=groL PE=1 SV=2	[K].SFGAPTITK.[D]
P0A6F9	10 kDa chaperonin OS=Escherichia coli (strain K12) OX=83333 GN=groS PE=1 SV=1	[-].MNIRPLHDR.[V]
P0A6F9	10 kDa chaperonin OS=Escherichia coli (strain K12) OX=83333 GN=groS PE=1 SV=1	[R].ILENGEVKPLDVK.[V]
P0A6F9	10 kDa chaperonin OS=Escherichia coli (strain K12) OX=83333 GN=groS PE=1 SV=1	[K].VGDIVIFNDGYGVK.[S]
P0A6F9	10 kDa chaperonin OS=Escherichia coli (strain K12) OX=83333 GN=groS PE=1 SV=1	[K].SAGGIVLTGSAAAK.[S]
P0A6F9	10 kDa chaperonin OS=Escherichia coli (strain K12) OX=83333 GN=groS PE=1 SV=1	[K].STRGEVLAVGNGR.[I]
P0A6F9	10 kDa chaperonin OS=Escherichia coli (strain K12) OX=83333 GN=groS PE=1 SV=1	[R].GEVLAVGNGR.[I]
P0A6G7	ATP-dependent Clp protease proteolytic subunit OS=Escherichia coli (strain K12) OX=83333 GN=clpP PE=1 SV=1	[R].VMIHQPLGGYQGQATDIEIHAR.[E]
P0A6G7	ATP-dependent Clp protease proteolytic subunit OS=Escherichia coli (strain K12) OX=83333 GN=clpP PE=1 SV=1	[R].FLSAPEAVEYGLVDSILTHR.[N]
P0A6H1	ATP-dependent Clp protease ATP-binding subunit ClpX OS=Escherichia coli (strain K12) OX=83333 GN=clpX PE=1 SV=2	[K].ILFICGGAFAGLDK.[V]	1xCarbamidomethyl [C5]
P0A6H1	ATP-dependent Clp protease ATP-binding subunit ClpX OS=Escherichia coli (strain K12) OX=83333 GN=clpX PE=1 SV=2	[K].LLYCSFCGK.[S]	2xCarbamidomethyl [C4; C7]
P0A6H1	ATP-dependent Clp protease ATP-binding subunit ClpX OS=Escherichia coli (strain K12) OX=83333 GN=clpX PE=1 SV=2	[K].LIAGPSVYICDECVDLCNDIIREEIK.[E]	3xCarbamidomethyl [C10; C13; C17]
P0A6H1	ATP-dependent Clp protease ATP-binding subunit ClpX OS=Escherichia coli (strain K12) OX=83333 GN=clpX PE=1 SV=2	[R].NHLDDYVIGQEQAK.[K]
P0A6H1	ATP-dependent Clp protease ATP-binding subunit ClpX OS=Escherichia coli (strain K12) OX=83333 GN=clpX PE=1 SV=2	[K].LIEGTVAAVPPQGGR.[K]
P0A6H1	ATP-dependent Clp protease ATP-binding subunit ClpX OS=Escherichia coli (strain K12) OX=83333 GN=clpX PE=1 SV=2	[R].LLDVPFTMADATTLTEAGYVGEDVENIIQK.[L]
P0A6H1	ATP-dependent Clp protease ATP-binding subunit ClpX OS=Escherichia coli (strain K12) OX=83333 GN=clpX PE=1 SV=2	[R].LPVVATLNELSEEALIQILK.[E]
P0A6H1	ATP-dependent Clp protease ATP-binding subunit ClpX OS=Escherichia coli (strain K12) OX=83333 GN=clpX PE=1 SV=2	[R].VETGSGIGFGATVK.[A]
P0A6H1	ATP-dependent Clp protease ATP-binding subunit ClpX OS=Escherichia coli (strain K12) OX=83333 GN=clpX PE=1 SV=2	[K].TLLAETLAR.[L]
P0A6H1	ATP-dependent Clp protease ATP-binding subunit ClpX OS=Escherichia coli (strain K12) OX=83333 GN=clpX PE=1 SV=2	[R].DVSGEGVQQALLK.[L]
P0A6H1	ATP-dependent Clp protease ATP-binding subunit ClpX OS=Escherichia coli (strain K12) OX=83333 GN=clpX PE=1 SV=2	[K].FGLIPEFIGR.[L]
P0A6H1	ATP-dependent Clp protease ATP-binding subunit ClpX OS=Escherichia coli (strain K12) OX=83333 GN=clpX PE=1 SV=2	[K].ASEGELLAQVEPEDLIK.[F]
P0A6H1	ATP-dependent Clp protease ATP-binding subunit ClpX OS=Escherichia coli (strain K12) OX=83333 GN=clpX PE=1 SV=2	[R].SIVEAALLDTMYDLPSMEDVEK.[V]
P0A6H1	ATP-dependent Clp protease ATP-binding subunit ClpX OS=Escherichia coli (strain K12) OX=83333 GN=clpX PE=1 SV=2	[K].VLAVAVYNHYK.[R]
P0A6H1	ATP-dependent Clp protease ATP-binding subunit ClpX OS=Escherichia coli (strain K12) OX=83333 GN=clpX PE=1 SV=2	[R].GIVYIDEIDK.[I]
P0A6H5	ATP-dependent protease ATPase subunit HslU OS=Escherichia coli (strain K12) OX=83333 GN=hslU PE=1 SV=1	[R].DLLPLVEGCTVSTK.[H]	1xCarbamidomethyl [C9]
P0A6H5	ATP-dependent protease ATPase subunit HslU OS=Escherichia coli (strain K12) OX=83333 GN=hslU PE=1 SV=1	[K].QDAIDAVEQHGIVFIDEIDK.[I]
P0A6H5	ATP-dependent protease ATPase subunit HslU OS=Escherichia coli (strain K12) OX=83333 GN=hslU PE=1 SV=1	[K].NNWGQTEQQQEPSAAR.[Q]
P0A6H5	ATP-dependent protease ATPase subunit HslU OS=Escherichia coli (strain K12) OX=83333 GN=hslU PE=1 SV=1	[R].ILDVLIPPAK.[N]
P0A6H5	ATP-dependent protease ATPase subunit HslU OS=Escherichia coli (strain K12) OX=83333 GN=hslU PE=1 SV=1	[R].ILTEPNASITVQYK.[A]
P0A6H5	ATP-dependent protease ATPase subunit HslU OS=Escherichia coli (strain K12) OX=83333 GN=hslU PE=1 SV=1	[K].HLDALVADEDLSR.[F]
P0A6H5	ATP-dependent protease ATPase subunit HslU OS=Escherichia coli (strain K12) OX=83333 GN=hslU PE=1 SV=1	[R].IAEAAWQVNESTENIGAR.[R]
P0A6H5	ATP-dependent protease ATPase subunit HslU OS=Escherichia coli (strain K12) OX=83333 GN=hslU PE=1 SV=1	[K].FTEVGYVGK.[E]
P0A6H5	ATP-dependent protease ATPase subunit HslU OS=Escherichia coli (strain K12) OX=83333 GN=hslU PE=1 SV=1	[K].LANAPFIK.[V]
P0A6H5	ATP-dependent protease ATPase subunit HslU OS=Escherichia coli (strain K12) OX=83333 GN=hslU PE=1 SV=1	[R].VELQALTTSDFER.[I]
P0A6I0	Cytidylate kinase OS=Escherichia coli (strain K12) OX=83333 GN=cmk PE=1 SV=1	[R].TQEVANAASQVAAFPR.[V]
P0A6I0	Cytidylate kinase OS=Escherichia coli (strain K12) OX=83333 GN=cmk PE=1 SV=1	[R].AVAPLVPAADALVLDSTTLSIEQVIEK.[A]
P0A6I0	Cytidylate kinase OS=Escherichia coli (strain K12) OX=83333 GN=cmk PE=1 SV=1	[K].AMAEALQWHLLDSGAIYR.[V]
P0A6I0	Cytidylate kinase OS=Escherichia coli (strain K12) OX=83333 GN=cmk PE=1 SV=1	[R].ELPGLIADGR.[D]
P0A6I3	Pantothenate kinase OS=Escherichia coli (strain K12) OX=83333 GN=coaA PE=1 SV=1	[R].VLQALLSR.[W]
P0A6I6	Phosphopantetheine adenylyltransferase OS=Escherichia coli (strain K12) OX=83333 GN=coaD PE=1 SV=1	[K].EWSFISSSLVK.[E]
P0A6J5	D-amino acid dehydrogenase OS=Escherichia coli (strain K12) OX=83333 GN=dadA PE=1 SV=1	[R].DIAVLEDAGVPYQLLESSR.[L]
P0A6J5	D-amino acid dehydrogenase OS=Escherichia coli (strain K12) OX=83333 GN=dadA PE=1 SV=1	[K].GIVDIPVYPLK.[G]
P0A6J8	D-alanine--D-alanine ligase A OS=Escherichia coli (strain K12) OX=83333 GN=ddlA PE=3 SV=1	[R].AIAVQAYQTLGCAGMAR.[V]	1xCarbamidomethyl [C12]
P0A6J8	D-alanine--D-alanine ligase A OS=Escherichia coli (strain K12) OX=83333 GN=ddlA PE=3 SV=1	[R].VANLPFVGSDVLASAACMDK.[D]	1xCarbamidomethyl [C17]
P0A6J8	D-alanine--D-alanine ligase A OS=Escherichia coli (strain K12) OX=83333 GN=ddlA PE=3 SV=1	[K].LWQASGLGYTDLITR.[L]
P0A6J8	D-alanine--D-alanine ligase A OS=Escherichia coli (strain K12) OX=83333 GN=ddlA PE=3 SV=1	[R].HNISFAEVESK.[L]
P0A6J8	D-alanine--D-alanine ligase A OS=Escherichia coli (strain K12) OX=83333 GN=ddlA PE=3 SV=1	[K].SRFDVVLLGIDK.[Q]
P0A6J8	D-alanine--D-alanine ligase A OS=Escherichia coli (strain K12) OX=83333 GN=ddlA PE=3 SV=1	[R].DAGLNIAPFITLTR.[A]
P0A6J8	D-alanine--D-alanine ligase A OS=Escherichia coli (strain K12) OX=83333 GN=ddlA PE=3 SV=1	[K].VVVPAAIAPEINDK.[I]
P0A6K3	Peptide deformylase OS=Escherichia coli (strain K12) OX=83333 GN=def PE=1 SV=2	[R].LVLINPELLEK.[S]
P0A6K3	Peptide deformylase OS=Escherichia coli (strain K12) OX=83333 GN=def PE=1 SV=2	[K].VAKPVEEVNAEIQR.[I]
P0A6K6	Phosphopentomutase OS=Escherichia coli (strain K12) OX=83333 GN=deoB PE=1 SV=1	[R].FGDVGADTLGHIAEACAK.[G]	1xCarbamidomethyl [C16]
P0A6K6	Phosphopentomutase OS=Escherichia coli (strain K12) OX=83333 GN=deoB PE=1 SV=1	[K].LYELCEIAREELTNGGYNIGR.[V]	1xCarbamidomethyl [C5]
P0A6K6	Phosphopentomutase OS=Escherichia coli (strain K12) OX=83333 GN=deoB PE=1 SV=1	[K].LYELCEIAR.[E]	1xCarbamidomethyl [C5]
P0A6K6	Phosphopentomutase OS=Escherichia coli (strain K12) OX=83333 GN=deoB PE=1 SV=1	[K].IADIYANCGITK.[K]	1xCarbamidomethyl [C8]
P0A6K6	Phosphopentomutase OS=Escherichia coli (strain K12) OX=83333 GN=deoB PE=1 SV=1	[K].YFGTSDMEYGK.[A]
P0A6K6	Phosphopentomutase OS=Escherichia coli (strain K12) OX=83333 GN=deoB PE=1 SV=1	[R].EELTNGGYNIGR.[V]
P0A6K6	Phosphopentomutase OS=Escherichia coli (strain K12) OX=83333 GN=deoB PE=1 SV=1	[R].EHIPVLVYGPK.[V]
P0A6K6	Phosphopentomutase OS=Escherichia coli (strain K12) OX=83333 GN=deoB PE=1 SV=1	[R].DVAGYAAGLELFDR.[R]
P0A6K6	Phosphopentomutase OS=Escherichia coli (strain K12) OX=83333 GN=deoB PE=1 SV=1	[R].ETFADIGQTLAK.[Y]
P0A6K6	Phosphopentomutase OS=Escherichia coli (strain K12) OX=83333 GN=deoB PE=1 SV=1	[K].ATGLDALFDATIK.[E]
P0A6K6	Phosphopentomutase OS=Escherichia coli (strain K12) OX=83333 GN=deoB PE=1 SV=1	[R].KGPLNLPNLTR.[L]
P0A6K6	Phosphopentomutase OS=Escherichia coli (strain K12) OX=83333 GN=deoB PE=1 SV=1	[K].EAGDNTIVFTNFVDFDSSWGHR.[R]
P0A6K6	Phosphopentomutase OS=Escherichia coli (strain K12) OX=83333 GN=deoB PE=1 SV=1	[R].VIARPFIGDK.[A]
P0A6L0	Deoxyribose-phosphate aldolase OS=Escherichia coli (strain K12) OX=83333 GN=deoC PE=1 SV=1	[K].TPVGNTAAICIYPR.[F]	1xCarbamidomethyl [C10]
P0A6L0	Deoxyribose-phosphate aldolase OS=Escherichia coli (strain K12) OX=83333 GN=deoC PE=1 SV=1	[R].IATVTNFPHGNDDIDIALAETR.[A]
P0A6L0	Deoxyribose-phosphate aldolase OS=Escherichia coli (strain K12) OX=83333 GN=deoC PE=1 SV=1	[K].YLAIADELFGADWADAR.[H]
P0A6L0	Deoxyribose-phosphate aldolase OS=Escherichia coli (strain K12) OX=83333 GN=deoC PE=1 SV=1	[R].FGASSLLASLLK.[A]
P0A6L0	Deoxyribose-phosphate aldolase OS=Escherichia coli (strain K12) OX=83333 GN=deoC PE=1 SV=1	[R].ALMAGNEQVGFDLVK.[A]
P0A6L2	4-hydroxy-tetrahydrodipicolinate synthase OS=Escherichia coli (strain K12) OX=83333 GN=dapA PE=1 SV=1	[R].FNDSGIVGCLTVTPYYNRPSQEGLYQHFK.[A]	1xCarbamidomethyl [C9]
P0A6L2	4-hydroxy-tetrahydrodipicolinate synthase OS=Escherichia coli (strain K12) OX=83333 GN=dapA PE=1 SV=1	[R].IPVIAGTGANATAEAISLTQR.[F]
P0A6L2	4-hydroxy-tetrahydrodipicolinate synthase OS=Escherichia coli (strain K12) OX=83333 GN=dapA PE=1 SV=1	[K].AIAEHTDLPQILYNVPSR.[T]
P0A6L9	Co-chaperone protein HscB OS=Escherichia coli (strain K12) OX=83333 GN=hscB PE=1 SV=1	[-].MDYFTLFGLPAR.[Y]
P0A6L9	Co-chaperone protein HscB OS=Escherichia coli (strain K12) OX=83333 GN=hscB PE=1 SV=1	[R].YQLDTQALSLR.[F]
P0A6L9	Co-chaperone protein HscB OS=Escherichia coli (strain K12) OX=83333 GN=hscB PE=1 SV=1	[K].FASGSQAEQLAAVQQSATINQAWQTLR.[H]
P0A6L9	Co-chaperone protein HscB OS=Escherichia coli (strain K12) OX=83333 GN=hscB PE=1 SV=1	[R].HQLMVEQLDNETWDAAADTVR.[K]
P0A6M2	Disulfide bond formation protein B OS=Escherichia coli (strain K12) OX=83333 GN=dsbB PE=1 SV=1	[R].CALFGVLGAALIGAIAPK.[T]	1xCarbamidomethyl [C1]
P0A6M2	Disulfide bond formation protein B OS=Escherichia coli (strain K12) OX=83333 GN=dsbB PE=1 SV=1	[R].FLNQCSQGR.[G]	1xCarbamidomethyl [C5]
P0A6M2	Disulfide bond formation protein B OS=Escherichia coli (strain K12) OX=83333 GN=dsbB PE=1 SV=1	[R].FPEWLPLDK.[W]
P0A6M8	Elongation factor G OS=Escherichia coli (strain K12) OX=83333 GN=fusA PE=1 SV=2	[R].VLDGAVMVYCAVGGVQPQSETVWR.[Q]	1xCarbamidomethyl [C10]
[truncated: 4,726 more rows]

## Sheet: 100 Gy
Master Protein Accessions	Master Protein Descriptions	Annotated Sequence	Modifications
[truncated: 6,711 more rows]

[truncated: 13 more sheets: 1000 Gy, 0 Gy protein level info, 10 Gy protein level info, 100 Gy protein level info, 1000 Gy protein level info, 0 Gy contaminant peptides, 10 Gy contaminant peptides, 100 Gy contaminant peptides, 1000 Gy contaminant peptides, Ecoli_0Gy Raw, Ecoli_10Gy Raw, Ecoli_100Gy Raw, Ecoli_1000Gy Raw]
